# Supplementary material for: A disproportionality analysis of FDA adverse event reporting system (FAERS) events for methimazole and propylthiouracil
Source: PLoS One. 2025 Aug 14;20(8):e0328889. doi: 10.1371/journal.pone.0328889 (PMC12352670; doi:10.1371/journal.pone.0328889)
Supplement: S1 File — (ZIP) [file pone.0328889.s001.zip]

Archive with 17 entries (14 files):
- original data/
- original data/MMI/
- original data/MMI/demo.csv
- original data/MMI/drug.csv
- original data/MMI/indi.csv
- original data/MMI/outc.csv
- original data/MMI/reac.csv
- original data/MMI/rpsr.csv
- original data/MMI/ther.csv
- original data/PTU/
- original data/PTU/demo.csv
- original data/PTU/drug.csv
- original data/PTU/indi.csv
- original data/PTU/outc.csv
- original data/PTU/reac.csv
- original data/PTU/rpsr.csv
- original data/PTU/ther.csv
