# Supplementary material for: A disproportionality analysis of FDA adverse event reporting system (FAERS) events for methimazole and propylthiouracil
Source: PLoS One. 2025 Aug 14;20(8):e0328889. doi: 10.1371/journal.pone.0328889 (PMC12352670; doi:10.1371/journal.pone.0328889)
Supplement: S1 File — (ZIP) [file pone.0328889.s001.zip › original data/MMI/demo.csv]

primaryid	CASEID	FDA_DT	EVENT_DT	AGE	AGE_COD	WT	WT_COD	SEX	OCCP_COD	REPORTER_COUNTRY	GetDataYear	OUTC_COD
100140391	10014039	20140317	NA	NA	NA	NA	NA	NS	OT	JP	141	OT
100286911	10028691	20140321	NA	57.00000000	YR	NA	NA	F	OT	KR	141	HO
100688161	10068816	20140409	NA	NA	NA	NA	NA	M	PH	DE	142	OT
100799461	10079946	20140415	20131231	79.00000000	YR	60.32000	KG	F	CN	US	142	HO
100862101	10086210	20140416	NA	34.00000000	YR	NA	NA	F	NA	RO	142	HO
101630431	10163043	20140509	NA	NA	NA	NA	NA	NS	OT	DE	142	OT
101659561	10165956	20140510	NA	33.00000000	YR	NA	NA	F	OT	CO	142	HO
101683662	10168366	20150513	NA	51.00000000	YR	NA	NA	M	OT	RO	152	HO
101691831	10169183	20140513	NA	30.00000000	YR	NA	NA	F	OT	US	142	HO
101774191	10177419	20140516	NA	51.00000000	YR	40.00000	KG	M	OT	RO	142	HO
101843181	10184318	20140520	NA	29.00000000	YR	NA	NA	M	OT	LB	142	HO
101892481	10189248	20140522	NA	NA	NA	NA	NA	NS	OT	DE	142	OT
101913641	10191364	20140523	NA	29.00000000	YR	NA	NA	M	OT	LB	142	HO
102036871	10203687	20140523	201401	51.00000000	YR	NA	NA	M	MD	RO	142	HO
102171671	10217167	20140604	NA	15.00000000	YR	NA	NA	F	OT	CA	142	OT
102189781	10218978	20140603	20140426	41.00000000	YR	NA	NA	F	OT	FR	142	HO
102206461	10220646	20140604	NA	29.00000000	YR	NA	NA	M	OT	LB	142	HO
102239481	10223948	20140605	NA	51.00000000	YR	NA	NA	M	OT	RO	142	HO
102247131	10224713	20140609	NA	15.00000000	YR	NA	NA	F	OT	CA	142	OT
102329331	10232933	20140611	20140609	37.00000000	YR	49.40000	KG	F	PH	US	142	HO
102718771	10271877	20140702	NA	40.00000000	YR	56.24000	KG	F	OT	US	143	OT
102755221	10275522	20140703	NA	56.00000000	YR	NA	NA	F	OT	RO	143	DE
102799071	10279907	20140701	NA	15.00000000	YR	NA	NA	F	OT	CA	143	OT
102812001	10281200	20140702	201109	76.00000000	YR	90.71800	LBS	F	NA	US	143	OT
102834491	10283449	20140702	NA	30.00000000	YR	NA	NA	F	OT	US	143	HO
102836591	10283659	20140703	NA	NA	NA	NA	NA	F	NA	FR	143	HO
102844721	10284472	20140708	NA	56.00000000	YR	NA	NA	F	OT	RO	143	DE
102894171	10289417	20140710	NA	47.00000000	YR	NA	NA	F	OT	IT	143	OT
102905151	10290515	20140708	20140125	59.00000000	YR	NA	NA	F	CN	NL	143	OT
103137951	10313795	20140718	NA	48.00000000	YR	NA	NA	F	OT	US	143	OT
103347002	10334700	20140826	NA	NA	NA	NA	NA	F	CN	US	143	NA
103420972	10342097	20140821	2014	66.00000000	YR	53.52000	KG	F	CN	US	143	NA
103681131	10368113	20140807	NA	NA	DEC	NA	NA	F	MD	US	143	LT
103832441	10383244	20140814	201305	27.00000000	YR	NA	NA	F	OT	CN	143	HO
103848701	10384870	20140813	20120815	46.00000000	YR	107.50083	LBS	M	NA	US	143	OT
104066821	10406682	20140825	NA	NA	NA	NA	NA	NA	PH	US	143	OT
104085381	10408538	20140826	NA	41.00000000	YR	NA	NA	F	OT	TR	143	OT
104085391	10408539	20140826	NA	27.00000000	YR	NA	NA	M	OT	TR	143	OT
104125591	10412559	20140826	20140825	67.00000000	YR	70.76004	LBS	F	NA	US	143	RI
104138571	10413857	20140827	NA	NA	NA	NA	NA	NA	OT	TR	143	OT
104138601	10413860	20140827	NA	NA	NA	NA	NA	NA	OT	TR	143	OT
104206701	10420670	20140829	20140605	44.00000000	YR	NA	NA	M	NA	US	143	NA
104516851	10451685	20140915	NA	NA	NA	NA	NA	NA	OT	JP	143	CA
104574631	10457463	20140916	NA	NA	NA	NA	NA	NA	OT	JP	143	CA
104651003	10465100	20150109	2012	NA	NA	NA	NA	NA	CN	US	151	OT
104671891	10467189	20140922	20140907	NA	NA	NA	NA	F	CN	AT	143	OT
104701821	10470182	20140923	NA	NA	NA	NA	NA	F	CN	US	143	NA
104814212	10481421	20141008	NA	NA	NA	NA	NA	F	OT	US	144	NA
104844351	10484435	20140930	NA	NA	NA	NA	NA	NA	OT	CN	143	DE
104867571	10486757	20140930	20140630	52.00000000	YR	124.10000	KG	M	PH	US	143	HO
104975521	10497552	20141002	20140819	31.00000000	YR	NA	NA	F	NA	FR	144	HO
105218581	10521858	20141014	20140901	42.00000000	YR	48.08054	LBS	F	MD	US	144	OT
105282711	10528271	20141017	20141010	49.00000000	YR	102.51134	LBS	M	NA	US	144	OT
105383071	10538307	20141023	20130728	NA	NA	NA	NA	NA	OT	DE	144	CA
105383081	10538308	20141023	NA	NA	NA	NA	NA	NA	OT	DE	144	OT
105798741	10579874	20141112	20140529	NA	NA	NA	NA	NA	OT	DE	144	CA
105973491	10597349	20141120	20141110	57.00000000	YR	54.43080	LBS	F	PH	US	144	DE
106209271	10620927	20141202	NA	32.00000000	YR	NA	NA	F	OT	CN	144	OT
106268831	10626883	20141204	NA	NA	NA	NA	NA	NA	OT	US	144	OT
106378391	10637839	20141208	NA	NA	NA	NA	NA	NA	OT	CN	144	LT
106537601	10653760	20141212	20120814	68.00000000	YR	62.59542	LBS	F	NA	US	144	LT
106849741	10684974	20141229	NA	32.00000000	YR	NA	NA	F	OT	CN	144	OT
106911811	10691181	20150105	NA	58.00000000	YR	NA	NA	F	OT	PL	151	HO
106962311	10696231	20150106	20140101	46.00000000	YR	131.54110	LBS	M	NA	US	151	DS
107006891	10700689	20150109	NA	NA	NA	NA	NA	NA	MD	PL	151	HO
107118341	10711834	20150114	2013	48.00000000	YR	NA	NA	M	PH	US	151	DE
107263751	10726375	20150121	NA	NA	NA	NA	NA	NA	CN	US	151	OT
107515341	10751534	20150130	NA	27.00000000	YR	NA	NA	M	OT	US	151	HO
107784181	10778418	20150209	201410	NA	NA	NA	NA	NA	CN	US	151	OT
107884691	10788469	20150212	NA	51.00000000	YR	NA	NA	F	OT	US	151	HO
108670322	10867032	20151105	NA	47.00000000	YR	NA	NA	F	CN	US	154	NA
108704231	10870423	20150226	NA	33.00000000	YR	NA	NA	F	OT	US	151	HO
108736051	10873605	20150227	NA	74.00000000	YR	NA	NA	F	OT	US	151	OT
108833511	10883351	20150226	20150202	57.00000000	YR	72.57440	LBS	NA	NA	US	151	OT
108979331	10897933	20150309	NA	31.00000000	YR	NA	NA	F	OT	US	151	HO
109008211	10900821	20150310	NA	NA	NA	NA	NA	M	CN	US	151	NA
109216421	10921642	20150313	20141106	18.00000000	YR	63.50000	KG	F	OT	US	151	NA
109489562	10948956	20150501	20150302	57.00000000	YR	NA	NA	F	CN	US	152	NA
109608121	10960812	20150326	20150225	42.00000000	YR	NA	NA	M	PH	US	151	NA
109759791	10975979	20150401	NA	NA	NA	NA	NA	NA	OT	JP	152	DE
109759811	10975981	20150401	NA	NA	NA	NA	NA	NA	OT	JP	152	DE
109759852	10975985	20160422	NA	65.00000000	YR	NA	NA	F	OT	JP	162	DE
109759921	10975992	20150401	NA	NA	NA	NA	NA	NA	OT	JP	152	DE
109759981	10975998	20150401	NA	NA	NA	NA	NA	NA	OT	JP	152	DE
109760011	10976001	20150401	NA	NA	NA	NA	NA	NA	OT	JP	152	DE
109834171	10983417	20150403	NA	NA	NA	1.40000	KG	F	OT	US	152	HO
109864561	10986456	20150402	NA	56.00000000	YR	NA	NA	F	OT	RO	152	DE
109904541	10990454	20150406	NA	NA	DY	1.38000	KG	F	OT	US	152	HO
109930981	10993098	20150407	NA	30.00000000	YR	NA	NA	F	OT	US	152	OT
109947731	10994773	20150407	NA	NA	NA	1.38000	KG	F	OT	US	152	HO
109960191	10996019	20150407	NA	NA	NA	NA	NA	NA	OT	CN	152	DE
110015201	11001520	20150408	201209	42.00000000	YR	NA	NA	M	OT	CN	152	HO
110030151	11003015	20150408	NA	NA	NA	NA	NA	NA	OT	US	152	HO
110222641	11022264	20150413	NA	NA	NA	NA	NA	NA	OT	CN	152	HO
110296361	11029636	20150413	20150325	53.00000000	YR	60.32747	LBS	F	NA	US	152	DS
110436741	11043674	20150417	NA	30.00000000	YR	NA	NA	F	NA	COUNTRY NOT SPECIFIED	152	HO
110480151	11048015	20150420	NA	NA	NA	NA	NA	F	CN	US	152	NA
110546941	11054694	20150421	20150407	51.00000000	YR	65.77055	LBS	F	CN	US	152	OT
110556311	11055631	20150422	201209	42.00000000	YR	NA	NA	M	NA	COUNTRY NOT SPECIFIED	152	LT
110584491	11058449	20150423	NA	30.00000000	YR	NA	NA	F	OT	US	152	HO
110725901	11072590	20150428	20140610	NA	NA	NA	NA	F	CN	US	152	NA
110725911	11072591	20150428	201501	41.00000000	YR	NA	NA	F	CN	US	152	NA
110725921	11072592	20150428	20140921	68.00000000	YR	NA	NA	F	CN	US	152	NA
110725931	11072593	20150428	20150119	57.00000000	YR	NA	NA	F	CN	US	152	NA
110725941	11072594	20150428	NA	NA	NA	NA	NA	M	CN	US	152	NA
110725951	11072595	20150428	20141028	NA	NA	NA	NA	F	CN	US	152	NA
110816821	11081682	20150429	201206	71.00000000	YR	NA	NA	M	NA	CN	152	HO
110825261	11082526	20150501	NA	NA	NA	NA	NA	NA	OT	US	152	DE
110924221	11092422	20150504	NA	NA	NA	NA	NA	NA	OT	CN	152	DE
111521121	11152112	20150601	NA	43.00000000	YR	NA	NA	M	OT	CN	152	HO
111593261	11159326	20150602	20140830	57.00000000	YR	115.66545	LBS	F	NA	US	152	DE
111632871	11163287	20150604	NA	55.00000000	YR	NA	NA	M	OT	US	152	OT
111733801	11173380	20150608	NA	43.00000000	YR	NA	NA	M	OT	CN	152	HO
111759241	11175924	20150609	NA	NA	NA	NA	NA	NA	OT	CN	152	HO
112063971	11206397	20150622	NA	55.00000000	YR	NA	NA	M	OT	US	152	HO
112091081	11209108	20150622	NA	55.00000000	YR	NA	NA	M	OT	US	152	HO
112113042	11211304	20150814	NA	55.00000000	YR	NA	NA	M	OT	US	153	HO
112118891	11211889	20150623	NA	NA	NA	NA	NA	NA	OT	US	152	HO
112324682	11232468	20150708	NA	72.00000000	YR	54.20000	KG	F	LW	US	153	OT
112328231	11232823	20150701	NA	55.00000000	YR	NA	NA	M	NA	COUNTRY NOT SPECIFIED	153	HO
112396161	11239616	20150706	NA	NA	NA	NA	NA	F	CN	US	153	NA
112440631	11244063	20150707	NA	NA	NA	NA	NA	F	MD	US	153	NA
112562931	11256293	20150709	NA	6.00000000	YR	NA	NA	F	OT	PL	153	OT
112674101	11267410	20150713	NA	NA	NA	NA	NA	NA	MD	PH	153	HO
112857751	11285775	20150721	20140501	NA	NA	NA	NA	NA	OT	DE	153	HO
113565401	11356540	20150807	NA	40.00000000	YR	NA	NA	F	OT	PT	153	HO
113746262	11374626	20170711	NA	40.00000000	YR	NA	NA	F	OT	PT	173	HO
113770881	11377088	20150813	NA	13.00000000	YR	NA	NA	F	OT	KR	153	OT
113891741	11389174	20150817	NA	NA	NA	NA	NA	NA	MD	KR	153	OT
113923211	11392321	20150814	NA	40.00000000	YR	NA	NA	F	OT	PT	153	HO
114320641	11432064	20150828	NA	13.00000000	YR	67.80000	KG	F	MD	KR	153	OT
114929362	11492936	20171023	NA	41.00000000	YR	NA	NA	F	OT	US	174	LT
115189001	11518900	20150917	NA	41.00000000	YR	NA	NA	F	OT	TR	153	HO
115288873	11528887	20151203	1993	43.00000000	YR	NA	NA	F	CN	US	154	NA
115328751	11532875	20150921	NA	NA	NA	NA	NA	NA	OT	TR	153	HO
115358342	11535834	20170124	201412	41.00000000	YR	NA	NA	F	OT	TR	171	HO
115387431	11538743	20150922	201508	60.00000000	YR	95.25390	LBS	F	NA	US	153	OT
115431001	11543100	20150923	NA	18.00000000	YR	NA	NA	F	OT	US	153	HO
115640291	11564029	20150928	NA	NA	NA	NA	NA	NA	MD	US	153	HO
115828321	11582832	20151001	NA	13.00000000	YR	NA	NA	F	OT	NL	154	OT
115845391	11584539	20151001	NA	41.00000000	YR	NA	NA	F	OT	US	154	HO
115875451	11587545	20151001	20150507	NA	NA	NA	NA	NA	OT	DE	154	OT
115941921	11594192	20151005	NA	NA	NA	NA	NA	NA	OT	IL	154	HO
115942011	11594201	20151005	NA	NA	NA	NA	NA	NA	OT	NL	154	OT
115957542	11595754	20170125	NA	40.00000000	YR	NA	NA	F	OT	IL	171	HO
115957561	11595756	20151006	NA	26.00000000	YR	NA	NA	F	OT	GR	154	OT
115957582	11595758	20170707	NA	13.00000000	YR	NA	NA	F	MD	NL	173	OT
116306222	11630622	20151021	NA	51.00000000	YR	NA	NA	F	OT	US	154	OT
116330061	11633006	20151015	NA	13.00000000	YR	NA	NA	F	OT	NL	154	OT
116330071	11633007	20151015	NA	18.00000000	YR	NA	NA	F	MD	US	154	HO
116391062	11639106	20151021	NA	26.00000000	YR	NA	NA	F	OT	CN	154	OT
116394401	11639440	20151016	20150626	35.00000000	YR	84.90000	KG	F	PH	US	154	HO
116414431	11641443	20151019	NA	14.00000000	YR	NA	NA	F	OT	CN	154	DE
116484371	11648437	20151021	NA	12.00000000	YR	NA	NA	F	MD	US	154	OT
116537721	11653772	20151022	NA	NA	NA	NA	NA	NA	OT	CN	154	HO
116546502	11654650	20170707	NA	NA	NA	NA	NA	F	MD	CN	173	OT
116638322	11663832	20170218	NA	57.00000000	YR	NA	NA	F	OT	NL	171	LT
116909101	11690910	20151102	NA	57.00000000	YR	NA	NA	F	OT	NL	154	LT
117148261	11714826	20151109	NA	41.00000000	YR	NA	NA	F	OT	US	154	HO
117149291	11714929	20151109	201408	NA	NA	NA	NA	NA	CN	US	154	OT
117175324	11717532	20171129	201402	50.00000000	YR	NA	NA	F	OT	CN	174	HO
117175334	11717533	20171129	2014	42.00000000	YR	NA	NA	F	OT	CN	174	OT
117277912	11727791	20160801	NA	18.00000000	YR	NA	NA	F	OT	US	163	HO
117604942	11760494	20151120	20150611	67.00000000	YR	NA	NA	F	OT	DK	154	DS
117622861	11762286	20151120	NA	NA	NA	NA	NA	M	OT	KR	154	HO
117684201	11768420	20151123	201308	NA	NA	NA	NA	NA	OT	KR	154	HO
117715692	11771569	20170215	NA	51.00000000	YR	NA	NA	M	MD	KR	171	HO
117779231	11777923	20151125	NA	18.00000000	YR	NA	NA	F	OT	US	154	HO
117839181	11783918	20151128	NA	48.00000000	YR	NA	NA	F	OT	RU	154	HO
117873691	11787369	20151130	NA	NA	NA	NA	NA	F	PH	US	154	NA
117927091	11792709	20151130	NA	48.00000000	YR	NA	NA	F	OT	RU	154	HO
117961353	11796135	20170530	201412	53.00000000	YR	NA	NA	F	OT	US	172	HO
118042421	11804242	20151204	NA	77.00000000	YR	NA	NA	M	OT	US	154	HO
118112201	11811220	20151208	NA	77.00000000	YR	NA	NA	M	MD	US	154	HO
118204041	11820404	20151210	NA	77.00000000	YR	NA	NA	M	OT	US	154	HO
118321801	11832180	20151214	201308	51.00000000	YR	NA	NA	M	OT	KR	154	HO
118339591	11833959	20151214	NA	15.00000000	YR	NA	NA	M	OT	TR	154	LT
118353073	11835307	20170810	NA	10.00000000	YR	NA	NA	F	OT	GB	173	OT
118355741	11835574	20151214	20130908	47.00000000	YR	108.40801	LBS	M	NA	US	154	DS
118394521	11839452	20151215	20140915	40.00000000	YR	NA	NA	F	MD	US	154	NA
118415191	11841519	20151216	NA	NA	NA	NA	NA	NA	OT	TR	154	HO
118415401	11841540	20151216	NA	NA	NA	NA	NA	NA	OT	TR	154	OT
118442403	11844240	20170530	NA	15.00000000	YR	NA	NA	M	OT	TR	172	LT
118558971	11855897	20151221	NA	77.00000000	YR	NA	NA	M	MD	US	154	HO
118677211	11867721	20151224	NA	77.00000000	YR	NA	NA	M	OT	US	154	HO
118713041	11871304	20151228	NA	NA	NA	NA	NA	NA	OT	GB	154	HO
118714211	11871421	20151228	NA	10.00000000	YR	29.50000	KG	F	OT	TR	154	OT
118714221	11871422	20151228	NA	15.00000000	YR	NA	NA	F	OT	US	154	HO
118714231	11871423	20151228	NA	15.00000000	YR	NA	NA	M	OT	TR	154	LT
118742723	11874272	20170530	NA	77.00000000	YR	NA	NA	M	OT	GB	172	HO
118781271	11878127	20151229	20150905	72.00000000	YR	76.20312	LBS	F	CN	US	154	OT
118796942	11879694	20160105	NA	18.00000000	YR	NA	NA	F	MD	US	161	HO
118867341	11886734	20160104	NA	NA	NA	NA	NA	NA	OT	US	161	OT
119082661	11908266	20160111	NA	NA	NA	NA	NA	NA	OT	US	161	NA
119145471	11914547	20160113	NA	26.00000000	YR	68.18000	KG	F	NA	US	161	NA
119386361	11938636	20160122	NA	NA	NA	NA	NA	NA	OT	DE	161	OT
119830331	11983033	20160201	NA	NA	NA	NA	NA	NA	CN	US	161	NA
120706171	12070617	20160211	NA	31.00000000	YR	NA	NA	F	OT	DE	161	OT
120733941	12073394	20160212	20160114	NA	NA	NA	NA	NA	CN	US	161	OT
120935281	12093528	20160219	NA	65.00000000	YR	48.00000	KG	F	CN	US	161	NA
121363791	12136379	20160302	2015	50.00000000	YR	63.50000	KG	F	CN	US	161	OT
121465991	12146599	20160304	NA	NA	NA	NA	NA	NA	OT	ES	161	HO
121594751	12159475	20160307	20160112	10.00000000	YR	26.00000	KG	F	MD	US	161	OT
121718311	12171831	20160311	20160125	NA	NA	NA	NA	NA	OT	DE	161	DE
121800611	12180061	20160315	NA	NA	NA	NA	NA	NA	MD	CA	161	HO
121993961	12199396	20160322	NA	54.00000000	YR	NA	NA	F	CN	US	161	NA
122055091	12205509	20160323	NA	NA	NA	NA	NA	NA	OT	DE	161	OT
122208901	12220890	20160330	NA	NA	NA	NA	NA	F	MD	US	161	NA
122684852	12268485	20160418	NA	NA	NA	NA	NA	NA	PH	US	162	OT
122827651	12282765	20160419	NA	NA	NA	NA	NA	NA	MD	US	162	OT
122827761	12282776	20160419	NA	NA	NA	NA	NA	NA	MD	US	162	OT
122961461	12296146	20160422	201505	NA	NA	NA	NA	F	PH	US	162	NA
122961471	12296147	20160422	201503	58.00000000	YR	NA	NA	M	CN	US	162	NA
122961481	12296148	20160422	NA	NA	NA	NA	NA	F	CN	US	162	NA
122961491	12296149	20160422	2015	NA	NA	54.42000	KG	F	CN	US	162	NA
122961501	12296150	20160422	2015	NA	NA	NA	NA	M	CN	US	162	NA
122961511	12296151	20160422	201512	NA	NA	NA	NA	F	CN	US	162	NA
122961531	12296153	20160422	20151226	NA	NA	NA	NA	NA	CN	US	162	NA
122961541	12296154	20160422	2015	12.00000000	YR	NA	NA	F	CN	US	162	NA
122991211	12299121	20160422	20160414	49.00000000	YR	58.05952	LBS	F	NA	US	162	NA
123390741	12339074	20160505	201503	77.00000000	YR	58.96000	KG	F	CN	COUNTRY NOT SPECIFIED	162	NA
123390751	12339075	20160505	2015	72.00000000	YR	55.78000	KG	F	CN	COUNTRY NOT SPECIFIED	162	NA
123390761	12339076	20160505	201409	62.00000000	YR	104.31000	KG	F	CN	COUNTRY NOT SPECIFIED	162	NA
123390771	12339077	20160505	2015	NA	NA	54.42000	KG	F	CN	US	162	NA
123760661	12376066	20160516	20151204	60.00000000	YR	61.10000	KG	F	PH	US	162	HO
123815161	12381516	20160518	20160314	43.00000000	YR	52.00000	KG	F	OT	AT	162	OT
123933291	12393329	20160520	20160414	48.00000000	YR	60.32747	LBS	F	NA	US	162	LT
123966201	12396620	20160523	NA	NA	NA	NA	NA	M	NA	US	162	NA
124019972	12401997	20160601	20160520	66.00000000	YR	68.00000	KG	F	OT	US	162	NA
124030391	12403039	20160525	20150608	54.00000000	YR	79.37000	KG	F	CN	US	162	OT
124215251	12421525	20160531	201506	NA	NA	NA	NA	NA	CN	US	162	OT
124237211	12423721	20160531	20160115	34.00000000	YR	58.00000	KG	F	PH	US	162	HO
124239101	12423910	20160531	20150401	18.00000000	YR	61.50000	KG	F	MD	US	162	OT
124286121	12428612	20160601	20141201	17.00000000	YR	69.00000	KG	M	MD	US	162	NA
124669871	12466987	20160614	NA	NA	NA	NA	NA	F	NA	US	162	NA
124789551	12478955	20160620	NA	11.00000000	YR	30.00000	KG	F	OT	IT	162	HO
124968311	12496831	20160624	NA	46.00000000	YR	NA	NA	F	OT	US	162	HO
124973841	12497384	20160624	NA	NA	NA	NA	NA	NA	OT	US	162	HO
125017182	12501718	20160708	NA	NA	NA	NA	NA	F	CN	US	163	OT
125020492	12502049	20160706	NA	NA	NA	NA	NA	F	CN	US	163	OT
125169272	12516927	20171011	NA	46.00000000	YR	NA	NA	F	OT	US	174	HO
125202343	12520234	20171129	NA	29.00000000	YR	66.50000	KG	F	MD	JP	174	HO
125203542	12520354	20170807	NA	26.00000000	YR	78.00000	KG	F	OT	JP	173	HO
125276361	12527636	20160705	201504	46.00000000	YR	NA	NA	F	OT	US	163	HO
125308831	12530883	20160706	NA	46.00000000	YR	NA	NA	F	OT	US	163	OT
125377741	12537774	20160707	NA	NA	NA	NA	NA	F	CN	US	163	OT
125454071	12545407	20160711	NA	NA	NA	NA	NA	NA	OT	US	163	OT
125454121	12545412	20160711	NA	NA	NA	NA	NA	NA	OT	US	163	OT
125535681	12553568	20160713	NA	NA	NA	NA	NA	NA	MD	HU	163	HO
125651351	12565135	20160718	NA	NA	NA	NA	NA	NA	CN	US	163	NA
125770261	12577026	20160720	2016	NA	NA	NA	NA	NA	CN	US	163	OT
125819651	12581965	20160722	NA	18.00000000	YR	NA	NA	F	OT	US	163	HO
125867521	12586752	20160725	NA	NA	NA	NA	NA	NA	CN	US	163	NA
125899441	12589944	20160725	NA	NA	NA	NA	NA	NA	OT	CN	163	HO
125997391	12599739	20160727	2014	NA	NA	62.00000	KG	F	OT	DK	163	HO
126081831	12608183	20160729	NA	67.00000000	YR	NA	NA	F	OT	US	163	OT
126134533	12613453	20181116	NA	41.00000000	YR	NA	NA	F	OT	CN	184	HO
126134811	12613481	20160802	NA	18.00000000	YR	NA	NA	F	OT	US	163	HO
126196371	12619637	20160803	NA	NA	NA	NA	NA	NA	OT	CA	163	OT
126256081	12625608	20160805	NA	54.00000000	YR	NA	NA	F	OT	CA	163	OT
126339871	12633987	20160808	NA	NA	NA	NA	NA	NA	OT	US	163	LT
126399022	12639902	20180409	NA	23.00000000	YR	NA	NA	F	OT	DE	182	OT
126399131	12639913	20160810	NA	67.00000000	YR	NA	NA	F	OT	US	163	OT
126399161	12639916	20160810	NA	30.00000000	YR	NA	NA	F	OT	US	163	OT
126400051	12640005	20160810	NA	54.00000000	YR	NA	NA	F	OT	CA	163	OT
126445484	12644548	20161213	NA	61.00000000	YR	NA	NA	M	OT	CN	164	HO
126475991	12647599	20160812	NA	36.00000000	YR	NA	NA	M	MD	US	163	LT
126568021	12656802	20160816	NA	NA	NA	NA	NA	NA	OT	CN	163	HO
126669031	12666903	20160818	NA	61.00000000	YR	93.89313	LBS	F	NA	US	163	NA
126769902	12676990	20160909	NA	23.00000000	YR	NA	NA	F	OT	DE	163	HO
126793031	12679303	20160824	NA	61.00000000	YR	NA	NA	M	OT	CN	163	OT
126811641	12681164	20160824	NA	NA	NA	NA	NA	NA	OT	AU	163	OT
126812211	12681221	20160824	NA	NA	NA	NA	NA	NA	OT	AU	163	OT
126812501	12681250	20160824	NA	NA	NA	NA	NA	NA	OT	AU	163	OT
126812551	12681255	20160824	NA	NA	NA	NA	NA	NA	OT	AU	163	OT
126812561	12681256	20160824	NA	NA	NA	NA	NA	NA	OT	AU	163	OT
126812571	12681257	20160824	NA	NA	NA	NA	NA	NA	OT	AU	163	OT
126812581	12681258	20160824	NA	NA	NA	NA	NA	NA	OT	AU	163	OT
126812591	12681259	20160824	NA	NA	NA	NA	NA	NA	OT	AU	163	OT
126812811	12681281	20160824	NA	NA	NA	NA	NA	NA	OT	AU	163	OT
126812821	12681282	20160824	NA	NA	NA	NA	NA	NA	OT	AU	163	OT
126812841	12681284	20160824	NA	NA	NA	NA	NA	NA	OT	AU	163	OT
126819431	12681943	20160824	NA	NA	NA	NA	NA	NA	OT	AU	163	OT
126819511	12681951	20160824	NA	NA	NA	NA	NA	NA	OT	AU	163	OT
126819521	12681952	20160824	NA	NA	NA	NA	NA	NA	OT	AU	163	OT
126819531	12681953	20160824	NA	NA	NA	NA	NA	NA	OT	AU	163	OT
126819541	12681954	20160824	NA	NA	NA	NA	NA	NA	OT	AU	163	OT
126819551	12681955	20160824	NA	NA	NA	NA	NA	NA	OT	AU	163	OT
126945121	12694512	20160829	NA	44.00000000	YR	NA	NA	F	MD	US	163	NA
126998431	12699843	20160830	NA	NA	NA	NA	NA	NA	MD	US	163	HO
127125131	12712513	20160902	NA	NA	NA	NA	NA	F	CN	US	163	NA
127130062	12713006	20160905	NA	14.00000000	YR	NA	NA	F	OT	AU	163	OT
127169371	12716937	20160906	201305	61.00000000	YR	NA	NA	M	OT	CN	163	HO
127200861	12720086	20160907	NA	33.00000000	YR	NA	NA	M	OT	AU	163	OT
127562632	12756263	20170303	NA	NA	NA	90.70000	KG	M	CN	US	171	HO
127829201	12782920	20160927	NA	NA	NA	NA	NA	M	PH	US	163	NA
127910492	12791049	20161213	NA	NA	NA	NA	NA	F	OT	US	164	NA
127914681	12791468	20160928	20160922	42.00000000	YR	81.00000	KG	F	CN	US	163	OT
128411441	12841144	20161012	201504	NA	NA	NA	NA	NA	OT	ES	164	HO
128585141	12858514	20161018	NA	NA	NA	NA	NA	NA	MD	US	164	NA
128883071	12888307	20161027	NA	61.00000000	YR	NA	NA	F	OT	GB	164	OT
129007203	12900720	20170111	201405	37.00000000	YR	NA	NA	F	OT	US	171	HO
129054311	12905431	20161103	20160902	NA	NA	NA	NA	NA	OT	DE	164	OT
129303021	12930302	20161111	NA	25.00000000	YR	NA	NA	M	NA	US	164	NA
129854671	12985467	20161130	201611	80.00000000	YR	NA	NA	F	CN	DE	164	OT
130236321	13023632	20161213	NA	48.00000000	YR	NA	NA	F	MD	US	164	OT
130241041	13024104	20161213	NA	NA	NA	NA	NA	NA	MD	US	164	OT
130300603	13030060	20171109	NA	61.00000000	YR	NA	NA	M	OT	GB	174	HO
130441321	13044132	20161219	20160420	70.00000000	YR	NA	NA	M	PH	US	164	DE
130452972	13045297	20170206	NA	48.00000000	YR	NA	NA	F	MD	US	171	HO
130812251	13081225	20170103	NA	48.00000000	YR	NA	NA	F	MD	US	171	OT
130889451	13088945	20170105	NA	15.00000000	YR	NA	NA	F	OT	US	171	HO
131131711	13113171	20170113	NA	NA	NA	NA	NA	NA	MD	US	171	HO
131150681	13115068	20170113	NA	15.00000000	YR	NA	NA	F	OT	US	171	HO
131150721	13115072	20170113	NA	61.00000000	YR	NA	NA	F	OT	US	171	OT
131185021	13118502	20170116	NA	NA	NA	NA	NA	F	PH	US	171	NA
131185031	13118503	20170116	20160208	49.00000000	YR	43.84000	KG	F	CN	US	171	NA
131185041	13118504	20170116	20160308	62.00000000	YR	NA	NA	F	CN	US	171	NA
131185051	13118505	20170116	20160819	47.00000000	YR	NA	NA	F	PH	US	171	NA
131187742	13118774	20170523	201512	NA	NA	NA	NA	NA	CN	US	172	HO
131187761	13118776	20170116	NA	NA	NA	NA	NA	NA	OT	TR	171	OT
131187801	13118780	20170116	NA	NA	NA	NA	NA	NA	OT	US	171	OT
131189001	13118900	20170116	NA	13.00000000	YR	NA	NA	F	OT	US	171	OT
131240852	13124085	20170403	NA	15.00000000	YR	NA	NA	F	MD	US	172	HO
131240932	13124093	20170329	NA	61.00000000	YR	NA	NA	F	MD	US	171	OT
131288793	13128879	20171129	NA	NA	NA	NA	NA	F	OT	US	174	CA
131288922	13128892	20170404	NA	53.00000000	YR	NA	NA	M	MD	US	172	OT
131322732	13132273	20170403	NA	13.00000000	YR	NA	NA	F	MD	US	172	OT
131323362	13132336	20170321	NA	32.00000000	YR	NA	NA	M	OT	TR	171	OT
131621571	13162157	20170130	NA	78.00000000	YR	NA	NA	F	MD	US	171	NA
131675011	13167501	20170131	NA	78.00000000	YR	NA	NA	F	MD	US	171	NA
131684301	13168430	20170131	NA	12.00000000	YR	55.00000	KG	F	OT	US	171	NA
131743711	13174371	20170201	NA	18.00000000	YR	NA	NA	F	MD	US	171	OT
131780851	13178085	20170202	NA	38.00000000	YR	NA	NA	F	OT	JP	171	OT
132365422	13236542	20170216	201612	69.00000000	YR	NA	NA	F	CN	US	171	NA
132512892	13251289	20170420	NA	46.00000000	YR	NA	NA	F	OT	JP	172	OT
132851831	13285183	20170301	20161020	41.00000000	YR	66.60000	KG	F	CN	US	171	LT
132983501	13298350	20170306	20170216	43.00000000	YR	89.89000	KG	F	CN	US	171	OT
133056282	13305628	20170502	NA	NA	NA	NA	NA	NA	OT	US	172	DE
133056292	13305629	20170502	NA	NA	NA	NA	NA	NA	OT	US	172	DE
133056302	13305630	20170502	NA	NA	NA	NA	NA	NA	OT	US	172	DE
133333781	13333378	20170313	NA	NA	NA	60.77000	KG	F	CN	US	171	NA
133334342	13333434	20170816	NA	57.00000000	YR	NA	NA	M	MD	US	173	NA
133346962	13334696	20170815	201612	NA	NA	3.72000	KG	F	OT	DK	173	CA
133349501	13334950	20170314	NA	50.00000000	YR	NA	NA	F	OT	US	171	HO
133427681	13342768	20170316	NA	NA	NA	NA	NA	NA	MD	US	171	OT
133496321	13349632	20170317	20170317	45.00000000	YR	51.75000	KG	F	CN	US	171	DS
133700751	13370075	20170324	NA	NA	NA	NA	NA	NA	OT	IT	171	OT
133783041	13378304	20170328	NA	NA	NA	NA	NA	NA	OT	DK	171	DE
133783051	13378305	20170328	NA	NA	NA	NA	NA	NA	OT	DK	171	DE
133807532	13380753	20171110	NA	NA	NA	NA	NA	F	OT	IT	174	OT
133959971	13395997	20170403	20140404	73.00000000	YR	75.36000	KG	M	CN	US	172	NA
134007841	13400784	20170404	NA	63.00000000	YR	NA	NA	F	OT	DK	172	DE
134007851	13400785	20170404	NA	37.00000000	YR	NA	NA	F	OT	DK	172	DE
134230921	13423092	20170410	NA	37.00000000	YR	NA	NA	F	OT	DK	172	DE
134230971	13423097	20170410	NA	63.00000000	YR	NA	NA	F	OT	DK	172	DE
134269631	13426963	20170411	NA	75.00000000	YR	NA	NA	M	OT	PT	172	HO
134552251	13455225	20170419	2017	73.00000000	YR	NA	NA	F	CN	US	172	NA
134670971	13467097	20170421	NA	NA	NA	NA	NA	NA	MD	US	172	OT
134889891	13488989	20170427	NA	NA	NA	46.26000	KG	F	CN	US	172	NA
134889911	13488991	20170427	NA	NA	NA	NA	NA	NA	CN	US	172	NA
134889931	13488993	20170427	201510	34.00000000	YR	NA	NA	M	CN	US	172	NA
134889961	13488996	20170427	NA	NA	NA	NA	NA	F	CN	US	172	NA
134889981	13488998	20170427	20161230	14.00000000	YR	NA	NA	M	CN	US	172	NA
134890001	13489000	20170427	2016	NA	NA	NA	NA	F	CN	US	172	NA
134890021	13489002	20170427	201605	NA	NA	NA	NA	NA	CN	US	172	NA
134890051	13489005	20170427	NA	NA	NA	NA	NA	F	CN	US	172	NA
134929941	13492994	20170427	NA	36.00000000	YR	95.50000	KG	M	OT	GB	172	LT
134960651	13496065	20170428	NA	50.00000000	YR	NA	NA	F	OT	US	172	HO
135187181	13518718	20170505	NA	NA	NA	NA	NA	NA	MD	US	172	HO
135189201	13518920	20170505	NA	50.00000000	YR	NA	NA	F	OT	US	172	LT
135279561	13527956	20170509	NA	NA	NA	NA	NA	NA	OT	PT	172	HO
135311562	13531156	20170725	NA	75.00000000	YR	NA	NA	M	NA	COUNTRY NOT SPECIFIED	173	HO
135312503	13531250	20170609	2008	57.00000000	YR	NA	NA	F	CN	US	172	NA
135506011	13550601	20170516	NA	75.00000000	YR	NA	NA	M	OT	PT	172	HO
135886102	13588610	20170530	NA	NA	NA	NA	NA	NA	MD	JP	172	OT
136156741	13615674	20170606	NA	NA	NA	NA	NA	F	CN	US	172	OT
136207781	13620778	20170607	NA	NA	NA	NA	NA	NA	OT	US	172	OT
136212522	13621252	20180328	2011	46.00000000	YR	88.45000	KG	F	CN	US	181	NA
136255491	13625549	20170607	196509	26.00000000	YR	45.35000	KG	F	MD	US	172	HO
136423661	13642366	20170612	197512	20.00000000	YR	NA	NA	M	MD	US	172	OT
136509461	13650946	20170614	197101	14.00000000	YR	NA	NA	F	MD	US	172	OT
136512161	13651216	20170614	197101	11.00000000	YR	NA	NA	F	MD	US	172	OT
136548472	13654847	20170911	NA	36.00000000	YR	NA	NA	F	OT	JP	173	OT
136982151	13698215	20170628	NA	NA	NA	NA	NA	F	CN	US	172	NA
137172051	13717205	20170705	NA	28.00000000	YR	NA	NA	F	MD	US	173	OT
137219531	13721953	20170706	NA	NA	NA	NA	NA	M	CN	US	173	NA
137288341	13728834	20170707	NA	NA	NA	NA	NA	F	MD	CN	173	HO
137577822	13757782	20171206	NA	62.00000000	YR	NA	NA	M	OT	JP	174	OT
137647601	13764760	20170718	NA	77.00000000	YR	NA	NA	F	OT	US	173	HO
137811981	13781198	20170723	20170704	51.00000000	YR	107.10000	KG	F	CN	US	173	NA
137827582	13782758	20171031	NA	NA	NA	NA	NA	NA	MD	JP	174	CA
137843371	13784337	20170724	NA	77.00000000	YR	NA	NA	F	OT	US	173	OT
137843621	13784362	20170724	NA	56.00000000	YR	NA	NA	F	OT	US	173	HO
137949711	13794971	20170726	NA	51.00000000	YR	NA	NA	F	OT	JP	173	HO
137974801	13797480	20170727	NA	56.00000000	YR	NA	NA	F	OT	US	173	HO
137993481	13799348	20170727	NA	6.00000000	YR	NA	NA	M	OT	US	173	OT
138224871	13822487	20170801	NA	NA	NA	NA	NA	NA	OT	US	173	OT
138251301	13825130	20170802	NA	NA	NA	NA	NA	NA	MD	GR	173	HO
138282203	13828220	20171221	NA	6.00000000	YR	NA	NA	M	OT	US	174	LT
138312161	13831216	20170803	NA	NA	NA	NA	NA	NA	OT	CN	173	DE
138312171	13831217	20170803	NA	NA	NA	NA	NA	NA	OT	CN	173	DE
138312191	13831219	20170803	NA	NA	NA	NA	NA	NA	OT	CN	173	DE
138312201	13831220	20170803	NA	NA	NA	NA	NA	NA	OT	CN	173	DE
138313601	13831360	20170803	NA	80.00000000	YR	NA	NA	F	OT	US	173	DE
138558621	13855862	20170810	20161014	71.00000000	YR	63.49000	KG	F	MD	US	173	NA
138563451	13856345	20170810	NA	56.00000000	YR	NA	NA	F	OT	US	173	HO
138633122	13863312	20171221	NA	80.00000000	YR	NA	NA	F	OT	US	174	DE
138695431	13869543	20170815	201707	79.00000000	YR	NA	NA	F	CN	US	173	OT
138705471	13870547	20170815	20170619	NA	NA	NA	NA	NA	MD	SE	173	HO
138739931	13873993	20170816	NA	62.00000000	YR	NA	NA	F	CN	US	173	NA
138785151	13878515	20170817	NA	NA	NA	NA	NA	NA	OT	TR	173	HO
138969101	13896910	20170823	NA	44.00000000	YR	NA	NA	F	OT	US	173	LT
138970461	13897046	20170822	20150511	46.00000000	YR	NA	NA	F	NA	US	173	NA
139033561	13903356	20170824	NA	NA	NA	NA	NA	NA	OT	US	173	DE
139113452	13911345	20170901	NA	17.00000000	YR	NA	NA	M	OT	US	173	LT
139180632	13918063	20170905	NA	51.00000000	YR	NA	NA	F	OT	US	173	OT
139238101	13923810	20170831	NA	NA	NA	NA	NA	F	OT	US	173	NA
139347922	13934792	20171206	201403	51.00000000	YR	NA	NA	F	MD	US	174	OT
139361761	13936176	20170905	NA	64.00000000	YR	NA	NA	F	OT	TR	173	HO
139361771	13936177	20170905	NA	80.00000000	YR	NA	NA	F	MD	US	173	DE
139398801	13939880	20170906	NA	17.00000000	YR	NA	NA	M	OT	US	173	HO
139417352	13941735	20170911	NA	NA	NA	NA	NA	F	CN	US	173	HO
139763172	13976317	20171005	NA	47.00000000	YR	81.00000	KG	M	OT	DE	174	DE
139764081	13976408	20170915	NA	18.00000000	YR	NA	NA	F	OT	US	173	OT
139803492	13980349	20170918	20170724	31.00000000	YR	NA	NA	F	MD	SE	173	HO
139957841	13995784	20170921	NA	21.00000000	YR	NA	NA	F	OT	US	173	HO
140064852	14006485	20171116	NA	20.00000000	YR	NA	NA	F	MD	CN	174	OT
140071721	14007172	20170924	20150105	9.00000000	YR	NA	NA	M	MD	US	173	DE
140071801	14007180	20170924	20161010	18.00000000	YR	60.00000	KG	F	MD	US	173	HO
140072161	14007216	20170924	20160115	10.00000000	YR	30.00000	KG	F	MD	US	173	OT
140144082	14014408	20171204	NA	81.00000000	YR	NA	NA	M	OT	US	174	OT
140146502	14014650	20171204	NA	26.00000000	YR	NA	NA	F	OT	US	174	OT
140146562	14014656	20171204	NA	NA	NA	NA	NA	NA	OT	US	174	OT
140146583	14014658	20181116	NA	NA	NA	NA	NA	NA	OT	US	184	OT
140156832	14015683	20171202	NA	36.00000000	YR	NA	NA	F	OT	US	174	OT
140156842	14015684	20171202	NA	21.00000000	YR	NA	NA	F	OT	US	174	HO
140171641	14017164	20170927	NA	26.00000000	YR	NA	NA	F	OT	US	173	LT
140172321	14017232	20170927	NA	NA	NA	NA	NA	M	OT	US	173	LT
140172331	14017233	20170927	NA	21.00000000	YR	NA	NA	F	OT	US	173	HO
140172341	14017234	20170927	NA	18.00000000	YR	NA	NA	F	OT	US	173	OT
140178311	14017831	20170927	NA	36.00000000	YR	NA	NA	F	OT	US	173	OT
140223251	14022325	20170929	20140914	11.00000000	YR	NA	NA	F	MD	US	173	HO
140291041	14029104	20171002	20170818	NA	DY	2.72000	KG	M	MD	US	174	DS
140327721	14032772	20171003	NA	50.00000000	YR	NA	NA	F	MD	US	174	LT
140385073	14038507	20180221	20170818	NA	NA	NA	NA	F	MD	US	181	DS
140638631	14063863	20171009	NA	73.00000000	YR	NA	NA	M	OT	CA	174	OT
140686161	14068616	20171010	NA	80.00000000	YR	NA	NA	F	CN	US	174	NA
140801231	14080123	20171012	2017	NA	NA	NA	NA	F	OT	US	174	NA
140803751	14080375	20171012	2013	NA	NA	NA	NA	F	CN	US	174	NA
140817151	14081715	20171012	NA	NA	NA	NA	NA	F	CN	US	174	NA
141074421	14107442	20171019	NA	74.00000000	YR	NA	NA	F	CN	DE	174	OT
141144111	14114411	20171023	NA	NA	NA	NA	NA	F	CN	US	174	NA
141214871	14121487	20171024	NA	48.00000000	YR	NA	NA	F	CN	US	174	NA
141690341	14169034	20171107	201503	74.00000000	YR	NA	NA	F	MD	LT	174	OT
141722472	14172247	20180103	2015	74.00000000	YR	NA	NA	F	MD	LT	181	OT
142045341	14204534	20171117	20150621	28.00000000	YR	NA	NA	F	NA	US	174	NA
142213462	14221346	20171213	20171020	66.00000000	YR	NA	NA	M	CN	US	174	NA
142307591	14230759	20171128	NA	74.00000000	YR	NA	NA	F	MD	LT	174	OT
142359042	14235904	20180720	NA	44.00000000	YR	NA	NA	F	OT	US	183	LT
142379371	14237937	20171130	NA	64.00000000	YR	NA	NA	F	OT	TR	174	HO
142451691	14245169	20171202	NA	18.00000000	YR	NA	NA	F	OT	US	174	OT
142794402	14279440	20180802	NA	44.00000000	YR	NA	NA	F	OT	US	183	LT
143226871	14322687	20171225	20171009	7.00000000	YR	NA	NA	M	CN	US	174	OT
143430421	14343042	20180102	NA	44.00000000	YR	NA	NA	F	OT	US	181	LT
143705752	14370575	20180111	NA	61.00000000	YR	104.30000	KG	F	CN	US	181	OT
143831871	14383187	20180115	NA	44.00000000	YR	NA	NA	F	OT	US	181	HO
144064272	14406427	20180521	20180412	NA	NA	NA	NA	F	CN	US	182	NA
144064312	14406431	20180313	NA	NA	NA	NA	NA	F	PH	US	181	NA
144064321	14406432	20180118	NA	NA	NA	NA	NA	F	CN	US	181	NA
144253251	14425325	20180123	NA	NA	NA	65.76000	KG	F	CN	US	181	NA
144253261	14425326	20180123	NA	NA	NA	NA	NA	F	CN	US	181	NA
144253271	14425327	20180123	NA	NA	NA	NA	NA	F	CN	US	181	NA
144253281	14425328	20180123	NA	NA	NA	NA	NA	F	PH	US	181	NA
144253291	14425329	20180123	2017	46.00000000	YR	68.27000	KG	M	CN	US	181	NA
144405742	14440574	20180329	NA	69.00000000	YR	NA	NA	M	MD	CN	181	HO
145250142	14525014	20180511	20170701	61.00000000	YR	NA	NA	F	OT	DK	182	HO
145739361	14573936	20180226	NA	NA	NA	NA	NA	F	OT	US	181	OT
146119452	14611945	20180627	NA	17.00000000	YR	48.70000	KG	F	MD	US	182	OT
146167741	14616774	20180308	20180226	32.00000000	YR	54.00000	KG	F	PH	US	181	HO
146198181	14619818	20180309	NA	70.00000000	YR	NA	NA	M	OT	US	181	OT
146855041	14685504	20180327	NA	19.00000000	YR	NA	NA	F	OT	AR	181	HO
146856122	14685612	20180529	NA	31.00000000	YR	NA	NA	F	OT	AR	182	OT
147309032	14730903	20180425	NA	38.00000000	YR	NA	NA	F	CN	US	182	NA
148128371	14812837	20180426	NA	43.00000000	YR	NA	NA	F	MD	HU	182	HO
148456253	14845625	20180813	2018	56.00000000	YR	54.43000	KG	F	CN	US	183	NA
148715362	14871536	20180517	NA	NA	NA	NA	NA	F	CN	US	182	OT
148980822	14898082	20180531	NA	NA	NA	NA	NA	F	CN	SE	182	OT
149018901	14901890	20180430	20180101	42.00000000	YR	57.60000	KG	F	CN	US	182	OT
149186072	14918607	20190731	NA	83.00000000	YR	NA	NA	M	CN	US	193	OT
149583711	14958371	20180531	NA	NA	NA	NA	NA	F	PH	US	182	NA
149639922	14963992	20181116	201804	66.00000000	YR	49.88000	KG	F	CN	US	184	NA
149646151	14964615	20180601	NA	61.00000000	YR	NA	NA	F	OT	RS	182	HO
149770181	14977018	20180605	NA	61.00000000	YR	NA	NA	F	OT	RS	182	HO
149859301	14985930	20180607	NA	79.00000000	YR	NA	NA	F	OT	US	182	DE
150010631	15001063	20180612	NA	61.00000000	YR	NA	NA	F	OT	RS	182	HO
150590311	15059031	20180625	201804	75.00000000	YR	NA	NA	F	CN	US	182	NA
150893971	15089397	20180629	NA	15.00000000	YR	NA	NA	F	MD	US	182	OT
151111661	15111166	20180705	NA	16.00000000	YR	NA	NA	F	MD	US	183	OT
151214831	15121483	20180613	20180527	5.00000000	YR	22.50000	KG	F	MD	US	183	HO
151235712	15123571	20190102	NA	15.00000000	YR	NA	NA	F	MD	US	191	HO
151714434	15171443	20191107	NA	64.00000000	YR	NA	NA	F	MD	US	194	OT
151714562	15171456	20180725	NA	71.00000000	YR	NA	NA	F	MD	US	183	OT
151731411	15173141	20180720	NA	15.00000000	YR	NA	NA	F	MD	US	183	HO
151828121	15182812	20180723	NA	64.00000000	YR	NA	NA	F	OT	US	183	OT
151833471	15183347	20180723	201703	54.00000000	YR	75.00000	KG	F	CN	SE	183	LT
152277242	15227724	20191105	NA	64.00000000	YR	NA	NA	F	OT	US	194	OT
152284701	15228470	20180801	NA	64.00000000	YR	NA	NA	F	OT	US	183	OT
152296052	15229605	20190314	NA	64.00000000	YR	NA	NA	F	OT	US	191	OT
152302633	15230263	20191111	NA	64.00000000	YR	NA	NA	F	MD	US	194	OT
152304492	15230449	20190322	NA	71.00000000	YR	NA	NA	F	MD	US	191	OT
152356091	15235609	20180803	NA	66.00000000	YR	NA	NA	F	MD	PR	183	OT
152408811	15240881	20180711	20180628	51.00000000	YR	63.00000	KG	F	PH	US	183	HO
152510781	15251078	20180807	NA	44.00000000	YR	NA	NA	F	OT	US	183	LT
152510811	15251081	20180807	NA	64.00000000	YR	NA	NA	F	OT	US	183	OT
152588121	15258812	20180809	NA	21.00000000	YR	NA	NA	M	OT	US	183	HO
152596401	15259640	20180719	20180718	26.00000000	YR	54.00000	KG	F	PH	US	183	HO
152796922	15279692	20180820	201610	42.00000000	YR	NA	NA	F	CN	US	183	NA
152805171	15280517	20180731	20180624	50.00000000	YR	67.50000	KG	M	CN	US	183	LT
152829552	15282955	20190415	NA	16.00000000	YR	NA	NA	F	MD	US	192	OT
153001852	15300185	20180827	NA	52.00000000	YR	63.50000	KG	M	CN	US	183	NA
153339291	15333929	20180825	20180810	44.00000000	YR	53.55000	KG	F	CN	US	183	OT
153414962	15341496	20190408	NA	72.00000000	YR	NA	NA	M	OT	US	192	OT
153742252	15374225	20180924	NA	NA	NA	136.00000	KG	M	CN	US	183	NA
153917972	15391797	20200124	NA	77.00000000	YR	NA	NA	M	PH	US	201	OT
154134191	15413419	20180921	NA	70.00000000	YR	NA	NA	M	OT	US	183	LT
154848061	15484806	20181010	2016	55.00000000	YR	NA	NA	F	OT	KR	184	HO
154937841	15493784	20181012	NA	NA	NA	NA	NA	F	CN	US	184	NA
154991081	15499108	20181015	NA	47.00000000	YR	NA	NA	F	OT	US	184	OT
155004251	15500425	20181015	NA	61.00000000	YR	NA	NA	F	OT	JP	184	OT
155060822	15506082	20181023	NA	16.00000000	YR	52.00000	KG	F	OT	TR	184	HO
155078812	15507881	20181025	NA	NA	NA	NA	NA	F	CN	US	184	NA
155370621	15537062	20181022	201703	NA	NA	NA	NA	F	OT	KR	184	HO
155381711	15538171	20181022	20181001	50.00000000	YR	NA	NA	F	MD	SE	184	OT
155445572	15544557	20190425	NA	55.00000000	YR	NA	NA	F	OT	KP	192	HO
155492252	15549225	20190521	NA	36.00000000	YR	NA	NA	F	OT	US	192	OT
155496552	15549655	20190516	NA	29.00000000	YR	NA	NA	F	OT	US	192	NA
155496562	15549656	20190516	NA	NA	NA	1.77000	KG	NA	OT	US	192	NA
155496582	15549658	20190518	NA	NA	NA	1.49000	KG	NA	OT	US	192	NA
155496592	15549659	20190516	NA	NA	NA	1.50000	KG	NA	OT	US	192	NA
155632571	15563257	20181029	20130429	38.00000000	YR	NA	NA	F	MD	SE	184	OT
155741451	15574145	20181101	NA	62.00000000	YR	NA	NA	F	OT	ES	184	HO
155760991	15576099	20181101	NA	58.00000000	YR	NA	NA	F	CN	US	184	NA
155868122	15586812	20191206	NA	28.00000000	YR	NA	NA	F	MD	US	194	LT
156038061	15603806	20181109	NA	NA	NA	NA	NA	NA	OT	US	184	OT
156231311	15623131	20181115	20180907	57.00000000	YR	NA	NA	F	CN	US	184	NA
156585811	15658581	20181126	NA	86.00000000	YR	NA	NA	F	CN	US	184	NA
156822391	15682239	20181203	NA	NA	NA	NA	NA	F	CN	US	184	NA
157234991	15723499	20181214	NA	22.00000000	YR	NA	NA	M	OT	US	184	OT
157508751	15750875	20181221	NA	76.00000000	YR	28.60000	KG	F	OT	JP	184	HO
157508771	15750877	20181221	NA	38.00000000	YR	NA	NA	F	OT	AR	184	HO
157508781	15750878	20181221	NA	30.00000000	YR	NA	NA	F	OT	US	184	OT
157551171	15755117	20181224	NA	66.00000000	YR	NA	NA	F	OT	US	184	OT
157551181	15755118	20181224	NA	30.00000000	YR	NA	NA	M	OT	US	184	OT
157601112	15760111	20191107	NA	38.00000000	YR	NA	NA	F	OT	AR	194	OT
157601131	15760113	20181226	NA	30.00000000	YR	NA	NA	F	OT	US	184	LT
157616461	15761646	20181226	NA	30.00000000	YR	NA	NA	M	OT	US	184	HO
157630301	15763030	20181226	NA	38.00000000	YR	NA	NA	F	OT	AR	184	HO
157653121	15765312	20181218	NA	NA	NA	NA	NA	NA	PH	US	184	NA
157704521	15770452	20181228	20180601	NA	NA	NA	NA	NA	CN	US	184	NA
157890601	15789060	20181228	NA	NA	NA	NA	NA	NA	PH	US	184	NA
157892762	15789276	20190422	NA	NA	NA	68.00000	KG	F	CN	US	192	NA
158216871	15821687	20190114	NA	NA	NA	NA	NA	F	CN	US	191	NA
158216881	15821688	20190114	NA	NA	NA	NA	NA	F	CN	US	191	NA
158216891	15821689	20190114	NA	NA	NA	NA	NA	F	CN	US	191	NA
158216911	15821691	20190114	201802	42.00000000	YR	NA	NA	F	PH	US	191	NA
158496491	15849649	20190121	2018	49.00000000	YR	NA	NA	F	MD	SE	191	OT
158559061	15855906	20190122	20181215	71.00000000	YR	108.00000	KG	M	CN	US	191	HO
158939861	15893986	20190130	20190124	48.00000000	YR	81.00000	KG	M	CN	US	191	OT
158976791	15897679	20190131	NA	36.00000000	YR	NA	NA	F	OT	ID	191	OT
159408791	15940879	20190208	NA	NA	NA	NA	NA	F	PH	US	191	OT
159459971	15945997	20190211	NA	NA	NA	NA	NA	F	OT	FR	191	CA
159460001	15946000	20190211	NA	26.00000000	YR	NA	NA	F	OT	FR	191	OT
160059271	16005927	20190226	NA	79.00000000	YR	NA	NA	F	OT	US	191	OT
160083791	16008379	20190226	201811	NA	NA	NA	NA	F	CN	US	191	OT
160274171	16027417	20190304	NA	NA	NA	NA	NA	F	CN	US	191	OT
160353461	16035346	20190305	NA	NA	NA	59.00000	KG	F	CN	US	191	NA
160394731	16039473	20190306	NA	NA	NA	NA	NA	F	CN	US	191	NA
160451092	16045109	20190614	NA	40.00000000	YR	NA	NA	F	OT	GR	192	OT
160770442	16077044	20190426	NA	60.00000000	YR	NA	NA	F	CN	US	192	NA
161271771	16127177	20190327	20190228	54.00000000	YR	49.05000	KG	F	CN	US	192	HO
161428581	16142858	20190401	20180828	72.00000000	YR	NA	NA	M	MD	SE	192	HO
161446373	16144637	20210406	NA	62.00000000	YR	NA	NA	F	HP	ID	212	OT
161708312	16170831	20190415	NA	34.00000000	YR	NA	NA	M	OT	US	192	HO
161796771	16179677	20190409	NA	38.00000000	YR	54.00000	KG	F	CN	US	192	OT
161897921	16189792	20190308	20181122	NA	NA	NA	NA	NA	CN	US	192	HO
161979271	16197927	20190415	NA	NA	NA	NA	NA	F	CN	US	192	NA
162014732	16201473	20191014	NA	0.08333333	MON	NA	NA	M	OT	PL	194	OT
162374821	16237482	20190425	NA	61.00000000	YR	NA	NA	F	OT	JP	192	OT
162705961	16270596	20190503	NA	56.00000000	YR	49.89000	KG	F	CN	US	192	NA
162705971	16270597	20190503	NA	NA	NA	NA	NA	M	CN	US	192	NA
162787841	16278784	20190506	NA	64.00000000	YR	NA	NA	F	OT	US	192	DE
162817331	16281733	20190507	20190413	41.00000000	YR	NA	NA	M	PH	US	192	NA
163622262	16362226	20190604	NA	73.00000000	YR	NA	NA	F	OT	TR	192	HO
163650283	16365028	20200525	NA	73.00000000	YR	NA	NA	F	HP	TR	202	HO
163679401	16367940	20190422	20180709	84.00000000	YR	72.57000	KG	M	PH	US	192	HO
163724491	16372449	20190530	20190520	NA	NA	NA	NA	F	OT	US	192	OT
163944331	16394433	20190605	201805	49.00000000	YR	NA	NA	F	MD	SE	192	OT
164394852	16439485	20191015	NA	42.00000000	YR	NA	NA	F	MD	US	194	NA
164449241	16444924	20190618	NA	NA	NA	NA	NA	NA	OT	ID	192	DE
164631741	16463174	20190621	201906	62.00000000	YR	NA	NA	M	CN	US	192	NA
164933761	16493376	20190628	NA	NA	NA	NA	NA	NA	MD	CN	192	DE
165128752	16512875	20190806	20190618	27.00000000	YR	72.57000	KG	M	CN	US	193	HO
165214941	16521494	20190703	NA	76.00000000	YR	28.60000	KG	F	OT	JP	193	HO
165908991	16590899	20190717	20190701	90.00000000	YR	72.90000	KG	F	CN	US	193	LT
166147222	16614722	20191112	NA	40.00000000	YR	NA	NA	F	OT	CN	194	HO
166361751	16636175	20190726	NA	NA	NA	NA	NA	F	CN	US	193	NA
166412622	16641262	20200709	NA	54.00000000	YR	NA	NA	F	HP	TR	203	HO
166474011	16647401	20190730	NA	83.00000000	YR	NA	NA	M	CN	US	193	NA
166521111	16652111	20190730	20190728	48.00000000	YR	56.25000	KG	F	CN	US	193	OT
166569531	16656953	20190801	NA	NA	NA	NA	NA	F	MD	US	193	NA
166778762	16677876	20190912	NA	65.00000000	YR	NA	NA	F	CN	US	193	NA
166920291	16692029	20190812	20190702	NA	NA	NA	NA	F	CN	US	193	NA
166925171	16692517	20190809	20190127	27.00000000	YR	72.00000	KG	M	PH	CA	194	HO
167163051	16716305	20190818	20190116	20.00000000	YR	54.70000	KG	F	OT	US	194	HO
167455001	16745500	20190827	NA	60.00000000	YR	NA	NA	F	MD	US	193	NA
167760902	16776090	20190923	2010	17.00000000	YR	NA	NA	F	OT	US	193	DE
168038631	16803863	20190913	NA	67.00000000	YR	NA	NA	F	OT	US	193	HO
168049281	16804928	20190913	NA	67.00000000	YR	NA	NA	F	OT	US	193	HO
168049452	16804945	20210111	NA	64.00000000	YR	NA	NA	F	HP	US	211	DE
168175712	16817571	20190919	20190905	NA	NA	NA	NA	M	OT	US	193	OT
168231761	16823176	20190918	NA	67.00000000	YR	NA	NA	F	OT	US	193	HO
168254022	16825402	20200910	NA	64.00000000	YR	NA	NA	F	MD	US	203	DE
168445661	16844566	20190924	NA	9.00000000	YR	NA	NA	F	OT	US	193	OT
168494172	16849417	20200903	NA	67.00000000	YR	NA	NA	F	HP	US	203	HO
168809353	16880935	20210615	2019	58.00000000	YR	58.97000	KG	F	HP	US	212	OT
168985971	16898597	20191008	20190725	57.00000000	YR	65.25000	KG	F	CN	US	194	NA
169141711	16914171	20191014	NA	36.00000000	YR	NA	NA	M	OT	US	194	HO
169297601	16929760	20191017	NA	36.00000000	YR	NA	NA	M	OT	US	194	HO
169317582	16931758	20191023	NA	52.00000000	YR	52.16000	KG	F	CN	US	194	NA
169548182	16954818	20201218	NA	36.00000000	YR	NA	NA	M	HP	US	204	HO
169550351	16955035	20191024	NA	59.00000000	YR	NA	NA	F	OT	IT	194	HO
169554912	16955491	20210302	NA	59.00000000	YR	NA	NA	M	HP	IT	211	HO
169662681	16966268	20191028	NA	NA	NA	NA	NA	F	CN	US	194	NA
169738611	16973861	20191030	NA	36.00000000	YR	NA	NA	F	OT	RO	194	OT
169791062	16979106	20220125	NA	NA	NA	NA	NA	F	CN	US	221	NA
169834993	16983499	20191108	NA	64.00000000	YR	NA	NA	F	MD	US	194	OT
169852831	16985283	20191101	NA	57.00000000	YR	83.91000	KG	M	CN	US	194	HO
169902781	16990278	20191102	20191101	32.00000000	YR	57.30000	KG	F	NA	US	194	LT
169930231	16993023	20191105	NA	4.00000000	YR	NA	NA	F	OT	US	194	OT
169938051	16993805	20191105	NA	4.00000000	YR	NA	NA	F	OT	US	194	OT
170092461	17009246	20191108	NA	41.00000000	YR	NA	NA	F	OT	US	194	HO
170164321	17016432	20191111	20191008	80.00000000	YR	56.70000	KG	M	CN	US	194	NA
170276052	17027605	20191122	NA	59.00000000	YR	NA	NA	F	CN	US	194	NA
170286153	17028615	20211129	NA	64.00000000	YR	NA	NA	F	HP	US	214	HO
170299752	17029975	20211130	NA	23.00000000	YR	NA	NA	M	HP	US	214	OT
170300512	17030051	20211221	NA	41.00000000	YR	NA	NA	F	HP	US	214	HO
170301412	17030141	20211215	NA	4.00000000	YR	NA	NA	F	HP	US	214	OT
170582822	17058282	20191126	NA	48.00000000	YR	NA	NA	F	OT	US	194	OT
170584461	17058446	20191121	NA	94.00000000	YR	NA	NA	F	OT	US	194	OT
170586121	17058612	20191121	NA	NA	NA	NA	NA	NA	PH	US	194	NA
170708871	17070887	20191125	NA	40.00000000	YR	NA	NA	F	OT	US	194	HO
170820431	17082043	20191127	NA	29.00000000	YR	NA	NA	F	OT	US	194	LT
171135072	17113507	20220222	NA	NA	NA	NA	NA	NA	HP	TH	221	OT
171135112	17113511	20220222	NA	NA	NA	NA	NA	NA	HP	TH	221	OT
171135162	17113516	20220222	NA	18.00000000	YR	NA	NA	F	HP	TH	221	OT
171137532	17113753	20220222	NA	23.00000000	YR	NA	NA	F	HP	TH	221	OT
171140182	17114018	20220510	NA	40.00000000	YR	NA	NA	F	HP	US	222	HO
171140582	17114058	20220510	NA	94.00000000	YR	NA	NA	F	HP	US	222	OT
171141062	17114106	20220510	NA	79.00000000	YR	NA	NA	F	HP	US	222	OT
171198611	17119861	20191206	NA	81.00000000	YR	60.00000	KG	F	MD	CA	194	OT
171243701	17124370	20191206	2019	NA	NA	NA	NA	F	MD	US	194	NA
171436182	17143618	20191216	NA	NA	NA	NA	NA	F	CN	US	194	NA
171466842	17146684	20220510	NA	0.25000000	MON	NA	NA	F	HP	US	222	CA
171947121	17194712	20191223	20190822	32.00000000	YR	67.10000	KG	F	PH	US	201	HO
172017181	17201718	20191226	NA	NA	NA	50.00000	KG	F	CN	US	194	OT
172238911	17223891	20191209	20190423	62.00000000	YR	119.00000	KG	M	PH	US	194	NA
172332091	17233209	20200104	NA	NA	NA	NA	NA	M	CN	US	201	NA
172332101	17233210	20200104	NA	NA	NA	NA	NA	F	CN	US	201	NA
172332111	17233211	20200104	20190416	44.00000000	YR	NA	NA	F	CN	US	201	NA
172332121	17233212	20200104	2019	NA	NA	NA	NA	F	CN	US	201	NA
172545082	17254508	20200225	NA	72.00000000	YR	76.20000	KG	F	MD	US	201	OT
172675071	17267507	20200114	2018	59.00000000	YR	NA	NA	M	MD	US	201	DE
172763972	17276397	20200121	20191222	72.00000000	YR	NA	NA	F	CN	US	201	OT
172987171	17298717	20200121	20191019	11.00000000	YR	31.40000	KG	F	MD	US	201	OT
173025531	17302553	20200122	20191018	46.00000000	YR	NA	NA	F	MD	LT	201	OT
173308491	17330849	20200128	NA	6.00000000	YR	NA	NA	F	HP	US	201	OT
173763231	17376323	20200206	NA	NA	NA	10.20000	KG	F	HP	TR	201	HO
173763241	17376324	20200206	NA	6.00000000	YR	NA	NA	F	HP	US	201	OT
173959612	17395961	20200228	201612	49.00000000	YR	NA	NA	F	HP	IT	201	OT
174115151	17411515	20200213	NA	24.00000000	YR	NA	NA	F	HP	US	201	OT
174119681	17411968	20200213	NA	NA	NA	NA	NA	NA	HP	US	201	HO
174200421	17420042	20200214	NA	NA	NA	NA	NA	M	CN	US	201	NA
174386291	17438629	20200220	NA	NA	NA	NA	NA	F	CN	US	201	NA
174397051	17439705	20200220	20200207	60.00000000	YR	49.00000	KG	F	CN	US	201	NA
174452201	17445220	20200221	NA	NA	NA	NA	NA	F	CN	US	201	NA
174495892	17449589	20200303	2019	NA	NA	NA	NA	M	CN	US	201	NA
174513531	17451353	20200224	NA	NA	NA	NA	NA	F	CN	US	201	NA
174593291	17459329	20200226	20200128	24.00000000	YR	NA	NA	F	MD	SE	201	OT
174724761	17472476	20200228	NA	70.00000000	YR	NA	NA	F	CN	US	201	NA
174824231	17482423	20200302	NA	NA	NA	NA	NA	M	CN	US	201	NA
174988991	17498899	20200305	NA	13.00000000	YR	NA	NA	F	NA	NL	201	OT
174992521	17499252	20200305	NA	7.00000000	YR	NA	NA	F	HP	NL	201	OT
174992541	17499254	20200305	NA	NA	NA	NA	NA	M	MD	NL	201	OT
175105201	17510520	20200306	NA	25.00000000	YR	NA	NA	M	MD	CN	201	HO
175478531	17547853	20200316	20200103	41.00000000	YR	110.00000	KG	F	MD	US	201	HO
175754661	17575466	20200324	NA	NA	NA	NA	NA	F	HP	US	201	NA
177066711	17706671	20200424	201812	46.00000000	YR	NA	NA	F	CN	CN	202	HO
177306141	17730614	20200430	NA	NA	NA	NA	NA	F	CN	CN	202	OT
177449462	17744946	20200506	NA	46.00000000	YR	NA	NA	F	PH	US	202	NA
177640971	17764097	20200511	NA	12.00000000	YR	NA	NA	F	MD	CN	202	HO
177669472	17766947	20201221	20190620	19.00000000	YR	NA	NA	F	MD	SE	204	OT
177697132	17769713	20200518	NA	70.00000000	YR	82.55000	KG	F	CN	US	202	NA
177910501	17791050	20200515	NA	NA	NA	NA	NA	F	CN	US	202	NA
178003951	17800395	20200519	NA	12.00000000	YR	NA	NA	F	HP	CN	202	HO
178119481	17811948	20200521	NA	45.00000000	YR	NA	NA	F	HP	BR	202	HO
178238222	17823822	20200528	NA	66.00000000	YR	NA	NA	F	MD	US	202	NA
178415181	17841518	20200529	NA	NA	NA	NA	NA	F	CN	US	202	NA
178754101	17875410	20200609	NA	NA	NA	NA	NA	NA	CN	US	202	NA
178896591	17889659	20200612	NA	37.00000000	YR	NA	NA	M	HP	US	202	OT
178939492	17893949	20221018	NA	74.00000000	YR	NA	NA	F	HP	KR	224	DE
179209411	17920941	20200622	NA	NA	DY	2.60000	KG	M	HP	TW	202	OT
179230431	17923043	20200622	NA	NA	NA	NA	NA	M	CN	US	202	NA
179573753	17957375	20200702	NA	NA	NA	NA	NA	F	CN	US	203	OT
179574772	17957477	20200702	NA	NA	NA	NA	NA	F	CN	US	203	OT
179684951	17968495	20200701	NA	69.00000000	YR	NA	NA	M	CN	SE	203	OT
180324352	18032435	20200729	NA	NA	NA	NA	NA	NA	HP	US	203	OT
180363371	18036337	20200717	NA	NA	NA	NA	NA	NA	PH	US	203	NA
180501131	18050113	20200721	20190819	52.00000000	YR	65.90000	KG	F	MD	US	203	HO
180621591	18062159	20200723	NA	15.00000000	YR	NA	NA	F	HP	US	203	HO
180715951	18071595	20200727	NA	15.00000000	YR	NA	NA	F	MD	US	203	LT
180716851	18071685	20200727	NA	15.00000000	YR	NA	NA	F	HP	US	203	HO
181160341	18116034	20200805	20200713	9.00000000	YR	NA	NA	F	MD	SE	203	HO
181421691	18142169	20200812	20200711	40.00000000	YR	NA	NA	F	MD	SE	203	LT
181499221	18149922	20200814	NA	33.00000000	YR	NA	NA	F	HP	IT	203	HO
181923601	18192360	20200825	NA	37.00000000	YR	NA	NA	F	HP	CO	203	HO
182123522	18212352	20201028	20200601	44.00000000	YR	NA	NA	F	HP	SE	204	OT
182123991	18212399	20200831	NA	NA	NA	NA	NA	NA	HP	US	203	NA
182194171	18219417	20200901	NA	NA	NA	NA	NA	F	CN	US	203	NA
182236401	18223640	20200902	20200821	47.00000000	YR	81.19000	KG	F	CN	US	203	NA
182547961	18254796	20200910	20200807	28.00000000	YR	NA	NA	F	MD	FR	203	OT
182579151	18257915	20200911	20200903	41.00000000	YR	63.50000	KG	F	PH	US	203	HO
182860761	18286076	20200919	NA	45.00000000	YR	NA	NA	F	MD	BR	203	HO
182885261	18288526	20200919	20200915	15.00000000	YR	71.00000	KG	F	CN	US	203	NA
183230551	18323055	20200928	NA	NA	NA	NA	NA	M	HP	JP	203	HO
183349846	18334984	20201223	20200702	44.00000000	YR	97.73000	KG	F	MD	US	204	HO
183392742	18339274	20201012	2001	38.00000000	YR	81.65000	KG	F	CN	US	204	NA
183486672	18348667	20201203	NA	NA	NA	67.00000	KG	F	CN	US	204	OT
183549582	18354958	20201009	201905	16.00000000	YR	56.70000	KG	F	CN	US	204	NA
183558891	18355889	20201007	NA	46.00000000	YR	81.65000	KG	F	CN	US	204	NA
183569281	18356928	20201007	NA	4.00000000	YR	NA	NA	F	MD	US	204	HO
183621891	18362189	20201008	20200626	77.00000000	YR	NA	NA	M	CN	SE	204	HO
183769651	18376965	20201013	2009	NA	NA	82.00000	KG	F	CN	US	204	OT
183863681	18386368	20201015	2020	78.00000000	YR	NA	NA	F	HP	US	204	OT
184105211	18410521	20201021	NA	NA	NA	NA	NA	F	CN	US	204	NA
184271971	18427197	20201026	NA	NA	NA	NA	NA	F	CN	US	204	NA
184272144	18427214	20201223	NA	77.00000000	YR	NA	NA	F	CN	US	204	NA
184363781	18436378	20201028	NA	84.00000000	YR	NA	NA	F	HP	US	204	OT
184410231	18441023	20201029	NA	69.00000000	YR	NA	NA	F	CN	US	204	NA
184468581	18446858	20201030	20200824	57.00000000	YR	67.05000	KG	F	CN	US	204	OT
184488221	18448822	20201030	NA	84.00000000	YR	NA	NA	F	HP	US	204	HO
184642152	18464215	20210929	NA	68.00000000	YR	NA	NA	F	CN	US	213	OT
184658171	18465817	20201105	NA	84.00000000	YR	NA	NA	F	HP	US	204	OT
184741741	18474174	20201106	202007	16.00000000	YR	NA	NA	F	MD	SE	204	OT
184859111	18485911	20201110	NA	29.00000000	YR	NA	NA	F	MD	CN	204	OT
185238591	18523859	20201119	NA	NA	NA	NA	NA	F	CN	US	204	NA
185436071	18543607	20201125	NA	20.00000000	YR	NA	NA	F	HP	RO	204	OT
185445741	18544574	20201125	201811	NA	NA	NA	NA	F	CN	US	204	NA
185557102	18555710	20201201	NA	58.00000000	YR	65.32000	KG	F	CN	US	204	NA
185644502	18564450	20210421	NA	71.00000000	YR	NA	NA	F	CN	US	212	NA
185644901	18564490	20201201	NA	71.00000000	YR	NA	NA	F	CN	US	204	NA
185690721	18569072	20201202	NA	NA	NA	NA	NA	F	CN	US	204	NA
185815191	18581519	20201204	20201010	50.00000000	YR	NA	NA	M	MD	SE	204	OT
186299671	18629967	20201217	NA	NA	NA	NA	NA	NA	HP	US	204	NA
186376041	18637604	20201218	20201025	29.00000000	YR	NA	NA	F	MD	SE	204	LT
186387661	18638766	20201218	NA	NA	NA	NA	NA	F	CN	US	204	NA
186434141	18643414	20201221	20201218	28.00000000	YR	54.90000	KG	F	CN	US	204	NA
186754951	18675495	20201229	NA	41.00000000	YR	NA	NA	M	HP	CN	204	HO
186831511	18683151	20201230	2019	22.00000000	YR	NA	NA	F	HP	US	204	OT
186886961	18688696	20201231	20201223	77.00000000	YR	59.85000	KG	F	CN	US	204	HO
186943881	18694388	20210104	NA	30.00000000	YR	NA	NA	M	HP	US	211	HO
186973861	18697386	20210104	NA	26.00000000	YR	NA	NA	F	HP	US	211	NA
187004201	18700420	20210105	NA	64.00000000	YR	NA	NA	F	HP	US	211	DE
187005461	18700546	20210105	NA	40.00000000	YR	NA	NA	M	MD	US	211	OT
187012851	18701285	20210104	NA	45.00000000	YR	76.20000	KG	F	MD	US	211	OT
187015291	18701529	20210105	NA	NA	NA	NA	NA	F	CN	US	211	OT
187030411	18703041	20210105	NA	NA	NA	68.00000	KG	F	CN	US	211	NA
187072661	18707266	20210106	NA	43.00000000	YR	NA	NA	F	HP	US	211	HO
187115131	18711513	20210107	NA	NA	NA	NA	NA	F	CN	US	211	NA
187244381	18724438	20210111	NA	43.00000000	YR	NA	NA	F	HP	US	211	HO
187245101	18724510	20210111	NA	30.00000000	YR	NA	NA	M	HP	US	211	LT
187246311	18724631	20210111	NA	27.00000000	YR	NA	NA	F	HP	US	211	HO
187255211	18725521	20210111	NA	60.00000000	YR	NA	NA	M	HP	US	211	HO
187255221	18725522	20210111	NA	50.00000000	YR	NA	NA	F	MD	US	211	HO
187295861	18729586	20210112	NA	41.00000000	YR	NA	NA	F	MD	US	211	HO
187357201	18735720	20210113	NA	NA	NA	NA	NA	F	CN	US	211	NA
187396781	18739678	20210114	NA	43.00000000	YR	NA	NA	F	HP	US	211	HO
187402551	18740255	20210114	NA	41.00000000	YR	NA	NA	F	MD	US	211	OT
187416221	18741622	20210114	NA	30.00000000	YR	NA	NA	M	HP	US	211	HO
187524011	18752401	20210118	NA	41.00000000	YR	NA	NA	F	HP	NL	211	OT
187635891	18763589	20210120	NA	65.00000000	YR	NA	NA	F	CN	US	211	NA
187691911	18769191	20210121	NA	NA	NA	NA	NA	F	CN	US	211	OT
187742251	18774225	20210122	NA	NA	NA	NA	NA	M	HP	US	211	CA
187742261	18774226	20210122	NA	37.00000000	YR	NA	NA	F	HP	US	211	OT
187997582	18799758	20211206	NA	30.00000000	YR	NA	NA	F	HP	CN	214	OT
188065981	18806598	20210129	NA	37.00000000	YR	NA	NA	M	HP	JP	211	OT
188395012	18839501	20211206	NA	37.00000000	YR	NA	NA	M	HP	TR	214	OT
188471523	18847152	20210329	20210117	63.00000000	YR	76.20000	KG	F	CN	US	211	NA
188531491	18853149	20210205	NA	NA	NA	NA	NA	F	MD	SE	211	HO
188739611	18873961	20210210	NA	91.00000000	YR	NA	NA	F	CN	US	211	NA
189040841	18904084	20210217	NA	NA	NA	NA	NA	M	HP	US	211	HO
189056051	18905605	20210217	NA	NA	NA	NA	NA	F	CN	US	211	NA
189329281	18932928	20210224	NA	NA	NA	NA	NA	M	HP	US	211	LT
189329321	18932932	20210224	NA	37.00000000	YR	NA	NA	F	MD	US	211	OT
189573582	18957358	20211129	NA	29.00000000	YR	NA	NA	F	HP	CN	214	OT
189664921	18966492	20210304	NA	22.00000000	YR	NA	NA	F	MD	PH	211	OT
189738791	18973879	20210305	NA	NA	NA	NA	NA	F	CN	US	211	OT
189985561	18998556	20210312	NA	52.00000000	YR	NA	NA	M	HP	US	211	OT
190304281	19030428	20210319	NA	61.00000000	YR	NA	NA	F	HP	CA	211	HO
190620691	19062069	20210326	NA	62.00000000	YR	NA	NA	F	HP	US	211	LT
190733011	19073301	20210330	NA	62.00000000	YR	NA	NA	F	HP	US	211	OT
190999521	19099952	20210407	NA	15.00000000	YR	NA	NA	F	MD	US	212	LT
191248581	19124858	20210413	NA	67.00000000	YR	NA	NA	F	MD	HR	212	OT
191398421	19139842	20210415	NA	42.00000000	YR	NA	NA	F	HP	ES	212	OT
191620181	19162018	20210421	NA	41.00000000	YR	NA	NA	F	HP	NL	212	OT
191630422	19163042	20210701	NA	46.00000000	YR	NA	NA	F	HP	US	213	OT
192337681	19233768	20210507	NA	NA	NA	NA	NA	F	CN	US	212	NA
192532981	19253298	20210513	NA	21.00000000	YR	50.00000	KG	F	HP	JP	212	OT
192611372	19261137	20210527	NA	NA	NA	NA	NA	NA	PH	US	212	NA
192705621	19270562	20210518	NA	NA	NA	NA	NA	F	CN	US	212	NA
193225121	19322512	20210528	NA	38.00000000	YR	NA	NA	F	HP	TR	212	OT
193642061	19364206	20210602	20210528	66.00000000	YR	67.95000	KG	F	CN	US	212	HO
193667081	19366708	20210603	20200416	28.00000000	YR	NA	NA	F	HP	MX	212	OT
193774101	19377410	20210605	NA	NA	NA	NA	NA	NA	HP	US	212	NA
194009052	19400905	20211207	NA	32.00000000	YR	NA	NA	M	HP	BE	214	OT
194248481	19424848	20210617	NA	NA	NA	NA	NA	F	HP	IR	212	OT
194719422	19471942	20210630	20210611	NA	NA	NA	NA	F	CN	US	212	OT
194835581	19483558	20210701	NA	88.00000000	YR	NA	NA	F	HP	US	213	DE
195027091	19502709	20210707	NA	88.00000000	YR	NA	NA	F	HP	US	213	DE
195056131	19505613	20210707	NA	88.00000000	YR	NA	NA	F	HP	US	213	DE
195062701	19506270	20210708	20210702	25.00000000	YR	83.25000	KG	F	CN	US	213	OT
195226711	19522671	20210712	2021	NA	NA	NA	NA	M	MD	US	213	HO
195481331	19548133	20210714	NA	31.00000000	YR	NA	NA	F	HP	IR	213	OT
195676201	19567620	20210714	2009	74.00000000	YR	NA	NA	F	HP	CN	213	HO
195877041	19587704	20210721	NA	NA	NA	NA	NA	NA	CN	US	213	OT
197809641	19780964	20210902	NA	70.00000000	YR	83.00000	KG	F	CN	US	213	NA
198141401	19814140	20210910	20210312	50.00000000	YR	70.00000	KG	F	CN	SE	213	HO
198169661	19816966	20210910	NA	NA	NA	NA	NA	F	CN	US	213	NA
198170991	19817099	20210910	NA	NA	NA	NA	NA	F	CN	US	213	NA
198212591	19821259	20210913	NA	50.00000000	YR	NA	NA	F	HP	US	213	HO
198381511	19838151	20210916	NA	50.00000000	YR	NA	NA	F	HP	US	213	HO
198739781	19873978	20210923	NA	67.00000000	YR	NA	NA	F	CN	US	213	NA
198861082	19886108	20220511	NA	67.00000000	YR	NA	NA	NA	MD	US	222	NA
199060561	19906056	20210930	NA	NA	NA	NA	NA	F	CN	US	213	NA
199294801	19929480	20211007	NA	NA	NA	NA	NA	F	CN	US	214	OT
199652101	19965210	20211018	NA	NA	NA	NA	NA	F	CN	US	214	NA
199763461	19976346	20211021	NA	NA	NA	NA	NA	NA	HP	KR	214	OT
200046631	20004663	20211028	NA	35.00000000	YR	NA	NA	F	HP	US	214	OT
200078041	20007804	20211029	NA	65.00000000	YR	NA	NA	M	HP	PT	214	OT
200179681	20017968	20211101	NA	26.00000000	YR	NA	NA	F	HP	RO	214	OT
200184851	20018485	20211101	NA	NA	NA	3.00000	KG	F	HP	RO	214	OT
200218281	20021828	20211101	NA	NA	NA	NA	NA	M	HP	RO	214	DE
200377831	20037783	20211105	NA	NA	NA	NA	NA	F	CN	US	214	NA
200438521	20043852	20211108	NA	72.00000000	YR	NA	NA	F	HP	US	214	OT
200488941	20048894	20211109	NA	38.00000000	YR	NA	NA	F	HP	US	214	OT
200506271	20050627	20211109	NA	53.00000000	YR	NA	NA	F	HP	US	214	OT
200518431	20051843	20211110	NA	31.00000000	YR	NA	NA	F	HP	US	214	OT
200564051	20056405	20211111	NA	38.00000000	YR	NA	NA	F	HP	US	214	OT
200767441	20076744	20211115	NA	NA	NA	NA	NA	NA	PH	US	214	NA
200945971	20094597	20211122	NA	36.00000000	YR	NA	NA	F	HP	IT	214	OT
200984871	20098487	20211122	20210714	53.00000000	YR	80.00000	KG	F	CN	SE	214	LT
201282071	20128207	20211129	NA	34.00000000	YR	NA	NA	F	HP	JP	214	OT
201282081	20128208	20211129	NA	NA	NA	2.60400	KG	M	HP	JP	214	HO
201421531	20142153	20211202	NA	NA	NA	NA	NA	NA	PH	US	214	NA
202238471	20223847	20211223	NA	NA	NA	NA	NA	F	CN	US	214	NA
203052791	20305279	20220106	NA	35.00000000	YR	NA	NA	F	CN	US	221	NA
203166822	20316682	20221202	NA	82.00000000	YR	NA	NA	F	HP	JP	224	OT
203410041	20341004	20220117	NA	17.00000000	YR	NA	NA	M	HP	US	221	OT
203530441	20353044	20220119	NA	NA	NA	NA	NA	F	CN	US	221	NA
203636361	20363636	20220121	NA	NA	NA	NA	NA	F	CN	US	221	NA
203710261	20371026	20220124	NA	61.00000000	YR	NA	NA	F	CN	US	221	NA
203731511	20373151	20220125	NA	33.00000000	YR	NA	NA	F	HP	BR	221	LT
203911711	20391171	20220128	NA	45.00000000	YR	NA	NA	F	MD	US	221	HO
204078981	20407898	20220201	NA	79.00000000	YR	NA	NA	M	HP	JP	221	OT
204366291	20436629	20220207	NA	17.00000000	YR	NA	NA	M	HP	US	221	OT
204526851	20452685	20220210	NA	NA	DY	NA	NA	NA	HP	IT	221	CA
204738311	20473831	20220215	NA	79.00000000	YR	NA	NA	M	HP	JP	221	HO
205076992	20507699	20220411	20210101	69.00000000	YR	76.20000	KG	F	CN	US	222	OT
205208371	20520837	20220225	NA	NA	NA	NA	NA	F	CN	US	221	NA
205435781	20543578	20220302	NA	9.00000000	YR	NA	NA	F	HP	TR	221	OT
205519271	20551927	20220304	NA	68.00000000	YR	NA	NA	F	HP	US	221	HO
205607381	20560738	20220307	NA	NA	NA	NA	NA	F	CN	US	221	OT
205891861	20589186	20220314	NA	35.00000000	YR	NA	NA	M	HP	CN	221	HO
205941281	20594128	20220315	NA	NA	NA	NA	NA	F	HP	AM	221	OT
206047661	20604766	20220317	NA	54.00000000	YR	NA	NA	F	HP	PH	221	DE
206359131	20635913	20220325	20200101	43.00000000	YR	NA	NA	M	HP	US	221	OT
206416341	20641634	20220328	NA	35.00000000	YR	NA	NA	M	HP	CN	221	HO
206744154	20674415	20220818	NA	50.00000000	YR	NA	NA	M	HP	US	223	DE
206841061	20684106	20220407	NA	68.00000000	YR	NA	NA	F	CN	US	222	NA
206858691	20685869	20220407	NA	60.00000000	YR	56.70000	KG	F	CN	US	222	NA
207513541	20751354	20220426	20110101	85.00000000	YR	66.68000	KG	F	CN	US	222	NA
207513571	20751357	20220426	20210611	47.00000000	YR	86.18000	KG	F	CN	US	222	NA
207513582	20751358	20230512	NA	85.00000000	YR	66.68000	KG	F	CN	US	232	NA
207560041	20756004	20220427	NA	68.00000000	YR	NA	NA	F	MD	US	222	DE
207561921	20756192	20220427	NA	71.00000000	YR	NA	NA	F	MD	US	222	LT
208014321	20801432	20220509	NA	54.00000000	YR	NA	NA	M	MD	US	222	OT
208029371	20802937	20220509	NA	NA	NA	NA	NA	NA	CN	US	222	NA
208107551	20810755	20220510	NA	NA	NA	NA	NA	F	PH	US	222	NA
208109501	20810950	20220510	NA	NA	NA	NA	NA	F	CN	US	222	NA
208149111	20814911	20220511	NA	61.00000000	YR	NA	NA	F	CN	US	222	NA
208149141	20814914	20220511	NA	NA	NA	NA	NA	F	CN	US	222	NA
208149151	20814915	20220511	NA	NA	NA	NA	NA	F	CN	US	222	NA
208149271	20814927	20220511	NA	NA	NA	NA	NA	F	CN	US	222	NA
208156431	20815643	20220511	NA	NA	NA	NA	NA	F	CN	US	222	NA
208156481	20815648	20220511	NA	49.00000000	YR	NA	NA	F	CN	US	222	NA
208156511	20815651	20220511	NA	NA	NA	NA	NA	F	HP	US	222	NA
208172501	20817250	20220512	NA	41.00000000	YR	NA	NA	F	MD	KR	222	OT
208180391	20818039	20220512	NA	43.00000000	YR	51.71000	KG	F	CN	US	222	NA
208181751	20818175	20220512	NA	NA	NA	NA	NA	F	HP	US	222	NA
208217091	20821709	20220512	NA	NA	NA	NA	NA	M	CN	US	222	NA
208222731	20822273	20220512	NA	NA	NA	NA	NA	F	CN	US	222	NA
208377421	20837742	20220517	NA	54.00000000	YR	NA	NA	M	MD	US	222	OT
208554672	20855467	20230512	NA	NA	NA	NA	NA	F	CN	US	232	NA
208556481	20855648	20220520	NA	NA	NA	NA	NA	M	CN	US	222	NA
208556561	20855656	20220520	NA	70.00000000	YR	NA	NA	M	CN	US	222	NA
208615041	20861504	20220523	NA	60.00000000	YR	74.37600	KG	F	CN	US	222	OT
208647191	20864719	20220524	NA	32.00000000	YR	NA	NA	F	HP	IT	222	OT
208651231	20865123	20220524	NA	NA	NA	NA	NA	F	HP	IT	222	OT
208674901	20867490	20220524	20130301	41.00000000	YR	NA	NA	F	MD	US	222	OT
208700231	20870023	20220525	NA	72.00000000	YR	NA	NA	F	HP	JP	222	HO
208719611	20871961	20220525	NA	44.00000000	YR	NA	NA	F	HP	US	222	HO
208721681	20872168	20220525	NA	48.00000000	YR	NA	NA	F	MD	US	222	OT
208790711	20879071	20220526	NA	59.00000000	YR	NA	NA	M	MD	US	222	OT
209017941	20901794	20220601	NA	44.00000000	YR	NA	NA	F	HP	US	222	HO
209035071	20903507	20220602	NA	59.00000000	YR	NA	NA	M	MD	US	222	OT
209043691	20904369	20220602	NA	44.00000000	YR	NA	NA	F	HP	US	222	HO
209044151	20904415	20220602	NA	65.00000000	YR	NA	NA	M	MD	US	222	HO
209044182	20904418	20221012	NA	NA	NA	NA	NA	NA	HP	US	224	HO
209064111	20906411	20220602	NA	51.00000000	YR	NA	NA	F	HP	US	222	HO
209083271	20908327	20220603	NA	40.00000000	YR	NA	NA	F	HP	PE	222	HO
209100391	20910039	20220603	NA	NA	NA	NA	NA	NA	CN	US	222	OT
209113441	20911344	20220603	NA	24.00000000	YR	NA	NA	F	MD	US	222	HO
209115981	20911598	20220603	NA	66.00000000	YR	NA	NA	F	MD	US	222	LT
209208011	20920801	20220606	NA	NA	NA	NA	NA	F	CN	US	222	NA
209260211	20926021	20220607	NA	NA	NA	NA	NA	F	CN	US	222	NA
209260221	20926022	20220607	NA	NA	NA	NA	NA	F	CN	US	222	NA
209289271	20928927	20220608	NA	51.00000000	YR	NA	NA	F	HP	US	222	OT
209352741	20935274	20220609	NA	NA	NA	3.00000	KG	M	HP	CN	222	HO
209352811	20935281	20220609	NA	NA	NA	2.49000	KG	F	HP	US	222	CA
209352841	20935284	20220609	NA	36.00000000	YR	NA	NA	F	HP	US	222	OT
209354501	20935450	20220609	NA	29.00000000	YR	NA	NA	F	HP	US	222	OT
209354512	20935451	20221202	NA	55.00000000	YR	NA	NA	M	HP	US	224	OT
209354541	20935454	20220609	NA	68.00000000	YR	NA	NA	F	HP	DE	222	OT
210045671	21004567	20220624	NA	78.00000000	YR	NA	NA	F	CN	US	222	NA
210504293	21050429	20230621	NA	NA	NA	NA	NA	F	HP	IT	232	OT
210504343	21050434	20230621	NA	39.00000000	YR	NA	NA	F	HP	IT	232	OT
210715351	21071535	20220712	20220615	86.00000000	YR	NA	NA	M	CN	US	223	NA
210847251	21084725	20220714	NA	NA	NA	NA	NA	F	CN	US	223	NA
211236822	21123682	20221130	NA	27.00000000	YR	NA	NA	F	MD	TW	224	HO
211346281	21134628	20220727	NA	34.00000000	YR	NA	NA	F	HP	GB	223	OT
211553931	21155393	20220801	NA	18.00000000	YR	NA	NA	F	MD	US	223	OT
211576202	21157620	20220819	NA	NA	NA	NA	NA	F	CN	US	223	NA
211691903	21169190	20230905	20200701	65.00000000	YR	NA	NA	M	HP	IT	233	NA
211888042	21188804	20220818	20200701	65.00000000	YR	NA	NA	M	HP	IT	223	OT
211926791	21192679	20220810	NA	29.00000000	YR	NA	NA	M	HP	CN	223	LT
212806531	21280653	20220901	NA	32.00000000	YR	NA	NA	M	HP	US	223	OT
212867273	21286727	20230508	NA	73.00000000	YR	NA	NA	F	HP	US	232	HO
212929751	21292975	20220905	NA	56.00000000	YR	NA	NA	F	HP	PH	223	HO
212970221	21297022	20220906	NA	30.00000000	YR	NA	NA	F	HP	US	223	HO
212980011	21298001	20220902	20220506	63.00000000	YR	67.59000	KG	M	HP	US	223	HO
213006581	21300658	20220907	NA	73.00000000	YR	NA	NA	F	HP	US	223	HO
213029091	21302909	20220907	NA	73.00000000	YR	NA	NA	M	HP	US	223	HO
213081901	21308190	20220907	20220906	56.00000000	YR	59.85000	KG	F	CN	US	223	OT
213100081	21310008	20220909	NA	31.00000000	YR	NA	NA	F	MD	US	223	HO
213237632	21323763	20221202	NA	73.00000000	YR	NA	NA	M	HP	US	224	OT
213262761	21326276	20220913	NA	NA	NA	NA	NA	F	HP	US	223	HO
213306481	21330648	20220913	20220506	63.00000000	YR	67.59000	KG	M	PH	US	223	HO
213359621	21335962	20220915	NA	NA	NA	NA	NA	NA	CN	US	223	NA
213373933	21337393	20220915	NA	31.00000000	YR	NA	NA	F	MD	US	223	LT
213373981	21337398	20220915	NA	NA	DEC	NA	NA	F	HP	US	223	HO
213603872	21360387	20221013	NA	NA	DEC	NA	NA	F	MD	US	224	HO
213790451	21379045	20220927	NA	NA	NA	NA	NA	F	HP	US	223	HO
213938021	21393802	20220930	NA	27.00000000	YR	NA	NA	F	HP	JP	223	OT
213960861	21396086	20220930	NA	NA	NA	2.53400	KG	NA	HP	JP	223	OT
214059521	21405952	20221004	NA	NA	NA	NA	NA	NA	HP	CN	224	OT
214436742	21443674	20221020	NA	29.00000000	YR	NA	NA	M	HP	CN	224	HO
214436781	21443678	20221012	NA	38.00000000	YR	NA	NA	F	HP	CN	224	OT
214439731	21443973	20221012	NA	32.00000000	YR	NA	NA	F	HP	CN	224	OT
214751112	21475111	20230905	NA	53.00000000	YR	NA	NA	M	HP	ES	233	NA
214820634	21482063	20230105	NA	25.00000000	YR	NA	NA	F	HP	IL	231	HO
214922481	21492248	20221021	NA	51.00000000	YR	NA	NA	M	HP	US	224	HO
215126361	21512636	20221027	NA	75.00000000	YR	NA	NA	M	HP	US	224	OT
215132611	21513261	20221027	NA	NA	NA	NA	NA	F	CN	US	224	NA
215204291	21520429	20221028	NA	38.00000000	YR	NA	NA	M	HP	CN	224	HO
215517191	21551719	20221104	20220101	NA	NA	124.70000	KG	M	CN	US	224	LT
215689192	21568919	20221125	NA	23.00000000	YR	NA	NA	M	HP	CN	224	OT
215986511	21598651	20221115	NA	44.00000000	YR	NA	NA	F	HP	US	224	HO
216028081	21602808	20221116	NA	25.00000000	YR	NA	NA	M	HP	JP	224	OT
216316621	21631662	20221123	NA	29.00000000	YR	NA	NA	F	HP	ID	224	OT
216359761	21635976	20221123	NA	41.00000000	YR	NA	NA	F	HP	PH	224	HO
216376521	21637652	20221124	NA	18.00000000	YR	109.00000	KG	F	HP	US	224	HO
216599931	21659993	20221130	NA	25.00000000	YR	NA	NA	M	MD	US	224	OT
216793961	21679396	20221205	NA	39.00000000	YR	NA	NA	M	HP	CN	224	OT
216857261	21685726	20221206	NA	22.00000000	YR	NA	NA	F	HP	CN	224	OT
216865823	21686582	20230919	NA	25.00000000	YR	NA	NA	M	MD	US	233	NA
217032101	21703210	20221209	20210201	35.00000000	YR	NA	NA	F	MD	CN	224	LT
217661981	21766198	20221222	20221010	62.00000000	YR	NA	NA	F	MD	SE	224	OT
217926392	21792639	20230123	20210719	17.00000000	YR	NA	NA	F	HP	MX	231	OT
218827091	21882709	20230119	NA	37.00000000	YR	NA	NA	M	MD	US	231	OT
219179081	21917908	20230127	NA	NA	NA	2.34000	KG	M	MD	US	231	OT
219179082	21917908	20231122	NA	NA	NA	2.34000	KG	M	MD	US	234	OT
219209831	21920983	20230127	NA	NA	NA	NA	NA	F	CN	US	231	NA
219344421	21934442	20230201	NA	33.00000000	YR	NA	NA	M	MD	PH	231	LT
219643581	21964358	20230207	NA	33.00000000	YR	NA	NA	F	HP	US	231	LT
219977562	21997756	20230217	NA	33.00000000	YR	NA	NA	F	HP	US	231	HO
220000031	22000003	20230216	NA	10.00000000	YR	NA	NA	F	HP	US	231	OT
220000032	22000003	20231108	NA	10.00000000	YR	NA	NA	F	HP	US	234	OT
220026631	22002663	20230217	NA	NA	NA	NA	NA	F	HP	KR	231	OT
220029361	22002936	20230217	NA	NA	NA	NA	NA	F	HP	IN	231	OT
220029362	22002936	20231122	NA	NA	NA	NA	NA	F	HP	IN	234	OT
220136271	22013627	20230220	NA	72.00000000	YR	NA	NA	M	HP	PH	231	OT
220161471	22016147	20230221	NA	11.00000000	YR	NA	NA	F	HP	US	231	HO
220435311	22043531	20230228	NA	NA	NA	NA	NA	NA	HP	CN	231	OT
220771371	22077137	20230309	NA	NA	NA	NA	NA	NA	CN	US	231	NA
221678171	22167817	20230403	NA	24.00000000	YR	NA	NA	F	HP	US	232	LT
221865331	22186533	20230407	NA	71.00000000	YR	98.18200	KG	M	NA	US	232	HO
221927951	22192795	20230410	20220705	63.00000000	YR	91.80000	KG	F	CN	US	232	NA
222005262	22200526	20230425	NA	12.00000000	YR	NA	NA	F	HP	AR	232	LT
222005272	22200527	20230425	NA	5.00000000	YR	NA	NA	F	HP	AR	232	OT
222389971	22238997	20230420	20230404	32.00000000	YR	91.00000	KG	F	PH	US	232	HO
222826191	22282619	20230504	NA	32.00000000	YR	NA	NA	F	HP	IN	232	OT
223036212	22303621	20230515	NA	21.00000000	YR	NA	NA	F	MD	US	232	HO
223387011	22338701	20230518	NA	15.00000000	YR	NA	NA	M	HP	ES	232	OT
223389271	22338927	20230518	NA	46.00000000	YR	NA	NA	M	HP	IT	232	HO
223616141	22361614	20230524	NA	NA	NA	NA	NA	NA	PH	US	232	NA
223662611	22366261	20230525	NA	NA	NA	NA	NA	M	MD	US	232	OT
223662801	22366280	20230525	NA	26.00000000	YR	NA	NA	F	MD	US	232	OT
223683181	22368318	20230525	NA	NA	NA	NA	NA	F	CN	US	232	NA
223723071	22372307	20230526	NA	62.00000000	YR	NA	NA	F	HP	CL	232	OT
223756091	22375609	20230527	NA	21.00000000	YR	NA	NA	F	MD	US	232	OT
223791951	22379195	20230529	NA	42.00000000	YR	NA	NA	F	HP	PE	232	HO
223791952	22379195	20231122	NA	42.00000000	YR	NA	NA	F	HP	PE	234	HO
223891651	22389165	20230531	NA	68.00000000	YR	NA	NA	F	HP	JP	232	OT
225174111	22517411	20230603	NA	43.00000000	YR	NA	NA	F	HP	US	232	OT
225174112	22517411	20231122	NA	43.00000000	YR	NA	NA	F	HP	US	234	OT
225308391	22530839	20230607	NA	26.00000000	YR	NA	NA	F	HP	CN	232	OT
226211111	22621111	20230620	NA	15.00000000	YR	NA	NA	F	HP	PL	232	OT
226211331	22621133	20230620	NA	44.00000000	YR	NA	NA	F	HP	CN	232	OT
226211332	22621133	20231122	NA	44.00000000	YR	NA	NA	F	HP	CN	234	OT
226540271	22654027	20230629	NA	NA	NA	NA	NA	NA	HP	CN	232	HO
226652241	22665224	20230703	NA	11.00000000	YR	NA	NA	F	HP	US	233	NA
226653281	22665328	20230703	NA	14.00000000	YR	NA	NA	M	HP	US	233	NA
226653282	22665328	20231124	NA	14.00000000	YR	NA	NA	M	HP	US	234	OT
227115441	22711544	20230717	NA	82.00000000	YR	NA	NA	F	MD	US	233	NA
227394941	22739494	20230722	19710101	NA	NA	NA	NA	NA	MD	US	233	NA
227394991	22739499	20230722	NA	NA	NA	NA	NA	NA	MD	JP	233	NA
227395001	22739500	20230722	NA	NA	NA	NA	NA	NA	MD	US	233	NA
227395012	22739501	20230802	NA	NA	NA	NA	NA	NA	MD	US	233	NA
227395031	22739503	20230722	NA	NA	NA	NA	NA	NA	MD	NL	233	NA
227395071	22739507	20230722	NA	NA	NA	NA	NA	NA	HP	ES	233	NA
227395081	22739508	20230722	NA	NA	NA	NA	NA	NA	MD	IL	233	NA
227395091	22739509	20230722	NA	NA	NA	NA	NA	NA	HP	FI	233	NA
227395111	22739511	20230722	NA	NA	NA	NA	NA	NA	HP	JP	233	NA
227395131	22739513	20230722	NA	NA	NA	NA	NA	NA	HP	JP	233	NA
227395141	22739514	20230722	NA	NA	NA	NA	NA	NA	HP	JP	233	NA
227395201	22739520	20230722	NA	NA	NA	NA	NA	NA	HP	NL	233	NA
227468381	22746838	20230725	NA	64.00000000	YR	NA	NA	M	HP	IN	233	NA
227524131	22752413	20230726	NA	30.00000000	YR	NA	NA	F	HP	US	233	NA
227764331	22776433	20230802	NA	NA	NA	NA	NA	NA	MD	US	233	NA
227764451	22776445	20230802	NA	NA	NA	NA	NA	NA	HP	US	233	NA
227885371	22788537	20230804	NA	33.00000000	YR	NA	NA	F	HP	IT	233	NA
228043331	22804333	20230809	NA	87.00000000	YR	NA	NA	F	MD	US	233	NA
228043341	22804334	20230809	NA	80.00000000	YR	NA	NA	M	MD	US	233	NA
228082801	22808280	20230810	NA	NA	NA	NA	NA	NA	MD	CA	233	NA
228103021	22810302	20230810	NA	79.00000000	YR	NA	NA	F	MD	US	233	NA
228155661	22815566	20230811	NA	25.00000000	YR	NA	NA	F	HP	US	233	NA
228559981	22855998	20230823	NA	59.00000000	YR	NA	NA	F	MD	US	233	NA
228560011	22856001	20230823	NA	67.00000000	YR	NA	NA	M	MD	US	233	NA
229181911	22918191	20230907	NA	32.00000000	YR	NA	NA	F	HP	AR	233	NA
229181951	22918195	20230907	NA	NA	NA	NA	NA	M	HP	AR	233	NA
229291051	22929105	20230911	20200711	16.00000000	YR	NA	NA	F	CN	SE	233	NA
229301851	22930185	20230911	NA	13.00000000	YR	NA	NA	F	HP	BR	233	NA
229302271	22930227	20230911	NA	64.00000000	YR	NA	NA	M	HP	TN	233	NA
229302272	22930227	20231124	NA	64.00000000	YR	NA	NA	M	HP	TN	234	OT
229304771	22930477	20230911	NA	74.00000000	YR	NA	NA	F	MD	US	233	NA
229672831	22967283	20230921	NA	NA	NA	92.00000	KG	F	HP	DE	233	NA
229794631	22979463	20230925	20230808	45.00000000	YR	NA	NA	F	MD	SE	233	NA
229892241	22989224	20230927	NA	NA	NA	NA	NA	NA	MD	US	233	NA
230219021	23021902	20231003	NA	42.00000000	YR	NA	NA	M	HP	DE	234	OT
230343641	23034364	20231005	NA	55.00000000	YR	NA	NA	F	HP	JP	234	OT
230547671	23054767	20231011	NA	53.00000000	YR	NA	NA	F	HP	US	234	DE
230759171	23075917	20231017	NA	53.00000000	YR	NA	NA	F	HP	US	234	DE
230792391	23079239	20231018	NA	60.00000000	YR	NA	NA	F	HP	US	234	HO
230828931	23082893	20231018	20231018	31.00000000	YR	92.60000	KG	F	PH	US	234	HO
230925271	23092527	20231021	NA	NA	NA	NA	NA	NA	MD	TR	234	HO
230967802	23096780	20231211	20220101	74.00000000	YR	90.72000	KG	F	CN	US	234	NA
230967873	23096787	20231206	20220525	74.00000000	YR	89.79600	KG	F	CN	US	234	NA
231009591	23100959	20231024	NA	NA	NA	NA	NA	F	CN	US	234	NA
231106621	23110662	20231026	NA	60.00000000	YR	NA	NA	F	HP	US	234	OT
231264642	23126464	20231201	20230803	41.00000000	YR	95.00000	KG	F	CN	US	234	NA
231352261	23135226	20231101	20180101	94.00000000	YR	NA	NA	F	HP	ES	234	DE
231386811	23138681	20231102	NA	NA	NA	NA	NA	F	CN	US	234	NA
231498281	23149828	20231104	20231005	16.00000000	YR	54.90000	KG	F	CN	US	234	OT
231651771	23165177	20231109	NA	17.00000000	YR	NA	NA	F	MD	US	234	OT
231669481	23166948	20231109	NA	17.00000000	YR	NA	NA	F	MD	US	234	LT
231707541	23170754	20231110	NA	17.00000000	YR	NA	NA	F	MD	US	234	HO
232133502	23213350	20231122	NA	29.00000000	YR	NA	NA	F	MD	US	234	HO
232133991	23213399	20231121	NA	NA	DY	NA	NA	NA	MD	US	234	HO
232136241	23213624	20231121	NA	NA	DY	NA	NA	NA	MD	US	234	HO
232178651	23217865	20231122	NA	25.00000000	YR	NA	NA	F	MD	US	234	LT
232179931	23217993	20231122	NA	25.00000000	YR	NA	NA	F	MD	US	234	LT
232265321	23226532	20231124	NA	17.00000000	YR	NA	NA	F	MD	US	234	OT
232309861	23230986	20231127	20200925	57.00000000	YR	NA	NA	F	MD	US	234	OT
232310101	23231010	20231127	NA	72.00000000	YR	NA	NA	M	MD	PH	234	OT
232310571	23231057	20231127	NA	25.00000000	YR	NA	NA	F	MD	US	234	OT
232311252	23231125	20231205	NA	53.00000000	YR	NA	NA	M	MD	US	234	OT
232352232	23235223	20231130	NA	31.00000000	YR	NA	NA	F	MD	US	234	OT
232361921	23236192	20231128	NA	51.00000000	YR	NA	NA	M	MD	US	234	OT
232361961	23236196	20231128	NA	15.00000000	YR	NA	NA	F	MD	US	234	OT
232362561	23236256	20231128	NA	27.00000000	YR	NA	NA	M	MD	US	234	HO
232403281	23240328	20231128	20231015	43.00000000	YR	75.15000	KG	F	CN	US	234	OT
232413291	23241329	20231129	NA	38.00000000	YR	NA	NA	M	MD	US	234	HO
232414551	23241455	20231129	NA	NA	NA	NA	NA	F	MD	US	234	HO
232414621	23241462	20231129	NA	NA	NA	NA	NA	M	MD	US	234	HO
232414651	23241465	20231129	NA	49.00000000	YR	NA	NA	F	HP	US	234	LT
232414961	23241496	20231129	NA	24.00000000	YR	NA	NA	F	MD	US	234	HO
232416841	23241684	20231129	NA	36.00000000	YR	NA	NA	F	MD	US	234	HO
232479101	23247910	20231130	NA	76.00000000	YR	NA	NA	M	MD	US	234	OT
232479271	23247927	20231130	NA	51.00000000	YR	NA	NA	M	HP	US	234	OT
232526531	23252653	20231201	NA	48.00000000	YR	NA	NA	F	MD	US	234	HO
232618541	23261854	20231205	NA	43.00000000	YR	NA	NA	F	MD	US	234	HO
232684632	23268463	20231206	NA	28.00000000	YR	NA	NA	F	MD	US	234	HO
232723411	23272341	20231207	NA	48.00000000	YR	NA	NA	F	MD	US	234	HO
232723751	23272375	20231207	NA	36.00000000	YR	NA	NA	F	MD	US	234	HO
232723811	23272381	20231207	NA	69.00000000	YR	NA	NA	M	MD	US	234	OT
232723911	23272391	20231207	NA	42.00000000	YR	NA	NA	F	HP	US	234	OT
232724241	23272424	20231207	NA	54.00000000	YR	NA	NA	F	MD	US	234	OT
232724701	23272470	20231207	NA	58.00000000	YR	NA	NA	F	HP	US	234	OT
232724831	23272483	20231207	NA	68.00000000	YR	NA	NA	M	MD	US	234	OT
232725241	23272524	20231207	NA	82.00000000	YR	NA	NA	M	MD	US	234	OT
232771451	23277145	20231208	20230918	NA	NA	NA	NA	F	CN	US	234	NA
232776641	23277664	20231208	NA	65.00000000	YR	NA	NA	M	MD	US	234	HO
232776681	23277668	20231208	NA	43.00000000	YR	NA	NA	F	MD	US	234	HO
232776691	23277669	20231208	NA	52.00000000	YR	NA	NA	F	MD	US	234	OT
232777441	23277744	20231208	NA	76.00000000	YR	NA	NA	M	MD	US	234	OT
232777521	23277752	20231208	NA	29.00000000	YR	NA	NA	F	MD	US	234	OT
232890181	23289018	20231212	NA	9.00000000	YR	NA	NA	F	MD	US	234	OT
232913161	23291316	20231213	NA	NA	NA	NA	NA	NA	HP	ID	234	LT
232933871	23293387	20231213	NA	46.00000000	YR	NA	NA	M	HP	JP	234	OT
233044071	23304407	20231218	NA	NA	NA	NA	NA	NA	HP	JP	234	OT
233045481	23304548	20231218	NA	NA	NA	NA	NA	NA	HP	KR	234	HO
233045491	23304549	20231218	NA	NA	NA	NA	NA	NA	HP	KR	234	OT
233045501	23304550	20231218	NA	NA	NA	NA	NA	NA	HP	KR	234	OT
233185021	23318502	20231220	NA	NA	NA	NA	NA	NA	HP	US	234	HO
233455491	23345549	20231228	NA	NA	NA	NA	NA	NA	CN	US	234	NA
233519741	23351974	20231229	NA	53.00000000	YR	NA	NA	F	MD	CZ	234	HO
4277720	4077809	20040121	20030928	54.00000000	YR	NA	NA	F	MD	NA	41	HO
4301304	4094491	20040220	20031103	NA	NA	NA	NA	M	NA	NA	41	HO
4312847	4105876	20040304	19930501	44.00000000	YR	54.00000	KG	F	MD	NA	41	HO
4319555	4112810	20040316	20040101	89.00000000	YR	NA	NA	M	PH	NA	41	HO
4331020	4121322	20040329	20011204	43.00000000	YR	NA	NA	F	MD	NA	41	HO
4338025	4126993	20040408	NA	NA	NA	2.50000	KG	F	MD	NA	42	CA
4338026	4126912	20040408	NA	NA	NA	1.90000	KG	M	MD	NA	42	LT
4352612	4137059	20040503	20040402	50.00000000	YR	51.98141	LBS	F	CN	NA	42	DS
4359255	4144251	20040512	20000101	62.00000000	YR	NA	NA	F	NA	NA	42	OT
4366794	4148157	20040526	NA	NA	NA	NA	NA	NA	PH	NA	42	NA
4381012	4158762	20040617	NA	NA	NA	NA	NA	F	NA	NA	42	NA
4388849	4167290	20040701	20040401	20.00000000	YR	53.79577	LBS	F	OT	NA	43	OT
4417190	4136905	20040629	20030326	NA	NA	NA	NA	F	MD	NA	42	HO
4417202	4137457	20040629	20040326	NA	NA	NA	NA	F	MD	NA	42	HO
4427783	4195345	20040816	20011025	59.00000000	YR	72.57440	LBS	F	CN	NA	43	LT
4485248	5656313	20041021	20040202	52.00000000	YR	NA	NA	F	PH	NA	44	HO
4491315	5659174	20041101	20041027	NA	NA	87.90000	KG	F	PH	NA	44	DE
4498019	5675962	20041109	20041015	58.00000000	YR	79.40000	KG	F	PH	NA	44	HO
4511291	5688977	20041122	NA	53.00000000	YR	NA	NA	F	MD	NA	44	HO
4512383	5689971	20041123	NA	16.00000000	YR	NA	NA	F	OT	NA	44	HO
4558871	5723643	20050121	20041213	NA	NA	122.46930	LBS	F	OT	NA	51	OT
4561141	5726667	20050121	NA	NA	NA	NA	NA	F	MD	NA	51	CA
4566303	5730255	20050126	20041004	NA	NA	NA	NA	F	PH	NA	51	DE
4582403	5745378	20050211	NA	40.00000000	YR	NA	NA	F	CN	NA	51	DE
4598315	5758704	20050302	20041210	NA	NA	96.16108	LBS	F	CN	NA	51	DS
4598383	5751088	20050304	20040101	NA	NA	NA	NA	F	CN	NA	51	HO
4598802	5755088	20050301	20041105	50.00000000	YR	52.16285	LBS	F	CN	NA	51	DS
4602957	5729392	20050307	20040101	NA	NA	NA	NA	F	OT	NA	51	HO
4644589	5789630	20050425	20050101	39.00000000	YR	83.91415	LBS	F	CN	NA	52	OT
4705070	5832606	20050630	20050204	56.00000000	YR	NA	NA	F	PH	NA	52	RI
4711510	5837032	20050711	20050603	43.00000000	YR	59.87388	LBS	F	CN	UNITED STATES	53	OT
4713424	5836489	20050713	20050101	25.00000000	YR	NA	NA	F	CN	BRAZIL	53	DE
4740936	5857052	20050810	20050601	16.00000000	YR	70.00000	KG	F	MD	UNITED STATES	53	HO
4772860	5883011	20050915	20050308	38.00000000	YR	NA	NA	M	PH	UNITED STATES	53	HO
4778466	5887767	20050923	20050813	17.00000000	YR	40.82310	LBS	F	OT	UNITED STATES	53	HO
4817858	5917275	20051031	20050630	53.00000000	YR	70.76004	LBS	M	PH	UNITED STATES	54	HO
4818472	5918661	20051101	20050901	54.00000000	YR	92.00000	KG	M	PH	UNITED STATES	54	HO
4889334	5971569	20060120	20060110	69.00000000	YR	66.67773	LBS	M	PH	UNITED STATES	61	HO
4897583	5975787	20060130	20050906	61.00000000	YR	86.00000	KG	M	PH	UNITED STATES	61	NA
4903473	5981194	20060206	20050906	61.00000000	YR	86.00000	KG	M	PH	UNITED STATES	61	NA
4918348	5991741	20060217	20051208	24.00000000	YR	63.90000	KG	F	NA	UNITED STATES	61	OT
4957784	6021454	20060324	NA	50.00000000	YR	NA	NA	M	MD	JAPAN	61	HO
4957844	6021557	20060324	NA	33.00000000	YR	NA	NA	F	OT	PORTUGAL	61	HO
4957846	6021558	20060324	20031001	50.00000000	YR	NA	NA	M	OT	JAPAN	61	HO
4965834	6025280	20060406	20051122	45.00000000	YR	46.00000	KG	F	PH	UNITED STATES	62	LT
4987297	6041586	20060427	20060210	40.00000000	YR	NA	NA	F	PH	UNITED STATES	62	HO
5031162	6078578	20060505	20060201	75.00000000	YR	69.80000	KG	F	OT	UNITED STATES	62	HO
5050492	6086222	20060707	NA	NA	NA	NA	NA	M	MD	ITALY	63	CA
5050493	6089918	20060707	NA	NA	NA	NA	NA	F	MD	ITALY	63	CA
5050495	6086229	20060707	NA	1.00000000	YR	NA	NA	F	MD	HUNGARY	63	OT
5050496	6089920	20060707	NA	53.00000000	YR	NA	NA	F	MD	JAPAN	63	HO
5050675	6086458	20060707	NA	NA	NA	NA	NA	M	NA	JAPAN	63	HO
5050679	6086460	20060707	NA	NA	NA	NA	NA	F	NA	JAPAN	63	DE
5060355	6094198	20060720	NA	NA	NA	NA	NA	F	NA	ARGENTINA	63	HO
5060356	6094203	20060720	NA	NA	NA	NA	NA	F	NA	ARGENTINA	63	HO
5060357	6094204	20060720	NA	NA	NA	NA	NA	F	NA	ARGENTINA	63	HO
5061705	6097515	20060720	NA	NA	NA	NA	NA	M	NA	ITALY	63	CA
5066399	6101300	20060731	20060507	40.00000000	YR	NA	NA	F	PH	UNITED STATES	63	DE
5087583	6117997	20060822	20060405	49.00000000	YR	NA	NA	F	PH	UNITED STATES	63	HO
5100059	6130290	20060906	NA	36.00000000	YR	50.00000	KG	F	NA	UNITED STATES	63	OT
5102829	6132056	20060907	NA	34.00000000	YR	NA	NA	F	MD	ITALY	63	OT
5102833	6132080	20060907	NA	NA	NA	NA	NA	M	MD	ITALY	63	CA
5102835	6132081	20060907	NA	NA	NA	NA	NA	M	MD	ITALY	63	OT
5118940	6145577	20060927	20060906	58.00000000	YR	NA	NA	F	CN	UNITED STATES	63	OT
5166507	6189838	20061129	NA	12.00000000	YR	NA	NA	F	NA	POLAND	64	HO
5168983	6198521	20061201	NA	42.00000000	YR	NA	NA	M	NA	UNITED STATES	64	HO
5189062	6208580	20061215	NA	15.00000000	YR	NA	NA	F	NA	UNITED STATES	64	OT
5189063	6208581	20061215	NA	18.00000000	YR	NA	NA	F	NA	UNITED STATES	64	OT
5220697	6229209	20070125	20061030	42.00000000	YR	65.31696	LBS	F	MD	UNITED STATES	71	LT
5220700	6229210	20070125	20061201	46.00000000	YR	101.60416	LBS	F	MD	UNITED STATES	71	RI
5225154	6227851	20070131	NA	NA	NA	NA	NA	NA	CN	UNITED STATES	71	HO
5283599	6277479	20070402	NA	NA	NA	NA	NA	NA	CN	UNITED STATES	72	OT
5315710	6303677	20070503	NA	NA	NA	NA	NA	NA	NA	ARGENTINA	72	CA
5344220	6330051	20070531	20060909	80.00000000	YR	NA	NA	F	NA	UNITED STATES	72	HO
5347656	6329959	20070604	20070301	NA	NA	59.87388	LBS	F	CN	UNITED STATES	72	OT
5374582	6393848	20070618	NA	42.00000000	YR	NA	NA	F	NA	UNITED STATES	72	HO
5374583	6393849	20070618	NA	36.00000000	YR	NA	NA	F	MD	UNITED STATES	72	HO
5374584	6372230	20070618	NA	75.00000000	YR	NA	NA	F	MD	UNITED STATES	72	HO
5374586	6393853	20070618	NA	74.00000000	YR	NA	NA	F	MD	UNITED STATES	72	HO
5374592	6393854	20070618	NA	68.00000000	YR	NA	NA	M	MD	UNITED STATES	72	HO
5374594	6393855	20070618	20011204	43.00000000	YR	NA	NA	F	MD	UNITED STATES	72	HO
5374596	6393857	20070618	NA	58.00000000	YR	NA	NA	F	MD	UNITED STATES	72	HO
5374597	6393859	20070618	NA	62.00000000	YR	NA	NA	F	MD	UNITED STATES	72	HO
5374599	6393860	20070618	NA	36.00000000	YR	NA	NA	F	MD	UNITED STATES	72	HO
5374600	6393861	20070618	NA	63.00000000	YR	NA	NA	F	MD	UNITED STATES	72	HO
5374601	6393862	20070618	NA	38.00000000	YR	NA	NA	F	MD	UNITED STATES	72	HO
5374604	6393864	20070618	NA	54.00000000	YR	NA	NA	F	MD	UNITED STATES	72	HO
5374605	6372270	20070618	NA	35.00000000	YR	74.84235	LBS	M	NA	UNITED STATES	72	OT
5374606	6393866	20070618	NA	54.00000000	YR	NA	NA	M	MD	UNITED STATES	72	OT
5391283	6361607	20070719	NA	NA	NA	NA	NA	NA	MD	KOREA, REPUBLIC OF	73	HO
5416519	6384658	20070816	NA	NA	NA	NA	NA	NA	LW	UNITED STATES	73	CA
5416525	6384663	20070816	NA	NA	NA	NA	NA	NA	CN	UNITED STATES	73	CA
5418323	6363734	20070817	20070601	NA	NA	NA	NA	NA	MD	UNITED STATES	73	OT
5426097	6393623	20070823	NA	34.00000000	YR	NA	NA	F	PH	UNITED STATES	73	HO
5519230	6469696	20071116	20060101	NA	NA	NA	NA	NA	MD	POLAND	74	DE
5526416	6480024	20071121	20070807	60.00000000	YR	NA	NA	M	PH	UNITED STATES	74	HO
5570295	6516909	20071219	20071001	91.00000000	YR	76.65671	LBS	M	PH	UNITED STATES	74	HO
5573133	6516864	20071220	20071016	52.00000000	YR	NA	NA	M	PH	UNITED STATES	74	HO
5573553	6516983	20071220	20071102	61.00000000	YR	NA	NA	M	PH	UNITED STATES	74	HO
5587899	6528866	20080108	NA	NA	NA	NA	NA	NA	PH	UNITED STATES	81	NA
5634922	6559047	20080222	NA	NA	NA	NA	NA	NA	CN	UNITED STATES	81	HO
5648852	6578411	20080303	20071104	52.00000000	YR	NA	NA	M	PH	UNITED STATES	81	HO
5676963	6591520	20080324	NA	NA	NA	NA	NA	NA	CN	UNITED STATES	81	OT
5699535	6615658	20080408	NA	NA	NA	NA	NA	NA	NA	UNITED STATES	82	NA
5701789	6617841	20080410	20071222	72.00000000	YR	36.28720	LBS	F	CN	UNITED STATES	82	LT
5704163	6620991	20080409	20080222	88.00000000	YR	NA	NA	M	OT	AUSTRIA	82	DE
5725483	6621573	20080501	NA	NA	NA	NA	NA	NA	NA	SPAIN	82	HO
5729664	6635603	20080501	NA	34.00000000	YR	NA	NA	F	MD	SPAIN	82	HO
5730417	6644543	20080502	NA	34.00000000	YR	NA	NA	F	MD	SPAIN	82	HO
5741929	6643048	20080519	NA	NA	NA	NA	NA	NA	MD	UNITED STATES	82	OT
5741930	6643049	20080519	20070101	NA	NA	NA	NA	NA	MD	UNITED STATES	82	HO
5741931	6643050	20080519	20071101	NA	NA	NA	NA	NA	CN	UNITED STATES	82	NA
5741932	6643051	20080519	NA	NA	NA	NA	NA	NA	OT	UNITED STATES	82	NA
5741933	6643052	20080519	NA	NA	NA	NA	NA	NA	LW	UNITED STATES	82	NA
5741935	6643054	20080519	20070101	NA	NA	NA	NA	NA	OT	UNITED STATES	82	NA
5741936	6643055	20080519	20070901	NA	NA	NA	NA	NA	CN	UNITED STATES	82	NA
5741937	6643056	20080519	20070501	NA	NA	NA	NA	NA	PH	UNITED STATES	82	NA
5741938	6643057	20080519	20071001	NA	NA	NA	NA	NA	PH	UNITED STATES	82	NA
5741939	6643058	20080519	NA	NA	NA	NA	NA	NA	CN	UNITED STATES	82	NA
5741940	6643059	20080519	20071101	NA	NA	NA	NA	NA	CN	UNITED STATES	82	NA
5741941	6643060	20080519	20070101	NA	NA	NA	NA	NA	PH	UNITED STATES	82	NA
5741942	6643061	20080519	20070101	NA	NA	NA	NA	NA	CN	UNITED STATES	82	NA
5741943	6643062	20080519	20070601	NA	NA	NA	NA	NA	CN	UNITED STATES	82	NA
5741944	6643063	20080519	NA	NA	NA	NA	NA	NA	CN	UNITED STATES	82	NA
5762590	6707665	20080522	NA	28.00000000	YR	NA	NA	M	MD	UNITED STATES	82	HO
5762595	6707666	20080522	NA	76.00000000	YR	NA	NA	F	MD	UNITED STATES	82	HO
5797751	6697747	20080630	NA	42.00000000	YR	NA	NA	F	MD	UNITED STATES	82	LT
5805564	6695302	20080710	NA	NA	NA	NA	NA	NA	CN	CANADA	83	OT
5808980	6707201	20080710	20080524	56.00000000	YR	78.92466	LBS	F	CN	UNITED STATES	83	LT
5828007	6723804	20080728	NA	42.00000000	YR	NA	NA	F	MD	UNITED STATES	83	LT
5828266	6880914	20080729	20080709	45.00000000	YR	59.87388	LBS	F	CN	UNITED STATES	84	OT
5864097	6742140	20080829	19930101	NA	NA	NA	NA	NA	CN	UNITED STATES	83	HO
5867167	6749930	20080829	20080825	NA	NA	77.29174	LBS	M	MD	UNITED STATES	83	OT
5867185	6748582	20080829	20080811	NA	NA	96.47859	LBS	F	MD	UNITED STATES	83	OT
5867204	6748862	20080829	20080811	NA	NA	68.35601	LBS	F	MD	UNITED STATES	83	OT
5873907	6753756	20080905	NA	13.00000000	YR	61.00000	KG	F	MD	UNITED STATES	83	HO
5873908	6753757	20080905	20080318	14.00000000	YR	55.00000	KG	F	MD	UNITED STATES	83	HO
5873909	6753765	20080905	20070612	11.00000000	YR	34.00000	KG	M	MD	UNITED STATES	83	NA
5873915	6754377	20080905	NA	3.00000000	YR	14.00000	KG	F	MD	UNITED STATES	83	NA
5873923	6754559	20080905	20070715	12.00000000	YR	49.00000	KG	F	MD	UNITED STATES	83	HO
5873939	6754592	20080905	NA	5.00000000	YR	12.00000	KG	F	MD	UNITED STATES	83	NA
5883687	6763653	20080912	20080809	71.00000000	YR	69.90000	KG	M	PH	UNITED STATES	83	HO
5899650	6776736	20080925	20080218	59.00000000	YR	NA	NA	F	MD	UNITED STATES	83	NA
5903358	6775305	20080930	NA	NA	NA	1.40000	KG	F	NA	UNITED STATES	83	CA
5918516	6792117	20081014	20081013	57.00000000	YR	59.87388	LBS	F	NA	UNITED STATES	84	OT
5960889	6831152	20081118	NA	22.00000000	YR	NA	NA	F	MD	ITALY	84	HO
5965160	6820887	20081125	NA	22.00000000	YR	NA	NA	F	CN	ITALY	84	HO
5965161	6820889	20081125	20040101	63.00000000	YR	NA	NA	F	MD	UNITED STATES	84	OT
5972685	6836187	20081125	NA	NA	NA	3.00000	KG	M	MD	ARGENTINA	84	CA
5972686	6840849	20081125	NA	NA	NA	3.10000	KG	F	NA	ARGENTINA	84	CA
5972687	6840862	20081125	NA	NA	NA	3.30000	KG	F	MD	ARGENTINA	84	CA
5972709	6840865	20081125	NA	NA	NA	2.40000	KG	F	MD	ARGENTINA	84	CA
5972711	6832143	20081125	NA	NA	NA	2.60000	KG	F	MD	ARGENTINA	84	CA
5972712	6836160	20081125	NA	NA	NA	2.40000	KG	F	MD	ARGENTINA	84	CA
5983472	6836544	20081208	NA	NA	NA	NA	NA	F	CN	UNITED STATES	84	OT
6029367	6878510	20090105	20021201	22.00000000	YR	NA	NA	F	OT	ITALY	91	OT
6050966	6897034	20090122	20090113	28.00000000	YR	84.36774	LBS	F	PH	UNITED STATES	91	HO
6054413	6897968	20090123	20081016	NA	NA	NA	NA	F	OT	UNITED STATES	91	NA
6109538	6943999	20090306	NA	50.00000000	YR	72.57440	LBS	F	NA	UNITED STATES	91	RI
6110259	6942724	20090309	20090304	NA	NA	70.30645	LBS	F	NA	UNITED STATES	91	NA
6112410	6916867	20090312	20040501	72.00000000	YR	37.70000	KG	F	NA	JAPAN	91	DE
6125356	6953518	20090319	20090309	65.00000000	YR	70.30645	LBS	F	NA	UNITED STATES	91	RI
6139870	6961920	20090331	20090308	77.00000000	YR	NA	NA	M	PH	UNITED STATES	91	HO
6153404	6971616	20090409	20090302	83.00000000	YR	45.35900	LBS	F	CN	UNITED STATES	92	LT
6153429	6971750	20090409	20090408	54.00000000	YR	61.23465	LBS	F	CN	UNITED STATES	92	NA
6211135	7014018	20090528	20090117	54.00000000	YR	52.16285	LBS	F	NA	UNITED STATES	92	NA
6299555	7080451	20090805	NA	14.00000000	YR	5.89667	LBS	M	CN	UNITED STATES	93	DE
6302896	7076913	20090810	NA	53.00000000	YR	NA	NA	F	MD	UNITED STATES	93	OT
6303565	7082715	20090807	20090608	29.00000000	YR	72.57440	LBS	M	NA	UNITED STATES	93	LT
6310894	7097834	20090812	20040301	44.00000000	YR	NA	NA	F	MD	CHINA	93	HO
6313820	7090938	20090817	20090310	79.00000000	YR	66.22414	LBS	M	OT	UNITED STATES	93	LT
6337501	7103039	20090902	NA	43.00000000	YR	NA	NA	F	PH	UNITED STATES	93	OT
6355997	7116807	20090914	20090907	65.00000000	YR	78.50000	KG	F	PH	UNITED STATES	93	HO
6356287	7114932	20090915	20090901	15.00000000	YR	53.30000	KG	F	MD	UNITED STATES	93	OT
6383741	7144228	20090929	20090905	NA	NA	72.12081	LBS	F	CN	UNITED STATES	93	HO
6391680	7141921	20091007	NA	54.00000000	YR	NA	NA	F	NA	CHINA	94	HO
6401551	7149656	20091015	NA	13.00000000	YR	62.00000	KG	F	PH	UNITED STATES	94	HO
6401574	7152636	20091013	20090901	NA	NA	60.78106	LBS	F	CN	UNITED STATES	94	OT
6408654	7162385	20091019	NA	36.00000000	YR	NA	NA	F	MD	KOREA, DEMOCRATIC PEOPLE'S REPUBLIC OF	94	HO
6413725	7160564	20091023	20091020	46.00000000	YR	104.20000	KG	M	OT	UNITED STATES	94	HO
6431813	7168944	20091104	NA	NA	NA	NA	NA	F	OT	MEXICO	94	HO
6433491	7175676	20091106	20091023	NA	NA	73.00000	KG	M	PH	UNITED STATES	94	HO
6437436	7174611	20091112	20040301	44.00000000	YR	NA	NA	F	MD	HONG KONG	94	HO
6443709	7179482	20091117	NA	44.00000000	YR	NA	NA	F	MD	HONG KONG	94	HO
6443765	7194481	20091113	NA	54.00000000	YR	NA	NA	F	OT	CHINA	94	HO
6451250	7187822	20091120	20080823	42.00000000	YR	145.00000	KG	M	PH	UNITED STATES	94	HO
6465208	7195901	20091201	NA	34.00000000	YR	NA	NA	F	OT	MEXICO	94	HO
6476559	7186747	20091207	NA	34.00000000	YR	NA	NA	F	CN	MEXICO	94	HO
6509818	7229026	20091221	NA	14.00000000	YR	69.00000	KG	F	MD	UNITED STATES	94	NA
6537938	7232431	20100114	NA	NA	NA	NA	NA	NA	NA	BRAZIL	101	LT
6582315	7279210	20100216	20041101	54.00000000	YR	72.00000	KG	M	CN	ITALY	101	HO
6725165	7387662	20100514	NA	NA	YR	NA	NA	F	CN	UNITED STATES	102	HO
6743082	7400862	20100527	NA	69.00000000	YR	39.00000	KG	M	MD	TAIWAN, PROVINCE OF CHINA	102	HO
6743467	7401173	20100527	NA	69.00000000	YR	39.00000	KG	M	MD	TAIWAN, PROVINCE OF CHINA	102	HO
6745723	7402816	20100528	20001006	44.00000000	YR	76.19000	KG	F	CN	UNITED STATES	102	LT
6755740	7409522	20100604	NA	71.00000000	YR	NA	NA	F	CN	UNITED KINGDOM	102	HO
6812912	7451006	20100701	20070101	24.00000000	YR	NA	NA	F	OT	UNITED STATES	103	HO
6822037	7457936	20100708	NA	47.00000000	YR	NA	NA	F	MD	UNITED STATES	103	HO
6836707	7469987	20100713	NA	47.00000000	YR	NA	NA	F	MD	UNITED STATES	103	HO
6866930	7504249	20100722	20091003	43.00000000	YR	59.87388	LBS	F	CN	UNITED STATES	103	LT
6880368	7505947	20100728	NA	47.00000000	YR	NA	NA	F	MD	BRAZIL	103	LT
6880371	7505949	20100728	20090306	74.00000000	YR	NA	NA	F	NA	CHINA	103	HO
6970170	7575998	20100908	NA	34.00000000	YR	NA	NA	F	MD	CROATIA (local name: Hrvatska)	103	LT
6978203	7546412	20100913	20100101	39.00000000	YR	59.86400	KG	F	CN	UNITED STATES	103	HO
6985198	7768388	20100914	20090303	70.00000000	YR	NA	NA	M	NA	UNITED STATES	103	NA
7011273	7610910	20100922	20100829	47.00000000	YR	NA	NA	F	MD	UNITED STATES	103	HO
7016380	7620872	20100923	NA	34.00000000	YR	NA	NA	F	OT	CROATIA (local name: Hrvatska)	103	HO
7018292	7610007	20100928	20100801	74.00000000	YR	NA	NA	M	MD	UNITED STATES	103	HO
7020547	7611474	20100929	NA	25.00000000	YR	NA	NA	F	MD	UNITED STATES	103	OT
7023680	7613774	20100930	NA	28.00000000	YR	NA	NA	M	MD	UNITED STATES	103	HO
7027189	7616380	20101004	NA	34.00000000	YR	NA	NA	F	OT	CROATIA (local name: Hrvatska)	104	LT
7044745	7672088	20101013	20080905	22.00000000	YR	NA	NA	F	MD	UNITED STATES	104	NA
7067566	7665419	20101020	NA	25.00000000	YR	NA	NA	F	MD	UNITED STATES	104	OT
7068216	7664818	20101027	20100218	31.00000000	YR	64.40978	LBS	F	CN	UNITED STATES	104	DE
7092039	6975855	20101109	NA	NA	YR	46.25900	KG	F	PH	UNITED STATES	104	NA
7092046	6975854	20101109	19990101	54.00000000	YR	61.22400	KG	F	CN	UNITED STATES	104	NA
7092049	6975852	20101109	20080401	90.00000000	YR	66.66700	KG	F	CN	UNITED STATES	104	NA
7092054	6643053	20101109	20071201	60.00000000	YR	57.59600	KG	F	CN	UNITED STATES	104	NA
7092970	6975866	20101110	NA	NA	YR	NA	NA	F	CN	UNITED STATES	104	NA
7092992	7369963	20101110	NA	NA	YR	86.16800	KG	M	CN	UNITED STATES	104	NA
7092993	6975853	20101110	20081201	NA	YR	77.09800	KG	F	CN	UNITED STATES	104	NA
7093494	7369960	20101110	NA	NA	YR	NA	NA	F	CN	UNITED STATES	104	NA
7093505	7369962	20101110	20090701	18.00000000	YR	NA	NA	F	CN	UNITED STATES	104	NA
7093512	7369961	20101110	20070101	31.00000000	YR	NA	NA	M	CN	UNITED STATES	104	NA
7098714	6975867	20101112	20070101	50.00000000	YR	94.33100	KG	F	CN	UNITED STATES	104	NA
7098723	6975868	20101112	20080101	61.00000000	YR	NA	NA	F	CN	UNITED STATES	104	HO
7098834	6975851	20101112	20080601	47.00000000	YR	54.42200	KG	F	PH	UNITED STATES	104	NA
7098837	6975869	20101112	20000101	53.00000000	YR	NA	NA	F	CN	UNITED STATES	104	NA
7103589	7669129	20101115	NA	NA	YR	NA	NA	F	PH	UNITED STATES	104	OT
7110169	7673786	20101118	NA	NA	YR	NA	NA	NA	MD	ITALY	104	CA
7110170	7673787	20101118	NA	NA	YR	NA	NA	NA	MD	ITALY	104	CA
7110171	7673788	20101118	NA	NA	YR	NA	NA	NA	MD	ITALY	104	CA
7110172	7673789	20101118	NA	NA	YR	NA	NA	NA	MD	ITALY	104	CA
7110173	7673790	20101118	NA	NA	YR	NA	NA	NA	MD	ITALY	104	CA
7110174	7673791	20101118	NA	NA	YR	NA	NA	NA	MD	ITALY	104	CA
7110175	7673792	20101118	NA	NA	YR	NA	NA	NA	MD	ITALY	104	CA
7110176	7673793	20101118	NA	NA	YR	NA	NA	NA	MD	ITALY	104	CA
7110177	7673794	20101118	NA	NA	YR	NA	NA	NA	MD	ITALY	104	CA
7110178	7673795	20101118	NA	NA	YR	NA	NA	NA	MD	ITALY	104	CA
7110181	7673796	20101118	NA	NA	YR	NA	NA	NA	MD	ITALY	104	CA
7134601	7740869	20101130	20100412	12.00000000	YR	NA	NA	F	PH	UNITED STATES	104	HO
7198389	7768284	20101223	NA	NA	YR	58.96670	LBS	F	OT	UNITED STATES	104	NA
7207973	7774007	20101230	20101125	53.00000000	YR	70.30645	LBS	F	CN	UNITED STATES	104	HO
7270821	7810371	20110125	20110109	70.00000000	YR	66.40000	KG	F	PH	UNITED STATES	111	HO
7271902	7812907	20110131	20110121	38.00000000	YR	NA	NA	F	PH	UNITED STATES	111	LT
7278287	7802240	20110207	20110101	34.00000000	YR	81.17900	KG	F	CN	UNITED STATES	111	OT
7337485	7845493	20110308	NA	51.00000000	YR	NA	NA	F	CN	UNITED STATES	111	DE
7372732	7870072	20110324	NA	53.00000000	YR	NA	NA	M	OT	CANADA	111	OT
7381750	7812844	20110329	20110101	45.00000000	YR	NA	NA	F	CN	UNITED STATES	111	LT
7403688	7891794	20110408	NA	38.00000000	YR	NA	NA	F	OT	UNITED STATES	112	DE
7407779	7894508	20110412	NA	19.00000000	YR	NA	NA	F	MD	UNITED STATES	112	CA
7407780	7894509	20110412	NA	38.00000000	YR	NA	NA	F	MD	UNITED STATES	112	CA
7407781	7894510	20110412	NA	NA	YR	NA	NA	F	MD	UNITED STATES	112	CA
7407782	7894511	20110412	NA	31.00000000	YR	NA	NA	M	MD	UNITED STATES	112	CA
7415939	7899653	20110414	NA	19.00000000	YR	NA	NA	F	OT	UNITED STATES	112	OT
7415940	7899654	20110414	NA	31.00000000	YR	NA	NA	F	OT	UNITED STATES	112	OT
7415941	7899655	20110414	NA	38.00000000	YR	NA	NA	F	OT	UNITED STATES	112	OT
7415946	7899660	20110414	NA	NA	YR	NA	NA	F	OT	UNITED STATES	112	CA
7415952	7899663	20110414	NA	31.00000000	YR	NA	NA	M	OT	UNITED STATES	112	CA
7415958	7899669	20110414	NA	19.00000000	YR	NA	NA	F	OT	UNITED STATES	112	CA
7416031	7899727	20110414	NA	19.00000000	YR	NA	NA	M	OT	UNITED STATES	112	CA
7417261	7900437	20110415	NA	19.00000000	YR	1.95000	KG	M	MD	UNITED STATES	112	CA
7417263	7900439	20110415	NA	31.00000000	YR	2.75000	KG	M	MD	UNITED STATES	112	CA
7417264	7900440	20110415	NA	19.00000000	YR	1.85900	KG	F	MD	UNITED STATES	112	CA
7438554	7712433	20110426	20090901	62.00000000	YR	NA	NA	F	CN	UNITED STATES	112	HO
7439724	7916545	20110427	NA	35.00000000	YR	NA	NA	M	CN	UNITED STATES	112	NA
7439725	7916546	20110427	NA	NA	YR	NA	NA	F	CN	UNITED STATES	112	NA
7439726	7916547	20110427	20101101	46.00000000	YR	NA	NA	F	CN	UNITED STATES	112	NA
7439727	7916548	20110427	NA	NA	YR	NA	NA	M	CN	UNITED STATES	112	NA
7636191	8054803	20110726	NA	14.00000000	YR	NA	NA	F	NA	UNITED STATES	113	OT
7636215	8054822	20110726	NA	4.00000000	YR	NA	NA	F	NA	UNITED STATES	113	OT
7636216	8054823	20110726	NA	12.00000000	YR	NA	NA	F	MD	UNITED STATES	113	HO
7638611	8030454	20110727	NA	12.00000000	YR	NA	NA	F	MD	SPAIN	113	OT
7792213	8165726	20111003	20110930	46.00000000	YR	68.03800	KG	F	CN	UNITED STATES	114	OT
7797017	8169075	20111005	NA	NA	YR	NA	NA	M	CN	UNITED STATES	114	OT
7801727	8182818	20111005	NA	44.00000000	YR	NA	NA	F	OT	TAIWAN, PROVINCE OF CHINA	114	HO
7806935	8175601	20111011	20110906	72.00000000	YR	NA	NA	M	NA	UNITED STATES	114	HO
7822758	8187948	20111018	NA	44.00000000	YR	NA	NA	F	OT	TAIWAN, PROVINCE OF CHINA	114	HO
7828633	8191865	20111020	NA	44.00000000	YR	NA	NA	F	OT	TAIWAN, PROVINCE OF CHINA	114	HO
7859765	8212707	20111026	20110913	38.00000000	YR	55.30000	KG	M	PH	UNITED STATES	114	HO
7870863	8228644	20111027	NA	65.00000000	YR	NA	NA	M	OT	GERMANY	114	OT
7877550	8216561	20111031	20110521	80.00000000	YR	NA	NA	M	MD	UNITED STATES	114	HO
7889469	8170652	20111103	NA	53.00000000	YR	NA	NA	M	OT	NETHERLANDS	114	HO
8072407	8372577	20120124	NA	NA	YR	NA	NA	NA	NA	UNITED STATES	121	NA
8095391	8394062	20120126	NA	12.00000000	YR	NA	NA	F	OT	SPAIN	121	OT
8113548	8390080	20120203	NA	NA	YR	NA	NA	F	OT	SPAIN	121	CA
8119104	8393815	20120207	NA	68.00000000	YR	NA	NA	F	OT	TAIWAN, PROVINCE OF CHINA	121	OT
8121102	8406486	20120203	NA	0.59452055	WK	2.88000	KG	F	OT	DENMARK	121	HO
8295134	8519741	20120418	20090101	68.00000000	YR	72.56200	KG	F	CN	UNITED STATES	122	OT
8302757	8524457	20120420	NA	NA	YR	NA	NA	NA	MD	UNITED STATES	122	NA
8302758	8524458	20120420	20110101	38.00000000	YR	68.02700	KG	F	CN	UNITED STATES	122	NA
8302771	8524469	20120420	NA	NA	YR	NA	NA	F	CN	UNITED STATES	122	NA
8302775	8524473	20120420	NA	NA	YR	NA	NA	NA	PH	UNITED STATES	122	NA
8302778	8524476	20120420	20110101	NA	YR	NA	NA	F	CN	UNITED STATES	122	NA
8302779	8524477	20120420	NA	NA	YR	NA	NA	F	OT	UNITED STATES	122	NA
8302781	8524479	20120420	20110601	54.00000000	YR	51.24700	KG	F	CN	UNITED STATES	122	NA
8311704	8520100	20120425	20120201	71.00000000	YR	72.56200	KG	F	CN	UNITED STATES	122	NA
8317132	8544310	20120425	NA	NA	YR	NA	NA	F	MD	SPAIN	122	CA
8317880	8533740	20120427	20080101	42.00000000	YR	NA	NA	F	CN	UNITED STATES	122	NA
8317881	8533741	20120427	20110311	40.00000000	YR	NA	NA	F	CN	UNITED STATES	122	NA
8317882	8533742	20120427	NA	NA	YR	NA	NA	NA	PH	UNITED STATES	122	NA
8317883	8533743	20120427	20110901	NA	YR	NA	NA	F	CN	UNITED STATES	122	NA
8317884	8533744	20120427	20110901	69.00000000	YR	NA	NA	F	PH	UNITED STATES	122	NA
8317885	8533745	20120427	20110929	66.00000000	YR	NA	NA	F	CN	UNITED STATES	122	NA
8317886	8533746	20120427	20111001	55.00000000	YR	NA	NA	F	PH	UNITED STATES	122	NA
8317887	8533747	20120427	NA	NA	YR	NA	NA	F	CN	UNITED STATES	122	NA
8345930	8558569	20120507	20110701	32.00000000	YR	NA	NA	F	NA	CHINA	122	OT
8351094	8556453	20120510	NA	52.00000000	YR	NA	NA	F	OT	POLAND	122	HO
8390711	8583032	20120529	NA	41.00000000	YR	65.00000	KG	M	OT	TURKEY	122	HO
8394608	8585412	20120530	NA	41.00000000	YR	65.00000	KG	M	OT	TURKEY	122	HO
8395150	8585784	20120530	20120523	48.00000000	YR	NA	NA	M	PH	UNITED STATES	122	NA
8429550	8622421	20120604	20090101	18.00000000	YR	47.00000	KG	F	OT	CHINA	122	HO
8433815	8549106	20120613	20120401	NA	YR	NA	NA	F	CN	UNITED STATES	122	OT
8444495	8630258	20120612	20110920	60.00000000	YR	58.00000	KG	M	PH	UNITED STATES	122	OT
8457678	8637723	20120618	20120609	38.00000000	YR	56.69875	LBS	F	CN	UNITED STATES	122	HO
8502838	8666803	20120705	NA	NA	YR	NA	NA	F	NA	UNITED STATES	123	HO
8559626	8671848	20120802	20120701	76.00000000	YR	90.70300	KG	M	PH	UNITED STATES	123	NA
8599009	8727132	20120816	NA	51.00000000	YR	NA	NA	M	OT	UNITED STATES	123	HO
8607881	8733704	20120821	NA	51.00000000	YR	NA	NA	M	OT	UNITED STATES	123	HO
8611102	8749542	20120808	NA	31.00000000	YR	NA	NA	F	OT	KOREA, REPUBLIC OF	123	HO
86581392	8658139	20190221	NA	80.00000000	YR	NA	NA	F	OT	US	191	HO
86701716	8670171	20130703	201207	76.00000000	YR	91.00000	KG	M	MD	US	133	NA
87613651	8761365	20120828	NA	51.00000000	YR	NA	NA	M	MD	US	124	OT
87613661	8761366	20120829	NA	78.00000000	YR	NA	NA	F	MD	US	124	OT
87613771	8761377	20120829	NA	44.00000000	YR	NA	NA	F	MD	US	124	OT
87623661	8762366	20120830	NA	NA	NA	NA	NA	NA	OT	JP	124	DE
87632721	8763272	20120831	20120828	26.00000000	YR	48.08054	LBS	F	MD	US	124	OT
87658961	8765896	20120904	NA	NA	NA	NA	NA	NA	OT	JP	124	CA
87658971	8765897	20120904	NA	NA	NA	NA	NA	NA	OT	JP	124	CA
87659011	8765901	20120904	NA	NA	NA	NA	NA	NA	OT	JP	124	CA
87659021	8765902	20120904	NA	NA	NA	NA	NA	NA	OT	JP	124	CA
87662961	8766296	20120904	NA	NA	NA	NA	NA	NA	OT	JP	124	CA
87663001	8766300	20120904	NA	NA	NA	NA	NA	NA	OT	JP	124	CA
87663031	8766303	20120904	NA	NA	NA	NA	NA	NA	OT	JP	124	CA
87663051	8766305	20120904	NA	NA	NA	NA	NA	NA	OT	JP	124	CA
87663081	8766308	20120904	NA	NA	NA	NA	NA	NA	OT	JP	124	CA
87663141	8766314	20120904	NA	NA	NA	NA	NA	NA	OT	JP	124	CA
87663161	8766316	20120904	NA	NA	NA	NA	NA	NA	OT	JP	124	CA
87663171	8766317	20120904	NA	NA	NA	NA	NA	NA	OT	JP	124	CA
87663191	8766319	20120904	NA	NA	NA	NA	NA	NA	OT	JP	124	CA
87663221	8766322	20120904	NA	NA	NA	NA	NA	NA	OT	JP	124	CA
87663261	8766326	20120904	NA	NA	NA	NA	NA	NA	OT	JP	124	CA
87757871	8775787	20120906	NA	47.00000000	YR	NA	NA	F	MD	US	124	HO
87842522	8784252	20120913	NA	48.00000000	YR	NA	NA	F	OT	PE	124	DE
87855371	8785537	20120914	NA	NA	NA	NA	NA	NA	CN	US	124	NA
88057981	8805798	20120919	NA	NA	NA	NA	NA	NA	NA	US	124	NA
88092202	8809220	20121031	NA	31.00000000	YR	NA	NA	F	OT	GR	124	HO
88140453	8814045	20121019	2012	52.00000000	YR	74.83000	KG	F	CN	US	124	OT
88144451	8814445	20120928	NA	NA	NA	NA	NA	F	CN	US	124	OT
88218501	8821850	20121002	NA	31.00000000	YR	NA	NA	F	OT	GR	124	HO
88331381	8833138	20121010	NA	38.00000000	YR	NA	NA	F	OT	CN	124	HO
88561441	8856144	20121023	20120805	43.00000000	YR	106.59365	LBS	F	RN	US	124	HO
88599761	8859976	20121025	NA	NA	NA	NA	NA	F	CN	US	124	OT
88745611	8874561	20121030	NA	NA	NA	NA	NA	NA	CN	US	124	NA
88893261	8889326	20121102	20100629	50.00000000	YR	NA	NA	F	MD	US	124	NA
88893851	8889385	20121102	20121008	NA	NA	NA	NA	F	NA	US	124	NA
89026311	8902631	20121112	201208	65.00000000	YR	53.00000	KG	F	OT	DE	124	DE
89198871	8919887	20121121	NA	38.00000000	YR	NA	NA	M	MD	US	124	OT
89266172	8926617	20121220	NA	48.00000000	YR	NA	NA	F	OT	PE	124	DE
89351961	8935196	20121129	NA	80.00000000	YR	NA	NA	F	OT	US	124	HO
89352072	8935207	20140307	NA	75.00000000	YR	NA	NA	F	OT	ES	141	OT
89424891	8942489	20121204	NA	80.00000000	YR	NA	NA	F	OT	US	124	HO
89472521	8947252	20121205	NA	75.00000000	YR	NA	NA	F	OT	ES	124	OT
89538101	8953810	20121206	NA	48.00000000	YR	NA	NA	F	OT	PE	124	DE
89548451	8954845	20121207	20121128	59.00000000	YR	79.82000	KG	F	CN	US	124	NA
89791602	8979160	20130131	NA	NA	NA	NA	NA	F	CN	US	131	NA
89888271	8988827	20121224	20120531	43.00000000	YR	55.70000	KG	NA	OT	US	124	HO
89909151	8990915	20121227	20120515	50.00000000	YR	88.45005	LBS	F	NA	US	124	OT
90246352	9024635	20130503	NA	63.00000000	YR	NA	NA	F	OT	JP	132	HO
90749481	9074948	20130129	NA	63.00000000	YR	NA	NA	F	OT	JP	131	HO
91018731	9101873	20130218	NA	39.00000000	YR	NA	NA	F	OT	PH	131	OT
91178881	9117888	20130225	201209	NA	NA	NA	NA	M	PH	US	131	OT
91187161	9118716	20130221	20120721	45.00000000	YR	61.23465	LBS	F	CN	US	131	OT
91316371	9131637	20130301	201301	NA	NA	70.30000	KG	M	CN	US	131	NA
91456591	9145659	20130307	NA	NA	NA	NA	NA	M	PH	US	131	NA
91675621	9167562	20130304	20111024	46.00000000	YR	NA	NA	F	NA	FR	131	HO
91685751	9168575	20130307	NA	39.00000000	YR	NA	NA	F	OT	PH	131	LT
91859715	9185971	20130703	2013	19.00000000	YR	NA	NA	F	MD	US	133	HO
91892511	9189251	20130321	20130213	39.00000000	YR	77.11030	LBS	F	CN	US	131	OT
92181782	9218178	20130627	NA	40.00000000	YR	NA	NA	F	OT	US	132	OT
92234571	9223457	20130410	NA	39.00000000	YR	NA	NA	F	CN	US	132	NA
92747631	9274763	20130430	20080418	57.00000000	YR	58.96670	LBS	F	NA	US	132	DS
92773531	9277353	20130503	20130408	28.00000000	YR	NA	NA	F	CN	US	132	NA
92938022	9293802	20130626	NA	27.00000000	YR	NA	NA	M	OT	US	132	HO
93483592	9348359	20130702	NA	74.00000000	YR	59.41000	KG	F	CN	US	133	NA
93640182	9364018	20130814	20130520	31.00000000	YR	NA	NA	F	NA	FR	133	HO
93739851	9373985	20130627	20130621	44.00000000	YR	82.60000	KG	F	NA	US	132	HO
93742721	9374272	20130627	20130602	56.00000000	YR	56.51731	LBS	F	PH	US	132	HO
94073351	9407335	20130718	NA	46.00000000	YR	72.56000	KG	F	CN	US	133	OT
94161921	9416192	20130718	NA	33.00000000	YR	NA	NA	F	OT	BR	133	OT
94211331	9421133	20130725	NA	78.00000000	YR	NA	NA	M	OT	GR	133	HO
94417531	9441753	20130806	NA	37.00000000	YR	NA	NA	F	OT	US	133	HO
94454802	9445480	20190701	NA	37.00000000	YR	NA	NA	F	MD	US	193	OT
94484041	9448404	20130808	NA	55.00000000	YR	NA	NA	F	OT	PH	133	LT
94511172	9451117	20150430	NA	55.00000000	YR	NA	NA	F	OT	PH	152	HO
94548011	9454801	20130812	NA	55.00000000	YR	NA	NA	F	OT	PH	133	LT
94606262	9460626	20150507	NA	61.00000000	YR	NA	NA	F	OT	NL	152	DE
94642101	9464210	20130819	NA	61.00000000	YR	NA	NA	F	MD	NL	133	DE
94683952	9468395	20150429	NA	45.00000000	YR	NA	NA	F	OT	BR	152	HO
94715602	9471560	20140116	NA	37.00000000	YR	NA	NA	F	OT	US	141	OT
94748332	9474833	20150429	201105	68.00000000	YR	NA	NA	M	OT	ES	152	HO
94752011	9475201	20130825	NA	45.00000000	YR	NA	NA	F	OT	BR	133	HO
94752101	9475210	20130825	NA	37.00000000	YR	NA	NA	F	MD	US	133	HO
95032111	9503211	20130906	20130829	57.00000000	YR	70.30000	KG	M	MD	US	133	NA
95080961	9508096	20130909	NA	NA	NA	NA	NA	NS	OT	DE	133	OT
95243661	9524366	20130912	NA	45.00000000	YR	NA	NA	F	OT	BR	133	HO
95243781	9524378	20130912	NA	8.00000000	YR	NA	NA	F	OT	CN	133	OT
95248891	9524889	20130912	NA	37.00000000	YR	NA	NA	F	NA	US	133	HO
95522082	9552208	20150518	NA	37.00000000	YR	NA	NA	F	OT	US	152	HO
95551501	9555150	20130911	20130410	NA	NA	NA	NA	F	NA	US	133	OT
95629571	9562957	20130927	NA	37.00000000	YR	NA	NA	F	OT	US	133	HO
96177481	9617748	20131011	NA	78.00000000	YR	NA	NA	M	CN	DE	134	OT
96323211	9632321	20131018	20110715	36.00000000	YR	68.03850	LBS	M	MD	US	134	OT
96432681	9643268	20131022	NA	37.00000000	YR	NA	NA	F	OT	US	134	HO
96639621	9663962	20131030	20131117	59.00000000	YR	77.56389	LBS	F	CN	US	134	NA
96656431	9665643	20131031	20130909	74.00000000	YR	63.20000	KG	M	PH	US	134	HO
96894121	9689412	20131114	NA	27.00000000	YR	68.80000	KG	F	OT	JP	134	LT
96965351	9696535	20131119	NA	27.00000000	YR	68.80000	KG	F	MD	JP	134	LT
97069271	9706927	20131125	NA	NA	NA	NA	NA	NS	OT	US	134	OT
97119521	9711952	20131125	20130913	34.00000000	YR	102.05775	LBS	F	NA	US	134	DS
97163621	9716362	20131127	NA	45.00000000	YR	NA	NA	F	MD	US	134	OT
97356011	9735601	20131206	NA	45.00000000	YR	NA	NA	F	MD	US	134	OT
97462941	9746294	20131205	NA	27.00000000	YR	68.80000	KG	F	OT	JP	134	LT
97610181	9761018	20131212	201302	26.00000000	YR	NA	NA	M	OT	US	134	OT
97970611	9797061	20140105	NA	11.00000000	YR	35.10000	KG	F	OT	JP	141	OT
97970651	9797065	20140105	NA	15.00000000	YR	NA	NA	F	OT	JP	141	OT
97971992	9797199	20140107	NA	13.00000000	YR	NA	NA	F	OT	TR	141	HO
97986491	9798649	20140106	NA	15.00000000	YR	NA	NA	F	OT	JP	141	OT
97986711	9798671	20140106	NA	11.00000000	YR	35.10000	KG	F	OT	JP	141	OT
98052441	9805244	20140106	NA	21.00000000	YR	NA	NA	F	MD	JP	141	HO
98260231	9826023	20140115	NA	13.00000000	YR	NA	NA	F	OT	TR	141	LT
98450531	9845053	20140122	NA	11.00000000	YR	NA	NA	F	OT	JP	141	HO
98450561	9845056	20140122	NA	15.00000000	YR	NA	NA	F	OT	JP	141	OT
98874621	9887462	20140207	20140201	20.00000000	YR	47.00000	KG	F	PH	US	141	HO
99127582	9912758	20140225	NA	NA	NA	NA	NA	M	CN	US	141	NA
99178001	9917800	20140221	NA	NA	NA	NA	NA	F	CN	US	141	NA
99178051	9917805	20140221	NA	NA	NA	NA	NA	F	CN	US	141	NA
99595281	9959528	20140227	NA	57.00000000	YR	NA	NA	F	NA	COUNTRY NOT SPECIFIED	141	HO
