# Supplementary material for: A disproportionality analysis of FDA adverse event reporting system (FAERS) events for methimazole and propylthiouracil
Source: PLoS One. 2025 Aug 14;20(8):e0328889. doi: 10.1371/journal.pone.0328889 (PMC12352670; doi:10.1371/journal.pone.0328889)
Supplement: S1 File — (ZIP) [file pone.0328889.s001.zip › original data/MMI/drug.csv]

primaryid	DRUG_SEQ	ROLE_COD	DRUGNAME	VAL_VBM	ROUTE	DOSE_VBM	prod_ai	FILE
100140391	1	PS	THIAMAZOLE	1				DRUG14Q1.txt
100286911	1	PS	THIAMAZOLE	1		5 MG, BID		DRUG14Q1.txt
100286911	2	SS	THIAMAZOLE	1		20 MG, BID		DRUG14Q1.txt
100688161	1	PS	THIAMAZOL HEXAL	1	ORAL	5 MG, UNK		DRUG14Q2.txt
100799461	1	PS	METHIMAZOLE	1		UNK DF, UNK		DRUG14Q2.txt
100799461	2	SS	CALCIUM D3 00944201	1		CALCIUM 1200MG/D3 1000IU, QD		DRUG14Q2.txt
100799461	3	SS	VITAMIN D3	1		2000 U, QD		DRUG14Q2.txt
100799461	4	SS	MAGNESIUM	1		400 MG, QD		DRUG14Q2.txt
100799461	5	C	MULTI VIT	1		UNK DF, QD		DRUG14Q2.txt
100799461	6	C	NAPROXEN	1		UNK DF, QD		DRUG14Q2.txt
100799461	7	C	TURMERIC	1		UNK DF, UNK		DRUG14Q2.txt
100799461	8	C	GINGER	1		UNK DF, UNK		DRUG14Q2.txt
100799461	9	C	CINNAMON	1		UNK DF, UNK		DRUG14Q2.txt
100862101	1	PS	THIAMAZOLE	1				DRUG14Q2.txt
100862101	2	SS	LEVOTHYROXINE LEVOTHYROXINE LEVOTHYROXINE	1				DRUG14Q2.txt
101630431	1	PS	THIAMAZOLE	1	ORAL	10 [MG/D ]		DRUG14Q2.txt
101630431	2	C	VIGAMOX	1	OPHTHALMIC	MAYBE A FEW DAYS LONGER, THREE DROPS EACH EYE		DRUG14Q2.txt
101630431	3	C	SINUPRET	1	ORAL	MAYBE A FEW DAYS LONGER		DRUG14Q2.txt
101630431	4	C	ALTHAEA OFFICINALIS ROOT	2	ORAL			DRUG14Q2.txt
101659561	1	PS	THIAMAZOLE	1	UNKNOWN			DRUG14Q2.txt
101659561	2	C	PROPRANOLOL	1	UNKNOWN			DRUG14Q2.txt
101659561	3	C	OMEPRAZOLE	1	UNKNOWN	20MG DAILY		DRUG14Q2.txt
101683662	1	PS	THIAMAZOLE	1		30 MG, QD	METHIMAZOLE	DRUG15Q2.txt
101683662	2	C	CARBIMAZOLE	1	Unknown		CARBIMAZOLE	DRUG15Q2.txt
101691831	1	PS	METHIMAZOLE	1		UNK		DRUG14Q2.txt
101691831	2	SS	METHIMAZOLE	1				DRUG14Q2.txt
101691831	3	C	PROPRANOLOL	1		UNK		DRUG14Q2.txt
101774191	1	PS	THIAMAZOLE	1	UNKNOWN	30MG/DAY		DRUG14Q2.txt
101774191	2	SS	CARBIMAZOLE	1	UNKNOWN			DRUG14Q2.txt
101843181	1	PS	THIAMAZOLE	1		20 MG/DAY		DRUG14Q2.txt
101843181	2	C	PROPRANOLOL	1		60 MG/DAY		DRUG14Q2.txt
101892481	1	PS	THIAMAZOLE	1	ORAL	5 MG /DOSAGE REDUCTION FROM GW 31 TO 2.5 MG/D (16.2 TO 34.6 GW)		DRUG14Q2.txt
101892481	2	C	PROPYCIL	2	ORAL	50 [MG/D ]		DRUG14Q2.txt
101892481	3	C	THYROXIN	1	ORAL	88 [ΜG/D (BS 75 ΜG/D) ]		DRUG14Q2.txt
101892481	4	C	FEMIBION	1	ORAL			DRUG14Q2.txt
101892481	5	C	CYTOTEC	1	ORAL			DRUG14Q2.txt
101913641	1	PS	THIAMAZOLE	1	UNKNOWN	20 MG/DAY		DRUG14Q2.txt
101913641	2	C	PROPRANOLOL	1	UNKNOWN	60 MG/DAY		DRUG14Q2.txt
102036871	1	PS	METHIMAZOLE	1	ORAL			DRUG14Q2.txt
102036871	2	SS	CARBIMAZOLE	1	ORAL	UNKNOWN, UNKNOWN, ORAL		DRUG14Q2.txt
102171671	1	PS	THIAMAZOLE	1		15 MG, BID (0.6 MG/KG/D)		DRUG14Q2.txt
102171671	2	SS	THIAMAZOLE	1		10 MG, BID		DRUG14Q2.txt
102171671	3	SS	THIAMAZOLE	1		SINGLE 15 MG BEDTIME DOSE		DRUG14Q2.txt
102171671	4	SS	THIAMAZOLE	1		15 MG, BID		DRUG14Q2.txt
102171671	5	C	DIPHENHYDRAMINE	1		20 MG, QD		DRUG14Q2.txt
102171671	6	C	DIPHENHYDRAMINE	1		10 MG, QD		DRUG14Q2.txt
102189781	1	PS	THYROZOL	1	ORAL			DRUG14Q2.txt
102189781	2	SS	LEVOTHYROX LEVOTHYROXINE SODIUM 50 MICROGRAM TABLET LEVOTHYROXINE SODIUM	1				DRUG14Q2.txt
102206461	1	PS	METHIMAZOLE	1				DRUG14Q2.txt
102206461	3	C	PROPRANOLOL	1				DRUG14Q2.txt
102239481	1	PS	METHIMAZOLE	1				DRUG14Q2.txt
102247131	1	PS	THIAMAZOLE	1	UNKNOWN	0.6 MG/KG/DAY		DRUG14Q2.txt
102329331	1	PS	METHIMAZOLE	1	ORAL	1, TID, ORAL		DRUG14Q2.txt
102329331	3	C	IBUPROFEN	1				DRUG14Q2.txt
102718771	1	PS	THIAMAZOLE	1		10 MG, BID	METHIMAZOLE	DRUG14Q3.txt
102718771	2	SS	THIAMAZOLE	1		10 MG, QD	METHIMAZOLE	DRUG14Q3.txt
102718771	3	SS	THIAMAZOLE	1		5 MG, QD	METHIMAZOLE	DRUG14Q3.txt
102755221	1	PS	THIAMAZOLE	1	ORAL	40 MG, UNK	METHIMAZOLE	DRUG14Q3.txt
102755221	2	SS	THIAMAZOLE	1	ORAL	20 MG, UNK	METHIMAZOLE	DRUG14Q3.txt
102799071	1	PS	METHIMAZOLE	1			METHIMAZOLE	DRUG14Q3.txt
102812001	1	PS	TAPAZOLE	1	ORAL		METHIMAZOLE	DRUG14Q3.txt
102812001	2	C	VITAMIN D	1			CHOLECALCIFEROL	DRUG14Q3.txt
102812001	3	C	ZIRCIN WINTER	2				DRUG14Q3.txt
102812001	4	C	FISH OIL	1			FISH OIL	DRUG14Q3.txt
102834491	1	PS	METHIMAZOLE	1			METHIMAZOLE	DRUG14Q3.txt
102834491	3	C	PROPYTHIOURACIL	2				DRUG14Q3.txt
102834491	5	C	PROPRANOLOL	1			PROPRANOLOL PROPRANOLOL HYDROCHLORIDE	DRUG14Q3.txt
102836591	1	PS	THYROZOL THIAMAZOLE THIAMAZOLE	1	ORAL		METHIMAZOLE	DRUG14Q3.txt
102836591	3	SS	LEVOTHYROX LEVOTHYROXINE SODIUM LEVOTHYROXINE SODIUM	1	ORAL		LEVOTHYROXINE SODIUM	DRUG14Q3.txt
102844721	1	PS	THIAMAZOLE	1	ORAL	40MG PER DAY, PROGRESSIVELY TAPERED TO 20MG PER DAY.	METHIMAZOLE	DRUG14Q3.txt
102844721	2	SS	THIAMAZOLE	1	ORAL	20MG PER DAY.	METHIMAZOLE	DRUG14Q3.txt
102894171	1	PS	THIAMAZOLE	1		15 MG PER DAY	METHIMAZOLE	DRUG14Q3.txt
102894171	2	I	THIAMAZOLE	1		10 MG PER DAY	METHIMAZOLE	DRUG14Q3.txt
102894171	3	I	PEGINTERFERON ALFA 2A	1		180 UG PER WEEK	PEGINTERFERON ALFA 2A	DRUG14Q3.txt
102894171	4	I	RIBAVIRIN	1		1000 MG PER DAY	RIBAVIRIN	DRUG14Q3.txt
102894171	5	C	CARVEDILOL	1			CARVEDILOL	DRUG14Q3.txt
102905151	1	PS	THIAMAZOLE	1	ORAL		METHIMAZOLE	DRUG14Q3.txt
102905151	2	SS	LEVOTHYROXINE	1	ORAL		LEVOTHYROXINE	DRUG14Q3.txt
102905151	6	C	RENITEC	1			ENALAPRIL MALEATE	DRUG14Q3.txt
103137951	1	PS	METHIMAZOLE	1		10 MG, DAILY	METHIMAZOLE	DRUG14Q3.txt
103137951	2	I	WARFARIN	1		5 MG, DAILY	WARFARIN	DRUG14Q3.txt
103137951	3	I	WARFARIN	1		1 MG, DAILY	WARFARIN	DRUG14Q3.txt
103137951	4	I	WARFARIN	1		2 MG, DAILY	WARFARIN	DRUG14Q3.txt
103137951	5	I	WARFARIN	1		3 MG, DAILY	WARFARIN	DRUG14Q3.txt
103137951	6	I	WARFARIN	1		4 MG, DAILY	WARFARIN	DRUG14Q3.txt
103137951	7	I	WARFARIN	1		5 MG, DAILY (MTWRSSU)	WARFARIN	DRUG14Q3.txt
103137951	8	I	WARFARIN	1		7.5 MG, DAILY (F)	WARFARIN	DRUG14Q3.txt
103137951	9	C	METOPROLOL	1		12.5 MG, 2X/DAY	METOPROLOL	DRUG14Q3.txt
103137951	10	C	BENAZEPRIL	1		5 MG, DAILY	BENAZEPRIL BENAZEPRIL HYDROCHLORIDE	DRUG14Q3.txt
103137951	11	C	ASPIRIN	1		325MG, UNK	ASPIRIN	DRUG14Q3.txt
103137951	12	C	POTASSIUM CHLORIDE	1		40 MEQ/L, UNK	POTASSIUM CHLORIDE	DRUG14Q3.txt
103347002	1	PS	TAPAZOLE	1		UNK	METHIMAZOLE	DRUG14Q3.txt
103347002	2	C	CLOPIDOGREL	1		75 MG, DAILY	CLOPIDOGREL BISULFATE	DRUG14Q3.txt
103347002	3	C	FAMOTIDINE	1		40 MG, UNK	FAMOTIDINE	DRUG14Q3.txt
103420972	1	PS	TAPAZOLE	1	ORAL	10 MG, 1X/DAY	METHIMAZOLE	DRUG14Q3.txt
103420972	2	SS	TAPAZOLE	1	ORAL	30 MG (3 TABLET 10MG TABLET AT A TIME), 1X/DAY	METHIMAZOLE	DRUG14Q3.txt
103420972	3	SS	TAPAZOLE	1	ORAL	10 MG, 1X/DAY	METHIMAZOLE	DRUG14Q3.txt
103420972	4	SS	TAPAZOLE	1	ORAL	30 MG, 1X/DAY	METHIMAZOLE	DRUG14Q3.txt
103420972	5	C	ATENOLOL	1		UNK	ATENOLOL	DRUG14Q3.txt
103681131	1	PS	METHIMAZOLE	1		30 MG, DAILY	METHIMAZOLE	DRUG14Q3.txt
103681131	2	SS	METHIMAZOLE	1		60 MG, DAILY	METHIMAZOLE	DRUG14Q3.txt
103681131	3	C	DOFETILIDE	1		UNK	DOFETILIDE	DRUG14Q3.txt
103832441	1	PS	THIAMAZOLE	1		10 MG, TID	METHIMAZOLE	DRUG14Q3.txt
103832441	2	SS	THIAMAZOLE	1		10 MG, BID	METHIMAZOLE	DRUG14Q3.txt
103832441	3	SS	THIAMAZOLE	1		10 MG, QD	METHIMAZOLE	DRUG14Q3.txt
103832441	4	SS	THIAMAZOLE	1		5 MG, QD	METHIMAZOLE	DRUG14Q3.txt
103832441	5	C	PROPANOLOL	1		10 MG, TID	PROPRANOLOL HYDROCHLORIDE	DRUG14Q3.txt
103848701	1	PS	METHIMAZOLE	1	ORAL	10 MG TAB DAILY	METHIMAZOLE	DRUG14Q3.txt
104066821	1	PS	TAPAZOLE	1		UNK	METHIMAZOLE	DRUG14Q3.txt
104085381	1	PS	THIAMAZOLE	1			METHIMAZOLE	DRUG14Q3.txt
104085381	2	SS	PROPYLTHIOURACIL	1			PROPYLTHIOURACIL	DRUG14Q3.txt
104085381	3	C	ANTIHISTAMINICS	1			UNSPECIFIED INGREDIENT	DRUG14Q3.txt
104085391	1	PS	THIAMAZOLE	1			METHIMAZOLE	DRUG14Q3.txt
104085391	2	SS	PROPYLTHIOURACIL	1			PROPYLTHIOURACIL	DRUG14Q3.txt
104085391	3	C	ANTIHISTAMINICS	1			UNSPECIFIED INGREDIENT	DRUG14Q3.txt
104125591	1	PS	METHIMAZOLE 10 MG	1	ORAL	1 PILLS TWICE DAILY TAKEN BY MOUTH	METHIMAZOLE	DRUG14Q3.txt
104138571	1	PS	METHIMAZOLE	1	UNKNOWN		METHIMAZOLE	DRUG14Q3.txt
104138571	2	SS	PROPYLTHIOURACIL	1	UNKNOWN		PROPYLTHIOURACIL	DRUG14Q3.txt
104138601	1	PS	METHIMAZOLE	1	UNKNOWN		METHIMAZOLE	DRUG14Q3.txt
104138601	2	SS	PROPYLTHIOURACIL	1	UNKNOWN		PROPYLTHIOURACIL	DRUG14Q3.txt
104206701	1	PS	METHIMAZOLE	1			METHIMAZOLE	DRUG14Q3.txt
104516851	1	PS	THIAMAZOLE	1	TRANSPLACENTAL		METHIMAZOLE	DRUG14Q3.txt
104574631	1	PS	THIAMAZOLE	1	TRANSPLACENTAL	UNK	METHIMAZOLE	DRUG14Q3.txt
104651003	1	PS	METHIMAZOLE TABLETS USP	1	ORAL	10 MG, QD	METHIMAZOLE	DRUG15Q1.txt
104671891	1	PS	THIAMAZOLE	1		4 DF, BID	METHIMAZOLE	DRUG14Q3.txt
104701821	1	PS	TAPAZOLE	1		UNK	METHIMAZOLE	DRUG14Q3.txt
104814212	1	PS	METHIMAZOLE	1		UNK	METHIMAZOLE	DRUG14Q4.txt
104844351	1	PS	METHIMAZOLE	1	ORAL	5 MG, TID	METHIMAZOLE	DRUG14Q3.txt
104867571	1	PS	METHIMAZOLE	1	ORAL		METHIMAZOLE	DRUG14Q3.txt
104975521	1	PS	THYROZOL	1	ORAL		METHIMAZOLE	DRUG14Q4.txt
104975521	2	SS	LEVOTHYROX	1		(1 DF, SCORED TABLET)	LEVOTHYROXINE	DRUG14Q4.txt
104975521	3	SS	AVLOCARDYL 00030001	1	ORAL	1 DF (1 DF, SCORED TABLET)	PROPRANOLOL HYDROCHLORIDE	DRUG14Q4.txt
105218581	1	PS	TAPAZOLE	1	ORAL	1 TAB	METHIMAZOLE	DRUG14Q4.txt
105282711	1	PS	METHIMAZOLE 10 MG PAR	1	ORAL	1 10 MG TAB ONCE DAILY TAKEN BY MOUTH	METHIMAZOLE	DRUG14Q4.txt
105383071	1	PS	THIAMAZOLE	1	TRANSPLACENTAL	5 [MG/D ]/ DOSAGE REDUCTION FROM GW 20: 2.5MG/D	METHIMAZOLE	DRUG14Q4.txt
105383071	2	C	HEPARIN FRACTION	1	TRANSPLACENTAL		HEPARIN SODIUM	DRUG14Q4.txt
105383071	3	C	ASPIRIN	1	TRANSPLACENTAL	100 [MG/D ]	ASPIRIN	DRUG14Q4.txt
105383071	4	C	CORTICOSTEROIDS	1	TRANSPLACENTAL		CORTICOSTEROID NOS	DRUG14Q4.txt
105383081	1	PS	THIAMAZOLE	1	ORAL	5 [MG/D ]/ DOSAGE REDUCTION FROM GW 20: 2.5MG/D	METHIMAZOLE	DRUG14Q4.txt
105383081	2	C	HEPARIN FRACTION	1	SUBCUTANEOUS		HEPARIN SODIUM	DRUG14Q4.txt
105383081	3	C	ASPIRIN	1	ORAL	100 [MG/D ]	ASPIRIN	DRUG14Q4.txt
105383081	4	C	CORTICOSTEROIDS	1	INTRAMUSCULAR		CORTICOSTEROID NOS	DRUG14Q4.txt
105798741	1	PS	THIAMAZOL HEXAL	1	TRANSPLACENTAL	80 MG/D SLOWLY REDUCED TO 2.5	METHIMAZOLE	DRUG14Q4.txt
105798741	2	SS	DOCITON	1	TRANSPLACENTAL	80 MG/D REDUCED TO 10	PROPRANOLOL HYDROCHLORIDE	DRUG14Q4.txt
105798741	3	C	CEFUROXIME	1	TRANSPLACENTAL		CEFUROXIME	DRUG14Q4.txt
105798741	4	C	FOLIO JODFREI	2	TRANSPLACENTAL	0.4 [MG/D ]		DRUG14Q4.txt
105973491	1	PS	METHIMAZOLE	1	ORAL	DATE OF USE: 3/4/14 - 6/11/14 THEN START AGAIN 10/15/14, 10MG, ONCE DAILY, BY MOUTH	METHIMAZOLE	DRUG14Q4.txt
106209271	1	PS	THIAMAZOLE	1	UNKNOWN	15 MG, QD	METHIMAZOLE	DRUG14Q4.txt
106268831	1	PS	METHIMAZOLE	1	UNKNOWN		METHIMAZOLE	DRUG14Q4.txt
106268831	2	SS	PROPYLTHIOURACIL	1	UNKNOWN		PROPYLTHIOURACIL	DRUG14Q4.txt
106378391	1	PS	METHIMAZOLE	1	UNKNOWN	15 MG/DAY FOR 42 DAYS	METHIMAZOLE	DRUG14Q4.txt
106537601	1	PS	TAPAZOLE	1	ORAL	5 MG ONCE A DAY BY MOUTH.	METHIMAZOLE	DRUG14Q4.txt
106537601	3	C	LUGOLIS IODINE	2				DRUG14Q4.txt
106537601	5	C	L LYSINE	1			LYSINE	DRUG14Q4.txt
106849741	1	PS	METHIMAZOLE	1			METHIMAZOLE	DRUG14Q4.txt
106911811	1	PS	THIAMAZOLE	1	UNKNOWN	60 MG, QD	METHIMAZOLE	DRUG15Q1.txt
106911811	2	SS	THIAMAZOLE	1	UNKNOWN	5 MG, QD	METHIMAZOLE	DRUG15Q1.txt
106911811	3	SS	THIAMAZOLE	1			METHIMAZOLE	DRUG15Q1.txt
106911811	4	C	CLOPIDOGREL	1	UNKNOWN		CLOPIDOGREL BISULFATE	DRUG15Q1.txt
106911811	5	C	ASPIRIN	1	UNKNOWN		ASPIRIN	DRUG15Q1.txt
106911811	6	C	METFORMIN	1	UNKNOWN		METFORMIN HYDROCHLORIDE	DRUG15Q1.txt
106911811	7	C	GLIMEPIRIDE	1	UNKNOWN		GLIMEPIRIDE	DRUG15Q1.txt
106962311	1	PS	METHIMAZOLE	1	ORAL	2 TABLETS DAILY; MORE THAN 1 YEAR	METHIMAZOLE	DRUG15Q1.txt
107006891	1	PS	THIAMAZOLE	1	UNKNOWN	60 MG DAILY	METHIMAZOLE	DRUG15Q1.txt
107006891	2	SS	THIAMAZOLE	1	UNKNOWN	DECREASED TO 5 MG DAILY	METHIMAZOLE	DRUG15Q1.txt
107006891	3	C	METFORMIN	1	UNKNOWN		METFORMIN HYDROCHLORIDE	DRUG15Q1.txt
107006891	4	C	GLIMEPIRIDE	1	UNKNOWN		GLIMEPIRIDE	DRUG15Q1.txt
107006891	5	C	CLOPIDOGREL	1	UNKNOWN		CLOPIDOGREL BISULFATE	DRUG15Q1.txt
107006891	6	C	ASPIRIN 00002701	1	UNKNOWN		ASPIRIN	DRUG15Q1.txt
107118341	1	PS	METHIMAZOLE	1	ORAL		METHIMAZOLE	DRUG15Q1.txt
107118341	2	SS	ACETAMINOPHEN	1	ORAL		ACETAMINOPHEN	DRUG15Q1.txt
107263751	1	PS	TAPAZOLE	1		UNK	METHIMAZOLE	DRUG15Q1.txt
107515341	1	PS	METHIMAZOLE	1		UNK	METHIMAZOLE	DRUG15Q1.txt
107515341	2	SS	PROPANOLOL HCL	1	ORAL	UNK	PROPRANOLOL HYDROCHLORIDE	DRUG15Q1.txt
107784181	1	PS	METHIMAZOLE TABLETS USP	1	ORAL	10 MG, QD	METHIMAZOLE	DRUG15Q1.txt
107784181	2	SS	METHIMAZOLE TABLETS USP	1	ORAL	15 MG, QD	METHIMAZOLE	DRUG15Q1.txt
107784181	3	SS	METHIMAZOLE TABLETS USP	1	ORAL	10 MG, QD	METHIMAZOLE	DRUG15Q1.txt
107884691	1	PS	METHIMAZOLE	1		UNK	METHIMAZOLE	DRUG15Q1.txt
107884691	2	SS	ATENOLOL	1		UNK	ATENOLOL	DRUG15Q1.txt
108670322	1	PS	METHIMAZOLE	1		UNK	METHIMAZOLE	DRUG15Q4.txt
108670322	2	SS	METHIMAZOLE	1			METHIMAZOLE	DRUG15Q4.txt
108670322	3	SS	METHIMAZOLE	1			METHIMAZOLE	DRUG15Q4.txt
108670322	4	SS	PROPANOLOL HCL	1		UNK	PROPRANOLOL HYDROCHLORIDE	DRUG15Q4.txt
108670322	5	SS	PROPANOLOL HCL	1			PROPRANOLOL HYDROCHLORIDE	DRUG15Q4.txt
108670322	6	SS	PROPANOLOL HCL	1			PROPRANOLOL HYDROCHLORIDE	DRUG15Q4.txt
108704231	1	PS	METHIMAZOLE	1		UNK	METHIMAZOLE	DRUG15Q1.txt
108736051	1	PS	METHIMAZOLE	1		30 MG, DAILY	METHIMAZOLE	DRUG15Q1.txt
108736051	2	C	PROPRANOLOL	1		10 MG, 3X/DAY	PROPRANOLOL PROPRANOLOL HYDROCHLORIDE	DRUG15Q1.txt
108833511	1	PS	TAPAZOLE	1	ORAL	2 TABLETS	METHIMAZOLE	DRUG15Q1.txt
108833511	3	C	VICODIN	1			ACETAMINOPHEN HYDROCODONE BITARTRATE	DRUG15Q1.txt
108833511	5	C	CALCIUM	1			CALCIUM	DRUG15Q1.txt
108833511	7	C	FISH OIL	1			FISH OIL	DRUG15Q1.txt
108979331	1	PS	THIAMAZOLE	1	UNKNOWN	30 MG, QD	METHIMAZOLE	DRUG15Q1.txt
109008211	1	PS	METHIMAZOLE	1		5 MG, 1X/DAY	METHIMAZOLE	DRUG15Q1.txt
109216421	1	PS	METHIMAZOLE TABLETS	1	ORAL		METHIMAZOLE	DRUG15Q1.txt
109489562	1	PS	METHIMAZOLE	1		10 MG, 1X/DAY	METHIMAZOLE	DRUG15Q2.txt
109608121	1	PS	METHIMAZOLE	1			METHIMAZOLE	DRUG15Q1.txt
109759791	1	PS	METHIMAZOLE	1	Unknown	20 MG/DAY	METHIMAZOLE	DRUG15Q2.txt
109759811	1	PS	METHIMAZOLE	1	Unknown	15 MG/DAY	METHIMAZOLE	DRUG15Q2.txt
109759852	1	PS	METHIMAZOLE	1	Unknown	20 MG/DAY	METHIMAZOLE	DRUG16Q2.txt
109759921	1	PS	METHIMAZOLE	1	Unknown	45 MG/DAY	METHIMAZOLE	DRUG15Q2.txt
109759981	1	PS	METHIMAZOLE	1	Unknown	20 MG/DAY	METHIMAZOLE	DRUG15Q2.txt
109760011	1	PS	METHIMAZOLE	1	Unknown	30 MG/DAY	METHIMAZOLE	DRUG15Q2.txt
109834171	1	PS	METHIMAZOLE	1	Transplacental	UNK	METHIMAZOLE	DRUG15Q2.txt
109864561	1	PS	METHIMAZOLE	1	Oral	1X/DAY	METHIMAZOLE	DRUG15Q2.txt
109904541	1	PS	METHIMAZOLE	1		1 MG/KG/DAY IN 3 DIVIDED DOSED	METHIMAZOLE	DRUG15Q2.txt
109904541	2	C	LUGOL	1		8 MG, EVERY 8 HOURS	IODINE POTASSIUM IODIDE	DRUG15Q2.txt
109904541	3	C	PROPRANOLOL	1		1.5 MG/KG/DAY IN 3 DIVIDED DOSES	PROPRANOLOL PROPRANOLOL HYDROCHLORIDE	DRUG15Q2.txt
109930981	1	PS	THIAMAZOLE	1	Unknown		METHIMAZOLE	DRUG15Q2.txt
109930981	2	C	PROPRANOLOL	1	Unknown		PROPRANOLOL PROPRANOLOL HYDROCHLORIDE	DRUG15Q2.txt
109930981	3	C	POTASSIUM IODIDE	1	Unknown		POTASSIUM IODIDE	DRUG15Q2.txt
109930981	4	C	DECADRON	1	Unknown		DEXAMETHASONE	DRUG15Q2.txt
109947731	1	PS	THIAMAZOLE	1	Unknown	1 MG/KG, QD, 3 DIVIDED DOSE	METHIMAZOLE	DRUG15Q2.txt
109947731	2	C	CAFFEINE CITRATE	1	Unknown		CAFFEINE CITRATE	DRUG15Q2.txt
109947731	3	C	ATENOLOL	1	Unknown	1 MG/KG, ONCE DAILY	ATENOLOL	DRUG15Q2.txt
109947731	4	C	PROPRANOLOL	1	Unknown	1.5 MG/KG, QD	PROPRANOLOL PROPRANOLOL HYDROCHLORIDE	DRUG15Q2.txt
109947731	5	C	IODINE	1	Unknown	8 MG, EVERY 8 HOURS	IODINE	DRUG15Q2.txt
109947731	6	C	LEVOTHYROXINE	1	Oral	25 MCG/ML, DAILY	LEVOTHYROXINE	DRUG15Q2.txt
109960191	1	PS	THIAMAZOLE	1	Unknown	20 MG, QD	METHIMAZOLE	DRUG15Q2.txt
110015201	1	PS	THIAMAZOLE	1	Unknown		METHIMAZOLE	DRUG15Q2.txt
110015201	2	SS	PROPYLTHIOURACIL	1	Unknown		PROPYLTHIOURACIL	DRUG15Q2.txt
110030151	1	PS	METHIMAZOLE	1	Unknown		METHIMAZOLE	DRUG15Q2.txt
110030151	2	SS	PROPYLTHIOURACIL	1			PROPYLTHIOURACIL	DRUG15Q2.txt
110030151	3	C	PROPRANOLOL	1	Unknown		PROPRANOLOL PROPRANOLOL HYDROCHLORIDE	DRUG15Q2.txt
110222641	1	PS	METHIMAZOLE	1	Unknown		METHIMAZOLE	DRUG15Q2.txt
110296361	1	PS	METHIMAZOLE	1	Oral	1 THREE TIMES DAILY TAKEN BY MOUTH	METHIMAZOLE	DRUG15Q2.txt
110296361	3	C	TIZANDINE	2				DRUG15Q2.txt
110296361	5	C	TRAMADOL	1			TRAMADOL	DRUG15Q2.txt
110296361	7	C	OXYBUTYNIN	1			OXYBUTYNIN	DRUG15Q2.txt
110296361	9	C	METHIMAZOLE	1			METHIMAZOLE	DRUG15Q2.txt
110436741	1	PS	METHIMAZOLE TABLETS	1	Unknown		METHIMAZOLE	DRUG15Q2.txt
110436741	2	SS	PROPYLTHIOURACIL TABLETS 50 MG	1	Unknown		PROPYLTHIOURACIL	DRUG15Q2.txt
110480151	1	PS	TAPAZOLE	1		5 MG, UNK	METHIMAZOLE	DRUG15Q2.txt
110480151	2	SS	TAPAZOLE	1		10 MG, UNK	METHIMAZOLE	DRUG15Q2.txt
110546941	1	PS	METHIMAZOLE	1	Oral	2 PILLS ONCE DAILY TAKEN BY MOUTH	METHIMAZOLE	DRUG15Q2.txt
110556311	1	PS	METHIMAZOLE TABLETS	1	Unknown		METHIMAZOLE	DRUG15Q2.txt
110584491	1	PS	METHIMAZOLE 10 MG TABLET	1	Unknown		METHIMAZOLE	DRUG15Q2.txt
110584491	2	C	PROPRANOLOL	1		INCREASED IN THE DOSE	PROPRANOLOL PROPRANOLOL HYDROCHLORIDE	DRUG15Q2.txt
110725901	1	PS	METHIMAZOLE	1	Oral	10MG, QD	METHIMAZOLE	DRUG15Q2.txt
110725901	2	SS	METHIMAZOLE	1	Oral	20MG QD	METHIMAZOLE	DRUG15Q2.txt
110725901	3	SS	METHIMAZOLE	1	Oral	30 MG,QD	METHIMAZOLE	DRUG15Q2.txt
110725901	4	SS	METHIMAZOLE	1			METHIMAZOLE	DRUG15Q2.txt
110725911	1	PS	METHIMAZOLE TABLETS USP	1	Oral	5 MG, QD	METHIMAZOLE	DRUG15Q2.txt
110725921	1	PS	METHIMAZOLE TABLETS USP	1	Oral	40 MG, QD	METHIMAZOLE	DRUG15Q2.txt
110725921	2	SS	METHIMAZOLE TABLETS USP	1	Oral	15 MG, QD	METHIMAZOLE	DRUG15Q2.txt
110725921	3	SS	METHIMAZOLE TABLETS USP	1	Oral	10 MG, QD	METHIMAZOLE	DRUG15Q2.txt
110725921	4	SS	METHIMAZOLE TABLETS USP	1	Oral	15 MG, QD	METHIMAZOLE	DRUG15Q2.txt
110725921	5	C	HYDROCHLOROTHIAZIDE	1	Oral	12.5 MG, QD	HYDROCHLOROTHIAZIDE	DRUG15Q2.txt
110725921	6	C	ATENOLOL	1	Oral	25 MG, QD	ATENOLOL	DRUG15Q2.txt
110725931	1	PS	METHIMAZOLE TABLETS USP	1	Oral	10 MG, BID	METHIMAZOLE	DRUG15Q2.txt
110725941	1	PS	METHIMAZOLE	1		UNK	METHIMAZOLE	DRUG15Q2.txt
110725941	2	C	LANTUS	1		UNK	INSULIN GLARGINE	DRUG15Q2.txt
110725941	3	C	VICTOZA	1		UNK	LIRAGLUTIDE	DRUG15Q2.txt
110725941	4	C	NOVONORM	1		UNK	REPAGLINIDE	DRUG15Q2.txt
110725941	5	C	PLAVIX	1		UNK	CLOPIDOGREL BISULFATE	DRUG15Q2.txt
110725941	6	C	AMIODARONE	1		UNK	AMIODARONE	DRUG15Q2.txt
110725941	7	C	LISINOPRIL	1		UNK	LISINOPRIL	DRUG15Q2.txt
110725941	8	C	CRESTOR	1		UNK	ROSUVASTATIN CALCIUM	DRUG15Q2.txt
110725941	9	SS	SYNTHROID	1		UNK	LEVOTHYROXINE SODIUM	DRUG15Q2.txt
110725951	1	PS	METHIMAZOLE TABLETS USP	1	Oral	10 MG, QD	METHIMAZOLE	DRUG15Q2.txt
110725951	2	C	HYDROCODONE	1	Oral	1 TABLET	HYDROCODONE	DRUG15Q2.txt
110725951	3	C	ALPRAZOLAM	1	Oral	1 TABLET	ALPRAZOLAM	DRUG15Q2.txt
110816821	1	PS	THYROZOL THIAMAZOLE THIAMAZOLE	1	Oral		METHIMAZOLE	DRUG15Q2.txt
110816821	2	SS	EUTHYROX 50 MCG LEVOTHYROXINE SODIUM TABLET LEVOTHYROXINE SODIUM	1	Oral		LEVOTHYROXINE SODIUM	DRUG15Q2.txt
110816821	4	C	ISOSORBIDE MONONITRATE ISOSORBIDE MONOITRATE	2				DRUG15Q2.txt
110816821	6	C	TERAZOSIN HYDROCHLORIDE TERAZOSIN HYDROCHLORIDE	2				DRUG15Q2.txt
110816821	8	C	PROSCAR	1			FINASTERIDE	DRUG15Q2.txt
110816821	10	C	VITAMIN B VITAMIN B COMPLEX VITAMIN B COMPLEX	2				DRUG15Q2.txt
110816821	12	C	CALCIUM CARBONATE	1			CALCIUM CARBONATE	DRUG15Q2.txt
110816821	14	C	IODINE 131 I	1			SODIUM IODIDE I 131	DRUG15Q2.txt
110825261	1	PS	METHIMAZOLE	1	Unknown		METHIMAZOLE	DRUG15Q2.txt
110825261	2	SS	BENDAMUSTINE	1	Unknown		BENDAMUSTINE	DRUG15Q2.txt
110825261	3	SS	RITUXIMAB	1	Unknown		RITUXIMAB	DRUG15Q2.txt
110924221	1	PS	METHIMAZOLE METHIMAZOLE UNKNOWN	1			METHIMAZOLE	DRUG15Q2.txt
111521121	1	PS	METHIMAZOLE	1	Oral	30 MG, 1X/DAY	METHIMAZOLE	DRUG15Q2.txt
111593261	1	PS	METHIMAZOLE	1	Oral	ONCE DAILY TAKEN BY MOUTH	METHIMAZOLE	DRUG15Q2.txt
111632871	1	PS	METHIMAZOLE	1		20 MG, 2X/DAY	METHIMAZOLE	DRUG15Q2.txt
111632871	2	C	CEPHALEXINE	1	Oral	UNK	CEPHALEXIN	DRUG15Q2.txt
111733801	1	PS	THIAMAZOLE	1	Unknown	30 MG/DAY	METHIMAZOLE	DRUG15Q2.txt
111759241	1	PS	METHIMAZOLE	1	Unknown	30 MG/DAY	METHIMAZOLE	DRUG15Q2.txt
112063971	1	PS	METHIMAZOLE	1		20 MG, 2X/DAY	METHIMAZOLE	DRUG15Q2.txt
112091081	1	PS	THIAMAZOLE	1	Unknown	20 MG, BID	METHIMAZOLE	DRUG15Q2.txt
112091081	2	C	CEPHALEXIN	1	Unknown		CEPHALEXIN	DRUG15Q2.txt
112113042	1	PS	METHIMAZOLE 10 MG TABLET	1	Unknown	20 MG, BID	METHIMAZOLE	DRUG15Q3.txt
112113042	2	SS	CEPHALEXIN CAPSULES USP 500MG	1	Oral		CEPHALEXIN	DRUG15Q3.txt
112113042	3	C	PREDNISONE	1			PREDNISONE	DRUG15Q3.txt
112118891	1	PS	METHIMAZOLE	1	Unknown		METHIMAZOLE	DRUG15Q2.txt
112118891	2	C	CEFALEXIN	1	Oral		CEPHALEXIN	DRUG15Q2.txt
112324682	1	PS	METHIMAZOLE	1		10 MG, UNK	METHIMAZOLE	DRUG15Q3.txt
112324682	2	C	IMODIUM	1		UNK	LOPERAMIDE HYDROCHLORIDE	DRUG15Q3.txt
112328231	1	PS	METHIMAZOLE TABLETS	1	Unknown		METHIMAZOLE	DRUG15Q3.txt
112396161	1	PS	TAPAZOLE	1		UNK	METHIMAZOLE	DRUG15Q3.txt
112440631	1	PS	TAPAZOLE	1		UNK	METHIMAZOLE	DRUG15Q3.txt
112562931	1	PS	THIAMAZOLE	1	Unknown	10 MG, QD	METHIMAZOLE	DRUG15Q3.txt
112562931	2	SS	THIAMAZOLE	1	Unknown	2.5 MG/DL, QD	METHIMAZOLE	DRUG15Q3.txt
112674101	1	PS	THIAMAZOLE	1	Oral	30 MG/ DAY	METHIMAZOLE	DRUG15Q3.txt
112674101	2	SS	DEXAMETHASONE	1	Oral	4 MG / DAY	DEXAMETHASONE	DRUG15Q3.txt
112674101	3	C	PROPRANOLOL	1	Oral	60 MG / DAY INCREASED TO 160 MG / DAY	PROPRANOLOL PROPRANOLOL HYDROCHLORIDE	DRUG15Q3.txt
112674101	4	C	PROPYLTHIOURACIL	1	Unknown	450 MG / DAY INCREASED TO 600 MG / DAY	PROPYLTHIOURACIL	DRUG15Q3.txt
112857751	1	PS	THIAMAZOLE	1	Oral	5 MG, UNK	METHIMAZOLE	DRUG15Q3.txt
113565401	1	PS	THIAMAZOLE	1	Unknown	15 MG, QD	METHIMAZOLE	DRUG15Q3.txt
113565401	2	C	PROPANOLOL	1	Unknown	30 MG, QD	PROPRANOLOL HYDROCHLORIDE	DRUG15Q3.txt
113746262	1	PS	METHIMAZOLE	1	Unknown	15 MG, DAILY	METHIMAZOLE	DRUG17Q3.txt
113746262	2	C	PROPANOLOL	1	Unknown	30 MG, DAILY	PROPRANOLOL HYDROCHLORIDE	DRUG17Q3.txt
113770881	1	PS	THIAMAZOLE	1	Unknown	7.5 MG, QID	METHIMAZOLE	DRUG15Q3.txt
113770881	2	SS	THIAMAZOLE	1	Unknown	15 MG, QD	METHIMAZOLE	DRUG15Q3.txt
113770881	3	SS	THIAMAZOLE	1	Unknown	10 MG, QD	METHIMAZOLE	DRUG15Q3.txt
113770881	4	SS	THIAMAZOLE	1	Unknown	7.5 MG, QD	METHIMAZOLE	DRUG15Q3.txt
113891741	1	PS	THIAMAZOLE	1	Unknown	7.5 MG, BID	METHIMAZOLE	DRUG15Q3.txt
113891741	2	SS	THIAMAZOLE	1		10 MG, QD	METHIMAZOLE	DRUG15Q3.txt
113891741	3	SS	THIAMAZOLE	1		7.5 MG, QD	METHIMAZOLE	DRUG15Q3.txt
113891741	4	SS	THIAMAZOLE	1		5 MG, QD	METHIMAZOLE	DRUG15Q3.txt
113923211	1	PS	METHIMAZOLE THIAMAZOLE UNKNOWN	1			METHIMAZOLE	DRUG15Q3.txt
113923211	3	C	PROPANOLOL PROPANOLOL UNKNOWN	2				DRUG15Q3.txt
114320641	1	PS	METHIMAZOLE	1		7.5 MG (0.25 MG/KG/DAY), 2X/DAY	METHIMAZOLE	DRUG15Q3.txt
114320641	2	SS	METHIMAZOLE	1		10 MG, 1X/DAY	METHIMAZOLE	DRUG15Q3.txt
114320641	3	SS	METHIMAZOLE	1		7.5 MG, 1X/DAY	METHIMAZOLE	DRUG15Q3.txt
114320641	4	SS	METHIMAZOLE	1		5 MG, 1X/DAY	METHIMAZOLE	DRUG15Q3.txt
114929362	1	PS	METHIMAZOLE	1	Unknown	20 MG, DAILY	METHIMAZOLE	DRUG17Q4.txt
114929362	2	C	PROPRANOLOL	1	Unknown	UNK	PROPRANOLOL HYDROCHLORIDE	DRUG17Q4.txt
115189001	1	PS	THIAMAZOLE	1	Unknown	10 MG, BID	METHIMAZOLE	DRUG15Q3.txt
115189001	2	C	PROPRANOLOL	1	Unknown	20 MG, BID	PROPRANOLOL PROPRANOLOL HYDROCHLORIDE	DRUG15Q3.txt
115288873	1	PS	TAPAZOLE	1		20 UNK, UNK	METHIMAZOLE	DRUG15Q4.txt
115328751	1	PS	THIAMAZOLE	1	Unknown		METHIMAZOLE	DRUG15Q3.txt
115328751	2	C	PROPRANOLOL	1	Unknown		PROPRANOLOL PROPRANOLOL HYDROCHLORIDE	DRUG15Q3.txt
115358342	1	PS	METHIMAZOLE	1	Unknown	10 MG, BID	METHIMAZOLE	DRUG17Q1.txt
115358342	2	C	PROPRANOLOL	1	Unknown	20 MG, BID	PROPRANOLOL HYDROCHLORIDE	DRUG17Q1.txt
115387431	1	PS	METHIMAZOLE	1	Oral		METHIMAZOLE	DRUG15Q3.txt
115387431	3	C	NOVOLOG	1			INSULIN ASPART	DRUG15Q3.txt
115387431	5	C	NOVOLIN N	1			INSULIN HUMAN	DRUG15Q3.txt
115387431	7	C	PRIMIVIL	2				DRUG15Q3.txt
115387431	9	C	ASTEPRO	1			AZELASTINE HYDROCHLORIDE	DRUG15Q3.txt
115387431	11	C	PAPAZOLE	2				DRUG15Q3.txt
115431001	1	PS	THIAMAZOLE	1	Unknown	25 MG, BID	METHIMAZOLE	DRUG15Q3.txt
115431001	2	C	ATENOLOL	1	Unknown		ATENOLOL	DRUG15Q3.txt
115431001	3	C	IODIDE	2	Unknown			DRUG15Q3.txt
115640291	1	PS	METHIMAZOLE	1	Unknown	DOSE INCREASED TO 25MG BID	METHIMAZOLE	DRUG15Q3.txt
115640291	2	SS	METHIMAZOLE	1	Unknown	25 MG, BID	METHIMAZOLE	DRUG15Q3.txt
115640291	3	SS	METHIMAZOLE	1	Intradermal	10MG/ML	METHIMAZOLE	DRUG15Q3.txt
115640291	4	C	ATENOLOL	1	Unknown	UNK	ATENOLOL	DRUG15Q3.txt
115828321	1	PS	THIAMAZOLE	1	Unknown	15 MG, BID	METHIMAZOLE	DRUG15Q4.txt
115828321	2	C	PROPRANOLOL	1	Unknown	25 MG, TID	PROPRANOLOL PROPRANOLOL HYDROCHLORIDE	DRUG15Q4.txt
115828321	3	C	PROPRANOLOL	1			PROPRANOLOL PROPRANOLOL HYDROCHLORIDE	DRUG15Q4.txt
115828321	4	C	PROPRANOLOL	1			PROPRANOLOL PROPRANOLOL HYDROCHLORIDE	DRUG15Q4.txt
115845391	1	PS	THIAMAZOLE	1	Unknown	20 MG	METHIMAZOLE	DRUG15Q4.txt
115875451	1	PS	THIAMAZOLE	1	Transplacental	5 [MG/D ]	METHIMAZOLE	DRUG15Q4.txt
115875451	2	C	FOLSAEURE	1	Transplacental	0.8 [MG/D ]	FOLIC ACID	DRUG15Q4.txt
115941921	1	PS	THIAMAZOLE	1	Unknown		METHIMAZOLE	DRUG15Q4.txt
115942011	1	PS	THIAMAZOLE	1	Unknown		METHIMAZOLE	DRUG15Q4.txt
115942011	2	C	PROPRANOLOL	1	Unknown		PROPRANOLOL PROPRANOLOL HYDROCHLORIDE	DRUG15Q4.txt
115942011	3	C	PROPRANOLOL	1	Unknown		PROPRANOLOL PROPRANOLOL HYDROCHLORIDE	DRUG15Q4.txt
115942011	4	C	PROPRANOLOL	1	Unknown		PROPRANOLOL PROPRANOLOL HYDROCHLORIDE	DRUG15Q4.txt
115957542	1	PS	METHIMAZOLE	1	Unknown	10 MG, BID	METHIMAZOLE	DRUG17Q1.txt
115957561	1	PS	METHIMAZOLE	1	Unknown	UNK	METHIMAZOLE	DRUG15Q4.txt
115957582	1	PS	METHIMAZOLE	1	Unknown	15 MG, BID	METHIMAZOLE	DRUG17Q3.txt
115957582	2	C	PROPRANOLOL	1	Unknown	10 MG, TID	PROPRANOLOL HYDROCHLORIDE	DRUG17Q3.txt
115957582	3	C	PROPRANOLOL	1			PROPRANOLOL HYDROCHLORIDE	DRUG17Q3.txt
115957582	4	C	PROPRANOLOL	1			PROPRANOLOL HYDROCHLORIDE	DRUG17Q3.txt
116306222	1	PS	METHIMAZOLE	1	Oral	10 MG, DAILY	METHIMAZOLE	DRUG15Q4.txt
116306222	2	SS	METHIMAZOLE	1	Oral	10 MG, DAILY	METHIMAZOLE	DRUG15Q4.txt
116330061	1	PS	METHIMAZOLE	1		15 MG, 2X/DAY	METHIMAZOLE	DRUG15Q4.txt
116330061	2	C	PROPRANOLOL	1		10 MG, 3X/DAY	PROPRANOLOL PROPRANOLOL HYDROCHLORIDE	DRUG15Q4.txt
116330061	3	C	PROPRANOLOL	1			PROPRANOLOL PROPRANOLOL HYDROCHLORIDE	DRUG15Q4.txt
116330061	4	C	PROPRANOLOL	1			PROPRANOLOL PROPRANOLOL HYDROCHLORIDE	DRUG15Q4.txt
116330071	1	PS	METHIMAZOLE	1		VARIABLE DOSES	METHIMAZOLE	DRUG15Q4.txt
116330071	2	SS	METHIMAZOLE	1		25 MG, 2X/DAY	METHIMAZOLE	DRUG15Q4.txt
116330071	3	C	ATENOLOL	1		UNK	ATENOLOL	DRUG15Q4.txt
116391062	1	PS	METHIMAZOLE	1	Oral	20 MG, DAILY	METHIMAZOLE	DRUG15Q4.txt
116391062	2	SS	PROPYLTHIOURACIL	1	Unknown	200 MG, TID	PROPYLTHIOURACIL	DRUG15Q4.txt
116391062	3	C	IBUPROFEN	1	Unknown		IBUPROFEN	DRUG15Q4.txt
116391062	4	C	AZITHROMYCIN	1	Unknown		AZITHROMYCIN ANHYDROUS	DRUG15Q4.txt
116391062	5	C	PREDNISONE	1	Oral	60 MG, QD	PREDNISONE	DRUG15Q4.txt
116391062	6	C	IODINE	1	Unknown		IODINE	DRUG15Q4.txt
116391062	7	C	PROPRANOLOL	1	Unknown	20 MG, QID	PROPRANOLOL PROPRANOLOL HYDROCHLORIDE	DRUG15Q4.txt
116394401	1	PS	METHIMAZOLE	1			METHIMAZOLE	DRUG15Q4.txt
116414431	1	SS	CYCLOPHOSPHAMIDE	1	Unknown	0.75 G/M2/MONTH	CYCLOPHOSPHAMIDE	DRUG15Q4.txt
116414431	2	SS	CYCLOPHOSPHAMIDE	1	Unknown	0.5-0.75 G/M2 EVERY 3 MONTHS	CYCLOPHOSPHAMIDE	DRUG15Q4.txt
116414431	3	SS	METHYLPREDNISOLONE	1	Unknown	7.5-15 MG/KG, QOD	METHYLPREDNISOLONE	DRUG15Q4.txt
116414431	4	SS	PREDNISONE	1	Unknown	1-2 MG/KG, QD	PREDNISONE	DRUG15Q4.txt
116414431	5	SS	PREDNISONE	1	Unknown	5-10 MG/KG, QD	PREDNISONE	DRUG15Q4.txt
116414431	6	PS	THIAMAZOLE	1			METHIMAZOLE	DRUG15Q4.txt
116484371	1	PS	METHIMAZOLE	1		UNK	METHIMAZOLE	DRUG15Q4.txt
116537721	1	PS	THIAMAZOLE	1	Unknown		METHIMAZOLE	DRUG15Q4.txt
116537721	2	SS	PROPYLTHIOURACIL	1	Unknown		PROPYLTHIOURACIL	DRUG15Q4.txt
116546502	1	PS	METHIMAZOLE	1	Unknown	UNK	METHIMAZOLE	DRUG17Q3.txt
116546502	2	SS	PROPYLTHIOURACIL	1	Unknown	UNK	PROPYLTHIOURACIL	DRUG17Q3.txt
116638322	1	PS	METHIMAZOLE	1	Unknown	UNK	METHIMAZOLE	DRUG17Q1.txt
116909101	1	PS	METHIMAZOLE	1		UNK	METHIMAZOLE	DRUG15Q4.txt
117148261	1	PS	METHIMAZOLE	1		20 MG, 1X/DAY	METHIMAZOLE	DRUG15Q4.txt
117148261	2	C	PROPRANOLOL	1			PROPRANOLOL PROPRANOLOL HYDROCHLORIDE	DRUG15Q4.txt
117148261	3	C	UNSPECIFIED OVER THE COUNTER ANTIHISTAMINE	2		UNK, AS NEEDED		DRUG15Q4.txt
117149291	1	PS	METHIMAZOLE	1		UNK	METHIMAZOLE	DRUG15Q4.txt
117149291	2	SS	MYRBETRIQ	1	Oral	50 MG, QD	MIRABEGRON	DRUG15Q4.txt
117175324	1	PS	METHIMAZOLE	1	Unknown	UNK	METHIMAZOLE	DRUG17Q4.txt
117175324	2	C	PROPRANOLOL	1	Unknown	10 MG, TID	PROPRANOLOL HYDROCHLORIDE	DRUG17Q4.txt
117175334	1	PS	METHIMAZOLE	1	Unknown	30 MG, DAILY	METHIMAZOLE	DRUG17Q4.txt
117175334	2	SS	METHIMAZOLE	1	Unknown	15 MG, DAILY	METHIMAZOLE	DRUG17Q4.txt
117277912	1	PS	METHIMAZOLE	1		15 MG, DAILY	METHIMAZOLE	DRUG16Q3.txt
117277912	2	SS	METHIMAZOLE	1		40 MG, DAILY	METHIMAZOLE	DRUG16Q3.txt
117604942	1	PS	THIAMAZOLE	1	Oral	5 MG, BID	METHIMAZOLE	DRUG15Q4.txt
117604942	2	SS	THIAMAZOLE	1	Unknown	10 MG, UNK	METHIMAZOLE	DRUG15Q4.txt
117604942	3	C	CORODIL	1	Oral		DIPYRIDAMOLE	DRUG15Q4.txt
117604942	4	C	EFFEXOR	1	Oral		VENLAFAXINE HYDROCHLORIDE	DRUG15Q4.txt
117604942	5	C	ZARATOR ATORVASTATIN	2	Oral			DRUG15Q4.txt
117622861	1	PS	THIAMAZOLE	1	Unknown	20 MG, QD	METHIMAZOLE	DRUG15Q4.txt
117622861	2	SS	THIAMAZOLE	1	Unknown	10 MG, UNK	METHIMAZOLE	DRUG15Q4.txt
117622861	3	C	BISOPROLOL	1	Unknown		BISOPROLOL	DRUG15Q4.txt
117622861	4	C	ASPIRIN	1	Unknown	100 MG, UNK	ASPIRIN	DRUG15Q4.txt
117684201	1	PS	THIAMAZOLE	1	Unknown	20 MG PER DAY	METHIMAZOLE	DRUG15Q4.txt
117684201	2	C	BISOPROLOL	1	Unknown		BISOPROLOL	DRUG15Q4.txt
117684201	3	C	ASPIRIN 00002701	1	Unknown	100MG	ASPIRIN	DRUG15Q4.txt
117715692	1	PS	METHIMAZOLE	1	Unknown	20 MG, DAILY	METHIMAZOLE	DRUG17Q1.txt
117715692	2	C	ASPIRIN	1	Unknown	UNK	ASPIRIN	DRUG17Q1.txt
117715692	3	C	BISOPROLOL	1	Unknown	UNK	BISOPROLOL	DRUG17Q1.txt
117779231	1	PS	METHIMAZOLE	1	Unknown	15 MG, 1X/DAY	METHIMAZOLE	DRUG15Q4.txt
117779231	2	SS	METHIMAZOLE	1		40 MG, 1X/DAY	METHIMAZOLE	DRUG15Q4.txt
117839181	1	PS	METHIMAZOLE	1	Unknown	40 MG, DAILY	METHIMAZOLE	DRUG15Q4.txt
117873691	1	PS	TAPAZOLE	1		UNK	METHIMAZOLE	DRUG15Q4.txt
117927091	1	PS	METHIMAZOLE THIAMAZOLE UNKOWN	1			METHIMAZOLE	DRUG15Q4.txt
117961353	1	PS	METHIMAZOLE	1	Unknown	UNK	METHIMAZOLE	DRUG17Q2.txt
118042421	1	PS	THIAMAZOLE	1	Unknown		METHIMAZOLE	DRUG15Q4.txt
118112201	1	PS	METHIMAZOLE	1		UNK, DAILY	METHIMAZOLE	DRUG15Q4.txt
118204041	1	PS	METHIMAZOLE	1	Unknown	UNK, DAILY	METHIMAZOLE	DRUG15Q4.txt
118321801	1	PS	METHIMAZOLE	1		20 MG, 1X/DAY	METHIMAZOLE	DRUG15Q4.txt
118321801	2	SS	METHIMAZOLE	1		10 MG, UNK	METHIMAZOLE	DRUG15Q4.txt
118321801	3	C	BISOPROLOL	1		UNK	BISOPROLOL	DRUG15Q4.txt
118321801	4	C	ASPIRIN	1		100 MG, UNK	ASPIRIN	DRUG15Q4.txt
118339591	1	PS	THIAMAZOLE	1	Unknown	25 MG, QD	METHIMAZOLE	DRUG15Q4.txt
118353073	1	SS	PROPRANOLOL	1	Unknown	UNK	PROPRANOLOL HYDROCHLORIDE	DRUG17Q3.txt
118353073	2	PS	METHIMAZOLE	1	Unknown	UNK	METHIMAZOLE	DRUG17Q3.txt
118355741	1	PS	METHIMAZOLE 10 MG PAR	1	Oral		METHIMAZOLE	DRUG15Q4.txt
118355741	3	C	VITAMIN D	1			CHOLECALCIFEROL	DRUG15Q4.txt
118355741	5	C	VITAMIN K	1			PHYTONADIONE	DRUG15Q4.txt
118355741	7	C	GRAPEFRUIT SEED EXTRACT	1			GRAPEFRUIT SEED EXTRACT	DRUG15Q4.txt
118394521	1	PS	METHIMAZOLE	1			METHIMAZOLE	DRUG15Q4.txt
118394521	4	C	LEVAQUIN	1			LEVOFLOXACIN	DRUG15Q4.txt
118394521	5	C	ALLEGRA	1			FEXOFENADINE HYDROCHLORIDE	DRUG15Q4.txt
118394521	6	C	PREDNISONE	1			PREDNISONE	DRUG15Q4.txt
118394521	7	C	IMURAN	1			AZATHIOPRINE	DRUG15Q4.txt
118394521	8	SS	LEVOFLOXACIN	1			LEVOFLOXACIN	DRUG15Q4.txt
118415191	1	PS	METHIMAZOLE MYLAN	1	Unknown	25 MG PER DAY	METHIMAZOLE	DRUG15Q4.txt
118415401	1	PS	METHIMAZOLE MYLAN	1	Unknown		METHIMAZOLE	DRUG15Q4.txt
118415401	2	SS	PROPRANOLOL	1	Unknown		PROPRANOLOL PROPRANOLOL HYDROCHLORIDE	DRUG15Q4.txt
118442403	1	PS	METHIMAZOLE	1	Unknown	25 MG, DAILY	METHIMAZOLE	DRUG17Q2.txt
118558971	1	PS	METHIMAZOLE	1	Unknown	UNK, 1X/DAY	METHIMAZOLE	DRUG15Q4.txt
118677211	1	PS	THIAMAZOLE	1	Unknown		METHIMAZOLE	DRUG15Q4.txt
118713041	1	PS	METHIMAZOLE	1	Unknown		METHIMAZOLE	DRUG15Q4.txt
118714211	1	PS	METHIMAZOLE	1			METHIMAZOLE	DRUG15Q4.txt
118714211	2	SS	PROPRANOLOL	1			PROPRANOLOL PROPRANOLOL HYDROCHLORIDE	DRUG15Q4.txt
118714221	1	PS	METHIMAZOLE	1	Unknown	20 MG, 1X/DAY	METHIMAZOLE	DRUG15Q4.txt
118714231	1	PS	METHIMAZOLE	1	Unknown	25 MG, 1X/DAY	METHIMAZOLE	DRUG15Q4.txt
118742723	1	PS	METHIMAZOLE	1	Unknown	UNK	METHIMAZOLE	DRUG17Q2.txt
118781271	1	PS	METHIMAZOLE	1		BY MOUTH	METHIMAZOLE	DRUG15Q4.txt
118781271	3	C	LANTUS	1			INSULIN GLARGINE	DRUG15Q4.txt
118781271	5	C	NOVOLOG	1			INSULIN ASPART	DRUG15Q4.txt
118781271	7	C	ELIQUIS	1			APIXABAN	DRUG15Q4.txt
118781271	9	C	SOTALOL	1			SOTALOL	DRUG15Q4.txt
118781271	11	C	BUPSOPION	2				DRUG15Q4.txt
118781271	13	C	MULTI VITAMIN	1			VITAMINS	DRUG15Q4.txt
118781271	15	C	CALCIUM	1			CALCIUM	DRUG15Q4.txt
118796942	1	PS	METHIMAZOLE	1		25 MG, 2X/DAY	METHIMAZOLE	DRUG16Q1.txt
118796942	2	C	ATENOLOL	1		UNK	ATENOLOL	DRUG16Q1.txt
118796942	3	C	PREDNISONE	1		UNK	PREDNISONE	DRUG16Q1.txt
118796942	4	C	PREDNISONE	1			PREDNISONE	DRUG16Q1.txt
118796942	5	C	PREDNISONE	1			PREDNISONE	DRUG16Q1.txt
118796942	6	C	PREDNISONE	1			PREDNISONE	DRUG16Q1.txt
118796942	7	C	PREDNISONE	1			PREDNISONE	DRUG16Q1.txt
118867341	1	PS	METHIMAZOLE	1	Unknown	UNK	METHIMAZOLE	DRUG16Q1.txt
118867341	2	SS	PROPRANOLOL	1	Unknown		PROPRANOLOL PROPRANOLOL HYDROCHLORIDE	DRUG16Q1.txt
119082661	1	PS	METHIMAZOLE	1		UNK	METHIMAZOLE	DRUG16Q1.txt
119145471	1	PS	METHIMAZOLE	1	Oral		METHIMAZOLE	DRUG16Q1.txt
119145471	2	C	ZOFRAN	1			ONDANSETRON HYDROCHLORIDE	DRUG16Q1.txt
119386361	1	PS	METHIMAZOLE	1	Unknown	1 X 0.5 MG, CORRESPONDING TO 0.3 MG/KG OF BODY WEIGHT/DAY	METHIMAZOLE	DRUG16Q1.txt
119386361	2	C	AMPICILLIN	1	Unknown		AMPICILLIN	DRUG16Q1.txt
119386361	3	C	TOBRAMYCIN	1	Unknown		TOBRAMYCIN	DRUG16Q1.txt
119830331	1	PS	METHIMAZOLE	1		UNK	METHIMAZOLE	DRUG16Q1.txt
120706171	1	PS	THIAMAZOLE	1	Unknown	40 MG, QD	METHIMAZOLE	DRUG16Q1.txt
120706171	2	SS	PROPRANOLOL	1	Unknown	20 MG, BID	PROPRANOLOL PROPRANOLOL HYDROCHLORIDE	DRUG16Q1.txt
120706171	3	C	INTERFERON BETA 1B	1	Unknown		INTERFERON BETA 1B	DRUG16Q1.txt
120706171	4	C	ALEMTUZUMAB	1	Unknown		ALEMTUZUMAB	DRUG16Q1.txt
120706171	5	C	METHYLPREDNISOLONE	1	Unknown		METHYLPREDNISOLONE	DRUG16Q1.txt
120733941	1	PS	METHIMAZOLE TABLETS USP	1	Oral	10 MG, QD	METHIMAZOLE	DRUG16Q1.txt
120733941	2	C	LORAZEPAM	1	Oral	0.75 MG, QD	LORAZEPAM	DRUG16Q1.txt
120733941	3	C	DOCUSATE SODIUM	1	Oral	5 MG, UNK	DOCUSATE SODIUM	DRUG16Q1.txt
120733941	4	C	FAMOTIDINE	1		1 DF, PRN	FAMOTIDINE	DRUG16Q1.txt
120733941	5	C	PROBIOTIC 06395501	1	Oral	UNK	BIFIDOBACTERIUM ANIMALIS SUBSP LACTIS	DRUG16Q1.txt
120733941	6	C	VITAMIN D3	1	Oral	2000 IU, QD	CHOLECALCIFEROL	DRUG16Q1.txt
120935281	1	PS	METHIMAZOLE	1		20 MG, UNK	METHIMAZOLE	DRUG16Q1.txt
121363791	1	PS	METHIMAZOLE	1		60 MG, DAILY	METHIMAZOLE	DRUG16Q1.txt
121465991	1	PS	METHIMAZOLE	1	Unknown		METHIMAZOLE	DRUG16Q1.txt
121594751	1	PS	METHIMAZOLE	1	Oral		METHIMAZOLE	DRUG16Q1.txt
121594751	3	C	BENADRYL	1			DIPHENHYDRAMINE HYDROCHLORIDE	DRUG16Q1.txt
121718311	1	PS	THIAMAZOLE	1	Oral	10 MG, UNK	METHIMAZOLE	DRUG16Q1.txt
121800611	1	PS	METHIMAZOLE	1	Unknown		METHIMAZOLE	DRUG16Q1.txt
121993961	1	PS	TAPAZOLE	1		UNK	METHIMAZOLE	DRUG16Q1.txt
122055091	1	PS	THIAMAZOLE	1	Transplacental	DOSAGE INCREASED DURING PREGNANCY, HIGHEST DOSAGE 15 MG/D	METHIMAZOLE	DRUG16Q1.txt
122055091	2	C	FOLSAEURE	1	Transplacental	0.8 [MG/D ]; GW 0-12	FOLIC ACID	DRUG16Q1.txt
122208901	1	PS	TAPAZOLE	1		UNK	METHIMAZOLE	DRUG16Q1.txt
122684852	1	PS	TAPAZOLE	1		UNK	METHIMAZOLE	DRUG16Q2.txt
122827651	1	PS	METHIMAZOLE	1	Transplacental		METHIMAZOLE	DRUG16Q2.txt
122827651	2	SS	POTASSIUM	1	Transplacental	DAILY; SUPER SATURATED	POTASSIUM	DRUG16Q2.txt
122827651	3	SS	CALCIUM	1	Transplacental		CALCIUM	DRUG16Q2.txt
122827651	4	SS	PROPYLTHIOURACIL	1	Transplacental	HIGH DOSE	PROPYLTHIOURACIL	DRUG16Q2.txt
122827651	5	SS	HYDROCORTISONE	1	Transplacental		HYDROCORTISONE	DRUG16Q2.txt
122827651	6	SS	COLECALCIFEROL	1	Transplacental		CHOLECALCIFEROL	DRUG16Q2.txt
122827651	7	SS	CALCITRIOL	1	Transplacental		CALCITRIOL	DRUG16Q2.txt
122827651	8	SS	CALCIUM GLUCONATE	1	Transplacental	CONTAINING 81 MG OF ELEMENTAL CALCIUM/100 ML	CALCIUM GLUCONATE	DRUG16Q2.txt
122827761	1	PS	METHIMAZOLE	1	Unknown		METHIMAZOLE	DRUG16Q2.txt
122827761	2	SS	POTASSIUM	1	Unknown	DAILY; SUPER SATURATED	POTASSIUM	DRUG16Q2.txt
122827761	3	SS	CALCIUM	1	Oral		CALCIUM	DRUG16Q2.txt
122827761	4	SS	PROPYLTHIOURACIL	1	Unknown	HIGH DOSE	PROPYLTHIOURACIL	DRUG16Q2.txt
122827761	5	SS	HYDROCORTISONE	1	Intravenous (not otherwise specified)		HYDROCORTISONE	DRUG16Q2.txt
122827761	6	SS	COLECALCIFEROL	1			CHOLECALCIFEROL	DRUG16Q2.txt
122827761	7	SS	CALCITRIOL	1	Unknown		CALCITRIOL	DRUG16Q2.txt
122827761	8	SS	CALCIUM GLUCONATE	1	Intravenous drip	CONTAINING 81 MG OF ELEMENTAL CALCIUM/100 ML	CALCIUM GLUCONATE	DRUG16Q2.txt
122961461	1	PS	METHIMAZOLE TABLETS USP	1	Oral	10 MG, QD	METHIMAZOLE	DRUG16Q2.txt
122961471	1	PS	METHIMAZOLE TABLETS USP	1	Oral	10 MG, QD	METHIMAZOLE	DRUG16Q2.txt
122961471	2	C	ATENOLOL	1	Oral	50 MG, QD	ATENOLOL	DRUG16Q2.txt
122961471	3	C	ASPIRIN 00002701	1	Oral	UNK UNK, QD	ASPIRIN	DRUG16Q2.txt
122961481	1	PS	METHIMAZOLE	1		UNK	METHIMAZOLE	DRUG16Q2.txt
122961491	1	PS	METHIMAZOLE	1	Oral	1/4 OF 10MG TABLET	METHIMAZOLE	DRUG16Q2.txt
122961491	2	SS	METHIMAZOLE	1	Oral	1/4 OF 5MG TABLET	METHIMAZOLE	DRUG16Q2.txt
122961491	3	C	PREVACID	1	Unknown	UNK	LANSOPRAZOLE	DRUG16Q2.txt
122961501	1	PS	METHIMAZOLE TABLETS USP	1	Oral	5 MG, UNK	METHIMAZOLE	DRUG16Q2.txt
122961501	2	SS	METHIMAZOLE TABLETS USP	1	Oral	5 MG, BID	METHIMAZOLE	DRUG16Q2.txt
122961501	3	SS	METHIMAZOLE TABLETS USP	1	Unknown	UNK	METHIMAZOLE	DRUG16Q2.txt
122961501	4	SS	METHIMAZOLE TABLETS USP	1	Unknown	20 MG UNK	METHIMAZOLE	DRUG16Q2.txt
122961501	5	C	ASPIRIN 00002701	1	Oral	NOT PROVIDED	ASPIRIN	DRUG16Q2.txt
122961501	6	C	SAW PALMETTO 00833501	1	Oral	NOT PROVIDED	SAW PALMETTO	DRUG16Q2.txt
122961501	7	C	COENZYME Q10	1	Oral	NOT PROVIDED	UBIDECARENONE	DRUG16Q2.txt
122961501	8	C	METOPROLOL	1		NOT PROVIDED	METOPROLOL	DRUG16Q2.txt
122961501	9	C	LISINOPRIL	1		UNK	LISINOPRIL	DRUG16Q2.txt
122961501	10	C	VITAMIN D3	1	Unknown	UNK	CHOLECALCIFEROL	DRUG16Q2.txt
122961511	1	PS	METHIMAZOLE TABLETS USP	1	Oral	10 MG, BID	METHIMAZOLE	DRUG16Q2.txt
122961531	1	PS	METHIMAZOLE	1	Oral	10 MG, QD	METHIMAZOLE	DRUG16Q2.txt
122961531	2	C	PREDNISONE	1	Oral	40 MG, QD	PREDNISONE	DRUG16Q2.txt
122961531	3	C	PREDNISONE	1	Oral	30 MG, QD	PREDNISONE	DRUG16Q2.txt
122961531	4	C	PREDNISONE	1	Oral	20 MG, QD	PREDNISONE	DRUG16Q2.txt
122961531	5	C	PREDNISONE	1	Oral	10 MG, QD	PREDNISONE	DRUG16Q2.txt
122961541	1	PS	METHIMAZOLE	1	Oral	2.5 MG, QD	METHIMAZOLE	DRUG16Q2.txt
122991211	1	PS	METHIMAZOLE 10MG 10 MG	1	Oral	90 TABLET(S) THREE TIMES A DAY TAKEN BY MOUTH	METHIMAZOLE	DRUG16Q2.txt
122991211	2	C	IMIPRAMINE	1			IMIPRAMINE	DRUG16Q2.txt
122991211	4	C	ENALAPRIL	1			ENALAPRIL	DRUG16Q2.txt
122991211	6	C	KARIVA	1			DESOGESTREL ETHINYL ESTRADIOL	DRUG16Q2.txt
122991211	8	C	VITAMIN D	1			CHOLECALCIFEROL	DRUG16Q2.txt
123390741	1	PS	METHIMAZOLE	1	Oral	10 MG, 3X/DAY	METHIMAZOLE	DRUG16Q2.txt
123390741	2	SS	METHIMAZOLE	1	Oral	15 MG, 3X/DAY	METHIMAZOLE	DRUG16Q2.txt
123390741	3	C	LORATADINE	1		45 UNK, UNK	LORATADINE	DRUG16Q2.txt
123390741	4	C	VITAMINS UNSPECIFIED	1			VITAMINS	DRUG16Q2.txt
123390741	5	C	CALCIUM	1			CALCIUM	DRUG16Q2.txt
123390751	1	PS	METHIMAZOLE	1	Oral	UNK UNK, 3X/DAY	METHIMAZOLE	DRUG16Q2.txt
123390751	2	C	ASPIRIN	1			ASPIRIN	DRUG16Q2.txt
123390761	1	PS	METHIMAZOLE	1	Oral	5 MG, 3X/DAY	METHIMAZOLE	DRUG16Q2.txt
123390761	2	SS	METHIMAZOLE	1	Oral	10 MG, 3X/DAY	METHIMAZOLE	DRUG16Q2.txt
123390761	3	SS	METHIMAZOLE	1	Oral	15 MG, 3X/DAY	METHIMAZOLE	DRUG16Q2.txt
123390761	4	SS	METHIMAZOLE	1	Oral	10 MG, 3X/DAY	METHIMAZOLE	DRUG16Q2.txt
123390761	5	SS	METHIMAZOLE	1	Oral	5 MG, 3X/DAY	METHIMAZOLE	DRUG16Q2.txt
123390771	1	SS	METHIMAZOLE	1	Oral	2.5 MG, UNK	METHIMAZOLE	DRUG16Q2.txt
123390771	2	PS	METHIMAZOLE	1	Oral	1.25 MG, UNK	METHIMAZOLE	DRUG16Q2.txt
123390771	3	SS	METHIMAZOLE	1	Transdermal	1.25 MG, UNK	METHIMAZOLE	DRUG16Q2.txt
123390771	4	C	PREVACID	1			LANSOPRAZOLE	DRUG16Q2.txt
123390771	5	C	UNSPECIFIED MEDICATION S	1			UNSPECIFIED INGREDIENT	DRUG16Q2.txt
123760661	1	PS	METHIMAZOLE	1	Oral		METHIMAZOLE	DRUG16Q2.txt
123815161	1	PS	THIAMAZOLE SANDOZ	1	Unknown	1 DF, QD	METHIMAZOLE	DRUG16Q2.txt
123933291	1	PS	TAPAZOLE	1	Oral		METHIMAZOLE	DRUG16Q2.txt
123933291	2	C	TOPROL XL	1			METOPROLOL SUCCINATE	DRUG16Q2.txt
123933291	3	C	MULTIVITAMIN	1			VITAMINS	DRUG16Q2.txt
123966201	1	PS	METHIMAZOLE	1			METHIMAZOLE	DRUG16Q2.txt
124019972	1	PS	TAPAZOLE	1		UNK	METHIMAZOLE	DRUG16Q2.txt
124030391	1	PS	METHIMAZOLE	1	Oral	UNK	METHIMAZOLE	DRUG16Q2.txt
124030391	2	SS	TAPAZOLE	1		UNK	METHIMAZOLE	DRUG16Q2.txt
124215251	1	PS	METHIMAZOLE	1	Oral	7.5 MG, BID	METHIMAZOLE	DRUG16Q2.txt
124215251	2	SS	TAPAZOLE	1	Oral	7.5 MG, BID	METHIMAZOLE	DRUG16Q2.txt
124237211	1	PS	METHIMAZOLE	1	Oral		METHIMAZOLE	DRUG16Q2.txt
124237211	3	C	ALBUTEROL HFA	1			ALBUTEROL SULFATE	DRUG16Q2.txt
124237211	5	C	BECLOMETHASONE QVAR	2				DRUG16Q2.txt
124237211	7	C	LORATADINE CLARITIN	2				DRUG16Q2.txt
124237211	9	C	PROPRANOLOL INDERAL	2				DRUG16Q2.txt
124239101	1	PS	METHIMAZOLE	1	Oral		METHIMAZOLE	DRUG16Q2.txt
124286121	1	PS	METHIMAZOLE	1	Oral		METHIMAZOLE	DRUG16Q2.txt
124286121	3	C	LANTUS	1			INSULIN GLARGINE	DRUG16Q2.txt
124286121	5	C	NOVOLOG	1			INSULIN ASPART	DRUG16Q2.txt
124286121	7	C	METHYLPHENIDATE	1			METHYLPHENIDATE	DRUG16Q2.txt
124286121	9	C	CITALOPRAM	1			CITALOPRAM HYDROBROMIDE	DRUG16Q2.txt
124286121	11	C	MONTELUKAST	1			MONTELUKAST SODIUM	DRUG16Q2.txt
124669871	1	PS	TAPAZOLE	1			METHIMAZOLE	DRUG16Q2.txt
124789551	1	PS	METHIMAZOLE	1			METHIMAZOLE	DRUG16Q2.txt
124968311	1	PS	THIAMAZOLE	1	Unknown		METHIMAZOLE	DRUG16Q2.txt
124973841	1	PS	METHIMAZOLE	1	Unknown		METHIMAZOLE	DRUG16Q2.txt
125017182	1	PS	METHIMAZOLE	1		7.5 MG, DAILY	METHIMAZOLE	DRUG16Q3.txt
125020492	1	PS	TAPAZOLE	1		7.5 MG, DAILY	METHIMAZOLE	DRUG16Q3.txt
125169272	1	PS	METHIMAZOLE	1	Unknown	UNK	METHIMAZOLE	DRUG17Q4.txt
125169272	2	SS	METHIMAZOLE	1	Unknown	UNK	METHIMAZOLE	DRUG17Q4.txt
125202343	1	PS	METHIMAZOLE	1	Unknown	30 MG, DAILY	METHIMAZOLE	DRUG17Q4.txt
125202343	2	SS	METHIMAZOLE	1	Unknown	15 MG, DAILY	METHIMAZOLE	DRUG17Q4.txt
125202343	3	C	POTASSIUM IODIDE	1		100 MG, DAILY	POTASSIUM IODIDE	DRUG17Q4.txt
125203542	1	PS	METHIMAZOLE	1	Unknown	30 MG, DAILY	METHIMAZOLE	DRUG17Q3.txt
125203542	2	SS	METHIMAZOLE	1	Unknown	20 MG, DAILY	METHIMAZOLE	DRUG17Q3.txt
125276361	1	PS	METHIMAZOLE	1			METHIMAZOLE	DRUG16Q3.txt
125308831	1	PS	METHIMAZOLE	1		UNK	METHIMAZOLE	DRUG16Q3.txt
125377741	1	PS	TAPAZOLE	1		UNK	METHIMAZOLE	DRUG16Q3.txt
125377741	2	SS	METHIMAZOLE	1		UNK	METHIMAZOLE	DRUG16Q3.txt
125454071	1	PS	TAPAZOLE	1		30 MG, DAILY	METHIMAZOLE	DRUG16Q3.txt
125454121	1	PS	TAPAZOLE	1		50 MG, UNK	METHIMAZOLE	DRUG16Q3.txt
125535681	1	PS	METHIMAZOLE	1	Unknown	10MG DAILY AND LATER INCREASED TO 20MG DAILY	METHIMAZOLE	DRUG16Q3.txt
125535681	2	SS	METHIMAZOLE	1	Unknown	20MG DAILY	METHIMAZOLE	DRUG16Q3.txt
125535681	3	SS	PROPYLTHIOURACIL	1	Unknown		PROPYLTHIOURACIL	DRUG16Q3.txt
125535681	4	C	PROPRANOLOL	1	Unknown		PROPRANOLOL PROPRANOLOL HYDROCHLORIDE	DRUG16Q3.txt
125535681	5	C	METHYLPREDNISOLONE	1	Unknown		METHYLPREDNISOLONE	DRUG16Q3.txt
125651351	1	PS	METHIMAZOLE	1		UNK	METHIMAZOLE	DRUG16Q3.txt
125770261	1	PS	METHIMAZOLE TABLETS USP	1	Oral	UNK	METHIMAZOLE	DRUG16Q3.txt
125770261	2	SS	METHIMAZOLE TABLETS USP	1			METHIMAZOLE	DRUG16Q3.txt
125770261	3	SS	METHIMAZOLE TABLETS USP	1			METHIMAZOLE	DRUG16Q3.txt
125770261	4	C	EFFEXOR	1	Oral	150 MG, BID	VENLAFAXINE HYDROCHLORIDE	DRUG16Q3.txt
125819651	1	PS	METHIMAZOLE	1			METHIMAZOLE	DRUG16Q3.txt
125867521	1	PS	METHIMAZOLE	1		UNK	METHIMAZOLE	DRUG16Q3.txt
125899441	1	PS	METHIMAZOLE	1	Oral	15 MG/DAY	METHIMAZOLE	DRUG16Q3.txt
125899441	2	SS	METHYLPREDNISOLONE	1	Intravenous (not otherwise specified)	40 MG/DAY, FOR 13 DAYS	METHYLPREDNISOLONE	DRUG16Q3.txt
125899441	3	SS	METHYLPREDNISOLONE	1	Oral	12 MG IN THE MORNINGS AND 20 MG IN THE EVENINGS FOR 6 DAYS	METHYLPREDNISOLONE	DRUG16Q3.txt
125997391	1	PS	THYCAPZOL	1	Oral	5 MG, QD	METHIMAZOLE	DRUG16Q3.txt
126081831	1	PS	METHIMAZOLE	1		30 MG, 2X/DAY	METHIMAZOLE	DRUG16Q3.txt
126081831	2	SS	METHIMAZOLE	1		30 MG, 3X/DAY	METHIMAZOLE	DRUG16Q3.txt
126081831	3	C	HYDROCORTISONE	1		100 MG, 3X/DAY	HYDROCORTISONE	DRUG16Q3.txt
126081831	4	C	RITUXIMAB	1	Intravenous (not otherwise specified)		RITUXIMAB	DRUG16Q3.txt
126134533	1	PS	METHIMAZOLE	1	Oral	15 MG, DAILY	METHIMAZOLE	DRUG18Q4.txt
126134811	1	PS	METHIMAZOLE	1	Unknown	15 MG, DAILY	METHIMAZOLE	DRUG16Q3.txt
126134811	2	SS	METHIMAZOLE	1	Unknown	40 MG, DAILY	METHIMAZOLE	DRUG16Q3.txt
126196371	1	SS	AMIODARONE	1	Unknown	UNK	AMIODARONE	DRUG16Q3.txt
126196371	2	PS	METHIMAZOLE	1	Oral	LATER, DOSE WAS CHANGED TO 15MG TWICE A DAY	METHIMAZOLE	DRUG16Q3.txt
126196371	3	SS	METHIMAZOLE	1	Oral		METHIMAZOLE	DRUG16Q3.txt
126196371	4	C	LEVOTHYROXINE SODIUM	1	Unknown	0.025 MG DAILY	LEVOTHYROXINE SODIUM	DRUG16Q3.txt
126196371	5	C	PREDNISONE	1	Oral		PREDNISONE	DRUG16Q3.txt
126256081	1	SS	AMIODARONE	1	Unknown		AMIODARONE	DRUG16Q3.txt
126256081	2	PS	THIAMAZOLE	1	Unknown	10 MG, BID, PO	METHIMAZOLE	DRUG16Q3.txt
126256081	3	SS	THIAMAZOLE	1	Unknown	15 MG, BID PO	METHIMAZOLE	DRUG16Q3.txt
126339871	1	PS	METHIMAZOLE	1	Unknown	UNK	METHIMAZOLE	DRUG16Q3.txt
126339871	2	SS	IODINE 131 I	1	Unknown	15.6 MCI	SODIUM IODIDE I 131	DRUG16Q3.txt
126399022	1	PS	METHIMAZOLE	1	Unknown		METHIMAZOLE	DRUG18Q2.txt
126399131	1	PS	METHIMAZOLE	1	Unknown	30 MG, TID	METHIMAZOLE	DRUG16Q3.txt
126399131	2	C	HYDROCORTISONE	1	Unknown	100 MG, TID	HYDROCORTISONE	DRUG16Q3.txt
126399131	3	C	RITUXIMAB	1	Unknown		RITUXIMAB	DRUG16Q3.txt
126399161	1	PS	METHIMAZOLE	1	Unknown	20 MG, TID	METHIMAZOLE	DRUG16Q3.txt
126399161	2	C	PROPRANOLOL	1	Unknown	60 MG, QID	PROPRANOLOL PROPRANOLOL HYDROCHLORIDE	DRUG16Q3.txt
126399161	3	C	HYDROCORTISONE	1	Unknown	50 MG, TID	HYDROCORTISONE	DRUG16Q3.txt
126400051	1	SS	AMIODARONE	1	Unknown	UNK	AMIODARONE	DRUG16Q3.txt
126400051	2	PS	METHIMAZOLE	1	Oral	10 MG, BID	METHIMAZOLE	DRUG16Q3.txt
126400051	3	SS	METHIMAZOLE	1	Oral	15 MG, BID	METHIMAZOLE	DRUG16Q3.txt
126400051	4	C	LEVOTHYROXINE	1	Unknown	0.025 MG, DAILY	LEVOTHYROXINE	DRUG16Q3.txt
126400051	5	C	PREDNISONE	1	Unknown	40 MG, BID	PREDNISONE	DRUG16Q3.txt
126445484	1	SS	VALSARTAN	1	Unknown	80 MG, QD	VALSARTAN	DRUG16Q4.txt
126445484	2	PS	THIAMAZOLE	1	Unknown	10 MG, BID	METHIMAZOLE	DRUG16Q4.txt
126445484	3	SS	METHIMAZOLE	1	Unknown		METHIMAZOLE	DRUG16Q4.txt
126475991	1	PS	METHIMAZOLE	1	Unknown	UNK	METHIMAZOLE	DRUG16Q3.txt
126475991	2	SS	RADIOACTIVE IODINE I 131	1		15.6 MCI, UNK	SODIUM IODIDE I 131	DRUG16Q3.txt
126475991	3	C	METOPROLOL	1			METOPROLOL	DRUG16Q3.txt
126568021	1	PS	METHIMAZOLE	1	Unknown	10 MG, BID	METHIMAZOLE	DRUG16Q3.txt
126568021	2	SS	VALSARTAN	1	Unknown	80MG	VALSARTAN	DRUG16Q3.txt
126669031	1	PS	METHIMAZOLE	1			METHIMAZOLE	DRUG16Q3.txt
126669031	3	C	TAPAZOLE	1			METHIMAZOLE	DRUG16Q3.txt
126669031	5	C	CHOLESTYRAMINE	1			CHOLESTYRAMINE	DRUG16Q3.txt
126669031	7	C	DESMOPRESSIN	1			DESMOPRESSIN	DRUG16Q3.txt
126669031	9	C	VITAMIN B12	1			CYANOCOBALAMIN	DRUG16Q3.txt
126769902	1	PS	METHIMAZOLE	1	Unknown	20 MG, 1X/DAY	METHIMAZOLE	DRUG16Q3.txt
126793031	1	PS	METHIMAZOLE	1	Unknown		METHIMAZOLE	DRUG16Q3.txt
126811641	1	PS	METHIMAZOLE	1	Unknown	UNK	METHIMAZOLE	DRUG16Q3.txt
126811641	2	C	PILSICAINIDE	1	Unknown	UNK	PILSICAINIDE	DRUG16Q3.txt
126811641	3	C	PROPRANOLOL	1	Unknown	UNK	PROPRANOLOL PROPRANOLOL HYDROCHLORIDE	DRUG16Q3.txt
126812211	1	PS	METHIMAZOLE	1	Unknown	UNK	METHIMAZOLE	DRUG16Q3.txt
126812501	1	PS	METHIMAZOLE	1	Unknown	UNK	METHIMAZOLE	DRUG16Q3.txt
126812501	2	SS	KETOTIFEN	1	Unknown	UNK	KETOTIFEN	DRUG16Q3.txt
126812551	1	PS	METHIMAZOLE	1	Unknown	UNK	METHIMAZOLE	DRUG16Q3.txt
126812551	2	C	BISOPROLOL	1	Unknown	UNK	BISOPROLOL	DRUG16Q3.txt
126812551	3	C	DABIGATRAN ETEXILATE	1	Unknown	UNK	DABIGATRAN ETEXILATE	DRUG16Q3.txt
126812561	1	PS	METHIMAZOLE	1	Unknown	UNK	METHIMAZOLE	DRUG16Q3.txt
126812561	2	C	INSULIN	1	Unknown	UNK	INSULIN NOS	DRUG16Q3.txt
126812571	1	PS	METHIMAZOLE	1	Unknown	UNK	METHIMAZOLE	DRUG16Q3.txt
126812571	2	C	BISOPROLOL	1	Unknown	UNK	BISOPROLOL	DRUG16Q3.txt
126812571	3	C	FEBUXOSTAT	1	Unknown	UNK	FEBUXOSTAT	DRUG16Q3.txt
126812571	4	C	WARFARIN	1	Unknown	UNK	WARFARIN	DRUG16Q3.txt
126812581	1	PS	METHIMAZOLE	1	Unknown	UNK	METHIMAZOLE	DRUG16Q3.txt
126812581	2	SS	PROPYLTHIOURACIL	1	Unknown		PROPYLTHIOURACIL	DRUG16Q3.txt
126812591	1	PS	METHIMAZOLE	1	Unknown		METHIMAZOLE	DRUG16Q3.txt
126812591	2	C	AROTINOLOL	1	Unknown	UNK	AROTINOLOL	DRUG16Q3.txt
126812591	3	C	CETIRIZINE	1	Unknown	UNK	CETIRIZINE HYDROCHLORIDE	DRUG16Q3.txt
126812811	1	PS	METHIMAZOLE	1	Unknown	UNK	METHIMAZOLE	DRUG16Q3.txt
126812821	1	PS	METHIMAZOLE	1	Unknown	UNK	METHIMAZOLE	DRUG16Q3.txt
126812821	2	C	DOBUTAMINE	1	Unknown	UNK	DOBUTAMINE DOBUTAMINE HYDROCHLORIDE	DRUG16Q3.txt
126812821	3	C	HEPARIN	1	Unknown	UNK	HEPARIN SODIUM	DRUG16Q3.txt
126812821	4	C	NOREPINEPHRINE	1	Unknown	UNK	NOREPINEPHRINE NOREPINEPHRINE BITARTRATE	DRUG16Q3.txt
126812821	5	C	PIPERACILLIN AND TAZOBACTAM	1	Unknown	UNK	PIPERACILLIN SODIUM TAZOBACTAM SODIUM	DRUG16Q3.txt
126812841	1	PS	METHIMAZOLE	1	Unknown	UNK	METHIMAZOLE	DRUG16Q3.txt
126812841	2	C	PROPRANOLOL	1	Unknown	UNK	PROPRANOLOL PROPRANOLOL HYDROCHLORIDE	DRUG16Q3.txt
126812841	3	C	PROPYLTHIOURACIL	1	Unknown	UNK	PROPYLTHIOURACIL	DRUG16Q3.txt
126819431	1	SS	ROSUVASTATIN	1	Unknown	UNK	ROSUVASTATIN	DRUG16Q3.txt
126819431	2	PS	METHIMAZOLE	1	Unknown	UNK	METHIMAZOLE	DRUG16Q3.txt
126819431	3	C	BISOPROLOL	1	Unknown		BISOPROLOL	DRUG16Q3.txt
126819431	4	C	DABIGATRAN ETEXILATE	1	Unknown		DABIGATRAN ETEXILATE	DRUG16Q3.txt
126819431	5	C	TAMSULOSIN	1	Unknown		TAMSULOSIN	DRUG16Q3.txt
126819511	1	PS	METHIMAZOLE	1	Unknown	UNK	METHIMAZOLE	DRUG16Q3.txt
126819511	2	C	PROPYLTHIOURACIL	1	Unknown	UNK	PROPYLTHIOURACIL	DRUG16Q3.txt
126819521	1	PS	METHIMAZOLE	1	Unknown	UNK	METHIMAZOLE	DRUG16Q3.txt
126819531	1	PS	METHIMAZOLE	1	Unknown	UNK	METHIMAZOLE	DRUG16Q3.txt
126819541	1	PS	METHIMAZOLE	1	Unknown	UNK	METHIMAZOLE	DRUG16Q3.txt
126819541	2	C	CARBOCISTEINE	1	Unknown		CARBOCYSTEINE	DRUG16Q3.txt
126819551	1	PS	METHIMAZOLE	1	Unknown	UNK	METHIMAZOLE	DRUG16Q3.txt
126945121	1	PS	METHIMAZOLE	1		UNK	METHIMAZOLE	DRUG16Q3.txt
126998431	1	PS	METHIMAZOLE	1	Unknown		METHIMAZOLE	DRUG16Q3.txt
126998431	2	SS	OLANZAPINE	1	Unknown		OLANZAPINE	DRUG16Q3.txt
126998431	3	SS	FUROSEMIDE	1	Unknown		FUROSEMIDE	DRUG16Q3.txt
126998431	4	C	VANCOMYCIN	1	Unknown		VANCOMYCIN	DRUG16Q3.txt
126998431	5	C	PIPERACILLIN AND TAZOBACTAM	1	Unknown		PIPERACILLIN SODIUM TAZOBACTAM SODIUM	DRUG16Q3.txt
126998431	6	C	HYDROCORTISONE	1	Unknown		HYDROCORTISONE	DRUG16Q3.txt
127125131	1	PS	METHIMAZOLE	1		UNK	METHIMAZOLE	DRUG16Q3.txt
127130062	1	SS	KETOTIFEN	1	Unknown		KETOTIFEN	DRUG16Q3.txt
127130062	2	PS	THIAMAZOLE	1	Unknown		METHIMAZOLE	DRUG16Q3.txt
127169371	1	PS	METHIMAZOLE	1	Unknown	10 MG, 2X/DAY	METHIMAZOLE	DRUG16Q3.txt
127169371	2	SS	VALSARTAN	1	Unknown	80 MG, 1X/DAY	VALSARTAN	DRUG16Q3.txt
127200861	1	PS	THIAMAZOLE	1			METHIMAZOLE	DRUG16Q3.txt
127200861	2	SS	BISOPROLOL	1			BISOPROLOL	DRUG16Q3.txt
127200861	3	SS	LANSOPRAZOLE	1			LANSOPRAZOLE	DRUG16Q3.txt
127200861	4	SS	ALPRAZOLAM	1			ALPRAZOLAM	DRUG16Q3.txt
127200861	5	SS	CANDESARTAN	1			CANDESARTAN	DRUG16Q3.txt
127200861	6	SS	FUROSEMIDE	1			FUROSEMIDE	DRUG16Q3.txt
127200861	7	SS	PROPYLTHIOURACIL	1			PROPYLTHIOURACIL	DRUG16Q3.txt
127200861	8	SS	SPIRONOLACTONE	1			SPIRONOLACTONE	DRUG16Q3.txt
127200861	9	SS	WARFARIN	1			WARFARIN	DRUG16Q3.txt
127562632	1	PS	METHIMAZOLE TABLETS USP	1	Oral	60 MG, QD	METHIMAZOLE	DRUG17Q1.txt
127562632	2	SS	METHIMAZOLE TABLETS USP	1	Oral	10 UNK, QD	METHIMAZOLE	DRUG17Q1.txt
127562632	3	SS	METHIMAZOLE TABLETS USP	1	Oral	5 MG, QD	METHIMAZOLE	DRUG17Q1.txt
127829201	1	PS	TAPAZOLE	1			METHIMAZOLE	DRUG16Q3.txt
127910492	1	PS	METHIMAZOLE	1		UNK	METHIMAZOLE	DRUG16Q4.txt
127914681	1	PS	METHIMAZOLE	1	Oral	? QUANTITY:1 TABLET(S);?	METHIMAZOLE	DRUG16Q3.txt
127914681	3	C	HUMALOG	1			INSULIN LISPRO	DRUG16Q3.txt
128411441	1	SS	AMIODARONE	1	Unknown		AMIODARONE	DRUG16Q4.txt
128411441	2	PS	METHIMAZOLE	1	Unknown	5 MG, Q8H	METHIMAZOLE	DRUG16Q4.txt
128411441	3	C	TORASEMIDE	1	Unknown	10 MG, QD	TORSEMIDE	DRUG16Q4.txt
128411441	4	C	ACENOCOUMAROL	1	Unknown	4 MG, QD	ACENOCOUMAROL	DRUG16Q4.txt
128411441	5	C	ENALAPRIL	1	Unknown	10 MG, QD	ENALAPRIL	DRUG16Q4.txt
128411441	6	C	BISOPROLOL	1	Unknown	2.5 MG, QD	BISOPROLOL	DRUG16Q4.txt
128411441	7	C	BISOPROLOL	1	Unknown	5 MG, QD	BISOPROLOL	DRUG16Q4.txt
128411441	8	C	OMEPRAZOLE	1	Unknown	20 MG, QD	OMEPRAZOLE	DRUG16Q4.txt
128585141	1	PS	TAPAZOLE	1		UNK	METHIMAZOLE	DRUG16Q4.txt
128883071	1	PS	METHIMAZOLE	1	Unknown	REDUCING THE DOSE BY 50% EVERY 20 DAYS	METHIMAZOLE	DRUG16Q4.txt
128883071	2	I	METHIMAZOLE	1	Unknown	REDUCING THE DOSE BY 50% EVERY 20 DAYS	METHIMAZOLE	DRUG16Q4.txt
128883071	3	I	METHIMAZOLE	1	Unknown	REDUCING THE DOSE BY 50% EVERY 20 DAYS	METHIMAZOLE	DRUG16Q4.txt
128883071	4	I	METHIMAZOLE	1	Unknown	20 MG, DAILY	METHIMAZOLE	DRUG16Q4.txt
128883071	5	I	METHIMAZOLE	1	Unknown	REDUCING THE DOSE BY 50% EVERY 20 DAYS	METHIMAZOLE	DRUG16Q4.txt
128883071	6	I	METHIMAZOLE	1	Unknown	20 MG, DAILY	METHIMAZOLE	DRUG16Q4.txt
128883071	7	I	PARACETAMOL	1	Unknown	4 G, DAILY	ACETAMINOPHEN	DRUG16Q4.txt
129007203	1	PS	TAPAZOLE	1		UNK	METHIMAZOLE	DRUG17Q1.txt
129007203	2	SS	TAPAZOLE	1			METHIMAZOLE	DRUG17Q1.txt
129007203	3	C	LYRICA	1	Oral	50 MG, 2X/DAY, FOR 5 DAYS	PREGABALIN	DRUG17Q1.txt
129007203	4	C	LYRICA	1		100 MG, 2X/DAY, FOR REST 2 DAYS IN A WEEK	PREGABALIN	DRUG17Q1.txt
129007203	5	C	CYMBALTA	1	Oral	150 MG, 1X/DAY	DULOXETINE HYDROCHLORIDE	DRUG17Q1.txt
129054311	1	PS	THIAMAZOLE	1	Oral	5 MG/DAY	METHIMAZOLE	DRUG16Q4.txt
129303021	1	PS	METHIMAZOLE	1	Oral		METHIMAZOLE	DRUG16Q4.txt
129303021	2	SS	PROPRANOLOL HYDROCHLORIDE	1	Oral		PROPRANOLOL HYDROCHLORIDE	DRUG16Q4.txt
129854671	1	PS	THIAMAZOL HEXAL	1	Oral	10 MG, TID	METHIMAZOLE	DRUG16Q4.txt
130236321	1	PS	METHIMAZOLE	1		UNK	METHIMAZOLE	DRUG16Q4.txt
130241041	1	PS	METHIMAZOLE	1	Unknown		METHIMAZOLE	DRUG16Q4.txt
130300603	1	PS	METHIMAZOLE	1	Unknown	10 MG, BID	METHIMAZOLE	DRUG17Q4.txt
130300603	2	SS	VALSARTAN	1	Unknown	80 MG, QD	VALSARTAN	DRUG17Q4.txt
130441321	1	PS	METHIMAZOLE	1	Oral		METHIMAZOLE	DRUG16Q4.txt
130452972	1	PS	METHIMAZOLE	1	Unknown		METHIMAZOLE	DRUG17Q1.txt
130812251	1	PS	METHIMAZOLE	1	Unknown		METHIMAZOLE	DRUG17Q1.txt
130889451	1	PS	METHIMAZOLE	1		5 MG, 2X/DAY	METHIMAZOLE	DRUG17Q1.txt
131131711	1	PS	METHIMAZOLE	1	Unknown		METHIMAZOLE	DRUG17Q1.txt
131150681	1	PS	THIAMAZOLE	1	Unknown		METHIMAZOLE	DRUG17Q1.txt
131150721	1	PS	THIAMAZOLE	1	Unknown	20 MG, QD	METHIMAZOLE	DRUG17Q1.txt
131185021	1	PS	METHIMAZOLE	1			METHIMAZOLE	DRUG17Q1.txt
131185031	1	PS	METHIMAZOLE	1	Oral	5 MG, 1X/DAY	METHIMAZOLE	DRUG17Q1.txt
131185031	2	C	CYMBALTA	1		60 MG, 1X/DAY	DULOXETINE HYDROCHLORIDE	DRUG17Q1.txt
131185031	3	C	SUBOXONE	1		1/8 TABLET DAILY	BUPRENORPHINE HYDROCHLORIDE NALOXONE HYDROCHLORIDE	DRUG17Q1.txt
131185041	1	PS	METHIMAZOLE	1		10 MG, 1X/DAY	METHIMAZOLE	DRUG17Q1.txt
131185051	1	PS	METHIMAZOLE	1			METHIMAZOLE	DRUG17Q1.txt
131187742	1	PS	METHIMAZOLE	1	Oral	10 MG, BID	METHIMAZOLE	DRUG17Q2.txt
131187742	2	SS	METHIMAZOLE	1	Oral	15 MG, QD	METHIMAZOLE	DRUG17Q2.txt
131187742	3	SS	CORDARONE	1	Oral	200 MG, BID	AMIODARONE HYDROCHLORIDE	DRUG17Q2.txt
131187742	4	C	PROPRANOLOL	1		40 MG, TID	PROPRANOLOL HYDROCHLORIDE	DRUG17Q2.txt
131187742	5	C	FINASTERIDE	1		5 MG, QD	FINASTERIDE	DRUG17Q2.txt
131187742	6	C	TYLENOL	1		1000 MG, PRN	ACETAMINOPHEN	DRUG17Q2.txt
131187742	7	C	ASPIRIN 00002701	1		UNK	ASPIRIN	DRUG17Q2.txt
131187742	8	C	COUMADIN	1		UNK	WARFARIN SODIUM	DRUG17Q2.txt
131187742	9	C	ATENOLOL	1		UNK	ATENOLOL	DRUG17Q2.txt
131187761	1	PS	METHIMAZOLE	1	Unknown	20MG/DAY	METHIMAZOLE	DRUG17Q1.txt
131187761	2	SS	PROPYLTHIOURACIL	1	Unknown		PROPYLTHIOURACIL	DRUG17Q1.txt
131187801	1	PS	METHIMAZOLE	1	Unknown	30 MG/DAY	METHIMAZOLE	DRUG17Q1.txt
131187801	2	SS	IODINE 131 I	1	Unknown	12.5 MILLICURIES	SODIUM IODIDE I 131	DRUG17Q1.txt
131187801	3	C	PROPRANOLOL	1	Unknown		PROPRANOLOL HYDROCHLORIDE	DRUG17Q1.txt
131189001	1	PS	THIAMAZOLE	1	Unknown	30 MG, QD	METHIMAZOLE	DRUG17Q1.txt
131189001	2	C	PROPRANOL	1	Unknown		PROPRANOLOL HYDROCHLORIDE	DRUG17Q1.txt
131240852	1	PS	METHIMAZOLE	1	Unknown	5 MG, BID	METHIMAZOLE	DRUG17Q2.txt
131240932	1	PS	METHIMAZOLE	1	Unknown	20 MG, DAILY	METHIMAZOLE	DRUG17Q1.txt
131288793	1	PS	METHIMAZOLE	1	Transplacental	UNK	METHIMAZOLE	DRUG17Q4.txt
131288922	1	PS	METHIMAZOLE	1	Unknown		METHIMAZOLE	DRUG17Q2.txt
131288922	2	C	DILTIAZEM	1	Unknown		DILTIAZEM	DRUG17Q2.txt
131288922	3	C	HYDROCORTISONE	1	Unknown		HYDROCORTISONE	DRUG17Q2.txt
131288922	4	C	POTASSIUM IODIDE	1	Unknown		POTASSIUM IODIDE	DRUG17Q2.txt
131288922	5	C	PROPRANOL	1	Unknown		PROPRANOLOL HYDROCHLORIDE	DRUG17Q2.txt
131322732	1	PS	METHIMAZOLE	1	Unknown	30 MG, DAILY	METHIMAZOLE	DRUG17Q2.txt
131322732	2	C	PROPRANOLOL	1	Unknown		PROPRANOLOL HYDROCHLORIDE	DRUG17Q2.txt
131323362	1	PS	METHIMAZOLE	1	Unknown	20 MG, DAILY	METHIMAZOLE	DRUG17Q1.txt
131323362	2	SS	PROPYLTHIOURACIL	1	Unknown	UNK	PROPYLTHIOURACIL	DRUG17Q1.txt
131621571	1	PS	METHIMAZOLE	1		UNK	METHIMAZOLE	DRUG17Q1.txt
131675011	1	PS	TAPAZOLE	1		UNK	METHIMAZOLE	DRUG17Q1.txt
131684301	1	PS	TAPAZOLE	1	Oral	10 MG, 2X/DAY	METHIMAZOLE	DRUG17Q1.txt
131684301	2	C	CLARITIN	1	Oral	10 MG, AS NEEDED DAILY	LORATADINE	DRUG17Q1.txt
131743711	1	PS	METHIMAZOLE	1		20 MG, 2X/DAY	METHIMAZOLE	DRUG17Q1.txt
131780851	1	PS	METHIMAZOLE	1	Unknown		METHIMAZOLE	DRUG17Q1.txt
132365422	1	PS	TAPAZOLE	1	Oral	5 MG, 2X/DAY	METHIMAZOLE	DRUG17Q1.txt
132365422	2	C	CARVEDILOL	1	Oral	12.5 MG, 2X/DAY	CARVEDILOL	DRUG17Q1.txt
132365422	3	C	AMLODIPINE	1	Oral	5 MG, 1X/DAY	AMLODIPINE BESYLATE	DRUG17Q1.txt
132365422	4	C	LASIX	1	Oral	UNK UNK, 1X/DAY	FUROSEMIDE	DRUG17Q1.txt
132512892	1	PS	METHIMAZOLE	1	Oral	20 MG, QID	METHIMAZOLE	DRUG17Q2.txt
132512892	2	SS	METHIMAZOLE	1			METHIMAZOLE	DRUG17Q2.txt
132512892	3	C	POTASSIUM IODINE	2	Oral	50 MG, QID		DRUG17Q2.txt
132512892	4	C	POTASSIUM IODINE	2				DRUG17Q2.txt
132512892	5	C	HYDROCORTISONE	1	Intravenous (not otherwise specified)	100 MG, TID	HYDROCORTISONE	DRUG17Q2.txt
132512892	6	C	HYDROCORTISONE	1			HYDROCORTISONE	DRUG17Q2.txt
132512892	7	C	INSULIN	1	Intravenous drip	UNK	INSULIN NOS	DRUG17Q2.txt
132512892	8	C	LANDIOLOL HYDROCHLORIDE	1	Unknown	UNK	LANDIOLOL HYDROCHLORIDE	DRUG17Q2.txt
132851831	1	PS	METHIMAZOLE	1	Oral	? QUANTITY:3 TABLET(S);?	METHIMAZOLE	DRUG17Q1.txt
132983501	1	PS	METHIMAZOLE 5MG TAB SAND	1	Oral	1 PILL	METHIMAZOLE	DRUG17Q1.txt
132983501	3	C	ZOFRAN	1			ONDANSETRON HYDROCHLORIDE	DRUG17Q1.txt
132983501	5	C	VITAMIN B12	1			CYANOCOBALAMIN	DRUG17Q1.txt
132983501	7	C	MULTI W D3	2				DRUG17Q1.txt
132983501	9	C	IBUPROFEN	1			IBUPROFEN	DRUG17Q1.txt
133056282	1	PS	METHIMAZOLE	1		UNK	METHIMAZOLE	DRUG17Q2.txt
133056292	1	PS	METHIMAZOLE	1		UNK	METHIMAZOLE	DRUG17Q2.txt
133056302	1	PS	METHIMAZOLE	1		UNK	METHIMAZOLE	DRUG17Q2.txt
133333781	1	PS	METHIMAZOLE TABLETS USP	1	Oral	10 MG, BID	METHIMAZOLE	DRUG17Q1.txt
133333781	2	C	CHEMOTHERAPEUTICS	1		UNK DF, UNK	UNSPECIFIED INGREDIENT	DRUG17Q1.txt
133334342	1	PS	METHIMAZOLE TABLETS USP	1	Oral	5 MG, QD	METHIMAZOLE	DRUG17Q3.txt
133346962	1	PS	THYCAPZOL	1	Transplacental	10 MG, QD 5 MG	METHIMAZOLE	DRUG17Q3.txt
133346962	2	SS	THYCAPZOL	1	Transplacental	STYRKE: 5MG	METHIMAZOLE	DRUG17Q3.txt
133346962	3	SS	PROPYL THIOURACIL	1	Transplacental	150 MG, BID 100+50	PROPYLTHIOURACIL	DRUG17Q3.txt
133349501	1	PS	METHIMAZOLE	1		20 MG, 3X/DAY	METHIMAZOLE	DRUG17Q1.txt
133349501	2	C	METOPROLOL	1		25 MG, 2X/DAY	METOPROLOL	DRUG17Q1.txt
133427681	1	PS	METHIMAZOLE	1			METHIMAZOLE	DRUG17Q1.txt
133496321	1	PS	TAPAZOLE	1	Oral	? QUANTITY:1 CAPSULE(S);?	METHIMAZOLE	DRUG17Q1.txt
133700751	1	PS	METHIMAZOLE	1	Unknown		METHIMAZOLE	DRUG17Q1.txt
133783041	1	PS	METHIMAZOLE	1	Unknown		METHIMAZOLE	DRUG17Q1.txt
133783051	1	PS	METHIMAZOLE	1	Unknown		METHIMAZOLE	DRUG17Q1.txt
133807532	1	PS	METHIMAZOLE	1	Unknown	UNK	METHIMAZOLE	DRUG17Q4.txt
133959971	1	PS	METHIMAZOLE TAB 5MG HERITAGE	1	Oral	2.5MG 1/2 PILL 1 PER DAY MOUTH	METHIMAZOLE	DRUG17Q2.txt
133959971	3	C	LISINIPRIL	2				DRUG17Q2.txt
133959971	5	C	AMLODIPINE	1			AMLODIPINE BESYLATE	DRUG17Q2.txt
133959971	7	C	PRAVASTATIN	1			PRAVASTATIN	DRUG17Q2.txt
133959971	9	C	CENTRUM SILVER	1			MINERALS VITAMINS	DRUG17Q2.txt
133959971	11	C	OSTEO BIFLEX	1			CHONDROITIN SULFATE A GLUCOSAMINE	DRUG17Q2.txt
133959971	13	C	ALPHA LIPOIC ACID	1			ALPHA LIPOIC ACID	DRUG17Q2.txt
133959971	15	C	VITAMIN B COMPLEX	1			CYANOCOBALAMIN DEXPANTHENOL NIACINAMIDE PYRIDOXINE HYDROCHLORIDE RIBOFLAVIN 5 PHOSPHATE SODIUM THIAMINE HYDROCHLORIDE VITAMIN B COMPLEX	DRUG17Q2.txt
133959971	17	C	VITAMIN B12	1			CYANOCOBALAMIN	DRUG17Q2.txt
133959971	19	C	BAYER LOW DOSE ASPIRIN	2				DRUG17Q2.txt
133959971	21	C	POTASIUM MAGNESIUM ASPARTATE GNC	2				DRUG17Q2.txt
134007841	1	PS	METHIMAZOLE	1	Unknown		METHIMAZOLE	DRUG17Q2.txt
134007851	1	PS	METHIMAZOLE	1	Unknown		METHIMAZOLE	DRUG17Q2.txt
134230921	1	PS	THIAMAZOLE	1	Unknown		METHIMAZOLE	DRUG17Q2.txt
134230971	1	PS	THIAMAZOLE	1	Unknown		METHIMAZOLE	DRUG17Q2.txt
134269631	1	PS	METHIMAZOLE TABLETS	1	Unknown	UNK UNK, UNKNOWN	METHIMAZOLE	DRUG17Q2.txt
134269631	2	C	ENALAPRIL	1	Unknown	UNK UNK, UNKNOWN	ENALAPRIL	DRUG17Q2.txt
134269631	3	C	CARVEDILOL	1	Unknown	UNK UNK, UNKNOWN	CARVEDILOL	DRUG17Q2.txt
134269631	4	C	NIFEDIPINE	1	Unknown	UNK UNK, UNKNOWN	NIFEDIPINE	DRUG17Q2.txt
134269631	5	C	ASPIRIN 00002701	1	Unknown	UNK UNK, UNKNOWN	ASPIRIN	DRUG17Q2.txt
134269631	6	C	WARFARIN	1	Unknown	UNK UNK, UNKNOWN	WARFARIN	DRUG17Q2.txt
134269631	7	C	OMEPRAZOLE	1	Unknown	UNK UNK, UNKNOWN	OMEPRAZOLE	DRUG17Q2.txt
134269631	8	C	TANSULOSINA	2	Unknown	UNK UNK, UNKNOWN		DRUG17Q2.txt
134269631	9	C	CLOPIDOGREL	1	Unknown	UNK UNK, UNKNOWN	CLOPIDOGREL BISULFATE	DRUG17Q2.txt
134552251	1	PS	METHIMAZOLE	1	Oral	20 MG, 2X/DAY (20 MG IN MORNING 20 MG AT NIGHT)	METHIMAZOLE	DRUG17Q2.txt
134552251	2	C	VYTORIN	1		UNK	EZETIMIBE SIMVASTATIN	DRUG17Q2.txt
134670971	1	PS	METHIMAZOLE	1	Unknown		METHIMAZOLE	DRUG17Q2.txt
134670971	2	C	ATENOLOL	1	Unknown		ATENOLOL	DRUG17Q2.txt
134889891	1	PS	METHIMAZOLE TABLETS USP	1	Oral	10 MG, BID	METHIMAZOLE	DRUG17Q2.txt
134889911	1	PS	METHIMAZOLE	1	Unknown	10 MG, AM	METHIMAZOLE	DRUG17Q2.txt
134889911	2	SS	METHIMAZOLE	1	Unknown	10 MG, PM	METHIMAZOLE	DRUG17Q2.txt
134889911	3	SS	METHIMAZOLE	1	Unknown	25 MG, QD	METHIMAZOLE	DRUG17Q2.txt
134889931	1	PS	METHIMAZOLE TABLETS USP	1	Oral	2.5 MG, QOD	METHIMAZOLE	DRUG17Q2.txt
134889931	2	C	FOLIC ACID	1	Oral	1 MG, QD	FOLIC ACID	DRUG17Q2.txt
134889931	3	C	FAMOTIDINE	1	Oral	40 MG, QD	FAMOTIDINE	DRUG17Q2.txt
134889961	1	PS	METHIMAZOLE	1		UNK	METHIMAZOLE	DRUG17Q2.txt
134889981	1	PS	METHIMAZOLE TABLETS USP	1	Oral	10 MG, TID	METHIMAZOLE	DRUG17Q2.txt
134890001	1	PS	METHIMAZOLE TABLETS USP	1	Oral	20 MG, QD	METHIMAZOLE	DRUG17Q2.txt
134890001	2	SS	METHIMAZOLE TABLETS USP	1	Oral	10 MG, QD	METHIMAZOLE	DRUG17Q2.txt
134890001	3	C	CARVEDILOL	1	Oral	6.25 MG, BID	CARVEDILOL	DRUG17Q2.txt
134890001	4	C	ALENDRONIC ACID	1	Unknown	70 MG, QW	ALENDRONIC ACID	DRUG17Q2.txt
134890021	1	PS	METHIMAZOLE MYLAN	1	Oral	5 MG, QD	METHIMAZOLE	DRUG17Q2.txt
134890021	2	C	CARVEDILOL	1	Oral	UNK	CARVEDILOL	DRUG17Q2.txt
134890021	3	C	CARVEDILOL	1			CARVEDILOL	DRUG17Q2.txt
134890021	4	C	HYDROCHLOROTHIAZIDE	1	Oral	UNK	HYDROCHLOROTHIAZIDE	DRUG17Q2.txt
134890021	5	C	ZETIA	1	Oral	UNK	EZETIMIBE	DRUG17Q2.txt
134890021	6	C	LOSARTAN	1	Oral	UNK	LOSARTAN	DRUG17Q2.txt
134890021	7	C	JANUVIA	1	Oral	UNK	SITAGLIPTIN PHOSPHATE	DRUG17Q2.txt
134890021	8	C	GLIMEPIRIDE	1	Oral	UNK UNK, QD	GLIMEPIRIDE	DRUG17Q2.txt
134890051	1	PS	METHIMAZOLE	1		UNK	METHIMAZOLE	DRUG17Q2.txt
134929941	1	SS	PREDNISOLONE	1	Unknown	30 MG, DAILY	PREDNISOLONE	DRUG17Q2.txt
134929941	2	SS	POTASSIUM IODIDE	1	Unknown	200 MG, DAILY	POTASSIUM IODIDE	DRUG17Q2.txt
134929941	3	PS	METHIMAZOLE	1	Unknown	80 MG, DAILY, 80 MG DIVIDED OVER 4 TIMES/DAY	METHIMAZOLE	DRUG17Q2.txt
134960651	1	PS	METHIMAZOLE	1	Unknown	20 MG, 3X/DAY	METHIMAZOLE	DRUG17Q2.txt
134960651	2	C	METOPROLOL	1	Unknown	25 MG, 2X/DAY	METOPROLOL	DRUG17Q2.txt
135187181	1	PS	METHIMAZOLE	1	Unknown		METHIMAZOLE	DRUG17Q2.txt
135187181	2	C	METOPROLOL	1	Unknown		METOPROLOL	DRUG17Q2.txt
135189201	1	PS	THIAMAZOLE	1	Unknown	20 MG, TID	METHIMAZOLE	DRUG17Q2.txt
135189201	2	C	METOPROLOL	1	Unknown	25 MG, BID	METOPROLOL	DRUG17Q2.txt
135189201	3	C	IBUPROFEN	1	Unknown		IBUPROFEN	DRUG17Q2.txt
135279561	1	PS	METHIMAZOLE	1	Unknown		METHIMAZOLE	DRUG17Q2.txt
135279561	2	C	ENALAPRIL	1	Unknown		ENALAPRIL	DRUG17Q2.txt
135279561	3	C	CARVEDILOL	1	Unknown		CARVEDILOL	DRUG17Q2.txt
135279561	4	C	NIFEDIPINE	1	Unknown		NIFEDIPINE	DRUG17Q2.txt
135279561	5	C	ASPIRIN 00002701	1	Unknown		ASPIRIN	DRUG17Q2.txt
135279561	6	C	WARFARIN	1	Unknown		WARFARIN	DRUG17Q2.txt
135279561	7	C	OMEPRAZOLE	1	Unknown		OMEPRAZOLE	DRUG17Q2.txt
135279561	8	C	TAMSULOSIN	1	Unknown		TAMSULOSIN	DRUG17Q2.txt
135279561	9	C	CLOPIDOGREL	1	Unknown		CLOPIDOGREL BISULFATE	DRUG17Q2.txt
135311562	1	PS	METHIMAZOLE	1	Unknown	UNK	METHIMAZOLE	DRUG17Q3.txt
135311562	2	C	ASPIRIN	1	Unknown	UNK	ASPIRIN	DRUG17Q3.txt
135311562	3	C	CARVEDILOL	1	Unknown	UNK	CARVEDILOL	DRUG17Q3.txt
135311562	4	C	CLOPIDOGREL	1	Unknown	UNK	CLOPIDOGREL BISULFATE	DRUG17Q3.txt
135311562	5	C	ENALAPRIL	1	Unknown	UNK	ENALAPRIL	DRUG17Q3.txt
135311562	6	C	NIFEDIPINE	1	Unknown	UNK	NIFEDIPINE	DRUG17Q3.txt
135311562	7	C	OMEPRAZOLE	1	Unknown	UNK	OMEPRAZOLE	DRUG17Q3.txt
135311562	8	C	TAMSULOSIN	1	Unknown	UNK	TAMSULOSIN	DRUG17Q3.txt
135311562	9	C	WARFARIN	1	Unknown	UNK	WARFARIN	DRUG17Q3.txt
135312503	1	PS	METHIMAZOLE	1		UNK, DAILY (FOR 10 YEARS)	METHIMAZOLE	DRUG17Q2.txt
135312503	2	SS	METHIMAZOLE	1		30 MG, DAILY (20, 10)	METHIMAZOLE	DRUG17Q2.txt
135312503	3	SS	METHIMAZOLE	1		5 MG, DAILY	METHIMAZOLE	DRUG17Q2.txt
135312503	4	SS	TAPAZOLE	1		10 MG, DAILY	METHIMAZOLE	DRUG17Q2.txt
135506011	1	PS	METHIMAZOLE	1	Unknown	UNK	METHIMAZOLE	DRUG17Q2.txt
135506011	2	C	ENALAPRIL	1	Unknown		ENALAPRIL	DRUG17Q2.txt
135506011	3	C	CARVEDILOL	1	Unknown		CARVEDILOL	DRUG17Q2.txt
135506011	4	C	NIFEDIPINE	1	Unknown		NIFEDIPINE	DRUG17Q2.txt
135506011	5	C	ASPIRIN	1	Unknown		ASPIRIN	DRUG17Q2.txt
135506011	6	C	WARFARIN	1	Unknown		WARFARIN	DRUG17Q2.txt
135506011	7	C	OMEPRAZOLE	1	Unknown		OMEPRAZOLE	DRUG17Q2.txt
135506011	8	C	TANSULOSIN	1	Unknown		TAMSULOSIN	DRUG17Q2.txt
135506011	9	C	CLOPIDOGREL	1	Unknown		CLOPIDOGREL BISULFATE	DRUG17Q2.txt
135886102	1	PS	METHIMAZOLE	1	Unknown	HIGH DOSE	METHIMAZOLE	DRUG17Q2.txt
136156741	1	PS	TAPAZOLE	1		UNK, UNK1	METHIMAZOLE	DRUG17Q2.txt
136207781	1	SS	AMIODARONE	1	Unknown		AMIODARONE	DRUG17Q2.txt
136207781	2	PS	METHIMAZOLE	1	Unknown		METHIMAZOLE	DRUG17Q2.txt
136207781	3	SS	MEXILETINE	1	Unknown		MEXILETINE	DRUG17Q2.txt
136207781	4	C	PREDNISONE	1	Unknown		PREDNISONE	DRUG17Q2.txt
136212522	1	PS	TAPAZOLE	1	Oral	10 MG, 2X/DAY	METHIMAZOLE	DRUG18Q1.txt
136212522	2	SS	TAPAZOLE	1	Oral	5MG OR LESS, UNK	METHIMAZOLE	DRUG18Q1.txt
136212522	3	SS	TAPAZOLE	1	Oral	2.5 MG, WEEKLY (AT REMISSION)	METHIMAZOLE	DRUG18Q1.txt
136212522	4	SS	METHIMAZOLE	1		UNK	METHIMAZOLE	DRUG18Q1.txt
136212522	5	C	METOPROLOL	1		25 MG, 2X/DAY	METOPROLOL	DRUG18Q1.txt
136212522	6	C	DIPHENHYDRAMINE	1		50 MG, DAILY (2 CAPSULES EVERY NIGHT)	DIPHENHYDRAMINE	DRUG18Q1.txt
136212522	7	C	DIPHENHYDRAMINE	1		50MG, DAILY (25MG, TWO AT NIGHT)	DIPHENHYDRAMINE	DRUG18Q1.txt
136212522	8	C	HYDROXYZINE	1		25MG IN THE AM 75MG AT NIGHT	HYDROXYZINE HYDROCHLORIDE	DRUG18Q1.txt
136212522	9	C	PROPRANOLOL	1		UNK	PROPRANOLOL HYDROCHLORIDE	DRUG18Q1.txt
136212522	10	C	ATENOLOL	1		UNK	ATENOLOL	DRUG18Q1.txt
136255491	1	PS	METHIMAZOLE	1		15 MG, 4X/DAY (15 MG. EVERY SIX HOURS)	METHIMAZOLE	DRUG17Q2.txt
136423661	1	PS	TAPAZOLE	1		90 MG, UNK	METHIMAZOLE	DRUG17Q2.txt
136423661	2	SS	TAPAZOLE	1		10 MG, DAILY	METHIMAZOLE	DRUG17Q2.txt
136423661	3	SS	TAPAZOLE	1		40 MG, DAILY	METHIMAZOLE	DRUG17Q2.txt
136423661	4	C	PHENOBARBITAL	1		90 MG, DAILY	PHENOBARBITAL	DRUG17Q2.txt
136423661	5	C	PROPRANOLOL	1		40 MG, UNK	PROPRANOLOL HYDROCHLORIDE	DRUG17Q2.txt
136509461	1	PS	METHIMAZOLE	1		20 MG, DAILY	METHIMAZOLE	DRUG17Q2.txt
136509461	2	SS	PROPYLTHIOURACIL	1		100 MG, 3X/DAY	PROPYLTHIOURACIL	DRUG17Q2.txt
136509461	3	SS	PROPYLTHIOURACIL	1		200 MG, DAILY	PROPYLTHIOURACIL	DRUG17Q2.txt
136509461	4	C	DESSICATED THYROID	2				DRUG17Q2.txt
136512161	1	PS	METHIMAZOLE	1		20 MG, DAILY	METHIMAZOLE	DRUG17Q2.txt
136512161	2	SS	PROPYLTHIOURACIL	1		100 MG, 3X/DAY (EVERY EIGHT HOURS)	PROPYLTHIOURACIL	DRUG17Q2.txt
136512161	3	SS	PROPYLTHIOURACIL	1		150 MG, DAILY	PROPYLTHIOURACIL	DRUG17Q2.txt
136548472	1	PS	METHIMAZOLE	1	Oral	90 MG, QD	METHIMAZOLE	DRUG17Q3.txt
136548472	2	SS	METHIMAZOLE	1	Oral	60 MG, QD	METHIMAZOLE	DRUG17Q3.txt
136548472	3	SS	PROPOFOL	1	Unknown	UNK	PROPOFOL	DRUG17Q3.txt
136548472	4	SS	ROCURONIUM	1	Unknown	UNK	ROCURONIUM BROMIDE	DRUG17Q3.txt
136548472	5	SS	MGSO4	1	Unknown		MAGNESIUM SULFATE	DRUG17Q3.txt
136548472	6	SS	RITODRINE	1	Unknown		RITODRINE	DRUG17Q3.txt
136982151	1	PS	METHIMAZOLE	1		UNK	METHIMAZOLE	DRUG17Q2.txt
137172051	1	PS	METHIMAZOLE	1		10 MG, 3X/DAY (EVERY EIGHT HOURS)	METHIMAZOLE	DRUG17Q3.txt
137219531	1	PS	METHIMAZOLE	1			METHIMAZOLE	DRUG17Q3.txt
137288341	1	PS	METHIMAZOLE	1	Unknown	UNK	METHIMAZOLE	DRUG17Q3.txt
137288341	2	SS	PROPYLTHIOURACIL	1	Unknown	UNK	PROPYLTHIOURACIL	DRUG17Q3.txt
137577822	1	PS	METHIMAZOLE	1	Unknown	15 MG, DAILY	METHIMAZOLE	DRUG17Q4.txt
137647601	1	PS	METHIMAZOLE	1		10 MG, 3X/DAY(10 MG 3 TIMES DAILY FOR 10 YEARS)	METHIMAZOLE	DRUG17Q3.txt
137647601	2	C	METOPROLOL	1		UNK	METOPROLOL	DRUG17Q3.txt
137811981	1	PS	METHIMAZOLE	1	Oral	? OTHER STRENGTH:MG;QUANTITY:90 TABLET(S);?EVERY 8 HOURS ORAL	METHIMAZOLE	DRUG17Q3.txt
137811981	3	C	LUVOX	1			FLUVOXAMINE MALEATE	DRUG17Q3.txt
137811981	5	C	XANAX	1			ALPRAZOLAM	DRUG17Q3.txt
137811981	7	C	ALBUTEROL	1			ALBUTEROL	DRUG17Q3.txt
137827582	1	PS	METHIMAZOLE	1	Transplacental	10 MG, QD	METHIMAZOLE	DRUG17Q4.txt
137827582	2	SS	POTASSIUM IODIDE	1	Transplacental	50 MG, QD	POTASSIUM IODIDE	DRUG17Q4.txt
137827582	3	SS	PROPYLTHIOURACIL	1	Transplacental	150 MG, QD	PROPYLTHIOURACIL	DRUG17Q4.txt
137827582	4	SS	PROPYLTHIOURACIL	1	Transplacental	50 MG, QD	PROPYLTHIOURACIL	DRUG17Q4.txt
137843371	1	PS	METHIMAZOLE TABLETS USP	1	Unknown	10 MG, TID	METHIMAZOLE	DRUG17Q3.txt
137843371	2	C	METOPROLOL	1	Unknown		METOPROLOL	DRUG17Q3.txt
137843621	1	PS	THIAMAZOLE	1	Unknown		METHIMAZOLE	DRUG17Q3.txt
137949711	1	PS	METHIMAZOLE	1	Unknown	60 MG, DAILY	METHIMAZOLE	DRUG17Q3.txt
137949711	2	C	POTASSIUM IODIDE	1	Unknown	50 MG, DAILY	POTASSIUM IODIDE	DRUG17Q3.txt
137949711	3	C	HYDROCORTISONE	1	Unknown	300 MG, DAILY	HYDROCORTISONE	DRUG17Q3.txt
137974801	1	PS	METHIMAZOLE	1	Unknown	UNK	METHIMAZOLE	DRUG17Q3.txt
137993481	1	PS	METHIMAZOLE	1		UNK	METHIMAZOLE	DRUG17Q3.txt
137993481	2	C	POTASSIUM IODIDE	1			POTASSIUM IODIDE	DRUG17Q3.txt
137993481	3	C	PROPRANOLOL	1			PROPRANOLOL HYDROCHLORIDE	DRUG17Q3.txt
138224871	1	PS	METHIMAZOLE	1	Unknown		METHIMAZOLE	DRUG17Q3.txt
138224871	2	SS	POTASSIUM	1	Unknown		POTASSIUM	DRUG17Q3.txt
138224871	3	SS	PROPRANOLOL	1	Unknown		PROPRANOLOL HYDROCHLORIDE	DRUG17Q3.txt
138251301	1	PS	METHIMAZOLE	1	Unknown		METHIMAZOLE	DRUG17Q3.txt
138251301	2	SS	NIVOLUMAB	1	Unknown	3 MG/KG EVERY 21 DAYS	NIVOLUMAB	DRUG17Q3.txt
138282203	1	PS	METHIMAZOLE	1	Unknown	UNK	METHIMAZOLE	DRUG17Q4.txt
138282203	2	C	PROPRANOLOL	1	Unknown	UNK	PROPRANOLOL HYDROCHLORIDE	DRUG17Q4.txt
138282203	3	C	POTASSIUM IODIDE	1	Unknown	UNK	POTASSIUM IODIDE	DRUG17Q4.txt
138312161	1	PS	METHIMAZOLE	1	Unknown	20MG DAILY	METHIMAZOLE	DRUG17Q3.txt
138312171	1	PS	METHIMAZOLE	1	Unknown	30MG DAILY	METHIMAZOLE	DRUG17Q3.txt
138312191	1	PS	METHIMAZOLE	1	Unknown	10 MG, QD	METHIMAZOLE	DRUG17Q3.txt
138312201	1	PS	METHIMAZOLE	1	Unknown	30 MG DAILY	METHIMAZOLE	DRUG17Q3.txt
138313601	1	PS	THIAMAZOLE	1	Unknown	10 MG, QD	METHIMAZOLE	DRUG17Q3.txt
138313601	2	C	ALPRAZOLAM	1	Unknown		ALPRAZOLAM	DRUG17Q3.txt
138313601	3	C	MEMANTINE	1	Unknown		MEMANTINE	DRUG17Q3.txt
138313601	4	C	METFORMIN	1	Unknown		METFORMIN HYDROCHLORIDE	DRUG17Q3.txt
138313601	5	C	VALSARTAN	1	Unknown		VALSARTAN	DRUG17Q3.txt
138313601	6	C	HYDROCHLOROTHIAZID	1	Unknown		HYDROCHLOROTHIAZIDE	DRUG17Q3.txt
138313601	7	C	DRONABINOL	1	Unknown		DRONABINOL	DRUG17Q3.txt
138313601	8	C	TOLTERODINE	1	Unknown		TOLTERODINE	DRUG17Q3.txt
138313601	9	C	CLOPIDOGREL	1	Unknown		CLOPIDOGREL BISULFATE	DRUG17Q3.txt
138558621	1	PS	METHIMAZOLE TABLETS USP	1	Oral	5 MG, BID	METHIMAZOLE	DRUG17Q3.txt
138558621	2	C	LISINOPRIL	1	Oral	5 MG, QD	LISINOPRIL	DRUG17Q3.txt
138558621	3	C	PRAVASTATIN	1	Oral	40 MG, QD	PRAVASTATIN	DRUG17Q3.txt
138558621	4	C	REMERON	1	Oral	30 MG, QD	MIRTAZAPINE	DRUG17Q3.txt
138563451	1	PS	METHIMAZOLE	1	Unknown		METHIMAZOLE	DRUG17Q3.txt
138633122	1	PS	METHIMAZOLE	1	Unknown	10 MG, DAILY	METHIMAZOLE	DRUG17Q4.txt
138633122	2	C	ALPRAZOLAM	1		UNK	ALPRAZOLAM	DRUG17Q4.txt
138633122	3	C	MEMANTINE	1		UNK	MEMANTINE	DRUG17Q4.txt
138633122	4	C	METFORMIN	1			METFORMIN HYDROCHLORIDE	DRUG17Q4.txt
138633122	5	C	VALSARTAN	1		UNK	VALSARTAN	DRUG17Q4.txt
138633122	6	C	HYDROCHLOROTHIAZIDE	1		UNK	HYDROCHLOROTHIAZIDE	DRUG17Q4.txt
138633122	7	C	DRONABINOL	1		UNK	DRONABINOL	DRUG17Q4.txt
138633122	8	C	TOLTERODINE	1			TOLTERODINE	DRUG17Q4.txt
138633122	9	C	CLOPIDOGREL	1		UNK	CLOPIDOGREL BISULFATE	DRUG17Q4.txt
138695431	1	PS	METHIMAZOLE	1		UNK	METHIMAZOLE	DRUG17Q3.txt
138695431	2	C	FLECAINIDE	1			FLECAINIDE	DRUG17Q3.txt
138695431	3	C	ADVAIR HFA	1			FLUTICASONE PROPIONATE SALMETEROL XINAFOATE	DRUG17Q3.txt
138695431	4	C	ALBUTEROL	1			ALBUTEROL	DRUG17Q3.txt
138695431	5	C	GABAPENTIN	1			GABAPENTIN	DRUG17Q3.txt
138695431	6	C	PRAVASTATIN	1			PRAVASTATIN	DRUG17Q3.txt
138695431	7	C	ASA	1			ASPIRIN	DRUG17Q3.txt
138695431	8	C	COQ10	1			UBIDECARENONE	DRUG17Q3.txt
138695431	9	C	FOLIC ACID	1			FOLIC ACID	DRUG17Q3.txt
138705471	1	PS	THACAPZOL 5 MG TABLETTER	1			METHIMAZOLE	DRUG17Q3.txt
138739931	1	PS	METHIMAZOLE TABLETS USP	1	Unknown	7.5 MG, QOD	METHIMAZOLE	DRUG17Q3.txt
138739931	2	SS	METHIMAZOLE TABLETS USP	1	Unknown	10 MG, QOD	METHIMAZOLE	DRUG17Q3.txt
138785151	1	PS	METHIMAZOLE	1	Unknown	20 MG/DAY	METHIMAZOLE	DRUG17Q3.txt
138785151	2	C	PERINDOPRIL	1	Unknown	5 MG/DAY	PERINDOPRIL	DRUG17Q3.txt
138785151	3	C	INDAPAMIDE	1	Unknown	1.25 MG/DAY	INDAPAMIDE	DRUG17Q3.txt
138969101	1	PS	METHIMAZOLE	1		UNK	METHIMAZOLE	DRUG17Q3.txt
138970461	1	PS	METHIMAZOLE	1			METHIMAZOLE	DRUG17Q3.txt
138970461	2	SS	ATORVASTATIN	1			ATORVASTATIN	DRUG17Q3.txt
139033561	1	PS	METHIMAZOLE	1	Unknown	10 MG, QD	METHIMAZOLE	DRUG17Q3.txt
139033561	2	C	ALPRAZOLAM	1		UNK	ALPRAZOLAM	DRUG17Q3.txt
139033561	3	C	MEMANTINE	1		UNK	MEMANTINE	DRUG17Q3.txt
139033561	4	C	METFORMIN	1		UNK	METFORMIN HYDROCHLORIDE	DRUG17Q3.txt
139033561	5	C	VALSARTAN	1		UNK	VALSARTAN	DRUG17Q3.txt
139033561	6	C	HYDROCHLOROTHIAZIDE	1		UNK	HYDROCHLOROTHIAZIDE	DRUG17Q3.txt
139033561	7	C	DRONABINOL	1		UNK	DRONABINOL	DRUG17Q3.txt
139033561	8	C	TOLTERODINE	1		UNK	TOLTERODINE	DRUG17Q3.txt
139033561	9	C	CLOPIDOGREL	1		UNK	CLOPIDOGREL BISULFATE	DRUG17Q3.txt
139113452	1	PS	THIAMAZOLE	1	Unknown		METHIMAZOLE	DRUG17Q3.txt
139113452	2	SS	MARIJUANA	1	Unknown		CANNABIS SATIVA SUBSP INDICA TOP	DRUG17Q3.txt
139180632	1	PS	THIAMAZOLE	1	Oral	10 MG, QD	METHIMAZOLE	DRUG17Q3.txt
139180632	2	SS	THIAMAZOLE	1	Oral	10 MG, QD	METHIMAZOLE	DRUG17Q3.txt
139238101	1	PS	TAPAZOLE	1		UNK	METHIMAZOLE	DRUG17Q3.txt
139238101	2	SS	METHIMAZOLE	1		7.5 MG, WEEKLY, 'TAKES 1/2 TABLET MONDAY, WEDNESDAY, AND FRIDAY'	METHIMAZOLE	DRUG17Q3.txt
139238101	3	C	XARELTO	1			RIVAROXABAN	DRUG17Q3.txt
139347922	1	PS	METHIMAZOLE	1	Oral	10 MG, DAILY	METHIMAZOLE	DRUG17Q4.txt
139361761	1	PS	METHIMAZOLE	1	Unknown	20 MG, 1X/DAY	METHIMAZOLE	DRUG17Q3.txt
139361761	2	C	PERINDOPRIL	1	Unknown	5 MG, 1X/DAY	PERINDOPRIL	DRUG17Q3.txt
139361761	3	C	INDAPAMIDE	1	Unknown	1.25 MG, 1X/DAY	INDAPAMIDE	DRUG17Q3.txt
139361771	1	PS	METHIMAZOLE	1	Unknown	10 MG, 1X/DAY	METHIMAZOLE	DRUG17Q3.txt
139361771	2	SS	TOLTERODINE	1	Unknown		TOLTERODINE	DRUG17Q3.txt
139361771	3	C	ALPRAZOLAM	1	Unknown		ALPRAZOLAM	DRUG17Q3.txt
139361771	4	C	MEMANTINE	1	Unknown		MEMANTINE	DRUG17Q3.txt
139361771	5	C	METFORMIN	1	Unknown		METFORMIN HYDROCHLORIDE	DRUG17Q3.txt
139361771	6	C	VALSARTAN	1	Unknown		VALSARTAN	DRUG17Q3.txt
139361771	7	C	HYDROCHLOROTHIAZIDE	1	Unknown		HYDROCHLOROTHIAZIDE	DRUG17Q3.txt
139361771	8	C	DRONABINOL	1	Unknown		DRONABINOL	DRUG17Q3.txt
139361771	9	C	CLOPIDOGREL	1	Unknown		CLOPIDOGREL BISULFATE	DRUG17Q3.txt
139398801	1	PS	METHIMAZOLE	1	Unknown		METHIMAZOLE	DRUG17Q3.txt
139417352	1	PS	TAPAZOLE	1			METHIMAZOLE	DRUG17Q3.txt
139763172	1	SS	PHENOBARBITAL	1	Unknown		PHENOBARBITAL	DRUG17Q4.txt
139763172	2	PS	METHIMAZOLE	1	Unknown	20 MG, DAILY	METHIMAZOLE	DRUG17Q4.txt
139763172	3	SS	ZYPREXA	1	Unknown	UNK	OLANZAPINE	DRUG17Q4.txt
139763172	4	SS	ZYPREXA	1	Unknown	15 MG, DAILY	OLANZAPINE	DRUG17Q4.txt
139763172	5	SS	HALDOL	1	Unknown	10 MG, UNK	HALOPERIDOL	DRUG17Q4.txt
139763172	6	SS	NOCTAMID	1	Unknown	2 MG, UNK	LORMETAZEPAM	DRUG17Q4.txt
139763172	7	SS	NEUROCIL	1	Unknown	400 MG, DAILY	LEVOMEPROMAZINE HYDROCHLORIDE LEVOMEPROMAZINE MALEATE	DRUG17Q4.txt
139763172	8	SS	CHLORPROTHIXENE	1	Unknown	450 MG, UNK	CHLORPROTHIXENE	DRUG17Q4.txt
139763172	9	SS	BIPERIDEN	1	Unknown	8 MG, UNK	BIPERIDEN	DRUG17Q4.txt
139763172	10	SS	SAROTEN	1	Unknown	UNK	AMITRIPTYLINE	DRUG17Q4.txt
139763172	11	SS	VALIUM	1	Unknown	UNK	DIAZEPAM	DRUG17Q4.txt
139763172	12	SS	DISTRANEURIN	1	Unknown	UNK	CLOMETHIAZOLE	DRUG17Q4.txt
139763172	13	SS	ADUMBRAN	1	Unknown	UNK	OXAZEPAM	DRUG17Q4.txt
139763172	14	SS	PERAZIN	1	Unknown	UNK	PERAZINE	DRUG17Q4.txt
139763172	15	SS	ATOSIL	1	Unknown	UNK	PROMETHAZINE HYDROCHLORIDE	DRUG17Q4.txt
139763172	16	SS	RISPERDAL	1	Unknown	UNK	RISPERIDONE	DRUG17Q4.txt
139764081	1	PS	METHIMAZOLE	1		UNK	METHIMAZOLE	DRUG17Q3.txt
139803492	1	PS	THACAPZOL 5 MG TABLETTER	1	Oral	5 MG 2X1	METHIMAZOLE	DRUG17Q3.txt
139803492	2	I	LEMTRADA	1	Intravenous (not otherwise specified)	12 MG 1X1 I 3 DAGAR	ALEMTUZUMAB	DRUG17Q3.txt
139803492	3	C	TOLTERODINE	1			TOLTERODINE	DRUG17Q3.txt
139803492	4	C	BACLOFEN	1			BACLOFEN	DRUG17Q3.txt
139803492	5	C	GABAPENTIN	1			GABAPENTIN	DRUG17Q3.txt
139803492	6	C	NORSPAN	1			BUPRENORPHINE	DRUG17Q3.txt
139803492	7	C	ALVEDON	1			ACETAMINOPHEN	DRUG17Q3.txt
139803492	8	C	CETIRIZINE	1			CETIRIZINE HYDROCHLORIDE	DRUG17Q3.txt
139957841	1	PS	THIAMAZOLE	1	Unknown	60 MG, UNK	METHIMAZOLE	DRUG17Q3.txt
139957841	2	SS	THIAMAZOLE	1	Unknown	5 MG, QD	METHIMAZOLE	DRUG17Q3.txt
139957841	3	SS	THIAMAZOLE	1	Unknown	10 MG,	METHIMAZOLE	DRUG17Q3.txt
139957841	4	SS	PROPRANOLOL	1	Unknown	20 MG, UNK	PROPRANOLOL HYDROCHLORIDE	DRUG17Q3.txt
139957841	5	C	LEVOTHYROXINE	1	Unknown	100 UG, UNK	LEVOTHYROXINE	DRUG17Q3.txt
139957841	6	C	LEVOTHYROXINE	1	Unknown	75 UG, QD	LEVOTHYROXINE	DRUG17Q3.txt
140064852	1	PS	METHIMAZOLE	1	Unknown	10 MG, TID	METHIMAZOLE	DRUG17Q4.txt
140064852	2	SS	METHIMAZOLE	1		20 MG, QD	METHIMAZOLE	DRUG17Q4.txt
140064852	3	SS	PROPYLTHIOURACIL	1	Unknown	100 MG, TID	PROPYLTHIOURACIL	DRUG17Q4.txt
140064852	4	SS	PROPYLTHIOURACIL	1			PROPYLTHIOURACIL	DRUG17Q4.txt
140064852	5	C	METOPROLOL	1	Unknown	25 MG, BID	METOPROLOL	DRUG17Q4.txt
140064852	6	C	METOPROLOL	1			METOPROLOL	DRUG17Q4.txt
140071721	1	PS	METHIMAZOLE	1	Oral		METHIMAZOLE	DRUG17Q3.txt
140071801	1	PS	METHIMAZOLE	1	Oral		METHIMAZOLE	DRUG17Q3.txt
140072161	1	PS	METHIMAZOLE	1	Oral		METHIMAZOLE	DRUG17Q3.txt
140144082	1	PS	METHIMAZOLE	1	Unknown	30 MG, TID	METHIMAZOLE	DRUG17Q4.txt
140144082	2	SS	METHIMAZOLE	1	Unknown	20 MG, TID	METHIMAZOLE	DRUG17Q4.txt
140146502	1	PS	METHIMAZOLE	1	Unknown	5 MG, BID	METHIMAZOLE	DRUG17Q4.txt
140146562	1	PS	METHIMAZOLE	1	Transplacental	UNK	METHIMAZOLE	DRUG17Q4.txt
140146583	1	PS	METHIMAZOLE	1	Transplacental	UNK	METHIMAZOLE	DRUG18Q4.txt
140146583	2	SS	LEVOTHYROXINE	1	Transplacental	UNK	LEVOTHYROXINE	DRUG18Q4.txt
140156832	1	PS	METHIMAZOLE	1	Unknown	30 MG, DAILY	METHIMAZOLE	DRUG17Q4.txt
140156842	1	PS	METHIMAZOLE	1	Unknown	5 MG, DAILY	METHIMAZOLE	DRUG17Q4.txt
140156842	2	SS	METHIMAZOLE	1	Unknown	UNK	METHIMAZOLE	DRUG17Q4.txt
140156842	3	C	PROPRANOLOL	1	Unknown	UNK	PROPRANOLOL HYDROCHLORIDE	DRUG17Q4.txt
140171641	1	PS	METHIMAZOLE	1	Unknown	FOR 4 WEEKS	METHIMAZOLE	DRUG17Q3.txt
140172321	1	PS	METHIMAZOLE	1	Unknown	THEN THE DOSE WAS TITRATED	METHIMAZOLE	DRUG17Q3.txt
140172321	2	SS	METHIMAZOLE	1	Unknown	30 MG, TID	METHIMAZOLE	DRUG17Q3.txt
140172331	1	PS	METHIMAZOLE	1	Unknown	60 MG	METHIMAZOLE	DRUG17Q3.txt
140172331	2	C	PROPRANOLOL	1	Unknown	20 MG	PROPRANOLOL HYDROCHLORIDE	DRUG17Q3.txt
140172341	1	PS	METHIMAZOLE	1	Unknown		METHIMAZOLE	DRUG17Q3.txt
140178311	1	PS	METHIMAZOLE	1	Unknown	30 MG DAILY	METHIMAZOLE	DRUG17Q3.txt
140223251	1	PS	METHIMAZOLE	1	Oral		METHIMAZOLE	DRUG17Q3.txt
140291041	1	PS	METHIMAZOLE	1	Oral		METHIMAZOLE	DRUG17Q4.txt
140327721	1	PS	METHIMAZOLE	1	Unknown	20 MG, TID	METHIMAZOLE	DRUG17Q4.txt
140327721	2	C	METOPROLOL	1	Unknown	25 MG, BID	METOPROLOL	DRUG17Q4.txt
140385073	1	PS	TAPAZOLE	1	Transplacental	UNK	METHIMAZOLE	DRUG18Q1.txt
140638631	1	PS	METHIMAZOLE	1	Unknown	25 MG DAILY	METHIMAZOLE	DRUG17Q4.txt
140638631	2	SS	POVIDONE IODINE	1	Unknown		POVIDONE IODINE	DRUG17Q4.txt
140638631	3	C	METOPROLOL	1	Unknown		METOPROLOL	DRUG17Q4.txt
140686161	1	PS	TAPAZOLE	1		UNK	METHIMAZOLE	DRUG17Q4.txt
140801231	1	PS	METHIMAZOLE TABLETS USP	1	Oral	UNK	METHIMAZOLE	DRUG17Q4.txt
140801231	2	SS	METHIMAZOLE TABLETS USP	1	Oral	UNK	METHIMAZOLE	DRUG17Q4.txt
140801231	3	C	PROPANOLOL	1		UNK	PROPRANOLOL HYDROCHLORIDE	DRUG17Q4.txt
140801231	4	C	XANAX	1		UNK	ALPRAZOLAM	DRUG17Q4.txt
140801231	5	C	XANAX	1			ALPRAZOLAM	DRUG17Q4.txt
140803751	1	PS	METHIMAZOLE TABLETS USP	1			METHIMAZOLE	DRUG17Q4.txt
140817151	1	PS	METHIMAZOLE TABLETS USP	1	Oral	UNK, QD	METHIMAZOLE	DRUG17Q4.txt
140817151	2	C	SIMVASTATIN	1		1 DF, PM	SIMVASTATIN	DRUG17Q4.txt
140817151	3	C	TRIAMTERENE AND HYDROCHLOROTHIAZIDE	1		1 DF, PM	HYDROCHLOROTHIAZIDE TRIAMTERENE	DRUG17Q4.txt
141074421	1	PS	THIAMAZOL HEXAL	1	Oral	5 MG, QD	METHIMAZOLE	DRUG17Q4.txt
141074421	2	C	CORTISONE	1	Unknown	5 MG, QD	CORTISONE HYDROCORTISONE	DRUG17Q4.txt
141144111	1	PS	TAPAZOLE	1		10 MG, DAILY	METHIMAZOLE	DRUG17Q4.txt
141214871	1	PS	METHIMAZOLE TABLETS USP	1	Oral	10 MG, BID	METHIMAZOLE	DRUG17Q4.txt
141214871	2	SS	METHIMAZOLE TABLETS USP	1	Oral	20 MG, BID	METHIMAZOLE	DRUG17Q4.txt
141214871	3	C	PYRIDOSTIGMINE	1		30 MG, BID (IN THE MORNING AND AFTERNOON)	PYRIDOSTIGMINE	DRUG17Q4.txt
141214871	4	C	TIZANIDINE	1		2 MG, TID	TIZANIDINE	DRUG17Q4.txt
141214871	5	C	VITAMINS NOS	1		UNK	VITAMINS	DRUG17Q4.txt
141214871	6	C	MINERALS	1		UNK	MINERALS	DRUG17Q4.txt
141690341	1	PS	METHIMAZOLE	1	Oral	30MG/D AND GRADUALLY TAPERED DOWN AT A MAINTENANCE DOSE OF 5MG TWICE A DAY	METHIMAZOLE	DRUG17Q4.txt
141690341	2	I	METHIMAZOLE	1	Oral	DECREASED TO 5MG ONCE A DAY FOLLOWED BY 2.5MG DAILY IN RESPONSE TO THE ADR	METHIMAZOLE	DRUG17Q4.txt
141690341	3	I	METHYLPREDNISOLONE	1	Intravenous drip	500 MG, QW	METHYLPREDNISOLONE	DRUG17Q4.txt
141722472	1	I	METHYLPREDNISOLONE	1	Intravenous (not otherwise specified)	500 MG, SINGLE	METHYLPREDNISOLONE	DRUG18Q1.txt
141722472	2	I	METHYLPREDNISOLONE	1	Intravenous (not otherwise specified)	500 MG, SINGLE	METHYLPREDNISOLONE	DRUG18Q1.txt
141722472	3	I	METHYLPREDNISOLONE	1	Intravenous (not otherwise specified)	500 MG, SINGLE	METHYLPREDNISOLONE	DRUG18Q1.txt
141722472	4	I	METHYLPREDNISOLONE	1	Intravenous (not otherwise specified)	500 MG, SINGLE	METHYLPREDNISOLONE	DRUG18Q1.txt
141722472	5	I	METHYLPREDNISOLONE	1	Intravenous (not otherwise specified)	500 MG, SINGLE	METHYLPREDNISOLONE	DRUG18Q1.txt
141722472	6	I	METHYLPREDNISOLONE	1	Intravenous (not otherwise specified)	500 MG, SINGLE	METHYLPREDNISOLONE	DRUG18Q1.txt
141722472	7	I	METHYLPREDNISOLONE	1	Intravenous (not otherwise specified)	500 MG, SINGLE	METHYLPREDNISOLONE	DRUG18Q1.txt
141722472	8	I	METHYLPREDNISOLONE	1	Intravenous (not otherwise specified)	500 MG, SINGLE	METHYLPREDNISOLONE	DRUG18Q1.txt
141722472	9	I	METHYLPREDNISOLONE	1	Intravenous (not otherwise specified)	500 MG, SINGLE	METHYLPREDNISOLONE	DRUG18Q1.txt
141722472	10	I	METHYLPREDNISOLONE	1	Intravenous (not otherwise specified)	500 MG, SINGLE	METHYLPREDNISOLONE	DRUG18Q1.txt
141722472	11	I	METHYLPREDNISOLONE	1	Intravenous (not otherwise specified)	250 MG, 1/WEEK	METHYLPREDNISOLONE	DRUG18Q1.txt
141722472	12	PS	METHIMAZOLE	1	Oral	10 MG, DAILY	METHIMAZOLE	DRUG18Q1.txt
141722472	13	I	METHIMAZOLE	1	Oral	5 MG, BID	METHIMAZOLE	DRUG18Q1.txt
141722472	14	I	METHIMAZOLE	1	Oral	5 MG, BID	METHIMAZOLE	DRUG18Q1.txt
141722472	15	I	METHIMAZOLE	1	Oral	UNK	METHIMAZOLE	DRUG18Q1.txt
141722472	16	I	METHIMAZOLE	1	Oral	UNK	METHIMAZOLE	DRUG18Q1.txt
141722472	17	I	METHIMAZOLE	1	Oral	5 MG, QD	METHIMAZOLE	DRUG18Q1.txt
141722472	18	I	METHIMAZOLE	1	Oral	UNK	METHIMAZOLE	DRUG18Q1.txt
141722472	19	I	METHIMAZOLE	1	Oral	UNK	METHIMAZOLE	DRUG18Q1.txt
141722472	20	I	METHIMAZOLE	1	Oral	UNK	METHIMAZOLE	DRUG18Q1.txt
141722472	21	I	METHIMAZOLE	1	Oral	UNK	METHIMAZOLE	DRUG18Q1.txt
142045341	1	PS	METHIMAZOLE	1			METHIMAZOLE	DRUG17Q4.txt
142213462	1	PS	TAPAZOLE	1		25 MG, 1X/DAY	METHIMAZOLE	DRUG17Q4.txt
142213462	2	SS	TAPAZOLE	1		30 MG, 1X/DAY	METHIMAZOLE	DRUG17Q4.txt
142213462	3	SS	TAPAZOLE	1		10 MG, 2X/DAY	METHIMAZOLE	DRUG17Q4.txt
142213462	4	C	FISH OIL	1		1200 MG, 1X/DAY [1200 MG (360 MG ONCE A 3) ONCE A DAY]	FISH OIL	DRUG17Q4.txt
142213462	5	C	POTASSIUM	1		99 MG, WEEKLY	POTASSIUM	DRUG17Q4.txt
142213462	6	C	VITAMIN B COMPLEX	1		50 MG, 1X/DAY	CYANOCOBALAMIN DEXPANTHENOL NIACINAMIDE PYRIDOXINE HYDROCHLORIDE RIBOFLAVIN 5 PHOSPHATE SODIUM THIAMINE HYDROCHLORIDE VITAMIN B COMPLEX	DRUG17Q4.txt
142213462	7	C	MAGNESIUM	1		500 MG, MONTHLY	MAGNESIUM	DRUG17Q4.txt
142213462	8	C	COENZYME Q10	1		100 MG, 1X/DAY	UBIDECARENONE	DRUG17Q4.txt
142307591	1	PS	METHIMAZOLE	1	Oral	30 MG, 1X/DAY	METHIMAZOLE	DRUG17Q4.txt
142307591	2	SS	METHIMAZOLE	1	Oral	10 MG, 1X/DAY	METHIMAZOLE	DRUG17Q4.txt
142307591	3	SS	METHIMAZOLE	1	Oral	5 MG, 1X/DAY	METHIMAZOLE	DRUG17Q4.txt
142307591	4	SS	METHIMAZOLE	1	Oral	2.5 MG, 1X/DAY	METHIMAZOLE	DRUG17Q4.txt
142307591	5	SS	METHYLPREDNISOLONE	1	Unknown	500 MG, 1X/WEEK	METHYLPREDNISOLONE	DRUG17Q4.txt
142307591	6	SS	METHYLPREDNISOLONE	1	Unknown	250 MG, 1X/WEEK	METHYLPREDNISOLONE	DRUG17Q4.txt
142359042	1	PS	METHIMAZOLE	1		UNK	METHIMAZOLE	DRUG18Q3.txt
142359042	2	C	METHYLPREDNISOLONE	1		UNK	METHYLPREDNISOLONE	DRUG18Q3.txt
142359042	3	C	PROPRANOLOL	1		UNK	PROPRANOLOL HYDROCHLORIDE	DRUG18Q3.txt
142379371	1	PS	METHIMAZOLE	1	Unknown	20 MG, DAILY	METHIMAZOLE	DRUG17Q4.txt
142379371	2	SS	METHIMAZOLE	1			METHIMAZOLE	DRUG17Q4.txt
142379371	3	C	PERINDOPRIL	1		5 MG, DAILY	PERINDOPRIL	DRUG17Q4.txt
142379371	4	C	INDAPAMIDE	1		1.25 MG, DAILY	INDAPAMIDE	DRUG17Q4.txt
142451691	1	PS	METHIMAZOLE	1	Unknown	UNK	METHIMAZOLE	DRUG17Q4.txt
142794402	1	PS	METHIMAZOLE	1	Unknown		METHIMAZOLE	DRUG18Q3.txt
143226871	1	PS	METHIMAZOLE	1	Oral	2.5 MG, QOD	METHIMAZOLE	DRUG17Q4.txt
143430421	1	PS	METHIMAZOLE	1	Unknown		METHIMAZOLE	DRUG18Q1.txt
143705752	1	PS	METHIMAZOLE	1		UNK	METHIMAZOLE	DRUG18Q1.txt
143705752	2	SS	METHIMAZOLE	1			METHIMAZOLE	DRUG18Q1.txt
143705752	3	SS	METHIMAZOLE	1			METHIMAZOLE	DRUG18Q1.txt
143831871	1	PS	METHIMAZOLE	1	Oral	30 MG, QID	METHIMAZOLE	DRUG18Q1.txt
143831871	2	SS	METHIMAZOLE	1	Unknown	40 MG, DAILY	METHIMAZOLE	DRUG18Q1.txt
143831871	3	C	DEXAMETHASONE	1	Unknown	UNK	DEXAMETHASONE	DRUG18Q1.txt
143831871	4	C	ESMOLOL	1	Unknown	UNK	ESMOLOL HYDROCHLORIDE	DRUG18Q1.txt
143831871	5	C	HYDROCORTISONE	1	Unknown	20 MG, DAILY	HYDROCORTISONE	DRUG18Q1.txt
143831871	6	C	PROPRANOLOL	1		20 MG, BID	PROPRANOLOL HYDROCHLORIDE	DRUG18Q1.txt
144064272	1	PS	METHIMAZOLE	1		UNK	METHIMAZOLE	DRUG18Q2.txt
144064312	1	PS	METHIMAZOLE TABLETS USP	1	Oral	12.5 MG, QD	METHIMAZOLE	DRUG18Q1.txt
144064321	1	PS	METHIMAZOLE	1	Oral	UNK, TID (EVERY 8 HOURS)	METHIMAZOLE	DRUG18Q1.txt
144064321	2	SS	METHIMAZOLE	1			METHIMAZOLE	DRUG18Q1.txt
144064321	3	SS	PERCOCET 00446701	1			ACETAMINOPHEN OXYCODONE HYDROCHLORIDE OXYCODONE TEREPHTHALATE	DRUG18Q1.txt
144064321	4	C	IBUPROFEN	1			IBUPROFEN	DRUG18Q1.txt
144253251	1	PS	METHIMAZOLE	1	Oral	5 MG, 1X/DAY (FOR 6/7 DAYS PER WEEK)	METHIMAZOLE	DRUG18Q1.txt
144253251	2	SS	METHIMAZOLE	1	Oral	10 MG, 1X/WEEK (ON THE OTHER DAY)	METHIMAZOLE	DRUG18Q1.txt
144253251	3	SS	METHIMAZOLE	1		30 MG, UNK	METHIMAZOLE	DRUG18Q1.txt
144253261	1	PS	METHIMAZOLE	1			METHIMAZOLE	DRUG18Q1.txt
144253261	2	SS	METHIMAZOLE	1			METHIMAZOLE	DRUG18Q1.txt
144253271	1	PS	METHIMAZOLE	1		5 MG, 1X/DAY	METHIMAZOLE	DRUG18Q1.txt
144253281	1	PS	METHIMAZOLE	1		UNK	METHIMAZOLE	DRUG18Q1.txt
144253291	1	PS	METHIMAZOLE	1	Oral	UNK, 1X/DAY	METHIMAZOLE	DRUG18Q1.txt
144253291	2	SS	METHIMAZOLE	1	Oral	25 MG, 1X/DAY	METHIMAZOLE	DRUG18Q1.txt
144253291	3	SS	METHIMAZOLE	1	Oral	20 MG, 1X/DAY	METHIMAZOLE	DRUG18Q1.txt
144253291	4	SS	METHIMAZOLE	1	Oral	15 MG, 1X/DAY	METHIMAZOLE	DRUG18Q1.txt
144253291	5	SS	METHIMAZOLE	1	Oral	10 MG, 1X/DAY	METHIMAZOLE	DRUG18Q1.txt
144253291	6	SS	METHIMAZOLE	1	Oral	5 MG, 1X/DAY	METHIMAZOLE	DRUG18Q1.txt
144253291	7	C	ENTRESTO	1		1 DOSAGE UNITS, 2X/DAY	SACUBITRIL VALSARTAN	DRUG18Q1.txt
144253291	8	C	CARVEDILOL	1		25 MG, 2X/DAY	CARVEDILOL	DRUG18Q1.txt
144253291	9	C	ASPIRIN	1		81 MG, 1X/DAY	ASPIRIN	DRUG18Q1.txt
144253291	10	C	FUROSEMIDE	1		20 MG, EVERY 3 OR 4 DAYS	FUROSEMIDE	DRUG18Q1.txt
144253291	11	C	ALPRAZOLAM	1		0.125 MG, 2X/DAY	ALPRAZOLAM	DRUG18Q1.txt
144405742	1	PS	METHIMAZOLE	1	Oral	10 MG THREE TIMES A DAY	METHIMAZOLE	DRUG18Q1.txt
144405742	2	SS	CARBAMAZEPINE	1	Unknown	200 MG/DAY	CARBAMAZEPINE	DRUG18Q1.txt
144405742	3	SS	CARBAMAZEPINE	1		100 MG/DAY	CARBAMAZEPINE	DRUG18Q1.txt
144405742	4	C	OMEPRAZOLE	1	Unknown	20 MG, QD	OMEPRAZOLE	DRUG18Q1.txt
145250142	1	PS	THYCAPZOL	1	Unknown	10 MG, QD FOR 4 DAYS	METHIMAZOLE	DRUG18Q2.txt
145250142	2	SS	THYCAPZOL	1	Unknown	5 MG, QD	METHIMAZOLE	DRUG18Q2.txt
145250142	3	SS	PROPYLTHIOURACILE	1	Unknown	1 DF, QD	PROPYLTHIOURACIL	DRUG18Q2.txt
145250142	4	SS	ERYTHROPOIETIN	1	Intravenous (not otherwise specified)	1 OT, QW	ERYTHROPOIETIN	DRUG18Q2.txt
145250142	5	SS	ERYTHROPOIETIN	1	Subcutaneous	1 OT, QW	ERYTHROPOIETIN	DRUG18Q2.txt
145250142	6	C	VITAMIN D	1	Unknown	UNK	CHOLECALCIFEROL	DRUG18Q2.txt
145250142	7	C	VITAMIN B	1	Unknown	1 OT, QD	VITAMIN B	DRUG18Q2.txt
145250142	8	C	VITAMIN C	1	Unknown	80 MG, QD	ASCORBIC ACID	DRUG18Q2.txt
145250142	9	C	FOLIC ACID	1	Unknown	5 MG, QW	FOLIC ACID	DRUG18Q2.txt
145250142	10	C	CALCIUM CARBONATE	1	Unknown	450 MG, TID	CALCIUM CARBONATE	DRUG18Q2.txt
145739361	1	PS	TAPAZOLE	1		UNK	METHIMAZOLE	DRUG18Q1.txt
146119452	1	PS	METHIMAZOLE	1	Unknown	10 MG, BID (0.4 MG/KG/DAY)	METHIMAZOLE	DRUG18Q2.txt
146119452	2	SS	METHIMAZOLE	1	Unknown	INCREASED TO 0.7 MG/KG/DAY	METHIMAZOLE	DRUG18Q2.txt
146119452	3	SS	ATENOLOL	1	Oral	25 MG, BID	ATENOLOL	DRUG18Q2.txt
146119452	4	C	PREDNISONE	1	Unknown	30 MG, DAILY (~0.6 MG/KG/DAY)	PREDNISONE	DRUG18Q2.txt
146119452	5	C	PREDNISONE	1	Unknown	20 MG, DAILY	PREDNISONE	DRUG18Q2.txt
146119452	6	C	PREDNISONE	1	Unknown	10 MG, DAILY	PREDNISONE	DRUG18Q2.txt
146119452	7	C	PREDNISONE	1	Unknown	5 MG, DAILY	PREDNISONE	DRUG18Q2.txt
146119452	8	C	PREDNISONE	1	Unknown	2.5 MG, DAILY	PREDNISONE	DRUG18Q2.txt
146167741	1	PS	METHIMAZOLE	1	Oral		METHIMAZOLE	DRUG18Q1.txt
146167741	2	C	PROPRANOLOL	1			PROPRANOLOL HYDROCHLORIDE	DRUG18Q1.txt
146198181	1	PS	THIAMAZOLE	1	Unknown	UNK	METHIMAZOLE	DRUG18Q1.txt
146198181	2	C	HYDROCORTISONE	1			HYDROCORTISONE	DRUG18Q1.txt
146198181	3	C	PROPYLTHIOURACIL	1	Unknown		PROPYLTHIOURACIL	DRUG18Q1.txt
146198181	4	C	IODINE SOLUTION	2	Unknown	HIGH DOSE		DRUG18Q1.txt
146855041	1	PS	METHIMAZOLE	1	Unknown		METHIMAZOLE	DRUG18Q1.txt
146856122	1	PS	METHIMAZOLE	1	Unknown	30 MG/DAY	METHIMAZOLE	DRUG18Q2.txt
146856122	2	C	ATENOLOL	1	Unknown	50 MG/DAY	ATENOLOL	DRUG18Q2.txt
147309032	1	PS	METHIMAZOLE TABLETS USP	1	Oral	5 MG, 3XW	METHIMAZOLE	DRUG18Q2.txt
148128371	1	PS	METHIMAZOLE	1	Unknown	10 MG, DAILY	METHIMAZOLE	DRUG18Q2.txt
148128371	2	SS	METHIMAZOLE	1	Unknown	20 MG, DAILY	METHIMAZOLE	DRUG18Q2.txt
148128371	3	C	METHYLPREDNISOLONE	1	Unknown	UNK	METHYLPREDNISOLONE	DRUG18Q2.txt
148456253	1	PS	TAPAZOLE	1		2.5 MG, UNK (1/2 OF THE 5 MG PILL ) (FOR 31 DAYS)	METHIMAZOLE	DRUG18Q3.txt
148456253	2	SS	TAPAZOLE	1	Oral	5 MG, 1X/DAY	METHIMAZOLE	DRUG18Q3.txt
148456253	3	C	LOPREEZA	1	Oral	UNK, 1X/DAY, [ESTRADIOL ? 1.0 MG]/[NORETHISTERONE ACETATE ? 0.5 MG]	ESTRADIOL NORETHINDRONE ACETATE	DRUG18Q3.txt
148456253	4	C	FISH OIL	1	Oral	850 MG, 1X/DAY	FISH OIL	DRUG18Q3.txt
148456253	5	C	PROBIOTIC	1	Oral	UNK UNK, 1X/DAY (50, 000 BILLION)	PROBIOTICS NOS	DRUG18Q3.txt
148456253	6	C	VITAMIN D3	1	Oral	5000 IU, 1X/DAY	CHOLECALCIFEROL	DRUG18Q3.txt
148456253	7	C	CALCIUM	1		UNK	CALCIUM	DRUG18Q3.txt
148715362	1	PS	METHIMAZOLE	1	Oral	UNK	METHIMAZOLE	DRUG18Q2.txt
148980822	1	PS	THACAPZOL 5 MG TABLETTER	1		3 DF, QD	METHIMAZOLE	DRUG18Q2.txt
148980822	2	C	METOPROLOL	1		100 MG, QD	METOPROLOL	DRUG18Q2.txt
148980822	3	C	AMLODIPINE	1		5 MG, QD	AMLODIPINE BESYLATE	DRUG18Q2.txt
148980822	4	C	CORTISONE	1		HIGH DOSES	CORTISONE HYDROCORTISONE	DRUG18Q2.txt
149018901	1	PS	METHIMAZOLE	1	Oral	? QUANTITY:1 TABLET(S);?	METHIMAZOLE	DRUG18Q2.txt
149018901	2	C	VITAMIN D	1			CHOLECALCIFEROL	DRUG18Q2.txt
149186072	1	PS	TAPAZOLE	1	Oral	10 MG, 3X/DAY	METHIMAZOLE	DRUG19Q3.txt
149583711	1	PS	METHIMAZOLE TABLETS USP	1	Oral		METHIMAZOLE	DRUG18Q2.txt
149639922	1	PS	METHIMAZOLE	1	Oral	15 MG, QD	METHIMAZOLE	DRUG18Q4.txt
149639922	2	SS	METHIMAZOLE	1			METHIMAZOLE	DRUG18Q4.txt
149639922	3	SS	METHIMAZOLE	1	Oral	15 MG, QD	METHIMAZOLE	DRUG18Q4.txt
149639922	4	SS	METHIMAZOLE	1			METHIMAZOLE	DRUG18Q4.txt
149639922	5	SS	METHIMAZOLE	1	Oral	15 MG, QD	METHIMAZOLE	DRUG18Q4.txt
149639922	6	SS	METHIMAZOLE	1			METHIMAZOLE	DRUG18Q4.txt
149639922	7	SS	METHIMAZOLE	1	Oral	30 MG, QD	METHIMAZOLE	DRUG18Q4.txt
149639922	8	SS	METHIMAZOLE	1	Oral	15 MG, QD	METHIMAZOLE	DRUG18Q4.txt
149639922	9	C	ENALAPRIL	1		UNK, QD	ENALAPRIL	DRUG18Q4.txt
149639922	10	C	MELATONIN 07129401	1		UNK	CALCIUM IRON MELATONIN PYRIDOXINE HYDROCHLORIDE	DRUG18Q4.txt
149646151	1	PS	METHIMAZOLE	1	Unknown		METHIMAZOLE	DRUG18Q2.txt
149770181	1	PS	METHIMAZOLE	1	Unknown	UNK	METHIMAZOLE	DRUG18Q2.txt
149859301	1	PS	METHIMAZOLE	1		7.5 MG, DAILY (STABLE DOSE, AT LEAST THE PAST FOUR YEARS)	METHIMAZOLE	DRUG18Q2.txt
149859301	2	SS	METHIMAZOLE	1		30 MG, DAILY	METHIMAZOLE	DRUG18Q2.txt
149859301	3	SS	METHIMAZOLE	1		20 MG, 2X/DAY	METHIMAZOLE	DRUG18Q2.txt
150010631	1	PS	METHIMAZOLE	1	Unknown		METHIMAZOLE	DRUG18Q2.txt
150590311	1	PS	METHIMAZOLE TABLETS USP	1		UNK	METHIMAZOLE	DRUG18Q2.txt
150893971	1	PS	METHIMAZOLE	1		UNK	METHIMAZOLE	DRUG18Q2.txt
151111661	1	PS	METHIMAZOLE	1	Unknown		METHIMAZOLE	DRUG18Q3.txt
151214831	1	PS	METHIMAZOLE	1	Oral		METHIMAZOLE	DRUG18Q3.txt
151235712	1	PS	METHIMAZOLE	1	Unknown	UNK	METHIMAZOLE	DRUG19Q1.txt
151714434	1	PS	METHIMAZOLE	1		UNK	METHIMAZOLE	DRUG19Q4.txt
151714434	2	C	METOPROLOL	1		UNK	METOPROLOL	DRUG19Q4.txt
151714562	1	PS	METHIMAZOLE	1		UNK (INCREASED EVERY 2 WEEKS)	METHIMAZOLE	DRUG18Q3.txt
151714562	2	SS	METHIMAZOLE	1		40 MG, DAILY	METHIMAZOLE	DRUG18Q3.txt
151731411	1	PS	METHIMAZOLE	1	Unknown		METHIMAZOLE	DRUG18Q3.txt
151828121	1	PS	METHIMAZOLE	1		UNK	METHIMAZOLE	DRUG18Q3.txt
151833471	1	PS	THACAPZOL 5 MG TABLETTER	1		30 MG, QD	METHIMAZOLE	DRUG18Q3.txt
152277242	1	PS	METHIMAZOLE	1	Unknown		METHIMAZOLE	DRUG19Q4.txt
152277242	2	C	METOPROLOL	1	Unknown		METOPROLOL	DRUG19Q4.txt
152284701	1	PS	METHIMAZOLE	1	Unknown		METHIMAZOLE	DRUG18Q3.txt
152296052	1	PS	METHIMAZOLE	1	Unknown	UNK	METHIMAZOLE	DRUG19Q1.txt
152302633	1	PS	METHIMAZOLE	1	Unknown	UNK	METHIMAZOLE	DRUG19Q4.txt
152302633	2	C	METOPROLOL	1	Unknown		METOPROLOL	DRUG19Q4.txt
152304492	1	PS	METHIMAZOLE	1	Unknown	40 MG, DAILY	METHIMAZOLE	DRUG19Q1.txt
152356091	1	PS	METHIMAZOLE	1	Unknown	UNK	METHIMAZOLE	DRUG18Q3.txt
152356091	2	SS	METHIMAZOLE	1	Unknown	{5 MG DAILY	METHIMAZOLE	DRUG18Q3.txt
152356091	3	C	L T4	2	Unknown	UNK		DRUG18Q3.txt
152356091	4	C	L T4	2	Unknown	LOW DOSE		DRUG18Q3.txt
152356091	5	C	L T4	2	Unknown	1.6 MCG/KG/DAY		DRUG18Q3.txt
152408811	1	PS	METHIMAZOLE	1	Oral		METHIMAZOLE	DRUG18Q3.txt
152408811	2	C	ASPIRIN 81 MG EC	1			ASPIRIN	DRUG18Q3.txt
152408811	3	C	ATORVASTATIN 80 MG	1			ATORVASTATIN	DRUG18Q3.txt
152408811	4	C	CLOPIDOGREL	1			CLOPIDOGREL BISULFATE	DRUG18Q3.txt
152408811	5	C	CONJUGATED ESTROGENS VAGINAL CREAM	2				DRUG18Q3.txt
152408811	6	C	CYCLOBENZPRINE 5 MG	2				DRUG18Q3.txt
152408811	7	C	DIGOXIN 250 MCG	2				DRUG18Q3.txt
152408811	8	C	FLUTICASONE 50 MCG ACTUATION NASAL SPRAY	2				DRUG18Q3.txt
152408811	9	C	FUROSEMIDE 20 MG	1			FUROSEMIDE	DRUG18Q3.txt
152408811	10	C	IBUPROFEN 800 MG	1			IBUPROFEN	DRUG18Q3.txt
152408811	11	C	METOPROLOL SUCCINATE 50 MG 24 HR	2				DRUG18Q3.txt
152408811	12	C	ENTRESTO 24 26 MG PER TABLET	2				DRUG18Q3.txt
152408811	13	C	SPIRONOLACTONE 50 MG	1			SPIRONOLACTONE	DRUG18Q3.txt
152510781	1	PS	METHIMAZOLE	1	Unknown		METHIMAZOLE	DRUG18Q3.txt
152510811	1	PS	METHIMAZOLE	1	Unknown	UNK	METHIMAZOLE	DRUG18Q3.txt
152588121	1	PS	METHIMAZOLE	1	Unknown	UNK	METHIMAZOLE	DRUG18Q3.txt
152588121	2	C	ATENOLOL	1	Unknown	UNK	ATENOLOL	DRUG18Q3.txt
152588121	3	C	METOPROLOL	1	Unknown	UNK	METOPROLOL	DRUG18Q3.txt
152596401	1	PS	METHIMAZOLE	1	Oral		METHIMAZOLE	DRUG18Q3.txt
152596401	2	C	PROPRANOLOL 40MG	2				DRUG18Q3.txt
152596401	3	C	VENTOLIN	1			ALBUTEROL SULFATE	DRUG18Q3.txt
152596401	4	C	BUPROPION 75MG	2				DRUG18Q3.txt
152596401	5	C	ONDANSETRON	1			ONDANSETRON	DRUG18Q3.txt
152596401	6	C	ALPRAZOLAM 0 25	1			ALPRAZOLAM	DRUG18Q3.txt
152596401	7	C	BLISOVI FE 21 1 20	2				DRUG18Q3.txt
152796922	1	PS	METHIMAZOLE	1		UNK (SMALL DOSE )	METHIMAZOLE	DRUG18Q3.txt
152796922	2	I	SERTRALINE HCL	1		UNK	SERTRALINE HYDROCHLORIDE	DRUG18Q3.txt
152796922	3	I	ZOLOFT	1		UNK	SERTRALINE HYDROCHLORIDE	DRUG18Q3.txt
152805171	1	PS	METHIMAZOLE	1	Oral	? QUANTITY:1 TABLET(S);?	METHIMAZOLE	DRUG18Q3.txt
152829552	1	PS	METHIMAZOLE	1	Unknown	UNK	METHIMAZOLE	DRUG19Q2.txt
152829552	2	SS	PROPRANOLOL	1	Unknown	UNK	PROPRANOLOL HYDROCHLORIDE	DRUG19Q2.txt
153001852	1	PS	TAPAZOLE	1	Oral	5 MG, CYCLIC (THREE TIMES A WEEK)	METHIMAZOLE	DRUG18Q3.txt
153001852	2	SS	TAPAZOLE	1		WILL TAKE LIKE 7.5 THAT WAS ONE TABLET AND HALF A TABLET	METHIMAZOLE	DRUG18Q3.txt
153339291	1	PS	METHIMAZOLE	1	Oral	? QUANTITY:4 TABLET(S);?	METHIMAZOLE	DRUG18Q3.txt
153339291	2	C	METAPROLOL	1			METOPROLOL	DRUG18Q3.txt
153339291	3	C	VITAMIN D	1			CHOLECALCIFEROL	DRUG18Q3.txt
153339291	4	C	VITAMIN B COMPLEX	1			CYANOCOBALAMIN DEXPANTHENOL NIACINAMIDE PYRIDOXINE HYDROCHLORIDE RIBOFLAVIN 5 PHOSPHATE SODIUM THIAMINE HYDROCHLORIDE VITAMIN B COMPLEX	DRUG18Q3.txt
153339291	5	C	L CARTINE	2				DRUG18Q3.txt
153339291	6	C	COQ10	1			UBIDECARENONE	DRUG18Q3.txt
153414962	1	PS	METHIMAZOLE	1	Unknown	10 MILLIGRAM, BID	METHIMAZOLE	DRUG19Q2.txt
153414962	2	C	ALBUTEROL HFA	1	Unknown	UNK	ALBUTEROL SULFATE	DRUG19Q2.txt
153414962	3	C	APIXABAN	1	Unknown	UNK	APIXABAN	DRUG19Q2.txt
153414962	4	C	ASPIRIN	1	Unknown	UNK	ASPIRIN	DRUG19Q2.txt
153414962	5	C	ATORVASTATIN	1	Unknown	UNK	ATORVASTATIN	DRUG19Q2.txt
153414962	6	C	BUDESONIDE FORMOTEROL	1	Unknown	UNK	BUDESONIDE FORMOTEROL	DRUG19Q2.txt
153414962	7	C	CETIRIZINE	1	Unknown	UNK	CETIRIZINE HYDROCHLORIDE	DRUG19Q2.txt
153414962	8	C	CYPROHEPTADINE	1	Unknown	UNK	CYPROHEPTADINE	DRUG19Q2.txt
153414962	9	C	FLUTICASONE	1	Unknown	UNK	FLUTICASONE	DRUG19Q2.txt
153414962	10	C	GABAPENTIN	1	Unknown	UNK	GABAPENTIN	DRUG19Q2.txt
153414962	11	C	GUAIFENESIN AND DEXTROMETHORPHAN	1	Unknown	UNK	DEXTROMETHORPHAN GUAIFENESIN	DRUG19Q2.txt
153414962	12	C	HYDROXYZINE PAMOATE	1	Unknown	UNK	HYDROXYZINE PAMOATE	DRUG19Q2.txt
153414962	13	C	METOPROLOL TARTRATE	1	Unknown	UNK	METOPROLOL TARTRATE	DRUG19Q2.txt
153414962	14	C	MUPIROCIN	1	Unknown	UNK	MUPIROCIN	DRUG19Q2.txt
153414962	15	C	OMEPRAZOLE	1	Unknown	UNK	OMEPRAZOLE	DRUG19Q2.txt
153414962	16	C	ROPINIROLE	1	Unknown	UNK	ROPINIROLE	DRUG19Q2.txt
153742252	1	PS	METHIMAZOLE TABLETS USP	1	Oral	2 DF, BID	METHIMAZOLE	DRUG18Q3.txt
153917972	1	PS	METHIMAZOLE	1		10 MG, 2X/DAY (A REDUCED DOSE)	METHIMAZOLE	DRUG20Q1.txt
153917972	2	C	ALBUTEROL HFA	1		UNK	ALBUTEROL SULFATE	DRUG20Q1.txt
153917972	3	C	APIXABAN	1		UNK	APIXABAN	DRUG20Q1.txt
153917972	4	C	ASPIRIN	1		UNK	ASPIRIN	DRUG20Q1.txt
153917972	5	C	ATORVASTATIN	1		UNK	ATORVASTATIN	DRUG20Q1.txt
153917972	6	C	BUDESONIDE FORMOTEROL	1		UNK	BUDESONIDE FORMOTEROL	DRUG20Q1.txt
153917972	7	C	CETIRIZINE	1		UNK	CETIRIZINE HYDROCHLORIDE	DRUG20Q1.txt
153917972	8	C	CYPROHEPTADINE	1		UNK	CYPROHEPTADINE	DRUG20Q1.txt
153917972	9	C	FLUTICASONE	1	Respiratory (inhalation)	UNK	FLUTICASONE	DRUG20Q1.txt
153917972	10	C	GABAPENTIN	1		UNK	GABAPENTIN	DRUG20Q1.txt
153917972	11	C	GUAIFENESIN AND DEXTROMETHORPHAN	1		UNK	DEXTROMETHORPHAN GUAIFENESIN	DRUG20Q1.txt
153917972	12	C	HYDROXYZINE PAMOATE	1		UNK	HYDROXYZINE PAMOATE	DRUG20Q1.txt
153917972	13	C	METOPROLOL TARTRATE	1		UNK	METOPROLOL TARTRATE	DRUG20Q1.txt
153917972	14	C	MUPIROCIN	1	Topical	UNK	MUPIROCIN	DRUG20Q1.txt
153917972	15	C	OMEPRAZOLE	1		UNK	OMEPRAZOLE	DRUG20Q1.txt
153917972	16	C	ROPINIROLE	1		UNK	ROPINIROLE	DRUG20Q1.txt
154134191	1	PS	METHIMAZOLE	1		10 MG, 2X/DAY	METHIMAZOLE	DRUG18Q3.txt
154134191	2	C	CEFTRIAXONE	1		UNK	CEFTRIAXONE	DRUG18Q3.txt
154134191	3	C	GENTAMICIN	1		UNK	GENTAMICIN	DRUG18Q3.txt
154134191	4	C	ENOXAPARIN	1		UNK	ENOXAPARIN	DRUG18Q3.txt
154848061	1	PS	METHIMAZOLE	1	Unknown	20 MG, 1X/DAY	METHIMAZOLE	DRUG18Q4.txt
154848061	2	SS	METHIMAZOLE	1	Unknown	50 MG, 1X/DAY	METHIMAZOLE	DRUG18Q4.txt
154848061	3	SS	METHIMAZOLE	1	Unknown	5 MG, 1X/DAY	METHIMAZOLE	DRUG18Q4.txt
154937841	1	PS	METHIMAZOLE	1	Oral	10 MG IN THE MORNING AND 5 MG AT NIGHT	METHIMAZOLE	DRUG18Q4.txt
154991081	1	PS	METHIMAZOLE	1		UNK	METHIMAZOLE	DRUG18Q4.txt
155004251	1	PS	METHIMAZOLE	1	Unknown		METHIMAZOLE	DRUG18Q4.txt
155060822	1	PS	METHIMAZOLE	1	Unknown		METHIMAZOLE	DRUG18Q4.txt
155060822	2	C	PROPRANOLOL	1	Unknown	40 MG, UNK	PROPRANOLOL HYDROCHLORIDE	DRUG18Q4.txt
155078812	1	PS	METHIMAZOLE TABLETS USP	1	Oral	5 MG, BID	METHIMAZOLE	DRUG18Q4.txt
155078812	2	SS	METHIMAZOLE TABLETS USP	1	Oral	5 MG, BID	METHIMAZOLE	DRUG18Q4.txt
155078812	3	SS	METHIMAZOLE TABLETS USP	1	Oral	5 MG, UNK	METHIMAZOLE	DRUG18Q4.txt
155370621	1	PS	METHIMAZOLE	1	Unknown	20 MG, QD, THEREAFTER INCREASED	METHIMAZOLE	DRUG18Q4.txt
155370621	2	SS	METHIMAZOLE	1	Unknown	50 MG, QD, THIAMAZOLE WAS GRADUALLY INCREASED BY THE END OF 2016	METHIMAZOLE	DRUG18Q4.txt
155381711	1	PS	THACAPZOL	1		3 DF, INTO 2	METHIMAZOLE	DRUG18Q4.txt
155381711	2	SS	THACAPZOL	1		1 DF, INTO 3	METHIMAZOLE	DRUG18Q4.txt
155381711	3	SS	TIOTIL	1		UNK	PROPYLTHIOURACIL	DRUG18Q4.txt
155381711	4	SS	PROPICILLIN	1		UNK	PROPICILLIN	DRUG18Q4.txt
155381711	5	SS	LEVAXIN	1		UNK	LEVOTHYROXINE SODIUM	DRUG18Q4.txt
155445572	1	PS	METHIMAZOLE	1	Unknown	20 MILLIGRAM, DAILY	METHIMAZOLE	DRUG19Q2.txt
155492252	1	PS	METHIMAZOLE	1	Unknown	30 MG, DAILY	METHIMAZOLE	DRUG19Q2.txt
155492252	2	SS	PROPYLTHIOURACIL	1	Unknown	200 MILLIGRAM, TID (TITRATED TO)	PROPYLTHIOURACIL	DRUG19Q2.txt
155492252	3	SS	PROPRANOLOL	1	Unknown	40 MG, BID	PROPRANOLOL HYDROCHLORIDE	DRUG19Q2.txt
155496552	1	PS	METHIMAZOLE	1	Unknown	5 MG, DAILY	METHIMAZOLE	DRUG19Q2.txt
155496552	2	SS	BISOPROLOL	1	Unknown	UNK	BISOPROLOL	DRUG19Q2.txt
155496552	3	SS	POTASSIUM IODIDE	1	Unknown	30 MG, DAILY	POTASSIUM IODIDE	DRUG19Q2.txt
155496562	1	PS	METHIMAZOLE	1	Transplacental	5 MG, DAILY	METHIMAZOLE	DRUG19Q2.txt
155496562	2	SS	BISOPROLOL	1	Transplacental	UNK	BISOPROLOL	DRUG19Q2.txt
155496562	3	SS	POTASSIUM IODIDE	1	Transplacental	30 MG, DAILY	POTASSIUM IODIDE	DRUG19Q2.txt
155496582	1	PS	METHIMAZOLE	1	Transplacental	5 MG, DAILY	METHIMAZOLE	DRUG19Q2.txt
155496582	2	SS	BISOPROLOL	1	Transplacental	UNK	BISOPROLOL	DRUG19Q2.txt
155496582	3	SS	POTASSIUM IODIDE	1	Transplacental	30 MG, DAILY	POTASSIUM IODIDE	DRUG19Q2.txt
155496592	1	PS	METHIMAZOLE	1	Transplacental	5 MG, DAILY	METHIMAZOLE	DRUG19Q2.txt
155496592	2	SS	BISOPROLOL	1	Transplacental	UNK	BISOPROLOL	DRUG19Q2.txt
155496592	3	SS	POTASSIUM IODIDE	1	Transplacental	30 MG, DAILY	POTASSIUM IODIDE	DRUG19Q2.txt
155632571	1	PS	THACAPZOL	1	Oral	2 DF, QD, (2+0+1 TABLETS DAILY)	METHIMAZOLE	DRUG18Q4.txt
155632571	2	C	LEVAXIN	1		UNK	LEVOTHYROXINE SODIUM	DRUG18Q4.txt
155741451	1	PS	METHIMAZOLE	1	Unknown		METHIMAZOLE	DRUG18Q4.txt
155741451	2	C	ACENOCOUMAROL	1	Unknown		ACENOCOUMAROL	DRUG18Q4.txt
155741451	3	C	ATENOLOL	1	Unknown		ATENOLOL	DRUG18Q4.txt
155760991	1	PS	TAPAZOLE	1		UNK	METHIMAZOLE	DRUG18Q4.txt
155868122	1	PS	METHIMAZOLE	1	Unknown	20 MILLIGRAM, BID	METHIMAZOLE	DRUG19Q4.txt
155868122	2	SS	HYDROCORTISONE	1	Unknown	UNK	HYDROCORTISONE	DRUG19Q4.txt
155868122	3	SS	PROPRANOLOL	1	Unknown	60 MILLIGRAM, TID	PROPRANOLOL HYDROCHLORIDE	DRUG19Q4.txt
155868122	4	SS	POTASSIUM IODIDE	1	Unknown	5 DROPS EVERY 6 HRS	POTASSIUM IODIDE	DRUG19Q4.txt
156038061	1	PS	METHIMAZOLE	1		UNK	METHIMAZOLE	DRUG18Q4.txt
156231311	1	PS	METHIMAZOLE	1	Oral	UNK,	METHIMAZOLE	DRUG18Q4.txt
156585811	1	SS	ELIQUIS	1	Oral	2.5 MG, BID	APIXABAN	DRUG18Q4.txt
156585811	2	PS	METHIMAZOLE	1	Unknown	UNK	METHIMAZOLE	DRUG18Q4.txt
156822391	1	PS	METHIMAZOLE	1	Oral	UNK	METHIMAZOLE	DRUG18Q4.txt
157234991	1	PS	METHIMAZOLE	1		UNK	METHIMAZOLE	DRUG18Q4.txt
157234991	2	C	IODINE	1		UNK	IODINE	DRUG18Q4.txt
157234991	3	C	HYDROCORTISONE	1		UNK	HYDROCORTISONE	DRUG18Q4.txt
157234991	4	C	PROPRANOLOL	1		UNK	PROPRANOLOL HYDROCHLORIDE	DRUG18Q4.txt
157508751	1	PS	METHIMAZOLE	1	Unknown	10 MG	METHIMAZOLE	DRUG18Q4.txt
157508751	2	C	POTASSIUM IODIDE	1	Unknown	50 MG	POTASSIUM IODIDE	DRUG18Q4.txt
157508771	1	PS	METHIMAZOLE	1	Unknown	20 MG, 1X/DAY	METHIMAZOLE	DRUG18Q4.txt
157508781	1	PS	METHIMAZOLE	1	Unknown	10 MG, 3X/DAY	METHIMAZOLE	DRUG18Q4.txt
157551171	1	PS	METHIMAZOLE	1	Unknown	UNK	METHIMAZOLE	DRUG18Q4.txt
157551171	2	SS	AMIODARONE	1	Unknown	UNK	AMIODARONE	DRUG18Q4.txt
157551181	1	PS	METHIMAZOLE	1	Unknown	20 MILLIGRAM, TID	METHIMAZOLE	DRUG18Q4.txt
157551181	2	SS	METHIMAZOLE	1			METHIMAZOLE	DRUG18Q4.txt
157551181	3	SS	METHIMAZOLE	1			METHIMAZOLE	DRUG18Q4.txt
157551181	4	C	PROPRANOLOL	1	Unknown	60 MILLIGRAM, TID	PROPRANOLOL HYDROCHLORIDE	DRUG18Q4.txt
157551181	5	C	PROPRANOLOL	1			PROPRANOLOL HYDROCHLORIDE	DRUG18Q4.txt
157551181	6	C	PROPRANOLOL	1			PROPRANOLOL HYDROCHLORIDE	DRUG18Q4.txt
157601112	1	PS	METHIMAZOLE	1	Unknown	20 MILLIGRAM, DAILY	METHIMAZOLE	DRUG19Q4.txt
157601131	1	PS	METHIMAZOLE	1	Unknown	10 MILLIGRAM, TID	METHIMAZOLE	DRUG18Q4.txt
157616461	1	PS	METHIMAZOLE	1	Unknown		METHIMAZOLE	DRUG18Q4.txt
157616461	2	C	PROPRANOLOL	1	Unknown		PROPRANOLOL HYDROCHLORIDE	DRUG18Q4.txt
157630301	1	PS	METHIMAZOLE	1	Unknown		METHIMAZOLE	DRUG18Q4.txt
157653121	1	PS	METHIMAZOLE	1			METHIMAZOLE	DRUG18Q4.txt
157653121	2	SS	METOLAZONE	1			METOLAZONE	DRUG18Q4.txt
157704521	1	PS	METHIMAZOLE TABLETS USP	1	Oral	UNK	METHIMAZOLE	DRUG18Q4.txt
157890601	1	PS	METHIMAZOLE	1			METHIMAZOLE	DRUG18Q4.txt
157890601	2	SS	METOLAZONE	1			METOLAZONE	DRUG18Q4.txt
157892762	1	PS	METHIMAZOLE TABLETS USP	1		UNK	METHIMAZOLE	DRUG19Q2.txt
157892762	2	SS	METHIMAZOLE TABLETS USP	1		15 MILLIGRAM	METHIMAZOLE	DRUG19Q2.txt
158216871	1	PS	METHIMAZOLE	1			METHIMAZOLE	DRUG19Q1.txt
158216881	1	PS	METHIMAZOLE	1		UNK	METHIMAZOLE	DRUG19Q1.txt
158216891	1	PS	METHIMAZOLE	1		UNK	METHIMAZOLE	DRUG19Q1.txt
158216911	1	PS	METHIMAZOLE	1	Oral	10 MG, 2X/DAY	METHIMAZOLE	DRUG19Q1.txt
158216911	2	C	METOPROLOL	1			METOPROLOL	DRUG19Q1.txt
158216911	3	C	DESVENLAFAXINE ER	1		50 MG, 1X/DAY	DESVENLAFAXINE	DRUG19Q1.txt
158496491	1	SS	AMIMOX	1		UNK	AMOXICILLIN	DRUG19Q1.txt
158496491	2	PS	THACAPZOL	1		UNK	METHIMAZOLE	DRUG19Q1.txt
158559061	1	PS	METHIMAZOLE TABLETS 5 MG	1	Oral		METHIMAZOLE	DRUG19Q1.txt
158939861	1	PS	METHIMAZOLE	1	Oral	? QUANTITY:2 TABLET(S);?	METHIMAZOLE	DRUG19Q1.txt
158939861	3	C	ATENOLOL CHLORTHALIDON	2				DRUG19Q1.txt
158939861	5	C	METHIMAZOLE	1			METHIMAZOLE	DRUG19Q1.txt
158939861	7	C	VITA FUSION VITAMIN C	2				DRUG19Q1.txt
158976791	1	SS	EFAVIRENZ	1	Unknown	UNK	EFAVIRENZ	DRUG19Q1.txt
158976791	2	SS	EMTRICITABINE TENOFOVIR	1	Unknown	UNK	EMTRICITABINE TENOFOVIR	DRUG19Q1.txt
158976791	3	PS	METHIMAZOLE	1	Unknown	UNK	METHIMAZOLE	DRUG19Q1.txt
159408791	1	PS	TAPAZOLE	1		UNK	METHIMAZOLE	DRUG19Q1.txt
159459971	1	PS	METHIMAZOLE	1	Transplacental	UNK	METHIMAZOLE	DRUG19Q1.txt
159459971	2	SS	PROPYLTHIOURACIL	1	Transplacental	UNK	PROPYLTHIOURACIL	DRUG19Q1.txt
159460001	1	PS	METHIMAZOLE	1	Unknown	UNK	METHIMAZOLE	DRUG19Q1.txt
159460001	2	SS	PROPYLTHIOURACIL	1	Unknown	UNK	PROPYLTHIOURACIL	DRUG19Q1.txt
160059271	1	PS	METHIMAZOLE	1		7.5 MILLIGRAM, QD	METHIMAZOLE	DRUG19Q1.txt
160059271	2	SS	METHIMAZOLE	1		20 MILLIGRAM, BID	METHIMAZOLE	DRUG19Q1.txt
160059271	3	SS	METHIMAZOLE	1		30 MILLIGRAM, QD	METHIMAZOLE	DRUG19Q1.txt
160083791	1	PS	METHIMAZOLE	1		UNK	METHIMAZOLE	DRUG19Q1.txt
160274171	1	PS	METHIMAZOLE	1		UNK	METHIMAZOLE	DRUG19Q1.txt
160353461	1	PS	METHIMAZOLE TABLETS USP	1	Oral	5 MILLIGRAM, ONCE A DAY AT NIGHT	METHIMAZOLE	DRUG19Q1.txt
160353461	2	SS	VITAMIN A 00056001	1		DROPS	RETINOL	DRUG19Q1.txt
160394731	1	PS	TAPAZOLE	1		UNK	METHIMAZOLE	DRUG19Q1.txt
160451092	1	PS	METHIMAZOLE	1	Unknown	20 MILLIGRAM, DAILY	METHIMAZOLE	DRUG19Q2.txt
160770442	1	PS	TAPAZOLE	1		UNK	METHIMAZOLE	DRUG19Q2.txt
161271771	1	PS	METHIMAZOLE	1	Oral	? QUANTITY:270 TABLET(S);?	METHIMAZOLE	DRUG19Q2.txt
161428581	1	PS	THACAPZOL 5 MG TABLETTER	1	Oral	30 MILLIGRAM, QD	METHIMAZOLE	DRUG19Q2.txt
161446373	1	PS	METHIMAZOLE	1	Unknown	20 MILLIGRAM, DAILY	METHIMAZOLE	DRUG21Q2.txt
161446373	2	SS	METHIMAZOLE	1			METHIMAZOLE	DRUG21Q2.txt
161708312	1	PS	METHIMAZOLE	1		UNK	METHIMAZOLE	DRUG19Q2.txt
161796771	1	PS	METHIMAZOLE GENERIC FOR TAPZAOLE	1	Oral	? QUANTITY:1 TABLET(S);?	METHIMAZOLE	DRUG19Q2.txt
161796771	3	C	TAPAZOLE	1			METHIMAZOLE	DRUG19Q2.txt
161796771	5	C	INDERAL	1			PROPRANOLOL HYDROCHLORIDE	DRUG19Q2.txt
161796771	7	C	MULTIVITAMIN	1			VITAMINS	DRUG19Q2.txt
161796771	9	C	METHYLFOLATE	1			LEVOMEFOLATE CALCIUM	DRUG19Q2.txt
161897921	1	PS	METHIMAZOLE GENERIC FOR TAPAZOLE	1	Oral	? QUANTITY:5 MG MILLIGRAM(S);?	METHIMAZOLE	DRUG19Q2.txt
161979271	1	PS	METHIMAZOLE	1		UNK	METHIMAZOLE	DRUG19Q2.txt
162014732	1	PS	METHIMAZOLE	1	Transplacental	UNK	METHIMAZOLE	DRUG19Q4.txt
162374821	1	PS	METHIMAZOLE	1	Unknown	30 MILLIGRAM, DAILY	METHIMAZOLE	DRUG19Q2.txt
162705961	1	PS	METHIMAZOLE	1	Oral	30 MG, 1X/DAY	METHIMAZOLE	DRUG19Q2.txt
162705961	2	SS	METHIMAZOLE	1	Oral	15 MG, 1X/DAY	METHIMAZOLE	DRUG19Q2.txt
162705961	3	SS	METHIMAZOLE	1	Oral	15 MG, 1X/DAY	METHIMAZOLE	DRUG19Q2.txt
162705961	4	C	ENALAPRIL	1		UNK	ENALAPRIL	DRUG19Q2.txt
162705971	1	PS	METHIMAZOLE	1		UNK	METHIMAZOLE	DRUG19Q2.txt
162787841	1	PS	METHIMAZOLE	1	Oral	5 MG, UNK	METHIMAZOLE	DRUG19Q2.txt
162817331	1	PS	METHIMAZOLE TABLETS USP	1	Oral	UNK	METHIMAZOLE	DRUG19Q2.txt
163622262	1	PS	METHIMAZOLE	1	Unknown	3 X 5 MG/DAY	METHIMAZOLE	DRUG19Q2.txt
163650283	1	PS	METHIMAZOLE	1	Unknown	5 MILLIGRAM, TID	METHIMAZOLE	DRUG20Q2.txt
163679401	1	PS	METHIMAZOLE	1	Oral		METHIMAZOLE	DRUG19Q2.txt
163724491	1	PS	METHIMAZOLE TABLETS USP	1	Unknown	UNK	METHIMAZOLE	DRUG19Q2.txt
163944331	1	PS	THACAPZOL 5 MG TABLETTER	1	Oral	20 MILLIGRAM, QOD	METHIMAZOLE	DRUG19Q2.txt
163944331	2	C	LEVAXIN	1		UNK	LEVOTHYROXINE SODIUM	DRUG19Q2.txt
164394852	1	PS	TAPAZOLE	1		UNK	METHIMAZOLE	DRUG19Q4.txt
164394852	2	SS	BACTRIM	1		UNK	SULFAMETHOXAZOLE TRIMETHOPRIM	DRUG19Q4.txt
164394852	3	SS	PROPYLTHIOURACIL	1		UNK	PROPYLTHIOURACIL	DRUG19Q4.txt
164449241	1	PS	METHIMAZOLE	1	Transplacental	120 MG, 1X/DAY	METHIMAZOLE	DRUG19Q2.txt
164449241	2	SS	METHIMAZOLE	1	Transplacental	60 MG/DAY	METHIMAZOLE	DRUG19Q2.txt
164449241	3	SS	METHIMAZOLE	1	Transplacental	40 MG/DAY	METHIMAZOLE	DRUG19Q2.txt
164449241	4	SS	METHIMAZOLE	1	Transplacental	20 MG/DAY	METHIMAZOLE	DRUG19Q2.txt
164631741	1	SS	ELIQUIS	1	Oral	5 MILLIGRAM, BID	APIXABAN	DRUG19Q2.txt
164631741	2	PS	METHIMAZOLE	1	Unknown	UNK	METHIMAZOLE	DRUG19Q2.txt
164933761	1	PS	METHIMAZOLE	1	Unknown	UNK	METHIMAZOLE	DRUG19Q2.txt
164933761	2	SS	METOPROLOL	1	Unknown	UNK	METOPROLOL	DRUG19Q2.txt
165128752	1	PS	METHIMAZOLE	1		10 MG, 2X/DAY	METHIMAZOLE	DRUG19Q3.txt
165128752	2	SS	METHIMAZOLE	1		5 MG, UNK	METHIMAZOLE	DRUG19Q3.txt
165214941	1	PS	METHIMAZOLE	1	Unknown	10 MG, UNK	METHIMAZOLE	DRUG19Q3.txt
165214941	2	C	POTASSIUM IODIDE	1	Unknown	50 MG, UNK	POTASSIUM IODIDE	DRUG19Q3.txt
165908991	1	PS	METHIMAZOLE	1	Oral	? QUANTITY:1 TABLET(S);?	METHIMAZOLE	DRUG19Q3.txt
165908991	2	C	MACRODANTIN	1			NITROFURANTOIN	DRUG19Q3.txt
165908991	4	C	LASIX	1			FUROSEMIDE	DRUG19Q3.txt
165908991	6	C	ATORVASTAIN	1			ATORVASTATIN	DRUG19Q3.txt
165908991	8	C	KCL	1			POTASSIUM CHLORIDE	DRUG19Q3.txt
165908991	10	C	RALOXIFENE HCL	1			RALOXIFENE	DRUG19Q3.txt
165908991	12	C	NAMENDA	1			MEMANTINE HYDROCHLORIDE	DRUG19Q3.txt
165908991	14	C	METHIMAZOLE	1			METHIMAZOLE	DRUG19Q3.txt
165908991	16	C	AMLODIPINE BESYLATE	1			AMLODIPINE BESYLATE	DRUG19Q3.txt
165908991	18	C	METOPROLOL TARTRATE	1			METOPROLOL TARTRATE	DRUG19Q3.txt
165908991	20	C	CITALOPRAM	1			CITALOPRAM HYDROBROMIDE	DRUG19Q3.txt
165908991	22	C	LORAZEPAM	1			LORAZEPAM	DRUG19Q3.txt
165908991	24	C	BABY ASA	1			ASPIRIN	DRUG19Q3.txt
165908991	26	C	PROBIOTICS	1			PROBIOTICS NOS	DRUG19Q3.txt
165908991	28	C	BENEFIBER	1			STARCH WHEAT	DRUG19Q3.txt
165908991	30	C	CALCIUM WITH VIT D	2				DRUG19Q3.txt
165908991	32	C	VIT D 2000	2				DRUG19Q3.txt
166147222	1	PS	METHIMAZOLE	1	Unknown	UNK	METHIMAZOLE	DRUG19Q4.txt
166361751	1	PS	METHIMAZOLE	1		UNK	METHIMAZOLE	DRUG19Q3.txt
166412622	1	PS	METHIMAZOLE	1	Unknown	UNK	METHIMAZOLE	DRUG20Q3.txt
166412622	2	SS	PROPYLTHIOURACIL	1	Unknown	UNK	PROPYLTHIOURACIL	DRUG20Q3.txt
166474011	1	PS	METHIMAZOLE	1		UNK	METHIMAZOLE	DRUG19Q3.txt
166521111	1	PS	METHIMAZOLE	1			METHIMAZOLE	DRUG19Q3.txt
166521111	3	C	ATHENEZOLFOR	2				DRUG19Q3.txt
166521111	5	C	METHIMIZOLE	2				DRUG19Q3.txt
166569531	1	PS	TAPAZOLE	1		UNK	METHIMAZOLE	DRUG19Q3.txt
166569531	2	SS	REQUIP	1		UNK	ROPINIROLE HYDROCHLORIDE	DRUG19Q3.txt
166778762	1	PS	TAPAZOLE	1		2 DF, DAILY	METHIMAZOLE	DRUG19Q3.txt
166778762	2	SS	TAPAZOLE	1		3 DF, DAILY	METHIMAZOLE	DRUG19Q3.txt
166778762	3	SS	TAPAZOLE	1		10 MG, 3X/DAY (3 TABLETS, DAILY)	METHIMAZOLE	DRUG19Q3.txt
166920291	1	PS	METHIMAZOLE TABLETS USP	1		UNK	METHIMAZOLE	DRUG19Q3.txt
166920291	2	SS	METHIMAZOLE TABLETS USP	1	Unknown	UNK	METHIMAZOLE	DRUG19Q3.txt
166920291	3	SS	PREDNISONE	1	Unknown	UNK	PREDNISONE	DRUG19Q3.txt
166920291	4	C	PROPRANOLOL	1		UNK	PROPRANOLOL HYDROCHLORIDE	DRUG19Q3.txt
166920291	5	C	ATENOLOL	1		UNK	ATENOLOL	DRUG19Q3.txt
166920291	6	C	CARVEDILOL	1		UNK	CARVEDILOL	DRUG19Q3.txt
166925171	1	PS	METHIMAZOLE	1	Oral		METHIMAZOLE	DRUG19Q4.txt
166925171	2	C	METOPROLOL	1			METOPROLOL	DRUG19Q4.txt
167163051	1	PS	METHIMAZOLE	1	Oral		METHIMAZOLE	DRUG19Q4.txt
167455001	1	PS	METHIMAZOLE	1		UNK	METHIMAZOLE	DRUG19Q3.txt
167760902	1	PS	METHIMAZOLE	1		UNK	METHIMAZOLE	DRUG19Q3.txt
167760902	2	SS	PROPYLTHIOURACIL	1	Oral	300 MG, 4X/DAY	PROPYLTHIOURACIL	DRUG19Q3.txt
167760902	3	SS	DEXAMETHASONE	1	Intravenous (not otherwise specified)	2 MG, 4X/DAY (2MG EVERY 6 H IV)	DEXAMETHASONE	DRUG19Q3.txt
167760902	4	SS	POTASSIUM IODIDE	1	Oral	150 MG, 3X/DAY (SATURATED SOLUTION, SSKI, DISCONTINUED ON HOSPITAL D 12)	POTASSIUM IODIDE	DRUG19Q3.txt
167760902	5	SS	ESMOLOL	1		UNK (CONTINUOUS ESMOLOL INFUSION)	ESMOLOL HYDROCHLORIDE	DRUG19Q3.txt
167760902	6	C	LEVOTHYROXINE	1		50 UG, DAILY	LEVOTHYROXINE	DRUG19Q3.txt
167760902	7	C	SILDENAFIL	1		UNK	SILDENAFIL	DRUG19Q3.txt
167760902	8	C	DIGOXIN	1		UNK	DIGOXIN	DRUG19Q3.txt
167760902	9	C	WARFARIN	1		UNK	WARFARIN	DRUG19Q3.txt
167760902	10	C	OMEPRAZOLE	1		UNK	OMEPRAZOLE	DRUG19Q3.txt
167760902	11	C	ONDANSETRON	1		UNK	ONDANSETRON	DRUG19Q3.txt
167760902	12	C	EPOPROSTENOL	1	Intravenous (not otherwise specified)	UNK	EPOPROSTENOL	DRUG19Q3.txt
168038631	1	PS	METHIMAZOLE	1		30 MILLIGRAM, QD	METHIMAZOLE	DRUG19Q3.txt
168038631	2	SS	METHIMAZOLE	1		20 MILLIGRAM, QD	METHIMAZOLE	DRUG19Q3.txt
168049281	1	PS	METHIMAZOLE	1		20 MG, DAILY	METHIMAZOLE	DRUG19Q3.txt
168049281	2	SS	METHIMAZOLE	1		30 MG, DAILY (DURING HER FIRST HOSPITAL STAY)	METHIMAZOLE	DRUG19Q3.txt
168049452	1	PS	METHIMAZOLE	1	Oral	5 MILLIGRAM TAKING SINCE 2.5 YEARS	METHIMAZOLE	DRUG21Q1.txt
168049452	2	C	CLARITHROMYCIN	1	Unknown		CLARITHROMYCIN	DRUG21Q1.txt
168175712	1	PS	TAPAZOLE	1		UNK	METHIMAZOLE	DRUG19Q3.txt
168231761	1	PS	METHIMAZOLE	1	Unknown	20 MILLIGRAM, QD	METHIMAZOLE	DRUG19Q3.txt
168231761	2	SS	METHIMAZOLE	1	Unknown	30 MILLIGRAM, QD	METHIMAZOLE	DRUG19Q3.txt
168254022	1	PS	METHIMAZOLE	1	Oral	5 MILLIGRAM	METHIMAZOLE	DRUG20Q3.txt
168445661	1	PS	METHIMAZOLE	1		UNK	METHIMAZOLE	DRUG19Q3.txt
168445661	2	C	EPOPROSTENOL	1		UNK	EPOPROSTENOL	DRUG19Q3.txt
168494172	1	PS	METHIMAZOLE	1	Unknown	20 MILLIGRAM, DAILY	METHIMAZOLE	DRUG20Q3.txt
168494172	2	SS	METHIMAZOLE	1	Unknown	30 MILLIGRAM, DAILY	METHIMAZOLE	DRUG20Q3.txt
168809353	1	PS	TAPAZOLE	1	Oral	2.5 MG, ONCE A DAY (5 MG TABLET CUT IN HALF)	METHIMAZOLE	DRUG21Q2.txt
168985971	1	PS	METHIMAZOLE FOR TAPAZOLE 10 MG TABLET	1		? QUANTITY:2 TABLET(S);?	METHIMAZOLE	DRUG19Q4.txt
168985971	2	C	ATENOLOL	1			ATENOLOL	DRUG19Q4.txt
168985971	3	C	POTASSIUM CHLORIDE	1			POTASSIUM CHLORIDE	DRUG19Q4.txt
168985971	4	C	MULTI VITAMIN	1			ALPHA TOCOPHEROL ACETATE DL ASCORBIC ACID CYANOCOBALAMIN FLUORIDE ION FOLIC ACID NIACIN PYRIDOXINE RIBOFLAVIN THIAMINE VITAMIN A VITAMIN D	DRUG19Q4.txt
168985971	5	C	COENZYME Q10	1			UBIDECARENONE	DRUG19Q4.txt
168985971	6	C	VITAMIN B COMPLEX	1			CYANOCOBALAMIN DEXPANTHENOL NIACINAMIDE PYRIDOXINE HYDROCHLORIDE RIBOFLAVIN 5 PHOSPHATE SODIUM THIAMINE HYDROCHLORIDE VITAMIN B COMPLEX	DRUG19Q4.txt
169141711	1	PS	METHIMAZOLE	1		UNK	METHIMAZOLE	DRUG19Q4.txt
169297601	1	PS	METHIMAZOLE	1	Unknown		METHIMAZOLE	DRUG19Q4.txt
169317582	1	PS	TAPAZOLE	1		20 MG, DAILY [TWO PILLS A DAY]	METHIMAZOLE	DRUG19Q4.txt
169548182	1	PS	METHIMAZOLE	1	Unknown	UNK	METHIMAZOLE	DRUG20Q4.txt
169550351	1	PS	METHIMAZOLE	1	Unknown	30 MILLIGRAM, DAILY	METHIMAZOLE	DRUG19Q4.txt
169554912	1	PS	METHIMAZOLE	1	Unknown	20 MILLIGRAM	METHIMAZOLE	DRUG21Q1.txt
169554912	2	C	FUROSEMIDE	1	Unknown	UNK (25 MILLIGRAM)	FUROSEMIDE	DRUG21Q1.txt
169554912	3	C	BISOPROLOL	1	Unknown	UNK (5 MILLIGRAM)	BISOPROLOL	DRUG21Q1.txt
169554912	4	C	ATORVASTATIN	1	Unknown	UNK (20 MILLIGRAM)	ATORVASTATIN	DRUG21Q1.txt
169662681	1	PS	METHIMAZOLE	1		UNK	METHIMAZOLE	DRUG19Q4.txt
169738611	1	PS	METHIMAZOLE	1	Unknown	UNK	METHIMAZOLE	DRUG19Q4.txt
169791062	1	PS	METHIMAZOLE	1		UNK	METHIMAZOLE	DRUG22Q1.txt
169834993	1	PS	METHIMAZOLE	1		UNK	METHIMAZOLE	DRUG19Q4.txt
169834993	2	C	METOPROLOL	1		UNK	METOPROLOL	DRUG19Q4.txt
169834993	3	C	LISINOPRIL	1		UNK	LISINOPRIL	DRUG19Q4.txt
169852831	1	PS	TAPAZOLE	1		20 MG, 4X/DAY	METHIMAZOLE	DRUG19Q4.txt
169852831	2	SS	TAPAZOLE	1		80 MG, UNK (DURING 24HOURS)	METHIMAZOLE	DRUG19Q4.txt
169852831	3	SS	TAPAZOLE	1		5 MG, UNK	METHIMAZOLE	DRUG19Q4.txt
169852831	4	SS	TAPAZOLE	1		20 MG, 2X/DAY	METHIMAZOLE	DRUG19Q4.txt
169852831	5	SS	TAPAZOLE	1		60 MG, UNK	METHIMAZOLE	DRUG19Q4.txt
169852831	6	SS	TAPAZOLE	1		60 MG, UNK	METHIMAZOLE	DRUG19Q4.txt
169852831	7	SS	TAPAZOLE	1		60 MG, (IN AN 8 HOUR PERIOD)	METHIMAZOLE	DRUG19Q4.txt
169852831	8	C	METOPROLOL	1		50 MG, 2X/DAY	METOPROLOL	DRUG19Q4.txt
169852831	9	C	METOPROLOL	1		100 MG, 2X/DAY	METOPROLOL	DRUG19Q4.txt
169902781	1	PS	METHIMAZOLE	1	Parenteral		METHIMAZOLE	DRUG19Q4.txt
169930231	1	PS	METHIMAZOLE	1	Unknown		METHIMAZOLE	DRUG19Q4.txt
169938051	1	PS	METHIMAZOLE	1		UNK	METHIMAZOLE	DRUG19Q4.txt
170092461	1	PS	METHIMAZOLE	1	Unknown	10 MILLIGRAM, QD	METHIMAZOLE	DRUG19Q4.txt
170164321	1	PS	METHIMAZOLE	1	Oral	5 MILLIGRAM, QD	METHIMAZOLE	DRUG19Q4.txt
170276052	1	PS	TAPAZOLE	1		UNK	METHIMAZOLE	DRUG19Q4.txt
170286153	1	PS	METHIMAZOLE	1	Unknown	UNK	METHIMAZOLE	DRUG21Q4.txt
170286153	2	C	LISINOPRIL	1	Unknown	UNK	LISINOPRIL	DRUG21Q4.txt
170286153	3	C	METOPROLOL	1	Unknown	UNK	METOPROLOL	DRUG21Q4.txt
170299752	1	PS	METHIMAZOLE	1	Oral	5 milligram Q8H	METHIMAZOLE	DRUG21Q4.txt
170299752	2	SS	PROPRANOLOL	1	Oral	20 milligram	PROPRANOLOL HYDROCHLORIDE	DRUG21Q4.txt
170299752	3	SS	PROPRANOLOL	1	Intravenous (not otherwise specified)	UNK ( 1 mg Q4H)	PROPRANOLOL HYDROCHLORIDE	DRUG21Q4.txt
170299752	4	SS	POTASSIUM CHLORIDE	1	Oral	40 mEq	POTASSIUM CHLORIDE	DRUG21Q4.txt
170299752	5	SS	POTASSIUM CHLORIDE	1	Intravenous (not otherwise specified)	UNK (10 mEq Q2H)	POTASSIUM CHLORIDE	DRUG21Q4.txt
170300512	1	PS	METHIMAZOLE	1	Unknown	10 milligram, Daily	METHIMAZOLE	DRUG21Q4.txt
170301412	1	PS	METHIMAZOLE	1	Unknown	UNK	METHIMAZOLE	DRUG21Q4.txt
170582822	1	PS	METHIMAZOLE	1		60 MG, 2X/DAY (LIMITING THE CONTINUATION OF MAXIMUM DOSES OF MMI)	METHIMAZOLE	DRUG19Q4.txt
170582822	2	C	AMIODARONE	1	Intravenous (not otherwise specified)	UNK	AMIODARONE	DRUG19Q4.txt
170582822	3	C	LUGOLS IODINE	1		UNK, 3X/DAY (10 DROPS TID)	IODINE POTASSIUM IODIDE	DRUG19Q4.txt
170582822	4	C	HYDROCORTISONE	1	Intravenous (not otherwise specified)	100 MG, 3X/DAY	HYDROCORTISONE	DRUG19Q4.txt
170584461	1	PS	METHIMAZOLE	1		UNK	METHIMAZOLE	DRUG19Q4.txt
170584461	2	C	AMIODARONE	1		UNK	AMIODARONE	DRUG19Q4.txt
170584461	3	C	BIOTIN	1		UNK	BIOTIN	DRUG19Q4.txt
170584461	4	C	ESTRADIOL	1		UNK	ESTRADIOL	DRUG19Q4.txt
170586121	1	PS	TAPAZOLE	1		UNK	METHIMAZOLE	DRUG19Q4.txt
170708871	1	PS	METHIMAZOLE	1		5 MG, 2X/DAY	METHIMAZOLE	DRUG19Q4.txt
170820431	1	PS	METHIMAZOLE	1	Unknown	UNK	METHIMAZOLE	DRUG19Q4.txt
170820431	2	SS	POTASSIUM IODIDE	1	Unknown		POTASSIUM IODIDE	DRUG19Q4.txt
170820431	3	SS	COLESTYRAMINE	1	Unknown		CHOLESTYRAMINE	DRUG19Q4.txt
171135072	1	PS	METHIMAZOLE	1	Transplacental	60 milligram, Daily	METHIMAZOLE	DRUG22Q1.txt
171135112	1	PS	METHIMAZOLE	1	Transplacental	60 milligram, Daily	METHIMAZOLE	DRUG22Q1.txt
171135162	1	PS	METHIMAZOLE	1	Oral	60 milligram, Daily	METHIMAZOLE	DRUG22Q1.txt
171137532	1	PS	METHIMAZOLE	1	Oral	60 milligram, Daily	METHIMAZOLE	DRUG22Q1.txt
171140182	1	PS	METHIMAZOLE	1	Unknown	5 milligram, bid	METHIMAZOLE	DRUG22Q2.txt
171140582	1	PS	METHIMAZOLE	1	Unknown	UNK	METHIMAZOLE	DRUG22Q2.txt
171140582	2	C	AMIODARONE	1	Unknown	UNK	AMIODARONE	DRUG22Q2.txt
171140582	3	C	BIOTIN	1	Unknown	UNK	BIOTIN	DRUG22Q2.txt
171140582	4	C	ESTRADIOL	1	Unknown	UNK	ESTRADIOL	DRUG22Q2.txt
171141062	1	PS	METHIMAZOLE	1	Unknown	UNK	METHIMAZOLE	DRUG22Q2.txt
171141062	2	C	AMLODIPINE	1	Unknown	UNK	AMLODIPINE BESYLATE	DRUG22Q2.txt
171141062	3	C	OMEPRAZOLE	1	Unknown	UNK	OMEPRAZOLE	DRUG22Q2.txt
171141062	4	C	ATORVASTATIN	1	Unknown	UNK	ATORVASTATIN	DRUG22Q2.txt
171141062	5	C	ASPIRIN	1	Unknown	UNK	ASPIRIN	DRUG22Q2.txt
171198611	1	PS	METHIMAZOLE	1	Oral	UNK UNK, QD	METHIMAZOLE	DRUG19Q4.txt
171243701	1	PS	METHIMAZOLE	1		5 MILLIGRAM, BID	METHIMAZOLE	DRUG19Q4.txt
171436182	1	PS	TAPAZOLE	1		5 MG, UNK	METHIMAZOLE	DRUG19Q4.txt
171436182	2	SS	TAPAZOLE	1		2.5 MG, (TOOK IT DOWN TO 2.5MG EVERY 2 OTHER DAY)	METHIMAZOLE	DRUG19Q4.txt
171436182	3	SS	TAPAZOLE	1		2.5 MG (TOOK IT DOWN TO 2.5MG EVERY OTHER DAY)	METHIMAZOLE	DRUG19Q4.txt
171466842	1	PS	METHIMAZOLE	1	Transplacental	UNK	METHIMAZOLE	DRUG22Q2.txt
171466842	2	SS	METHIMAZOLE	1			METHIMAZOLE	DRUG22Q2.txt
171466842	3	SS	METOPROLOL	1	Transplacental	UNK	METOPROLOL	DRUG22Q2.txt
171466842	4	SS	METOPROLOL	1			METOPROLOL	DRUG22Q2.txt
171466842	5	SS	PROPYLTHIOURACIL	1	Transplacental	UNK	PROPYLTHIOURACIL	DRUG22Q2.txt
171466842	6	SS	PROPYLTHIOURACIL	1			PROPYLTHIOURACIL	DRUG22Q2.txt
171947121	1	PS	METHIMAZOLE TABLETS	1	Oral		METHIMAZOLE	DRUG20Q1.txt
171947121	2	C	PROPRANOLOL	1			PROPRANOLOL HYDROCHLORIDE	DRUG20Q1.txt
171947121	3	C	FILGRASTIM	1			FILGRASTIM	DRUG20Q1.txt
171947121	4	C	CEFEPIME	1			CEFEPIME HYDROCHLORIDE	DRUG20Q1.txt
172017181	1	PS	METHIMAZOLE TABLETS USP	1	Unknown	2.5 MILLIGRAM, 3XW	METHIMAZOLE	DRUG19Q4.txt
172017181	2	C	ALENDRONATE	1			ALENDRONATE SODIUM	DRUG19Q4.txt
172238911	1	PS	METHIMAZOLE METHIMAZOLE10MG TAB	1	Oral		METHIMAZOLE	DRUG19Q4.txt
172332091	1	PS	METHIMAZOLE	1			METHIMAZOLE	DRUG20Q1.txt
172332101	1	PS	METHIMAZOLE	1		UNK	METHIMAZOLE	DRUG20Q1.txt
172332111	1	PS	METHIMAZOLE	1	Oral	2.5 MG, 1X/DAY	METHIMAZOLE	DRUG20Q1.txt
172332111	2	SS	METHIMAZOLE	1			METHIMAZOLE	DRUG20Q1.txt
172332111	3	C	PEPTO BISMOL	1			BISMUTH SUBSALICYLATE	DRUG20Q1.txt
172332121	1	PS	METHIMAZOLE	1		UNK	METHIMAZOLE	DRUG20Q1.txt
172545082	1	PS	METHIMAZOLE	1	Oral	10 MG, DAILY	METHIMAZOLE	DRUG20Q1.txt
172545082	2	C	CRESTOR	1		10 MG, 1X/DAY, (10 MG ONCE A DAY)	ROSUVASTATIN CALCIUM	DRUG20Q1.txt
172545082	3	C	METOPROLOL	1		25 MG, 1X/DAY, (25 MG ONCE A DAY)	METOPROLOL	DRUG20Q1.txt
172545082	4	C	SERTRALINE	1		50 MG, 1X/DAY, (50 MG ONCE A DAY)	SERTRALINE HYDROCHLORIDE	DRUG20Q1.txt
172545082	5	C	XARELTO	1		20 MG, 1X/DAY, (20 MG ONCE A DAY)	RIVAROXABAN	DRUG20Q1.txt
172545082	6	C	XARELTO	1			RIVAROXABAN	DRUG20Q1.txt
172675071	1	PS	METHIMAZOLE	1	Oral	UNK	METHIMAZOLE	DRUG20Q1.txt
172675071	2	SS	METOPROLOL TARTRATE	1	Oral	UNK	METOPROLOL TARTRATE	DRUG20Q1.txt
172675071	3	SS	DIPHENHYDRAMINE	1	Oral	UNK	DIPHENHYDRAMINE	DRUG20Q1.txt
172675071	4	SS	ZOLPIDEM	1	Oral	UNK	ZOLPIDEM TARTRATE	DRUG20Q1.txt
172763972	1	PS	METHIMAZOLE TABLETS USP	1	Oral	7.5 MILLIGRAM, QD	METHIMAZOLE	DRUG20Q1.txt
172987171	1	PS	METHIMAZOLE	1	Oral		METHIMAZOLE	DRUG20Q1.txt
173025531	1	PS	METIZOL 5 MG TABLETS	1	Oral	10 MG	METHIMAZOLE	DRUG20Q1.txt
173308491	1	PS	METHIMAZOLE	1		UNK	METHIMAZOLE	DRUG20Q1.txt
173308491	2	SS	PROPANOLOL HCL	1		UNK	PROPRANOLOL HYDROCHLORIDE	DRUG20Q1.txt
173763231	1	PS	METHIMAZOLE	1	Unknown	0.5 MG/KG/DAY	METHIMAZOLE	DRUG20Q1.txt
173763241	1	PS	METHIMAZOLE	1	Unknown	UNK	METHIMAZOLE	DRUG20Q1.txt
173763241	2	SS	PROPRANOLOL	1	Unknown	UNK	PROPRANOLOL HYDROCHLORIDE	DRUG20Q1.txt
173959612	1	PS	TAPAZOLE	1		UNK	METHIMAZOLE	DRUG20Q1.txt
173959612	2	C	PREDNISONE	1	Oral	25 MG PER DAY	PREDNISONE	DRUG20Q1.txt
173959612	3	C	METHOTREXATE	1		15 MG, WEEKLY	METHOTREXATE	DRUG20Q1.txt
173959612	4	C	METHOTREXATE	1		20 MG, WEEKLY (INCREASED)	METHOTREXATE	DRUG20Q1.txt
173959612	5	C	ESCITALOPRAM	1		UNK	ESCITALOPRAM OXALATE	DRUG20Q1.txt
173959612	6	C	SECUKINUMAB	1		UNK	SECUKINUMAB	DRUG20Q1.txt
174115151	1	PS	METHIMAZOLE	1	Unknown	UNK	METHIMAZOLE	DRUG20Q1.txt
174115151	2	SS	METOPROLOL	1	Unknown	UNK	METOPROLOL	DRUG20Q1.txt
174119681	1	PS	METHIMAZOLE	1	Transplacental	UNK	METHIMAZOLE	DRUG20Q1.txt
174119681	2	SS	METOPROLOL	1	Transplacental	25 MILLIGRAM, DAILY	METOPROLOL	DRUG20Q1.txt
174200421	1	PS	METHIMAZOLE	1		10 MG, UNK	METHIMAZOLE	DRUG20Q1.txt
174386291	1	PS	METHIMAZOLE	1		UNK	METHIMAZOLE	DRUG20Q1.txt
174397051	1	PS	METHIMAZOLE TABLETS USP	1	Oral	ONCE A DAY	METHIMAZOLE	DRUG20Q1.txt
174452201	1	PS	METHIMAZOLE	1		UNK	METHIMAZOLE	DRUG20Q1.txt
174495892	1	PS	METHIMAZOLE	1	Unknown	5 MILLIGRAM, QD	METHIMAZOLE	DRUG20Q1.txt
174513531	1	PS	TAPAZOLE	1		UNK, DAILY [TAKE 20 A DAY]	METHIMAZOLE	DRUG20Q1.txt
174513531	2	SS	TAPAZOLE	1		5 MG, 4X/DAY	METHIMAZOLE	DRUG20Q1.txt
174593291	1	PS	THACAPZOL 5 MG TABLETTER	1	Oral	20 MILLIGRAM, QD	METHIMAZOLE	DRUG20Q1.txt
174724761	1	PS	METHIMAZOLE	1		UNK	METHIMAZOLE	DRUG20Q1.txt
174824231	1	PS	METHIMAZOLE	1		UNK	METHIMAZOLE	DRUG20Q1.txt
174988991	1	PS	METHIMAZOLE	1	Unknown	0.5 MILLIGRAM/KILOGRAM, DAILY	METHIMAZOLE	DRUG20Q1.txt
174988991	2	SS	METHIMAZOLE	1	Unknown	1 MILLIGRAM/KILOGRAM	METHIMAZOLE	DRUG20Q1.txt
174988991	3	C	LEVOTHYROXINE	1	Unknown	137.5 MICROGRAM, DAILY	LEVOTHYROXINE	DRUG20Q1.txt
174992521	1	PS	METHIMAZOLE	1	Unknown	0.4 MILLIGRAM/KILOGRAM, DAILY	METHIMAZOLE	DRUG20Q1.txt
174992541	1	PS	METHIMAZOLE	1	Unknown	0.4 MILLIGRAM/KILOGRAM, UNK	METHIMAZOLE	DRUG20Q1.txt
174992541	2	C	LEVOTHYROXYNE	2	Unknown	137 MICROGRAM, UNK		DRUG20Q1.txt
175105201	1	PS	METHIMAZOLE	1	Unknown	30 MILLIGRAM, DAILY	METHIMAZOLE	DRUG20Q1.txt
175478531	1	PS	METHIMAZOLE TABLETS 5 MG	1	Oral		METHIMAZOLE	DRUG20Q1.txt
175754661	1	PS	METHIMAZOLE	1		UNK	METHIMAZOLE	DRUG20Q1.txt
177066711	1	PS	THYROZOL 10 MG	1	Oral	AT AN UNKNOWN DOSE	METHIMAZOLE	DRUG20Q2.txt
177066711	2	SS	THYROZOL 10 MG	1	Oral	THERAPY START DATE: DEC 2018?DOSE INCREASED	METHIMAZOLE	DRUG20Q2.txt
177066711	3	SS	THYROZOL 10 MG	1	Oral	THERAPY START DATE: JAN 2019?DOSE DECREASED	METHIMAZOLE	DRUG20Q2.txt
177066711	4	SS	THYROZOL 10 MG	1	Oral	THERAPY START DATE: JUN 2019?DOSE DECREASED	METHIMAZOLE	DRUG20Q2.txt
177066711	5	SS	THYROZOL 10 MG	1	Oral	THERAPY START DATE: JUL 2019?DOSE INCREASED	METHIMAZOLE	DRUG20Q2.txt
177066711	6	SS	THYROZOL 10 MG	1	Oral	THERAPY START DATE: AUG 2019?DOSE DECREASED	METHIMAZOLE	DRUG20Q2.txt
177066711	7	SS	THYROZOL 10 MG	1	Oral	THERAPY START DATE: SEP 2019?DOSE INCREASED	METHIMAZOLE	DRUG20Q2.txt
177066711	8	SS	THYROZOL 10 MG	1	Oral	THERAPY START DATE: 14 JAN 2020?DOSE DECREASED	METHIMAZOLE	DRUG20Q2.txt
177066711	9	SS	THYROZOL 10 MG	1	Oral	THERAPY START DATE: 03 APR 2020?DOSE INCREASED	METHIMAZOLE	DRUG20Q2.txt
177066711	10	SS	THYROZOL 10 MG	1	Oral	THERAPY START DATE: 15 APR 2020?DOSE INCREASED	METHIMAZOLE	DRUG20Q2.txt
177066711	11	SS	EUTHYROX	1	Oral	THERAPY START DATE: JUN 2019	LEVOTHYROXINE SODIUM	DRUG20Q2.txt
177066711	12	SS	EUTHYROX	1	Oral	THERAPY START DATE: AUG 2019?DOSE DECREASED	LEVOTHYROXINE SODIUM	DRUG20Q2.txt
177066711	13	SS	EUTHYROX	1	Oral	THERAPY START DATE: 2019?DOSE REINTRODUCED	LEVOTHYROXINE SODIUM	DRUG20Q2.txt
177066711	14	SS	EUTHYROX	1	Oral	THERAPY START DATE: 2019?DOSE INCREASED	LEVOTHYROXINE SODIUM	DRUG20Q2.txt
177066711	15	SS	EUTHYROX	1	Oral	THERAPY START DATE: 03 APR 2020?DOSE DECREASED	LEVOTHYROXINE SODIUM	DRUG20Q2.txt
177306141	1	PS	THYROZOL	1	Oral		METHIMAZOLE	DRUG20Q2.txt
177306141	2	SS	EUTHYROX	1			LEVOTHYROXINE SODIUM	DRUG20Q2.txt
177449462	1	PS	TAPAZOLE	1	Oral	10 MG, ONCE A DAY	METHIMAZOLE	DRUG20Q2.txt
177640971	1	PS	METHIMAZOLE	1		2 DIVIDED DOSES	METHIMAZOLE	DRUG20Q2.txt
177669472	1	PS	THACAPZOL	1		UNK	METHIMAZOLE	DRUG20Q4.txt
177669472	2	SS	THACAPZOL	1			METHIMAZOLE	DRUG20Q4.txt
177697132	1	PS	METHIMAZOLE	1		10 MG	METHIMAZOLE	DRUG20Q2.txt
177910501	1	PS	METHIMAZOLE TABLETS USP	1		1 DOSAGE FORM, QD (ONE TABLET ONCE A DAY)	METHIMAZOLE	DRUG20Q2.txt
178003951	1	PS	METHIMAZOLE	1	Unknown	7.5 MILLIGRAM, DAILY (MORNING 5 MG AND EVENING 2.5 MG DAILY)	METHIMAZOLE	DRUG20Q2.txt
178119481	1	PS	METHIMAZOLE	1	Unknown	40 MILLIGRAM, QD	METHIMAZOLE	DRUG20Q2.txt
178238222	1	PS	TAPAZOLE	1		UNK	METHIMAZOLE	DRUG20Q2.txt
178415181	1	PS	TAPAZOLE	1		UNK	METHIMAZOLE	DRUG20Q2.txt
178754101	1	PS	TAPAZOLE	1		UNK	METHIMAZOLE	DRUG20Q2.txt
178896591	1	PS	METHIMAZOLE	1	Unknown	THERAPY INITIATED SIX WEEKS PRIOR TO PRESENTATION	METHIMAZOLE	DRUG20Q2.txt
178896591	2	I	PROPYLTHIOURACIL	1	Unknown		PROPYLTHIOURACIL	DRUG20Q2.txt
178896591	3	I	METHYLPREDNISOLONE	1	Unknown		METHYLPREDNISOLONE	DRUG20Q2.txt
178939492	1	PS	METHIMAZOLE	1	Unknown	10 milligram, tid	METHIMAZOLE	DRUG22Q4.txt
179209411	1	PS	METHIMAZOLE	1	Transplacental	10 MILLIGRAM, BID	METHIMAZOLE	DRUG20Q2.txt
179209411	2	SS	PREDNISOLONE	1	Transplacental	10 MILLIGRAM, QD	PREDNISOLONE	DRUG20Q2.txt
179209411	3	SS	PROPRANOLOL	1	Transplacental	20 MILLIGRAM, BID	PROPRANOLOL HYDROCHLORIDE	DRUG20Q2.txt
179209411	4	SS	PROPYLTHIOURACIL	1	Transplacental	75 MILLIGRAM, BID	PROPYLTHIOURACIL	DRUG20Q2.txt
179209411	5	SS	PROPYLTHIOURACIL	1	Transplacental	100 MILLIGRAM, BID	PROPYLTHIOURACIL	DRUG20Q2.txt
179230431	1	PS	METHIMAZOLE	1		UNK	METHIMAZOLE	DRUG20Q2.txt
179573753	1	PS	METHIMAZOLE	1		UNK	METHIMAZOLE	DRUG20Q3.txt
179574772	1	PS	TAPAZOLE	1		UNK	METHIMAZOLE	DRUG20Q3.txt
179684951	1	PS	THACAPZOL	1		UNK	METHIMAZOLE	DRUG20Q3.txt
179684951	2	SS	THACAPZOL	1			METHIMAZOLE	DRUG20Q3.txt
180324352	1	PS	TAPAZOLE	1		UNK	METHIMAZOLE	DRUG20Q3.txt
180363371	1	PS	METHIMAZOLE	1		5 MILLIGRAM, QD IN THE MORNING, SINCE MANY YEARS	METHIMAZOLE	DRUG20Q3.txt
180363371	2	C	OMEPRAZOLE	1		20 MILLIGRAM, QD	OMEPRAZOLE	DRUG20Q3.txt
180501131	1	PS	TAPAZOLE	1		5 MG	METHIMAZOLE	DRUG20Q3.txt
180501131	2	SS	TAPAZOLE	1		20 MG	METHIMAZOLE	DRUG20Q3.txt
180501131	3	SS	TAPAZOLE	1		40 MG	METHIMAZOLE	DRUG20Q3.txt
180501131	4	SS	MGD 013	1	Intravenous (not otherwise specified)	600 MG	TEBOTELIMAB	DRUG20Q3.txt
180501131	5	C	ELIQUIS	1		UNK	APIXABAN	DRUG20Q3.txt
180501131	6	C	PROPRANOLOL	1		UNK	PROPRANOLOL HYDROCHLORIDE	DRUG20Q3.txt
180501131	7	C	COMPAZINE	1		UNK	PROCHLORPERAZINE MALEATE	DRUG20Q3.txt
180621591	1	PS	METHIMAZOLE	1		UNK	METHIMAZOLE	DRUG20Q3.txt
180621591	2	C	ATENOLOL	1		UNK	ATENOLOL	DRUG20Q3.txt
180621591	3	C	CEFTRIAXONE	1		UNK	CEFTRIAXONE	DRUG20Q3.txt
180621591	4	C	DEXAMETHASONE	1		UNK	DEXAMETHASONE	DRUG20Q3.txt
180621591	5	C	IBUPROFEN	1		UNK	IBUPROFEN	DRUG20Q3.txt
180621591	6	C	PROPRANOLOL	1		UNK	PROPRANOLOL HYDROCHLORIDE	DRUG20Q3.txt
180621591	7	C	UNASYN AMPICILLIN SODIUM SULBACTAM SODIUM	2		UNK		DRUG20Q3.txt
180621591	8	C	VANCOMYCIN	1		UNK	VANCOMYCIN	DRUG20Q3.txt
180621591	9	C	LACTATED RINGERS SOLUTION	1		UNK (BOLUSES)	CALCIUM CHLORIDE POTASSIUM CHLORIDE SODIUM CHLORIDE SODIUM LACTATE	DRUG20Q3.txt
180621591	10	C	HYDROCORTISONE	1		UNK	HYDROCORTISONE	DRUG20Q3.txt
180621591	11	C	LUGOLS IODINE	1		UNK	IODINE POTASSIUM IODIDE	DRUG20Q3.txt
180715951	1	PS	METHIMAZOLE	1	Unknown	UNK	METHIMAZOLE	DRUG20Q3.txt
180715951	2	C	ATENOLOL	1			ATENOLOL	DRUG20Q3.txt
180716851	1	PS	METHIMAZOLE	1	Unknown	UNK	METHIMAZOLE	DRUG20Q3.txt
180716851	2	C	ATENOLOL	1	Unknown	UNK	ATENOLOL	DRUG20Q3.txt
180716851	3	C	PROPRANOLOL	1	Unknown	UNK	PROPRANOLOL HYDROCHLORIDE	DRUG20Q3.txt
181160341	1	PS	THACAPZOL	1	Oral	10 MILLIGRAM, QD	METHIMAZOLE	DRUG20Q3.txt
181160341	2	C	INDERAL	1		UNK	PROPRANOLOL HYDROCHLORIDE	DRUG20Q3.txt
181421691	1	PS	THACAPZOL 5 MG TABLETTER	1	Oral	20 MILLIGRAM, QD	METHIMAZOLE	DRUG20Q3.txt
181421691	2	C	PROPRANOLOL	1		UNK	PROPRANOLOL HYDROCHLORIDE	DRUG20Q3.txt
181499221	1	PS	METHIMAZOLE	1	Unknown	UNK	METHIMAZOLE	DRUG20Q3.txt
181499221	2	SS	METHIMAZOLE	1	Unknown	5 MILLIGRAM, BID	METHIMAZOLE	DRUG20Q3.txt
181499221	3	SS	ALEMTUZUMAB	1	Unknown	UNK	ALEMTUZUMAB	DRUG20Q3.txt
181923601	1	PS	METHIMAZOLE	1	Unknown	UNK	METHIMAZOLE	DRUG20Q3.txt
181923601	2	C	PROPANOLOL	1	Unknown		PROPRANOLOL HYDROCHLORIDE	DRUG20Q3.txt
182123522	1	PS	THACAPZOL	1		UNK	METHIMAZOLE	DRUG20Q4.txt
182123991	1	PS	METHIMAZOLE	1		QUARTER OF 5 MG TABLET	METHIMAZOLE	DRUG20Q3.txt
182194171	1	PS	METHIMAZOLE	1		UNK	METHIMAZOLE	DRUG20Q3.txt
182236401	1	PS	TAPAZOLE	1		UNK	METHIMAZOLE	DRUG20Q3.txt
182547961	1	PS	THYROZOL	1	Oral		METHIMAZOLE	DRUG20Q3.txt
182547961	2	SS	LEVOTHYROX 75	1	Oral		LEVOTHYROXINE	DRUG20Q3.txt
182579151	1	PS	METHIMAZOLE	1	Oral		METHIMAZOLE	DRUG20Q3.txt
182860761	1	PS	METHIMAZOLE	1	Unknown	UNK	METHIMAZOLE	DRUG20Q3.txt
182885261	1	PS	METHIMAZOLE	1	Oral	? QUANTITY:2 TABLET(S);?	METHIMAZOLE	DRUG20Q3.txt
182885261	2	C	ATENOLO	2				DRUG20Q3.txt
182885261	4	C	ZYRTEC	1			CETIRIZINE HYDROCHLORIDE	DRUG20Q3.txt
182885261	6	C	BENADRYL	1			DIPHENHYDRAMINE HYDROCHLORIDE	DRUG20Q3.txt
183230551	1	PS	METHIMAZOLE	1	Transplacental	UNK	METHIMAZOLE	DRUG20Q3.txt
183349846	1	SS	PF 06826647	1	Oral	200MG	PF 06826647	DRUG20Q4.txt
183349846	2	SS	PF 06826647	1		200 MG	PF 06826647	DRUG20Q4.txt
183349846	3	PS	METHIMAZOLE	1	Oral	5 MG	METHIMAZOLE	DRUG20Q4.txt
183349846	4	C	ZANAFLEX	1	Oral	2 MG	TIZANIDINE HYDROCHLORIDE	DRUG20Q4.txt
183349846	5	C	GABAPENTIN	1	Oral	300 MG	GABAPENTIN	DRUG20Q4.txt
183349846	6	C	ATIVAN	1	Oral	0.5 MG	LORAZEPAM	DRUG20Q4.txt
183392742	1	PS	TAPAZOLE	1	Oral	5 MG (1 TABLET), 5X/WEEK	METHIMAZOLE	DRUG20Q4.txt
183392742	2	SS	TAPAZOLE	1	Oral	2.5 MG (HALF TABLET), 2X/WEEK (TUESDAY AND FRIDAY)	METHIMAZOLE	DRUG20Q4.txt
183392742	3	SS	TAPAZOLE	1			METHIMAZOLE	DRUG20Q4.txt
183486672	1	PS	METHIMAZOLE	1	Oral	5 MILLIGRAM, BID	METHIMAZOLE	DRUG20Q4.txt
183549582	1	PS	TAPAZOLE	1		UNK (DOSE IS UNKNOWN OF WHEN SHE FIRST STARTED)	METHIMAZOLE	DRUG20Q4.txt
183549582	2	SS	TAPAZOLE	1	Oral	5 MG, 2X/DAY (5MG 1 TABLET BY MOUTH TWICE A DAY)	METHIMAZOLE	DRUG20Q4.txt
183558891	1	PS	TAPAZOLE	1		5 MG, 2X/WEEK (5MG TWO DAYS OUT OF THE WEEK)	METHIMAZOLE	DRUG20Q4.txt
183558891	2	SS	TAPAZOLE	1		2.5 MG (2.5 MG FOR FIVE DAYS)	METHIMAZOLE	DRUG20Q4.txt
183558891	3	SS	METHIMAZOLE	1		UNK	METHIMAZOLE	DRUG20Q4.txt
183558891	4	SS	NOVOCAINE	1		UNK	PROCAINE	DRUG20Q4.txt
183569281	1	PS	METHIMAZOLE	1	Unknown	UNK	METHIMAZOLE	DRUG20Q4.txt
183569281	2	C	CETIRIZINE	1	Unknown	5 MILLIGRAM/KILOGRAM, QD	CETIRIZINE HYDROCHLORIDE	DRUG20Q4.txt
183621891	1	PS	THACAPZOL 5 MG TABLETTER	1		30 MILLIGRAM, QD	METHIMAZOLE	DRUG20Q4.txt
183621891	2	C	ATORVASTATIN	1		UNK	ATORVASTATIN	DRUG20Q4.txt
183621891	3	C	BISOPROLOL	1		UNK	BISOPROLOL	DRUG20Q4.txt
183621891	4	C	PREDNISOLONE	1		20 MILLIGRAM, QD	PREDNISOLONE	DRUG20Q4.txt
183621891	5	C	BETOLVEX 00056201	1		UNK	CYANOCOBALAMIN	DRUG20Q4.txt
183621891	6	C	PRADAXA	1		UNK	DABIGATRAN ETEXILATE MESYLATE	DRUG20Q4.txt
183769651	1	PS	METHIMAZOLE TABLETS USP	1	Oral	UNK	METHIMAZOLE	DRUG20Q4.txt
183863681	1	PS	TAPAZOLE	1		UNK	METHIMAZOLE	DRUG20Q4.txt
184105211	1	PS	TAPAZOLE	1		5 MG	METHIMAZOLE	DRUG20Q4.txt
184271971	1	PS	METHIMAZOLE	1		UNK	METHIMAZOLE	DRUG20Q4.txt
184272144	1	PS	TAPAZOLE	1		UNK	METHIMAZOLE	DRUG20Q4.txt
184272144	2	SS	TAPAZOLE	1		3.75 MG, DAILY [USES 3/4 OF A 5MG TABLET, A HALF IN THE MORNING, AND A QUARTER AT NIGHT]	METHIMAZOLE	DRUG20Q4.txt
184363781	1	PS	METHIMAZOLE	1		UNK	METHIMAZOLE	DRUG20Q4.txt
184410231	1	PS	METHIMAZOLE	1	Unknown	UNK	METHIMAZOLE	DRUG20Q4.txt
184468581	1	PS	METHIMAZOLE 10 MG TABLET PAR	1	Oral		METHIMAZOLE	DRUG20Q4.txt
184468581	3	C	BUSPIRONE HCL	1			BUSPIRONE HYDROCHLORIDE	DRUG20Q4.txt
184468581	5	C	PROPRANOLOL HCL	1			PROPRANOLOL HYDROCHLORIDE	DRUG20Q4.txt
184468581	9	C	MONTELUKAST SOD	1			MONTELUKAST SODIUM	DRUG20Q4.txt
184468581	11	C	CITALOPRAM	1			CITALOPRAM HYDROBROMIDE	DRUG20Q4.txt
184468581	13	C	OMEPRAZOLE	1			OMEPRAZOLE	DRUG20Q4.txt
184488221	1	PS	METHIMAZOLE	1	Unknown	UNK	METHIMAZOLE	DRUG20Q4.txt
184642152	1	PS	METHIMAZOLE	1		UNK	METHIMAZOLE	DRUG21Q3.txt
184658171	1	PS	METHIMAZOLE	1	Unknown	UNK	METHIMAZOLE	DRUG20Q4.txt
184741741	1	PS	THACAPZOL 5 MG TABLETTER	1	Oral	20 MILLIGRAM, QD	METHIMAZOLE	DRUG20Q4.txt
184859111	1	PS	METHIMAZOLE	1	Unknown	30 MILLIGRAM, QD	METHIMAZOLE	DRUG20Q4.txt
185238591	1	PS	METHIMAZOLE	1		UNK	METHIMAZOLE	DRUG20Q4.txt
185436071	1	PS	METHIMAZOLE	1	Unknown	30 MILLIGRAM, UNK	METHIMAZOLE	DRUG20Q4.txt
185436071	2	C	PROPRANOLOL	1	Unknown	30 MILLIGRAM	PROPRANOLOL HYDROCHLORIDE	DRUG20Q4.txt
185445741	1	PS	METHIMAZOLE	1		20 MILLIGRAM, BID	METHIMAZOLE	DRUG20Q4.txt
185557102	1	PS	METHIMAZOLE	1		2.5 MG, DAILY	METHIMAZOLE	DRUG20Q4.txt
185557102	2	C	AMLODIPINE	1		10 MG	AMLODIPINE BESYLATE	DRUG20Q4.txt
185557102	3	C	PROZAC	1		20 MG	FLUOXETINE HYDROCHLORIDE	DRUG20Q4.txt
185644502	1	PS	METHIMAZOLE	1	Unknown	UNK	METHIMAZOLE	DRUG21Q2.txt
185644901	1	PS	METHIMAZOLE	1	Unknown	UNK	METHIMAZOLE	DRUG20Q4.txt
185690721	1	PS	METHIMAZOLE	1		UNK 10 MG	METHIMAZOLE	DRUG20Q4.txt
185815191	1	PS	THACAPZOL 5 MG TABLETTER	1	Oral	30 MILLIGRAM, QD	METHIMAZOLE	DRUG20Q4.txt
185815191	2	SS	THACAPZOL 5 MG TABLETTER	1	Oral	UNK (TOOK 3 TABLETS IN THE EVENING)	METHIMAZOLE	DRUG20Q4.txt
185815191	3	C	ATORBIR	1		UNK	ATORVASTATIN	DRUG20Q4.txt
185815191	4	C	BRILIQUE	1		UNK	TICAGRELOR	DRUG20Q4.txt
185815191	5	C	EUTHYROX	1		UNK	LEVOTHYROXINE SODIUM	DRUG20Q4.txt
185815191	6	C	LEVAXIN	1		UNK	LEVOTHYROXINE SODIUM	DRUG20Q4.txt
186299671	1	PS	TAPAZOLE	1		UNK	METHIMAZOLE	DRUG20Q4.txt
186376041	1	PS	THACAPZOL 5 MG TABLETTER	1	Oral	30 MILLIGRAM, QD	METHIMAZOLE	DRUG20Q4.txt
186376041	2	C	LEVAXIN	1		50 MICROGRAM, QD	LEVOTHYROXINE SODIUM	DRUG20Q4.txt
186387661	1	PS	METHIMAZOLE	1		UNK	METHIMAZOLE	DRUG20Q4.txt
186434141	1	PS	METHIMAZOLE 10MG PRESCRIBED 30MG	1			METHIMAZOLE	DRUG20Q4.txt
186434141	3	C	LORAZEPAM	1			LORAZEPAM	DRUG20Q4.txt
186434141	5	C	CHOLESTYRAMINE	1			CHOLESTYRAMINE	DRUG20Q4.txt
186434141	7	C	PROPRANOLOL	1			PROPRANOLOL HYDROCHLORIDE	DRUG20Q4.txt
186434141	9	C	METHIMAZOLE	1			METHIMAZOLE	DRUG20Q4.txt
186434141	11	C	POSTNATAL VITAMIN	2				DRUG20Q4.txt
186434141	13	C	FISH OIL	1			FISH OIL	DRUG20Q4.txt
186434141	15	C	VIT D	1			VITAMIN D NOS	DRUG20Q4.txt
186434141	17	C	COLACE	1			DOCUSATE SODIUM	DRUG20Q4.txt
186434141	19	C	BENADRYL	1			DIPHENHYDRAMINE HYDROCHLORIDE	DRUG20Q4.txt
186754951	1	PS	METHIMAZOLE	1	Unknown	30 MILLIGRAM, DAILY (INTERMITTENTLY FOR 2 MONTHS)	METHIMAZOLE	DRUG20Q4.txt
186831511	1	PS	METHIMAZOLE	1	Unknown	30 MILLIGRAM, QD	METHIMAZOLE	DRUG20Q4.txt
186831511	2	SS	METHIMAZOLE	1			METHIMAZOLE	DRUG20Q4.txt
186886961	1	PS	METHIMAZOLE	1	Oral	? QUANTITY:.5 TABLET(S);?	METHIMAZOLE	DRUG20Q4.txt
186886961	2	SS	GLIPIZIDE	1	Oral		GLIPIZIDE	DRUG20Q4.txt
186886961	3	C	INSULIN GLARGINE	1			INSULIN GLARGINE	DRUG20Q4.txt
186886961	5	C	GLIMEPIRIDE	1			GLIMEPIRIDE	DRUG20Q4.txt
186886961	7	C	HYDROCHOLOROTHIAZIDE	1			HYDROCHLOROTHIAZIDE	DRUG20Q4.txt
186886961	9	C	METHIAMAZOLE	2				DRUG20Q4.txt
186886961	11	C	SERTRALINE HCL	1			SERTRALINE HYDROCHLORIDE	DRUG20Q4.txt
186886961	13	C	MEMANTINE HCL	1			MEMANTINE	DRUG20Q4.txt
186886961	15	C	VITAMIN C	1			ASCORBIC ACID	DRUG20Q4.txt
186886961	17	C	VITAMIN D3	1			CHOLECALCIFEROL	DRUG20Q4.txt
186943881	1	PS	METHIMAZOLE	1		30 MG, DAILY (SINCE 15 DAYS)	METHIMAZOLE	DRUG21Q1.txt
186973861	1	PS	TAPAZOLE	1		UNK	METHIMAZOLE	DRUG21Q1.txt
186973861	2	SS	CEFZIL	1		UNK	CEFPROZIL	DRUG21Q1.txt
187004201	1	PS	METHIMAZOLE	1		UNK	METHIMAZOLE	DRUG21Q1.txt
187005461	1	PS	METHIMAZOLE	1		UNK	METHIMAZOLE	DRUG21Q1.txt
187005461	2	SS	PROPANOLOL HCL	1		UNK	PROPRANOLOL HYDROCHLORIDE	DRUG21Q1.txt
187012851	1	PS	METHIMAZOLE	1	Oral		METHIMAZOLE	DRUG21Q1.txt
187012851	2	SS	METHIMAZOLE	1	Oral		METHIMAZOLE	DRUG21Q1.txt
187015291	1	PS	TAPAZOLE	1		UNK	METHIMAZOLE	DRUG21Q1.txt
187030411	1	PS	METHIMAZOLE TABLETS USP	1	Oral	UNK UNK, TID	METHIMAZOLE	DRUG21Q1.txt
187072661	1	PS	METHIMAZOLE	1		UNK	METHIMAZOLE	DRUG21Q1.txt
187115131	1	PS	METHIMAZOLE	1		UNK	METHIMAZOLE	DRUG21Q1.txt
187115131	2	SS	METHIMAZOLE	1		UNK	METHIMAZOLE	DRUG21Q1.txt
187244381	1	PS	METHIMAZOLE	1	Unknown	UNK	METHIMAZOLE	DRUG21Q1.txt
187245101	1	PS	METHIMAZOLE	1	Unknown	30 MILLIGRAM, QD	METHIMAZOLE	DRUG21Q1.txt
187246311	1	PS	METHIMAZOLE	1	Unknown	20 MILLIGRAM, QD	METHIMAZOLE	DRUG21Q1.txt
187255211	1	PS	METHIMAZOLE	1	Unknown	40 MILLIGRAM, QD	METHIMAZOLE	DRUG21Q1.txt
187255211	2	SS	IODINE 131 I	1	Intravenous (not otherwise specified)	UNK	SODIUM IODIDE I 131	DRUG21Q1.txt
187255211	3	SS	IODINE 131 I	1	Intravenous (not otherwise specified)	12.3 MCI	SODIUM IODIDE I 131	DRUG21Q1.txt
187255211	4	C	METOPROLOL	1	Unknown	75 MILLIGRAM, BID	METOPROLOL	DRUG21Q1.txt
187255221	1	PS	METHIMAZOLE	1	Unknown		METHIMAZOLE	DRUG21Q1.txt
187295861	1	PS	METHIMAZOLE	1	Unknown	UNK	METHIMAZOLE	DRUG21Q1.txt
187295861	2	C	PROPYLTHIOURACIL	1	Unknown		PROPYLTHIOURACIL	DRUG21Q1.txt
187295861	3	C	POTASSIUM IODIDE	1	Unknown		POTASSIUM IODIDE	DRUG21Q1.txt
187295861	4	C	CHOLESTYRAMINE	1	Unknown		CHOLESTYRAMINE	DRUG21Q1.txt
187295861	5	C	IMMUNOGLOBULIN 00025201	1	Intravenous (not otherwise specified)		HUMAN IMMUNOGLOBULIN G	DRUG21Q1.txt
187357201	1	PS	TAPAZOLE	1		UNK	METHIMAZOLE	DRUG21Q1.txt
187396781	1	PS	METHIMAZOLE	1	Unknown	UNK	METHIMAZOLE	DRUG21Q1.txt
187402551	1	PS	METHIMAZOLE	1	Unknown	UNK	METHIMAZOLE	DRUG21Q1.txt
187416221	1	PS	METHIMAZOLE	1	Unknown	UNK	METHIMAZOLE	DRUG21Q1.txt
187524011	1	PS	METHIMAZOLE	1	Unknown	30 MILLIGRAM, QD	METHIMAZOLE	DRUG21Q1.txt
187635891	1	PS	METHIMAZOLE	1		UNK	METHIMAZOLE	DRUG21Q1.txt
187691911	1	PS	METHIMAZOLE	1		UNK	METHIMAZOLE	DRUG21Q1.txt
187742251	1	PS	METHIMAZOLE	1	Transplacental	UNK	METHIMAZOLE	DRUG21Q1.txt
187742261	1	PS	METHIMAZOLE	1	Unknown	10 MG, 4X/DAY	METHIMAZOLE	DRUG21Q1.txt
187997582	1	PS	METHIMAZOLE	1	Unknown	20 milligram, Daily	METHIMAZOLE	DRUG21Q4.txt
188065981	1	SS	TACROLIMUS	1	Unknown	3 MILLIGRAM, UNK	TACROLIMUS	DRUG21Q1.txt
188065981	2	SS	PREDNISOLONE	1	Unknown	5 MILLIGRAM WAS GRADUALLY INCREASED TO 20 MG	PREDNISOLONE	DRUG21Q1.txt
188065981	3	PS	METHIMAZOLE	1	Unknown	UNK	METHIMAZOLE	DRUG21Q1.txt
188395012	1	PS	METHIMAZOLE	1	Unknown	UNK	METHIMAZOLE	DRUG21Q4.txt
188471523	1	PS	METHIMAZOLE	1	Oral	5 MG (5MG, HALF TABLET DAILY, THEN SWITCHED TO HALF TABLET EVERY OTHER DAY)	METHIMAZOLE	DRUG21Q1.txt
188471523	2	C	ROSUVASTATIN	1		10 MG (ON MONDAY, WEDNESDAY AND FRIDAY)	ROSUVASTATIN	DRUG21Q1.txt
188531491	1	PS	THACAPZOL	1		UNK	METHIMAZOLE	DRUG21Q1.txt
188739611	1	PS	METHIMAZOLE	1		5 MG	METHIMAZOLE	DRUG21Q1.txt
189040841	1	PS	METHIMAZOLE	1	Unknown	10 MILLIGRAM, QID	METHIMAZOLE	DRUG21Q1.txt
189056051	1	PS	METHIMAZOLE	1		UNK	METHIMAZOLE	DRUG21Q1.txt
189329281	1	PS	METHIMAZOLE	1	Transplacental	10 MILLIGRAM, QID	METHIMAZOLE	DRUG21Q1.txt
[truncated: 1,899 more rows]
