# Supplementary material for: A disproportionality analysis of FDA adverse event reporting system (FAERS) events for methimazole and propylthiouracil
Source: PLoS One. 2025 Aug 14;20(8):e0328889. doi: 10.1371/journal.pone.0328889 (PMC12352670; doi:10.1371/journal.pone.0328889)
Supplement: S1 File — (ZIP) [file pone.0328889.s001.zip › original data/MMI/indi.csv]

primaryid	DRUG_SEQ	INDI_PT	FILE
100140391	1	HYPERTHYROIDISM	INDI14Q1.txt
100286911	1	BASEDOW'S DISEASE	INDI14Q1.txt
100688161
100799461	1	HYPERTHYROIDISM	INDI14Q2.txt
100799461	6	ARTHRITIS	INDI14Q2.txt
100862101	1	AUTOIMMUNE THYROIDITIS	INDI14Q2.txt
100862101	1	HYPOTHYROIDISM	INDI14Q2.txt
100862101	2	HYPOTHYROIDISM	INDI14Q2.txt
101630431	1	HYPERTHYROIDISM	INDI14Q2.txt
101630431	2	CONJUNCTIVITIS	INDI14Q2.txt
101630431	3	NASOPHARYNGITIS	INDI14Q2.txt
101630431	4	NASOPHARYNGITIS	INDI14Q2.txt
101659561	1	BASEDOW'S DISEASE	INDI14Q2.txt
101659561	2	BASEDOW'S DISEASE	INDI14Q2.txt
101659561	3	PEPTIC ULCER	INDI14Q2.txt
101683662	1	HYPERTHYROIDISM	INDI15Q2.txt
101683662	2	HYPERTHYROIDISM	INDI15Q2.txt
101691831	1	BASEDOW'S DISEASE	INDI14Q2.txt
101691831	2	THYROTOXIC CRISIS	INDI14Q2.txt
101691831	3	BASEDOW'S DISEASE	INDI14Q2.txt
101774191	1	HYPERTHYROIDISM	INDI14Q2.txt
101843181	1	BASEDOW'S DISEASE	INDI14Q2.txt
101843181	2	BASEDOW'S DISEASE	INDI14Q2.txt
101892481	1	BASEDOW'S DISEASE	INDI14Q2.txt
101892481	2	BASEDOW'S DISEASE	INDI14Q2.txt
101892481	3	BASEDOW'S DISEASE	INDI14Q2.txt
101892481	4	VITAMIN SUPPLEMENTATION	INDI14Q2.txt
101892481	5	LABOUR INDUCTION	INDI14Q2.txt
101913641	1	BASEDOW'S DISEASE	INDI14Q2.txt
101913641	2	BASEDOW'S DISEASE	INDI14Q2.txt
102036871	1	HYPERTHYROIDISM	INDI14Q2.txt
102036871	2	HYPERTHYROIDISM	INDI14Q2.txt
102171671	1	BASEDOW'S DISEASE	INDI14Q2.txt
102189781	1	PRODUCT USED FOR UNKNOWN INDICATION	INDI14Q2.txt
102189781	2	PRODUCT USED FOR UNKNOWN INDICATION	INDI14Q2.txt
102206461	1	BASEDOW'S DISEASE	INDI14Q2.txt
102239481	1	HYPERTHYROIDISM	INDI14Q2.txt
102247131	1	BASEDOW'S DISEASE	INDI14Q2.txt
102329331	1	BASEDOW'S DISEASE	INDI14Q2.txt
102718771	1	BASEDOW'S DISEASE	INDI14Q3.txt
102755221	1	HYPERTHYROIDISM	INDI14Q3.txt
102799071	1	HYPERTHYROIDISM	INDI14Q3.txt
102812001	1	THYROID DISORDER	INDI14Q3.txt
102834491	1	BASEDOW'S DISEASE	INDI14Q3.txt
102834491	1	HYPERTHYROIDISM	INDI14Q3.txt
102836591	1	BASEDOW'S DISEASE	INDI14Q3.txt
102836591	3	BASEDOW'S DISEASE	INDI14Q3.txt
102844721	1	HYPERTHYROIDISM	INDI14Q3.txt
102844721	2	HYPERTHYROIDISM	INDI14Q3.txt
102894171	3	CHRONIC HEPATITIS	INDI14Q3.txt
102894171	4	CHRONIC HEPATITIS	INDI14Q3.txt
102905151	1	PRODUCT USED FOR UNKNOWN INDICATION	INDI14Q3.txt
102905151	2	PRODUCT USED FOR UNKNOWN INDICATION	INDI14Q3.txt
103137951	1	BASEDOW'S DISEASE	INDI14Q3.txt
103137951	2	CEREBROVASCULAR ACCIDENT PROPHYLAXIS	INDI14Q3.txt
103347002	1	HYPERTHYROIDISM	INDI14Q3.txt
103347002	2	POOR PERIPHERAL CIRCULATION	INDI14Q3.txt
103420972	1	BASEDOW'S DISEASE	INDI14Q3.txt
103420972	5	BASEDOW'S DISEASE	INDI14Q3.txt
103681131	1	HYPERTHYROIDISM	INDI14Q3.txt
103681131	2	HYPERTHYROIDISM	INDI14Q3.txt
103681131	3	SINUS RHYTHM	INDI14Q3.txt
103832441	1	HYPERTHYROIDISM	INDI14Q3.txt
103832441	5	HEART RATE	INDI14Q3.txt
103848701	1	BASEDOW'S DISEASE	INDI14Q3.txt
104066821
104085381	1	HYPERTHYROIDISM	INDI14Q3.txt
104085381	2	HYPERTHYROIDISM	INDI14Q3.txt
104085391	1	HYPERTHYROIDISM	INDI14Q3.txt
104085391	2	HYPERTHYROIDISM	INDI14Q3.txt
104125591	1	HYPERTHYROIDISM	INDI14Q3.txt
104138571	1	HYPERTHYROIDISM	INDI14Q3.txt
104138571	2	HYPERTHYROIDISM	INDI14Q3.txt
104138601	1	HYPERTHYROIDISM	INDI14Q3.txt
104138601	2	HYPERTHYROIDISM	INDI14Q3.txt
104206701
104516851
104574631
104651003	1	BASEDOW'S DISEASE	INDI15Q1.txt
104671891
104701821
104814212
104844351	1	HYPERTHYROIDISM	INDI14Q3.txt
104867571	1	HYPERTHYROIDISM	INDI14Q3.txt
104975521	1	HYPERTHYROIDISM	INDI14Q4.txt
104975521	2	HYPERTHYROIDISM	INDI14Q4.txt
104975521	3	HYPERTHYROIDISM	INDI14Q4.txt
105218581	1	HYPERTHYROIDISM	INDI14Q4.txt
105282711	1	BASEDOW'S DISEASE	INDI14Q4.txt
105383071	1	HYPERTHYROIDISM	INDI14Q4.txt
105383071	2	ANTIPHOSPHOLIPID SYNDROME	INDI14Q4.txt
105383071	3	ANTIPHOSPHOLIPID SYNDROME	INDI14Q4.txt
105383071	4	MATERNAL THERAPY TO ENHANCE FOETAL LUNG MATURITY	INDI14Q4.txt
105383081	1	HYPERTHYROIDISM	INDI14Q4.txt
105383081	2	ANTIPHOSPHOLIPID SYNDROME	INDI14Q4.txt
105383081	3	ANTIPHOSPHOLIPID SYNDROME	INDI14Q4.txt
105383081	4	MATERNAL THERAPY TO ENHANCE FOETAL LUNG MATURITY	INDI14Q4.txt
105798741	1	HYPERTHYROIDISM	INDI14Q4.txt
105798741	2	TACHYCARDIA	INDI14Q4.txt
105798741	3	SINUSITIS	INDI14Q4.txt
105798741	4	PROPHYLAXIS OF NEURAL TUBE DEFECT	INDI14Q4.txt
105973491	1	HYPERTHYROIDISM	INDI14Q4.txt
106209271	1	BASEDOW'S DISEASE	INDI14Q4.txt
106268831	2	HYPERTHYROIDISM	INDI14Q4.txt
106378391	1	BASEDOW'S DISEASE	INDI14Q4.txt
106537601	1	BASEDOW'S DISEASE	INDI14Q4.txt
106849741	1	BASEDOW'S DISEASE	INDI14Q4.txt
106911811	1	HYPOTHYROIDISM	INDI15Q1.txt
106911811	2	THYROXINE FREE INCREASED	INDI15Q1.txt
106911811	3	TRI-IODOTHYRONINE INCREASED	INDI15Q1.txt
106911811	4	PRODUCT USED FOR UNKNOWN INDICATION	INDI15Q1.txt
106911811	5	PRODUCT USED FOR UNKNOWN INDICATION	INDI15Q1.txt
106911811	6	DIABETES MELLITUS	INDI15Q1.txt
106911811	7	DIABETES MELLITUS	INDI15Q1.txt
106962311	1	HYPOTHYROIDISM	INDI15Q1.txt
107006891	1	HYPERTHYROIDISM	INDI15Q1.txt
107006891	3	DIABETES MELLITUS	INDI15Q1.txt
107006891	4	DIABETES MELLITUS	INDI15Q1.txt
107118341
107263751	1	HYPERTHYROIDISM	INDI15Q1.txt
107515341
107784181	1	BASEDOW'S DISEASE	INDI15Q1.txt
107884691	1	BASEDOW'S DISEASE	INDI15Q1.txt
107884691	2	BASEDOW'S DISEASE	INDI15Q1.txt
108670322	1	CARDIAC DISORDER	INDI15Q4.txt
108670322	2	PALPITATIONS	INDI15Q4.txt
108670322	3	HEART RATE INCREASED	INDI15Q4.txt
108670322	4	CARDIAC DISORDER	INDI15Q4.txt
108670322	5	PALPITATIONS	INDI15Q4.txt
108670322	6	HEART RATE INCREASED	INDI15Q4.txt
108704231	1	BASEDOW'S DISEASE	INDI15Q1.txt
108736051	1	HYPERTHYROIDISM	INDI15Q1.txt
108736051	2	HYPERTHYROIDISM	INDI15Q1.txt
108833511	1	HYPERTHYROIDISM	INDI15Q1.txt
108979331	1	HYPERTHYROIDISM	INDI15Q1.txt
109008211
109216421	1	HYPERTHYROIDISM	INDI15Q1.txt
109489562	1	HYPERTHYROIDISM	INDI15Q2.txt
109608121
109759791	1	BASEDOW'S DISEASE	INDI15Q2.txt
109759811	1	BASEDOW'S DISEASE	INDI15Q2.txt
109759852	1	BASEDOW'S DISEASE	INDI16Q2.txt
109759921	1	BASEDOW'S DISEASE	INDI15Q2.txt
109759981	1	BASEDOW'S DISEASE	INDI15Q2.txt
109760011	1	BASEDOW'S DISEASE	INDI15Q2.txt
109834171	1	HYPERTHYROIDISM	INDI15Q2.txt
109864561	1	BASEDOW'S DISEASE	INDI15Q2.txt
109864561	1	HYPERTHYROIDISM	INDI15Q2.txt
109904541	1	CONGENITAL HYPERTHYROIDISM	INDI15Q2.txt
109904541	2	CONGENITAL HYPERTHYROIDISM	INDI15Q2.txt
109904541	3	CONGENITAL HYPERTHYROIDISM	INDI15Q2.txt
109930981	1	THYROTOXIC CRISIS	INDI15Q2.txt
109930981	2	THYROTOXIC CRISIS	INDI15Q2.txt
109930981	3	PRODUCT USED FOR UNKNOWN INDICATION	INDI15Q2.txt
109930981	4	PRODUCT USED FOR UNKNOWN INDICATION	INDI15Q2.txt
109947731	1	HYPERTHYROIDISM	INDI15Q2.txt
109947731	2	APNOEA	INDI15Q2.txt
109947731	3	PRODUCT USED FOR UNKNOWN INDICATION	INDI15Q2.txt
109947731	4	HYPERTHYROIDISM	INDI15Q2.txt
109947731	5	HYPERTHYROIDISM	INDI15Q2.txt
109947731	6	HYPERTHYROIDISM	INDI15Q2.txt
109960191	1	HYPERTHYROIDISM	INDI15Q2.txt
110015201	1	HYPERTHYROIDISM	INDI15Q2.txt
110015201	2	HYPERTHYROIDISM	INDI15Q2.txt
110030151	1	HYPERTHYROIDISM	INDI15Q2.txt
110030151	3	HYPERTHYROIDISM	INDI15Q2.txt
110222641	1	HYPERTHYROIDISM	INDI15Q2.txt
110296361	1	HYPERTHYROIDISM	INDI15Q2.txt
110436741	1	HYPERTHYROIDISM	INDI15Q2.txt
110436741	2	HYPERTHYROIDISM	INDI15Q2.txt
110480151
110546941	1	HYPERTHYROIDISM	INDI15Q2.txt
110556311	1	HYPERTHYROIDISM	INDI15Q2.txt
110584491	1	HYPERTHYROIDISM	INDI15Q2.txt
110725901	4	BASEDOW'S DISEASE	INDI15Q2.txt
110725911	1	BASEDOW'S DISEASE	INDI15Q2.txt
110725921	1	HYPERTHYROIDISM	INDI15Q2.txt
110725921	5	HYPERTENSION	INDI15Q2.txt
110725921	6	HYPERTENSION	INDI15Q2.txt
110725931	1	HYPERTHYROIDISM	INDI15Q2.txt
110725941	1	THYROID DISORDER	INDI15Q2.txt
110725951	1	HYPERTHYROIDISM	INDI15Q2.txt
110725951	2	PAIN	INDI15Q2.txt
110816821	1	HYPERTHYROIDISM	INDI15Q2.txt
110816821	2	AUTOIMMUNE THYROIDITIS	INDI15Q2.txt
110816821	2	HYPOTHYROIDISM	INDI15Q2.txt
110825261	1	HYPERTHYROIDISM	INDI15Q2.txt
110825261	2	CHRONIC LYMPHOCYTIC LEUKAEMIA	INDI15Q2.txt
110825261	3	CHRONIC LYMPHOCYTIC LEUKAEMIA	INDI15Q2.txt
110924221	1	BASEDOW'S DISEASE	INDI15Q2.txt
111521121	1	HYPERTHYROIDISM	INDI15Q2.txt
111593261	1	BASEDOW'S DISEASE	INDI15Q2.txt
111632871	1	TOXIC NODULAR GOITRE	INDI15Q2.txt
111632871	2	CELLULITIS	INDI15Q2.txt
111733801	1	HYPERTHYROIDISM	INDI15Q2.txt
111759241	1	HYPERTHYROIDISM	INDI15Q2.txt
112063971	1	TOXIC NODULAR GOITRE	INDI15Q2.txt
112091081	1	TOXIC NODULAR GOITRE	INDI15Q2.txt
112091081	2	PRODUCT USED FOR UNKNOWN INDICATION	INDI15Q2.txt
112113042	1	TOXIC NODULAR GOITRE	INDI15Q3.txt
112113042	2	CELLULITIS	INDI15Q3.txt
112118891	1	TOXIC NODULAR GOITRE	INDI15Q2.txt
112118891	2	CELLULITIS	INDI15Q2.txt
112324682
112328231	1	TOXIC NODULAR GOITRE	INDI15Q3.txt
112396161
112440631	1	HYPERTHYROIDISM	INDI15Q3.txt
112562931	1	BASEDOW'S DISEASE	INDI15Q3.txt
112674101	1	BASEDOW'S DISEASE	INDI15Q3.txt
112674101	2	PRODUCT USED FOR UNKNOWN INDICATION	INDI15Q3.txt
112674101	3	PRODUCT USED FOR UNKNOWN INDICATION	INDI15Q3.txt
112674101	4	PRODUCT USED FOR UNKNOWN INDICATION	INDI15Q3.txt
112857751	1	BASEDOW'S DISEASE	INDI15Q3.txt
113565401	1	BASEDOW'S DISEASE	INDI15Q3.txt
113565401	2	BASEDOW'S DISEASE	INDI15Q3.txt
113746262	1	PRODUCT USED FOR UNKNOWN INDICATION	INDI17Q3.txt
113746262	2	PRODUCT USED FOR UNKNOWN INDICATION	INDI17Q3.txt
113770881	1	BASEDOW'S DISEASE	INDI15Q3.txt
113891741	1	BASEDOW'S DISEASE	INDI15Q3.txt
113923211	1	PRODUCT USED FOR UNKNOWN INDICATION	INDI15Q3.txt
114320641	1	BASEDOW'S DISEASE	INDI15Q3.txt
114929362	1	BASEDOW'S DISEASE	INDI17Q4.txt
114929362	2	PRODUCT USED FOR UNKNOWN INDICATION	INDI17Q4.txt
115189001	1	HYPERTHYROIDISM	INDI15Q3.txt
115189001	2	SINUS TACHYCARDIA	INDI15Q3.txt
115288873	1	HIATUS HERNIA	INDI15Q4.txt
115328751	1	HYPERTHYROIDISM	INDI15Q3.txt
115328751	2	HYPERTHYROIDISM	INDI15Q3.txt
115358342	1	HYPERTHYROIDISM	INDI17Q1.txt
115358342	2	HYPERTHYROIDISM	INDI17Q1.txt
115387431	1	BASEDOW'S DISEASE	INDI15Q3.txt
115387431	1	HYPERTHYROIDISM	INDI15Q3.txt
115431001	1	BASEDOW'S DISEASE	INDI15Q3.txt
115431001	2	PRODUCT USED FOR UNKNOWN INDICATION	INDI15Q3.txt
115431001	3	PRODUCT USED FOR UNKNOWN INDICATION	INDI15Q3.txt
115640291	1	BASEDOW'S DISEASE	INDI15Q3.txt
115640291	4	PRODUCT USED FOR UNKNOWN INDICATION	INDI15Q3.txt
115828321	1	BASEDOW'S DISEASE	INDI15Q4.txt
115828321	2	HYPERTENSION	INDI15Q4.txt
115828321	3	TACHYCARDIA	INDI15Q4.txt
115828321	4	AGITATION	INDI15Q4.txt
115845391	1	BASEDOW'S DISEASE	INDI15Q4.txt
115875451	1	HYPERTHYROIDISM	INDI15Q4.txt
115875451	2	PROPHYLAXIS OF NEURAL TUBE DEFECT	INDI15Q4.txt
115941921	1	BASEDOW'S DISEASE	INDI15Q4.txt
115942011	1	BASEDOW'S DISEASE	INDI15Q4.txt
115942011	2	TACHYCARDIA	INDI15Q4.txt
115942011	3	AGITATION	INDI15Q4.txt
115957542	1	BASEDOW'S DISEASE	INDI17Q1.txt
115957561	1	HYPERTHYROIDISM	INDI15Q4.txt
115957582	1	BASEDOW'S DISEASE	INDI17Q3.txt
115957582	2	HYPERTENSION	INDI17Q3.txt
115957582	3	TACHYCARDIA	INDI17Q3.txt
115957582	4	AGITATION	INDI17Q3.txt
116306222	1	GOITRE	INDI15Q4.txt
116306222	2	HYPERTHYROIDISM	INDI15Q4.txt
116330061	1	BASEDOW'S DISEASE	INDI15Q4.txt
116330061	2	HYPERTENSION	INDI15Q4.txt
116330061	3	TACHYCARDIA	INDI15Q4.txt
116330061	4	AGITATION	INDI15Q4.txt
116330071	1	BASEDOW'S DISEASE	INDI15Q4.txt
116391062	1	HYPERTHYROIDISM	INDI15Q4.txt
116391062	2	PRODUCT USED FOR UNKNOWN INDICATION	INDI15Q4.txt
116391062	3	ANALGESIC THERAPY	INDI15Q4.txt
116391062	4	TONSILLITIS	INDI15Q4.txt
116391062	5	PRODUCT USED FOR UNKNOWN INDICATION	INDI15Q4.txt
116391062	6	PRODUCT USED FOR UNKNOWN INDICATION	INDI15Q4.txt
116391062	7	PRODUCT USED FOR UNKNOWN INDICATION	INDI15Q4.txt
116394401
116414431	1	MICROSCOPIC POLYANGIITIS	INDI15Q4.txt
116414431	3	MICROSCOPIC POLYANGIITIS	INDI15Q4.txt
116414431	4	MICROSCOPIC POLYANGIITIS	INDI15Q4.txt
116414431	6	HYPERTHYROIDISM	INDI15Q4.txt
116484371	1	HYPERTHYROIDISM	INDI15Q4.txt
116537721	1	HYPERTHYROIDISM	INDI15Q4.txt
116537721	2	HYPERTHYROIDISM	INDI15Q4.txt
116546502	1	THYROID DISORDER	INDI17Q3.txt
116546502	2	THYROID DISORDER	INDI17Q3.txt
116638322	1	HYPERTHYROIDISM	INDI17Q1.txt
116909101	1	HYPERTHYROIDISM	INDI15Q4.txt
117148261	1	BASEDOW'S DISEASE	INDI15Q4.txt
117148261	3	SEASONAL ALLERGY	INDI15Q4.txt
117149291	1	PRODUCT USED FOR UNKNOWN INDICATION	INDI15Q4.txt
117149291	2	HYPERTONIC BLADDER	INDI15Q4.txt
117175324	1	HYPERTHYROIDISM	INDI17Q4.txt
117175324	2	HYPERTHYROIDISM	INDI17Q4.txt
117175334	1	HYPERTHYROIDISM	INDI17Q4.txt
117277912	1	BASEDOW'S DISEASE	INDI16Q3.txt
117604942	1	HYPERTHYROIDISM	INDI15Q4.txt
117604942	3	HYPERTENSION	INDI15Q4.txt
117604942	4	DEPRESSION	INDI15Q4.txt
117604942	5	HYPERLIPIDAEMIA	INDI15Q4.txt
117622861	1	BASEDOW'S DISEASE	INDI15Q4.txt
117622861	3	ATRIAL FIBRILLATION	INDI15Q4.txt
117622861	4	ATRIAL FIBRILLATION	INDI15Q4.txt
117684201	1	BASEDOW'S DISEASE	INDI15Q4.txt
117684201	2	ATRIAL FIBRILLATION	INDI15Q4.txt
117684201	3	ATRIAL FIBRILLATION	INDI15Q4.txt
117715692	1	BASEDOW'S DISEASE	INDI17Q1.txt
117715692	2	ATRIAL FIBRILLATION	INDI17Q1.txt
117715692	3	ATRIAL FIBRILLATION	INDI17Q1.txt
117779231	1	BASEDOW'S DISEASE	INDI15Q4.txt
117779231	2	BASEDOW'S DISEASE	INDI15Q4.txt
117839181	1	HYPERTHYROIDISM	INDI15Q4.txt
117873691
117927091	1	HYPERTHYROIDISM	INDI15Q4.txt
117961353	1	BASEDOW'S DISEASE	INDI17Q2.txt
118042421	1	BASEDOW'S DISEASE	INDI15Q4.txt
118112201	1	BASEDOW'S DISEASE	INDI15Q4.txt
118204041	1	BASEDOW'S DISEASE	INDI15Q4.txt
118321801	1	BASEDOW'S DISEASE	INDI15Q4.txt
118321801	4	ATRIAL FIBRILLATION	INDI15Q4.txt
118339591	1	HYPERTHYROIDISM	INDI15Q4.txt
118353073	1	BASEDOW'S DISEASE	INDI17Q3.txt
118353073	2	BASEDOW'S DISEASE	INDI17Q3.txt
118355741	1	BASEDOW'S DISEASE	INDI15Q4.txt
118394521	1	BASEDOW'S DISEASE	INDI15Q4.txt
118394521	8	UPPER RESPIRATORY TRACT INFECTION	INDI15Q4.txt
118415191	1	HYPERTHYROIDISM	INDI15Q4.txt
118415401	1	BASEDOW'S DISEASE	INDI15Q4.txt
118415401	2	BASEDOW'S DISEASE	INDI15Q4.txt
118442403	1	HYPERTHYROIDISM	INDI17Q2.txt
118558971	1	BASEDOW'S DISEASE	INDI15Q4.txt
118677211	1	BASEDOW'S DISEASE	INDI15Q4.txt
118713041	1	BASEDOW'S DISEASE	INDI15Q4.txt
118714211	1	BASEDOW'S DISEASE	INDI15Q4.txt
118714211	2	BASEDOW'S DISEASE	INDI15Q4.txt
118714221	1	BASEDOW'S DISEASE	INDI15Q4.txt
118714231	1	HYPERTHYROIDISM	INDI15Q4.txt
118742723	1	BASEDOW'S DISEASE	INDI17Q2.txt
118781271	1	HYPERTHYROIDISM	INDI15Q4.txt
118796942	1	BASEDOW'S DISEASE	INDI16Q1.txt
118796942	2	BASEDOW'S DISEASE	INDI16Q1.txt
118796942	3	THROAT TIGHTNESS	INDI16Q1.txt
118796942	4	SWELLING FACE	INDI16Q1.txt
118796942	5	URTICARIA	INDI16Q1.txt
118796942	6	DYSPNOEA	INDI16Q1.txt
118796942	7	VOMITING	INDI16Q1.txt
118867341	1	HYPERTHYROIDISM	INDI16Q1.txt
118867341	2	PRODUCT USED FOR UNKNOWN INDICATION	INDI16Q1.txt
119082661
119145471	1	HYPERTHYROIDISM	INDI16Q1.txt
119386361	1	HYPERTHYROIDISM	INDI16Q1.txt
119386361	2	BACTERIAL INFECTION	INDI16Q1.txt
119386361	3	BACTERIAL INFECTION	INDI16Q1.txt
119830331
120706171	1	BASEDOW'S DISEASE	INDI16Q1.txt
120706171	2	BASEDOW'S DISEASE	INDI16Q1.txt
120706171	3	MULTIPLE SCLEROSIS	INDI16Q1.txt
120706171	4	MULTIPLE SCLEROSIS	INDI16Q1.txt
120706171	5	MULTIPLE SCLEROSIS	INDI16Q1.txt
120733941	1	HYPERTHYROIDISM	INDI16Q1.txt
120733941	2	SLEEP DISORDER	INDI16Q1.txt
120733941	3	LAXATIVE SUPPORTIVE CARE	INDI16Q1.txt
120733941	4	GASTROOESOPHAGEAL REFLUX DISEASE	INDI16Q1.txt
120935281	1	HYPOTHYROIDISM	INDI16Q1.txt
121363791	1	HYPERTHYROIDISM	INDI16Q1.txt
121465991	1	BASEDOW'S DISEASE	INDI16Q1.txt
121594751	1	BASEDOW'S DISEASE	INDI16Q1.txt
121718311	1	HYPERTHYROIDISM	INDI16Q1.txt
121800611	1	HYPERTHYROIDISM	INDI16Q1.txt
121993961
122055091	1	BASEDOW'S DISEASE	INDI16Q1.txt
122055091	2	PROPHYLAXIS OF NEURAL TUBE DEFECT	INDI16Q1.txt
122208901
122684852
122827651	1	PRODUCT USED FOR UNKNOWN INDICATION	INDI16Q2.txt
122827651	2	PRODUCT USED FOR UNKNOWN INDICATION	INDI16Q2.txt
122827651	3	HYPOCALCAEMIA	INDI16Q2.txt
122827651	4	PRODUCT USED FOR UNKNOWN INDICATION	INDI16Q2.txt
122827651	5	ADRENAL INSUFFICIENCY	INDI16Q2.txt
122827651	6	HYPOCALCAEMIA	INDI16Q2.txt
122827651	7	HYPOCALCAEMIA	INDI16Q2.txt
122827651	8	HYPOCALCAEMIA	INDI16Q2.txt
122827761	1	PRODUCT USED FOR UNKNOWN INDICATION	INDI16Q2.txt
122827761	2	PRODUCT USED FOR UNKNOWN INDICATION	INDI16Q2.txt
122827761	3	HYPOCALCAEMIA	INDI16Q2.txt
122827761	4	PRODUCT USED FOR UNKNOWN INDICATION	INDI16Q2.txt
122827761	5	ADRENAL INSUFFICIENCY	INDI16Q2.txt
122827761	6	HYPOCALCAEMIA	INDI16Q2.txt
122827761	7	HYPOCALCAEMIA	INDI16Q2.txt
122827761	8	HYPOCALCAEMIA	INDI16Q2.txt
122961461	1	HYPERTHYROIDISM	INDI16Q2.txt
122961471	1	HYPERTHYROIDISM	INDI16Q2.txt
122961471	2	HYPERTENSION	INDI16Q2.txt
122961471	3	ANTICOAGULANT THERAPY	INDI16Q2.txt
122961481
122961491	1	THYROID DISORDER	INDI16Q2.txt
122961491	2	THYROID DISORDER	INDI16Q2.txt
122961491	3	GASTROOESOPHAGEAL REFLUX DISEASE	INDI16Q2.txt
122961501	1	BASEDOW'S DISEASE	INDI16Q2.txt
122961501	5	HEADACHE	INDI16Q2.txt
122961511	1	BASEDOW'S DISEASE	INDI16Q2.txt
122961531	1	BASEDOW'S DISEASE	INDI16Q2.txt
122961541	1	HYPERTHYROIDISM	INDI16Q2.txt
122991211	1	BASEDOW'S DISEASE	INDI16Q2.txt
123390741	1	HYPERTHYROIDISM	INDI16Q2.txt
123390741	3	HYPERSENSITIVITY	INDI16Q2.txt
123390751	1	HYPERTHYROIDISM	INDI16Q2.txt
123390751	2	PROPHYLAXIS	INDI16Q2.txt
123390761	1	HYPERTHYROIDISM	INDI16Q2.txt
123390771	1	HYPERTHYROIDISM	INDI16Q2.txt
123390771	2	HYPERTHYROIDISM	INDI16Q2.txt
123390771	4	GASTROOESOPHAGEAL REFLUX DISEASE	INDI16Q2.txt
123760661	1	HYPERTHYROIDISM	INDI16Q2.txt
123815161	1	RADIOACTIVE IODINE THERAPY	INDI16Q2.txt
123933291	1	HYPERTHYROIDISM	INDI16Q2.txt
123966201
124019972
124030391	1	HYPERTHYROIDISM	INDI16Q2.txt
124030391	2	HYPERTHYROIDISM	INDI16Q2.txt
124215251	1	THYROID DISORDER	INDI16Q2.txt
124215251	2	THYROID DISORDER	INDI16Q2.txt
124237211	1	BASEDOW'S DISEASE	INDI16Q2.txt
124239101	1	BASEDOW'S DISEASE	INDI16Q2.txt
124286121	1	BASEDOW'S DISEASE	INDI16Q2.txt
124669871
124789551	1	BASEDOW'S DISEASE	INDI16Q2.txt
124968311	1	BASEDOW'S DISEASE	INDI16Q2.txt
124973841	1	BASEDOW'S DISEASE	INDI16Q2.txt
125017182
125020492
125169272	1	BASEDOW'S DISEASE	INDI17Q4.txt
125169272	2	BASEDOW'S DISEASE	INDI17Q4.txt
125202343	1	BASEDOW'S DISEASE	INDI17Q4.txt
125202343	3	BASEDOW'S DISEASE	INDI17Q4.txt
125203542	1	BASEDOW'S DISEASE	INDI17Q3.txt
125276361	1	BASEDOW'S DISEASE	INDI16Q3.txt
125308831
125377741
125454071	1	PRIMARY HYPERTHYROIDISM	INDI16Q3.txt
125454121	1	PRIMARY HYPERTHYROIDISM	INDI16Q3.txt
125535681	1	BASEDOW'S DISEASE	INDI16Q3.txt
125535681	3	BASEDOW'S DISEASE	INDI16Q3.txt
125535681	4	BASEDOW'S DISEASE	INDI16Q3.txt
125651351
125770261	1	BASEDOW'S DISEASE	INDI16Q3.txt
125770261	2	HYPOTHYROIDISM	INDI16Q3.txt
125770261	3	OFF LABEL USE	INDI16Q3.txt
125770261	4	DEPRESSION	INDI16Q3.txt
125819651	1	BASEDOW'S DISEASE	INDI16Q3.txt
125867521
125899441	1	HYPERTHYROIDISM	INDI16Q3.txt
125899441	2	PRODUCT USED FOR UNKNOWN INDICATION	INDI16Q3.txt
125997391	1	HYPERTHYROIDISM	INDI16Q3.txt
126081831	1	BASEDOW'S DISEASE	INDI16Q3.txt
126081831	4	THROMBOTIC THROMBOCYTOPENIC PURPURA	INDI16Q3.txt
126134533	1	HYPERTHYROIDISM	INDI18Q4.txt
126134811	1	BASEDOW'S DISEASE	INDI16Q3.txt
126196371	1	VENTRICULAR TACHYCARDIA	INDI16Q3.txt
126196371	2	HYPERTHYROIDISM	INDI16Q3.txt
126196371	4	HYPOTHYROIDISM	INDI16Q3.txt
126256081	1	VENTRICULAR TACHYCARDIA	INDI16Q3.txt
126256081	2	HYPERTHYROIDISM	INDI16Q3.txt
126339871	1	BASEDOW'S DISEASE	INDI16Q3.txt
126339871	2	BASEDOW'S DISEASE	INDI16Q3.txt
126399022	1	BASEDOW'S DISEASE	INDI18Q2.txt
126399131	1	BASEDOW'S DISEASE	INDI16Q3.txt
126399131	2	PRODUCT USED FOR UNKNOWN INDICATION	INDI16Q3.txt
126399131	3	PRODUCT USED FOR UNKNOWN INDICATION	INDI16Q3.txt
126399161	1	PRODUCT USED FOR UNKNOWN INDICATION	INDI16Q3.txt
126399161	2	PRODUCT USED FOR UNKNOWN INDICATION	INDI16Q3.txt
126399161	3	PRODUCT USED FOR UNKNOWN INDICATION	INDI16Q3.txt
126400051	1	VENTRICULAR TACHYCARDIA	INDI16Q3.txt
126400051	2	PRODUCT USED FOR UNKNOWN INDICATION	INDI16Q3.txt
126400051	3	PRODUCT USED FOR UNKNOWN INDICATION	INDI16Q3.txt
126400051	4	PRODUCT USED FOR UNKNOWN INDICATION	INDI16Q3.txt
126400051	5	PRODUCT USED FOR UNKNOWN INDICATION	INDI16Q3.txt
126445484	1	HYPERTENSION	INDI16Q4.txt
126445484	2	HYPERTHYROIDISM	INDI16Q4.txt
126475991	1	BASEDOW'S DISEASE	INDI16Q3.txt
126475991	2	BASEDOW'S DISEASE	INDI16Q3.txt
126475991	3	BASEDOW'S DISEASE	INDI16Q3.txt
126568021	1	HYPERTHYROIDISM	INDI16Q3.txt
126568021	2	HYPERTENSION	INDI16Q3.txt
126669031
126769902	1	BASEDOW'S DISEASE	INDI16Q3.txt
126793031	1	HYPERTHYROIDISM	INDI16Q3.txt
126811641	1	PRODUCT USED FOR UNKNOWN INDICATION	INDI16Q3.txt
126811641	2	PRODUCT USED FOR UNKNOWN INDICATION	INDI16Q3.txt
126811641	3	PRODUCT USED FOR UNKNOWN INDICATION	INDI16Q3.txt
126812211	1	PRODUCT USED FOR UNKNOWN INDICATION	INDI16Q3.txt
126812501	1	PRODUCT USED FOR UNKNOWN INDICATION	INDI16Q3.txt
126812501	2	PRODUCT USED FOR UNKNOWN INDICATION	INDI16Q3.txt
126812551	1	PRODUCT USED FOR UNKNOWN INDICATION	INDI16Q3.txt
126812551	2	PRODUCT USED FOR UNKNOWN INDICATION	INDI16Q3.txt
126812551	3	PRODUCT USED FOR UNKNOWN INDICATION	INDI16Q3.txt
126812561	1	PRODUCT USED FOR UNKNOWN INDICATION	INDI16Q3.txt
126812561	2	PRODUCT USED FOR UNKNOWN INDICATION	INDI16Q3.txt
126812571	1	PRODUCT USED FOR UNKNOWN INDICATION	INDI16Q3.txt
126812571	2	PRODUCT USED FOR UNKNOWN INDICATION	INDI16Q3.txt
126812571	3	PRODUCT USED FOR UNKNOWN INDICATION	INDI16Q3.txt
126812571	4	PRODUCT USED FOR UNKNOWN INDICATION	INDI16Q3.txt
126812581	1	PRODUCT USED FOR UNKNOWN INDICATION	INDI16Q3.txt
126812581	2	PRODUCT USED FOR UNKNOWN INDICATION	INDI16Q3.txt
126812591	1	PRODUCT USED FOR UNKNOWN INDICATION	INDI16Q3.txt
126812591	2	PRODUCT USED FOR UNKNOWN INDICATION	INDI16Q3.txt
126812591	3	PRODUCT USED FOR UNKNOWN INDICATION	INDI16Q3.txt
126812811	1	PRODUCT USED FOR UNKNOWN INDICATION	INDI16Q3.txt
126812821	1	PRODUCT USED FOR UNKNOWN INDICATION	INDI16Q3.txt
126812821	2	PRODUCT USED FOR UNKNOWN INDICATION	INDI16Q3.txt
126812821	3	PRODUCT USED FOR UNKNOWN INDICATION	INDI16Q3.txt
126812821	4	PRODUCT USED FOR UNKNOWN INDICATION	INDI16Q3.txt
126812821	5	PRODUCT USED FOR UNKNOWN INDICATION	INDI16Q3.txt
126812841	1	PRODUCT USED FOR UNKNOWN INDICATION	INDI16Q3.txt
126812841	2	PRODUCT USED FOR UNKNOWN INDICATION	INDI16Q3.txt
126812841	3	PRODUCT USED FOR UNKNOWN INDICATION	INDI16Q3.txt
126819431	1	PRODUCT USED FOR UNKNOWN INDICATION	INDI16Q3.txt
126819431	2	PRODUCT USED FOR UNKNOWN INDICATION	INDI16Q3.txt
126819431	3	PRODUCT USED FOR UNKNOWN INDICATION	INDI16Q3.txt
126819431	4	PRODUCT USED FOR UNKNOWN INDICATION	INDI16Q3.txt
126819431	5	PRODUCT USED FOR UNKNOWN INDICATION	INDI16Q3.txt
126819511	1	PRODUCT USED FOR UNKNOWN INDICATION	INDI16Q3.txt
126819511	2	PRODUCT USED FOR UNKNOWN INDICATION	INDI16Q3.txt
126819521	1	PRODUCT USED FOR UNKNOWN INDICATION	INDI16Q3.txt
126819531	1	PRODUCT USED FOR UNKNOWN INDICATION	INDI16Q3.txt
126819541	1	PRODUCT USED FOR UNKNOWN INDICATION	INDI16Q3.txt
126819541	2	PRODUCT USED FOR UNKNOWN INDICATION	INDI16Q3.txt
126819551	1	PRODUCT USED FOR UNKNOWN INDICATION	INDI16Q3.txt
126945121
126998431	1	GOITRE	INDI16Q3.txt
126998431	4	EVIDENCE BASED TREATMENT	INDI16Q3.txt
126998431	5	EVIDENCE BASED TREATMENT	INDI16Q3.txt
127125131
127130062	1	PRODUCT USED FOR UNKNOWN INDICATION	INDI16Q3.txt
127130062	2	PRODUCT USED FOR UNKNOWN INDICATION	INDI16Q3.txt
127169371	1	HYPERTHYROIDISM	INDI16Q3.txt
127169371	2	HYPERTENSION	INDI16Q3.txt
127200861
127562632	1	HYPERTHYROIDISM	INDI17Q1.txt
127829201
127910492
127914681	1	BASEDOW'S DISEASE	INDI16Q3.txt
127914681	1	HYPERTHYROIDISM	INDI16Q3.txt
128411441	1	ATRIAL FIBRILLATION	INDI16Q4.txt
128411441	2	HYPERTHYROIDISM	INDI16Q4.txt
128411441	3	PRODUCT USED FOR UNKNOWN INDICATION	INDI16Q4.txt
128411441	4	PRODUCT USED FOR UNKNOWN INDICATION	INDI16Q4.txt
128411441	5	PRODUCT USED FOR UNKNOWN INDICATION	INDI16Q4.txt
128411441	6	ATRIAL FIBRILLATION	INDI16Q4.txt
128411441	8	PRODUCT USED FOR UNKNOWN INDICATION	INDI16Q4.txt
128585141
128883071	1	ENDOCRINE OPHTHALMOPATHY	INDI16Q4.txt
128883071	2	BASEDOW'S DISEASE	INDI16Q4.txt
128883071	7	BACK PAIN	INDI16Q4.txt
129007203	1	BASEDOW'S DISEASE	INDI17Q1.txt
129007203	2	HYPERTHYROIDISM	INDI17Q1.txt
129007203	3	FIBROMYALGIA	INDI17Q1.txt
129007203	5	DEPRESSION	INDI17Q1.txt
129054311	1	HYPERTHYROIDISM	INDI16Q4.txt
129303021
129854671	1	HYPERTHYROIDISM	INDI16Q4.txt
130236321	1	THYROTOXIC CRISIS	INDI16Q4.txt
130241041	1	THYROTOXIC CRISIS	INDI16Q4.txt
130300603	1	HYPERTHYROIDISM	INDI17Q4.txt
130300603	2	HYPERTENSION	INDI17Q4.txt
130441321
130452972	1	THYROTOXIC CRISIS	INDI17Q1.txt
130812251	1	THYROTOXIC CRISIS	INDI17Q1.txt
130889451	1	BASEDOW'S DISEASE	INDI17Q1.txt
131131711	1	BASEDOW'S DISEASE	INDI17Q1.txt
131150681	1	BASEDOW'S DISEASE	INDI17Q1.txt
131150721	1	BASEDOW'S DISEASE	INDI17Q1.txt
131185021
131185031	1	BASEDOW'S DISEASE	INDI17Q1.txt
131185041	1	HYPERTHYROIDISM	INDI17Q1.txt
131185051
131187742	1	HYPERTHYROIDISM	INDI17Q2.txt
131187742	3	ATRIAL FIBRILLATION	INDI17Q2.txt
131187742	4	PRODUCT USED FOR UNKNOWN INDICATION	INDI17Q2.txt
131187742	5	PRODUCT USED FOR UNKNOWN INDICATION	INDI17Q2.txt
131187742	6	PRODUCT USED FOR UNKNOWN INDICATION	INDI17Q2.txt
131187742	7	PRODUCT USED FOR UNKNOWN INDICATION	INDI17Q2.txt
131187742	8	PRODUCT USED FOR UNKNOWN INDICATION	INDI17Q2.txt
131187742	9	HYPERTENSION	INDI17Q2.txt
131187761	1	HYPERTHYROIDISM	INDI17Q1.txt
131187761	2	HYPERTHYROIDISM	INDI17Q1.txt
131187801	1	BASEDOW'S DISEASE	INDI17Q1.txt
131187801	2	BASEDOW'S DISEASE	INDI17Q1.txt
131187801	3	PRODUCT USED FOR UNKNOWN INDICATION	INDI17Q1.txt
131189001	1	BASEDOW'S DISEASE	INDI17Q1.txt
131189001	2	BASEDOW'S DISEASE	INDI17Q1.txt
131240852	1	BASEDOW'S DISEASE	INDI17Q2.txt
131240932	1	BASEDOW'S DISEASE	INDI17Q1.txt
131288793	1	BASEDOW'S DISEASE	INDI17Q4.txt
131288922	1	PRODUCT USED FOR UNKNOWN INDICATION	INDI17Q2.txt
131288922	2	PRODUCT USED FOR UNKNOWN INDICATION	INDI17Q2.txt
131288922	3	PRODUCT USED FOR UNKNOWN INDICATION	INDI17Q2.txt
131288922	4	PRODUCT USED FOR UNKNOWN INDICATION	INDI17Q2.txt
131288922	5	PRODUCT USED FOR UNKNOWN INDICATION	INDI17Q2.txt
131322732	1	BASEDOW'S DISEASE	INDI17Q2.txt
131322732	2	PRODUCT USED FOR UNKNOWN INDICATION	INDI17Q2.txt
131323362	1	HYPERTHYROIDISM	INDI17Q1.txt
131323362	2	HYPERTHYROIDISM	INDI17Q1.txt
131621571
131675011
131684301	1	BASEDOW'S DISEASE	INDI17Q1.txt
131684301	2	PRURITUS	INDI17Q1.txt
131743711	1	HYPERTHYROIDISM	INDI17Q1.txt
131780851	1	PRODUCT USED FOR UNKNOWN INDICATION	INDI17Q1.txt
132365422	1	HYPERTHYROIDISM	INDI17Q1.txt
132365422	2	BLOOD PRESSURE ABNORMAL	INDI17Q1.txt
132365422	3	BLOOD PRESSURE ABNORMAL	INDI17Q1.txt
132365422	4	DIURETIC THERAPY	INDI17Q1.txt
132512892	1	THYROTOXIC CRISIS	INDI17Q2.txt
132512892	2	BASEDOW'S DISEASE	INDI17Q2.txt
132512892	3	THYROTOXIC CRISIS	INDI17Q2.txt
132512892	4	BASEDOW'S DISEASE	INDI17Q2.txt
132512892	5	THYROTOXIC CRISIS	INDI17Q2.txt
132512892	6	BASEDOW'S DISEASE	INDI17Q2.txt
132512892	7	PRODUCT USED FOR UNKNOWN INDICATION	INDI17Q2.txt
132512892	8	TACHYCARDIA	INDI17Q2.txt
132851831	1	BASEDOW'S DISEASE	INDI17Q1.txt
132983501	1	THYROID DISORDER	INDI17Q1.txt
133056282	1	BASEDOW'S DISEASE	INDI17Q2.txt
133056292
133056302
133333781	1	THYROID DISORDER	INDI17Q1.txt
133333781	2	LUNG NEOPLASM MALIGNANT	INDI17Q1.txt
133334342	1	PRODUCT USED FOR UNKNOWN INDICATION	INDI17Q3.txt
133346962	1	HYPERTHYROIDISM	INDI17Q3.txt
133346962	3	HYPERTHYROIDISM	INDI17Q3.txt
133349501	1	HYPERTHYROIDISM	INDI17Q1.txt
133349501	2	HYPERTHYROIDISM	INDI17Q1.txt
133427681
133496321	1	HYPERTHYROIDISM	INDI17Q1.txt
133700751	1	AUTOIMMUNE THYROIDITIS	INDI17Q1.txt
133783041	1	HYPERTHYROIDISM	INDI17Q1.txt
133783051	1	HYPERTHYROIDISM	INDI17Q1.txt
133807532	1	PRODUCT USED FOR UNKNOWN INDICATION	INDI17Q4.txt
133959971	1	THYROID HORMONES INCREASED	INDI17Q2.txt
134007841	1	HYPERTHYROIDISM	INDI17Q2.txt
134007851	1	HYPERTHYROIDISM	INDI17Q2.txt
134230921	1	HYPERTHYROIDISM	INDI17Q2.txt
134230971	1	PRODUCT USED FOR UNKNOWN INDICATION	INDI17Q2.txt
134269631	1	HYPERTHYROIDISM	INDI17Q2.txt
134269631	2	PRODUCT USED FOR UNKNOWN INDICATION	INDI17Q2.txt
134269631	3	PRODUCT USED FOR UNKNOWN INDICATION	INDI17Q2.txt
134269631	4	PRODUCT USED FOR UNKNOWN INDICATION	INDI17Q2.txt
134269631	5	PRODUCT USED FOR UNKNOWN INDICATION	INDI17Q2.txt
134269631	6	PRODUCT USED FOR UNKNOWN INDICATION	INDI17Q2.txt
134269631	7	PRODUCT USED FOR UNKNOWN INDICATION	INDI17Q2.txt
134269631	8	PRODUCT USED FOR UNKNOWN INDICATION	INDI17Q2.txt
134269631	9	PRODUCT USED FOR UNKNOWN INDICATION	INDI17Q2.txt
134552251	1	HYPERTHYROIDISM	INDI17Q2.txt
134552251	2	BLOOD CHOLESTEROL ABNORMAL	INDI17Q2.txt
134670971	1	BASEDOW'S DISEASE	INDI17Q2.txt
134670971	2	PRODUCT USED FOR UNKNOWN INDICATION	INDI17Q2.txt
134889891	1	BASEDOW'S DISEASE	INDI17Q2.txt
134889911	1	HYPOTHYROIDISM	INDI17Q2.txt
134889911	2	OFF LABEL USE	INDI17Q2.txt
134889931	1	BASEDOW'S DISEASE	INDI17Q2.txt
134889961
134889981	1	HYPERTHYROIDISM	INDI17Q2.txt
134890001	1	HYPERTHYROIDISM	INDI17Q2.txt
134890001	3	HEART RATE ABNORMAL	INDI17Q2.txt
134890001	4	OSTEOPOROSIS	INDI17Q2.txt
134890021	1	HYPERTHYROIDISM	INDI17Q2.txt
134890021	2	HYPERTENSION	INDI17Q2.txt
134890021	3	ARRHYTHMIA	INDI17Q2.txt
134890021	4	DIURETIC THERAPY	INDI17Q2.txt
134890021	5	BLOOD CHOLESTEROL INCREASED	INDI17Q2.txt
134890021	6	HYPERTENSION	INDI17Q2.txt
134890021	7	DIABETES MELLITUS	INDI17Q2.txt
134890021	8	DIABETES MELLITUS	INDI17Q2.txt
134890051
134929941	1	CARDIAC FAILURE	INDI17Q2.txt
134929941	2	CARDIAC FAILURE	INDI17Q2.txt
134929941	3	CARDIAC FAILURE	INDI17Q2.txt
134960651	1	HYPERTHYROIDISM	INDI17Q2.txt
134960651	2	HYPERTHYROIDISM	INDI17Q2.txt
135187181	1	HYPERTHYROIDISM	INDI17Q2.txt
135187181	2	PRODUCT USED FOR UNKNOWN INDICATION	INDI17Q2.txt
135189201	1	HYPERTHYROIDISM	INDI17Q2.txt
135189201	2	HYPERTHYROIDISM	INDI17Q2.txt
135189201	3	ANALGESIC THERAPY	INDI17Q2.txt
135279561	1	HYPERTHYROIDISM	INDI17Q2.txt
135279561	2	PRODUCT USED FOR UNKNOWN INDICATION	INDI17Q2.txt
135279561	3	PRODUCT USED FOR UNKNOWN INDICATION	INDI17Q2.txt
135279561	4	PRODUCT USED FOR UNKNOWN INDICATION	INDI17Q2.txt
135279561	5	PRODUCT USED FOR UNKNOWN INDICATION	INDI17Q2.txt
135279561	6	PRODUCT USED FOR UNKNOWN INDICATION	INDI17Q2.txt
135279561	7	PRODUCT USED FOR UNKNOWN INDICATION	INDI17Q2.txt
135279561	8	PRODUCT USED FOR UNKNOWN INDICATION	INDI17Q2.txt
135279561	9	ANGINA UNSTABLE	INDI17Q2.txt
135311562	1	HYPERTHYROIDISM	INDI17Q3.txt
135311562	2	PRODUCT USED FOR UNKNOWN INDICATION	INDI17Q3.txt
135311562	3	PRODUCT USED FOR UNKNOWN INDICATION	INDI17Q3.txt
135311562	4	PRODUCT USED FOR UNKNOWN INDICATION	INDI17Q3.txt
135311562	5	PRODUCT USED FOR UNKNOWN INDICATION	INDI17Q3.txt
135311562	6	PRODUCT USED FOR UNKNOWN INDICATION	INDI17Q3.txt
135311562	7	PRODUCT USED FOR UNKNOWN INDICATION	INDI17Q3.txt
135311562	8	PRODUCT USED FOR UNKNOWN INDICATION	INDI17Q3.txt
135311562	9	PRODUCT USED FOR UNKNOWN INDICATION	INDI17Q3.txt
135312503	1	BASEDOW'S DISEASE	INDI17Q2.txt
135312503	4	BASEDOW'S DISEASE	INDI17Q2.txt
135506011	1	HYPERTHYROIDISM	INDI17Q2.txt
135886102	1	BASEDOW'S DISEASE	INDI17Q2.txt
136156741	1	BASEDOW'S DISEASE	INDI17Q2.txt
136207781	1	VENTRICULAR TACHYCARDIA	INDI17Q2.txt
136207781	2	HYPERTHYROIDISM	INDI17Q2.txt
136207781	3	VENTRICULAR TACHYCARDIA	INDI17Q2.txt
136207781	4	HYPERTHYROIDISM	INDI17Q2.txt
136212522	1	HYPERTHYROIDISM	INDI18Q1.txt
136212522	4	HYPERTHYROIDISM	INDI18Q1.txt
136212522	5	TACHYCARDIA	INDI18Q1.txt
136212522	6	ANTIALLERGIC THERAPY	INDI18Q1.txt
136212522	8	ANTIALLERGIC THERAPY	INDI18Q1.txt
136255491	1	HYPERTHYROIDISM	INDI17Q2.txt
136423661	1	BASEDOW'S DISEASE	INDI17Q2.txt
136423661	4	BASEDOW'S DISEASE	INDI17Q2.txt
136423661	5	BASEDOW'S DISEASE	INDI17Q2.txt
136509461	1	HYPERTHYROIDISM	INDI17Q2.txt
136509461	2	HYPERTHYROIDISM	INDI17Q2.txt
136512161	1	THYROID THERAPY	INDI17Q2.txt
136512161	2	HYPERTHYROIDISM	INDI17Q2.txt
136548472	1	HYPERTHYROIDISM	INDI17Q3.txt
136548472	3	INDUCTION OF ANAESTHESIA	INDI17Q3.txt
136548472	4	INDUCTION OF ANAESTHESIA	INDI17Q3.txt
136548472	5	PREMATURE DELIVERY	INDI17Q3.txt
136548472	6	PREMATURE DELIVERY	INDI17Q3.txt
136982151
137172051	1	HYPERTHYROIDISM	INDI17Q3.txt
137219531	1	BASEDOW'S DISEASE	INDI17Q3.txt
137288341	1	HYPERTHYROIDISM	INDI17Q3.txt
137288341	2	HYPERTHYROIDISM	INDI17Q3.txt
137577822	1	BASEDOW'S DISEASE	INDI17Q4.txt
137647601	1	BASEDOW'S DISEASE	INDI17Q3.txt
137811981	1	HYPERTHYROIDISM	INDI17Q3.txt
137827582	1	BASEDOW'S DISEASE	INDI17Q4.txt
137827582	2	BASEDOW'S DISEASE	INDI17Q4.txt
137827582	3	BASEDOW'S DISEASE	INDI17Q4.txt
137843371	1	BASEDOW'S DISEASE	INDI17Q3.txt
137843371	2	PRODUCT USED FOR UNKNOWN INDICATION	INDI17Q3.txt
137843621	1	BASEDOW'S DISEASE	INDI17Q3.txt
137949711	1	PRODUCT USED FOR UNKNOWN INDICATION	INDI17Q3.txt
137949711	2	PRODUCT USED FOR UNKNOWN INDICATION	INDI17Q3.txt
137949711	3	PRODUCT USED FOR UNKNOWN INDICATION	INDI17Q3.txt
137974801	1	BASEDOW'S DISEASE	INDI17Q3.txt
137993481	1	BASEDOW'S DISEASE	INDI17Q3.txt
137993481	2	BASEDOW'S DISEASE	INDI17Q3.txt
137993481	3	BASEDOW'S DISEASE	INDI17Q3.txt
138224871	1	HYPERTHYROIDISM	INDI17Q3.txt
138224871	2	HYPERTHYROIDISM	INDI17Q3.txt
138224871	3	HYPERTHYROIDISM	INDI17Q3.txt
138251301	1	PRODUCT USED FOR UNKNOWN INDICATION	INDI17Q3.txt
138251301	2	MALIGNANT MELANOMA	INDI17Q3.txt
138282203	1	HYPERTHYROIDISM	INDI17Q4.txt
138282203	2	PRODUCT USED FOR UNKNOWN INDICATION	INDI17Q4.txt
138282203	3	PRODUCT USED FOR UNKNOWN INDICATION	INDI17Q4.txt
138312161	1	BASEDOW'S DISEASE	INDI17Q3.txt
138312171	1	BASEDOW'S DISEASE	INDI17Q3.txt
138312191	1	BASEDOW'S DISEASE	INDI17Q3.txt
138312201	1	BASEDOW'S DISEASE	INDI17Q3.txt
138313601	1	HYPERTHYROIDISM	INDI17Q3.txt
138313601	2	PRODUCT USED FOR UNKNOWN INDICATION	INDI17Q3.txt
138313601	3	PRODUCT USED FOR UNKNOWN INDICATION	INDI17Q3.txt
138313601	4	PRODUCT USED FOR UNKNOWN INDICATION	INDI17Q3.txt
138313601	5	PRODUCT USED FOR UNKNOWN INDICATION	INDI17Q3.txt
138313601	6	PRODUCT USED FOR UNKNOWN INDICATION	INDI17Q3.txt
138313601	7	PRODUCT USED FOR UNKNOWN INDICATION	INDI17Q3.txt
138313601	8	PRODUCT USED FOR UNKNOWN INDICATION	INDI17Q3.txt
138313601	9	PRODUCT USED FOR UNKNOWN INDICATION	INDI17Q3.txt
138558621	1	HYPERTHYROIDISM	INDI17Q3.txt
138558621	2	BLOOD PRESSURE ABNORMAL	INDI17Q3.txt
138558621	3	BLOOD CHOLESTEROL ABNORMAL	INDI17Q3.txt
138558621	4	SLEEP DISORDER	INDI17Q3.txt
138563451	1	BASEDOW'S DISEASE	INDI17Q3.txt
138633122	1	HYPERTHYROIDISM	INDI17Q4.txt
138695431
138705471	1	BASEDOW'S DISEASE	INDI17Q3.txt
138739931	1	BASEDOW'S DISEASE	INDI17Q3.txt
138785151	1	HYPERTHYROIDISM	INDI17Q3.txt
138785151	2	ESSENTIAL HYPERTENSION	INDI17Q3.txt
138785151	3	ESSENTIAL HYPERTENSION	INDI17Q3.txt
138969101	1	BASEDOW'S DISEASE	INDI17Q3.txt
138970461
139033561	1	HYPERTHYROIDISM	INDI17Q3.txt
139033561	2	PRODUCT USED FOR UNKNOWN INDICATION	INDI17Q3.txt
139033561	3	PRODUCT USED FOR UNKNOWN INDICATION	INDI17Q3.txt
139033561	4	PRODUCT USED FOR UNKNOWN INDICATION	INDI17Q3.txt
139033561	5	PRODUCT USED FOR UNKNOWN INDICATION	INDI17Q3.txt
139033561	6	PRODUCT USED FOR UNKNOWN INDICATION	INDI17Q3.txt
139033561	7	PRODUCT USED FOR UNKNOWN INDICATION	INDI17Q3.txt
139033561	8	PRODUCT USED FOR UNKNOWN INDICATION	INDI17Q3.txt
139033561	9	PRODUCT USED FOR UNKNOWN INDICATION	INDI17Q3.txt
139113452	1	HYPERTHYROIDISM	INDI17Q3.txt
139113452	2	PRODUCT USED FOR UNKNOWN INDICATION	INDI17Q3.txt
139180632	1	HYPERTHYROIDISM	INDI17Q3.txt
139238101	1	HYPERTHYROIDISM	INDI17Q3.txt
139238101	2	ATRIAL FIBRILLATION	INDI17Q3.txt
139238101	3	ANTICOAGULANT THERAPY	INDI17Q3.txt
139347922	1	HYPERTHYROIDISM	INDI17Q4.txt
139361761	1	HYPERTHYROIDISM	INDI17Q3.txt
139361761	2	ESSENTIAL HYPERTENSION	INDI17Q3.txt
139361761	3	ESSENTIAL HYPERTENSION	INDI17Q3.txt
139361771	1	HYPERTHYROIDISM	INDI17Q3.txt
139398801	1	HYPERTHYROIDISM	INDI17Q3.txt
139417352
139763172	1	PRODUCT USED FOR UNKNOWN INDICATION	INDI17Q4.txt
139763172	2	PRODUCT USED FOR UNKNOWN INDICATION	INDI17Q4.txt
139763172	3	SCHIZOPHRENIA	INDI17Q4.txt
139763172	5	SCHIZOPHRENIA	INDI17Q4.txt
139763172	6	PRODUCT USED FOR UNKNOWN INDICATION	INDI17Q4.txt
139763172	7	SCHIZOPHRENIA	INDI17Q4.txt
139763172	8	SCHIZOPHRENIA	INDI17Q4.txt
139763172	9	PRODUCT USED FOR UNKNOWN INDICATION	INDI17Q4.txt
139763172	10	PRODUCT USED FOR UNKNOWN INDICATION	INDI17Q4.txt
139763172	11	PRODUCT USED FOR UNKNOWN INDICATION	INDI17Q4.txt
139763172	12	PRODUCT USED FOR UNKNOWN INDICATION	INDI17Q4.txt
139763172	13	PRODUCT USED FOR UNKNOWN INDICATION	INDI17Q4.txt
139763172	14	PRODUCT USED FOR UNKNOWN INDICATION	INDI17Q4.txt
139763172	15	PRODUCT USED FOR UNKNOWN INDICATION	INDI17Q4.txt
139763172	16	SCHIZOPHRENIA	INDI17Q4.txt
139764081	1	HYPERTHYROIDISM	INDI17Q3.txt
139803492	1	BASEDOW'S DISEASE	INDI17Q3.txt
139803492	2	MULTIPLE SCLEROSIS	INDI17Q3.txt
139957841	1	HYPERTHYROIDISM	INDI17Q3.txt
139957841	4	HYPERTHYROIDISM	INDI17Q3.txt
139957841	5	THYROXINE FREE DECREASED	INDI17Q3.txt
140064852	1	BASEDOW'S DISEASE	INDI17Q4.txt
140064852	2	HYPERTHYROIDISM	INDI17Q4.txt
140064852	3	BASEDOW'S DISEASE	INDI17Q4.txt
140064852	4	HYPERTHYROIDISM	INDI17Q4.txt
140064852	5	BASEDOW'S DISEASE	INDI17Q4.txt
140064852	6	HYPERTHYROIDISM	INDI17Q4.txt
140071721	1	BASEDOW'S DISEASE	INDI17Q3.txt
140071801	1	BASEDOW'S DISEASE	INDI17Q3.txt
140072161	1	BASEDOW'S DISEASE	INDI17Q3.txt
140144082	1	BASEDOW'S DISEASE	INDI17Q4.txt
140146502	1	HYPERTHYROIDISM	INDI17Q4.txt
140146562	1	BASEDOW'S DISEASE	INDI17Q4.txt
140146583	1	PRODUCT USED FOR UNKNOWN INDICATION	INDI18Q4.txt
140146583	2	POST PROCEDURAL HYPOTHYROIDISM	INDI18Q4.txt
140156832	1	HYPERTHYROIDISM	INDI17Q4.txt
140156842	1	HYPERTHYROIDISM	INDI17Q4.txt
140156842	3	HYPERTHYROIDISM	INDI17Q4.txt
140171641	1	HYPERTHYROIDISM	INDI17Q3.txt
140172321	1	HYPERTHYROIDISM	INDI17Q3.txt
140172331	1	HYPERTHYROIDISM	INDI17Q3.txt
140172331	2	HYPERTHYROIDISM	INDI17Q3.txt
140172341	1	HYPERTHYROIDISM	INDI17Q3.txt
140178311	1	HYPERTHYROIDISM	INDI17Q3.txt
140223251	1	HYPERTHYROIDISM	INDI17Q3.txt
140291041	1	HYPERTHYROIDISM	INDI17Q4.txt
140327721	1	HYPERTHYROIDISM	INDI17Q4.txt
140327721	2	PRODUCT USED FOR UNKNOWN INDICATION	INDI17Q4.txt
140385073	1	HYPERTHYROIDISM	INDI18Q1.txt
140638631	1	HYPERTHYROIDISM	INDI17Q4.txt
140638631	2	PRODUCT USED FOR UNKNOWN INDICATION	INDI17Q4.txt
140638631	3	ATRIAL FIBRILLATION	INDI17Q4.txt
140686161
140801231	1	BASEDOW'S DISEASE	INDI17Q4.txt
140801231	2	BASEDOW'S DISEASE	INDI17Q4.txt
140801231	3	TACHYCARDIA	INDI17Q4.txt
140801231	4	ANXIETY	INDI17Q4.txt
140801231	5	TREMOR	INDI17Q4.txt
140803751	1	BASEDOW'S DISEASE	INDI17Q4.txt
140817151	1	THYROID DISORDER	INDI17Q4.txt
140817151	2	BLOOD CHOLESTEROL INCREASED	INDI17Q4.txt
140817151	3	PERIPHERAL SWELLING	INDI17Q4.txt
141074421	1	THYROID DISORDER	INDI17Q4.txt
141074421	2	PRODUCT USED FOR UNKNOWN INDICATION	INDI17Q4.txt
141144111
141214871	1	THYROID DISORDER	INDI17Q4.txt
141214871	3	MYASTHENIA GRAVIS	INDI17Q4.txt
141214871	4	MUSCLE SPASTICITY	INDI17Q4.txt
141214871	5	PRODUCT USED FOR UNKNOWN INDICATION	INDI17Q4.txt
141214871	6	PRODUCT USED FOR UNKNOWN INDICATION	INDI17Q4.txt
141690341	1	BASEDOW'S DISEASE	INDI17Q4.txt
141690341	3	ENDOCRINE OPHTHALMOPATHY	INDI17Q4.txt
141722472	1	ENDOCRINE OPHTHALMOPATHY	INDI18Q1.txt
141722472	12	HYPERTHYROIDISM	INDI18Q1.txt
142045341
142213462	1	BASEDOW'S DISEASE	INDI17Q4.txt
142307591	1	BASEDOW'S DISEASE	INDI17Q4.txt
142307591	5	ENDOCRINE OPHTHALMOPATHY	INDI17Q4.txt
142359042	1	THYROTOXIC CRISIS	INDI18Q3.txt
142359042	2	THYROTOXIC CRISIS	INDI18Q3.txt
142359042	3	THYROTOXIC CRISIS	INDI18Q3.txt
142379371	1	HYPERTHYROIDISM	INDI17Q4.txt
142379371	2	BASEDOW'S DISEASE	INDI17Q4.txt
142379371	3	ESSENTIAL HYPERTENSION	INDI17Q4.txt
142379371	4	ESSENTIAL HYPERTENSION	INDI17Q4.txt
142451691	1	HYPERTHYROIDISM	INDI17Q4.txt
142794402	1	HYPERTHYROIDISM	INDI18Q3.txt
143226871	1	BASEDOW'S DISEASE	INDI17Q4.txt
143430421	1	HYPERTHYROIDISM	INDI18Q1.txt
143705752	1	BASEDOW'S DISEASE	INDI18Q1.txt
143705752	2	AUTOIMMUNE THYROIDITIS	INDI18Q1.txt
143705752	3	THYROID CANCER	INDI18Q1.txt
143831871	1	THYROTOXIC CRISIS	INDI18Q1.txt
143831871	3	ADRENAL INSUFFICIENCY	INDI18Q1.txt
143831871	4	PRODUCT USED FOR UNKNOWN INDICATION	INDI18Q1.txt
143831871	5	PRODUCT USED FOR UNKNOWN INDICATION	INDI18Q1.txt
143831871	6	HYPERTHYROIDISM	INDI18Q1.txt
144064272	1	PRODUCT USED FOR UNKNOWN INDICATION	INDI18Q2.txt
144064312	1	HYPERTHYROIDISM	INDI18Q1.txt
144064321	1	HYPERTHYROIDISM	INDI18Q1.txt
144064321	2	BASEDOW'S DISEASE	INDI18Q1.txt
144064321	3	PRODUCT USED FOR UNKNOWN INDICATION	INDI18Q1.txt
144064321	4	HEADACHE	INDI18Q1.txt
144253251	1	HYPERTHYROIDISM	INDI18Q1.txt
144253261
144253271
144253281
144253291	1	HYPERTHYROIDISM	INDI18Q1.txt
144405742	1	HYPERTHYROIDISM	INDI18Q1.txt
144405742	2	EPILEPSY	INDI18Q1.txt
144405742	4	GASTROOESOPHAGEAL REFLUX DISEASE	INDI18Q1.txt
145250142	1	HYPERTHYROIDISM	INDI18Q2.txt
145250142	3	HYPERTHYROIDISM	INDI18Q2.txt
145250142	4	HAEMOGLOBIN DECREASED	INDI18Q2.txt
145250142	6	PRODUCT USED FOR UNKNOWN INDICATION	INDI18Q2.txt
145250142	7	PRODUCT USED FOR UNKNOWN INDICATION	INDI18Q2.txt
145250142	8	PRODUCT USED FOR UNKNOWN INDICATION	INDI18Q2.txt
145250142	9	PRODUCT USED FOR UNKNOWN INDICATION	INDI18Q2.txt
145250142	10	HYPERPHOSPHATAEMIA	INDI18Q2.txt
145739361	1	BASEDOW'S DISEASE	INDI18Q1.txt
146119452	1	HYPERTHYROIDISM	INDI18Q2.txt
146119452	3	HYPERTHYROIDISM	INDI18Q2.txt
146119452	4	PRODUCT USED FOR UNKNOWN INDICATION	INDI18Q2.txt
146167741	1	BASEDOW'S DISEASE	INDI18Q1.txt
146198181	1	HYPERTHYROIDISM	INDI18Q1.txt
146198181	2	PRODUCT USED FOR UNKNOWN INDICATION	INDI18Q1.txt
146198181	3	THYROTOXIC CRISIS	INDI18Q1.txt
146198181	4	THYROTOXIC CRISIS	INDI18Q1.txt
146855041	1	HYPERTHYROIDISM	INDI18Q1.txt
146856122	1	HYPERTHYROIDISM	INDI18Q2.txt
146856122	2	PRODUCT USED FOR UNKNOWN INDICATION	INDI18Q2.txt
147309032	1	HYPERTHYROIDISM	INDI18Q2.txt
148128371	1	HYPERTHYROIDISM	INDI18Q2.txt
148128371	3	PRODUCT USED FOR UNKNOWN INDICATION	INDI18Q2.txt
148456253	1	HYPERTHYROIDISM	INDI18Q3.txt
148456253	2	BASEDOW'S DISEASE	INDI18Q3.txt
148456253	3	HORMONE REPLACEMENT THERAPY	INDI18Q3.txt
148456253	4	SUPPLEMENTATION THERAPY	INDI18Q3.txt
148456253	5	SUPPLEMENTATION THERAPY	INDI18Q3.txt
148456253	6	SUPPLEMENTATION THERAPY	INDI18Q3.txt
148456253	7	SUPPLEMENTATION THERAPY	INDI18Q3.txt
148715362	1	HYPERTHYROIDISM	INDI18Q2.txt
148980822	1	BASEDOW'S DISEASE	INDI18Q2.txt
148980822	2	HYPERTENSION	INDI18Q2.txt
148980822	3	HYPERTENSION	INDI18Q2.txt
148980822	4	PRODUCT USED FOR UNKNOWN INDICATION	INDI18Q2.txt
149018901	1	BASEDOW'S DISEASE	INDI18Q2.txt
149186072	1	THYROID DISORDER	INDI19Q3.txt
149583711	1	PRODUCT USED FOR UNKNOWN INDICATION	INDI18Q2.txt
149639922	1	BASEDOW'S DISEASE	INDI18Q4.txt
149639922	2	BASEDOW'S DISEASE	INDI18Q4.txt
149639922	3	BASEDOW'S DISEASE	INDI18Q4.txt
149639922	4	BASEDOW'S DISEASE	INDI18Q4.txt
149639922	5	BASEDOW'S DISEASE	INDI18Q4.txt
149639922	6	BASEDOW'S DISEASE	INDI18Q4.txt
149639922	7	PRODUCT USED FOR UNKNOWN INDICATION	INDI18Q4.txt
149639922	9	PRODUCT USED FOR UNKNOWN INDICATION	INDI18Q4.txt
149639922	10	PRODUCT USED FOR UNKNOWN INDICATION	INDI18Q4.txt
149646151	1	HYPERTHYROIDISM	INDI18Q2.txt
149770181	1	HYPERTHYROIDISM	INDI18Q2.txt
149859301	1	HYPERTHYROIDISM	INDI18Q2.txt
150010631	1	HYPERTHYROIDISM	INDI18Q2.txt
150590311	1	PRODUCT USED FOR UNKNOWN INDICATION	INDI18Q2.txt
150893971	1	HYPERTHYROIDISM	INDI18Q2.txt
151111661	1	ENDOCRINE OPHTHALMOPATHY	INDI18Q3.txt
151214831	1	BASEDOW'S DISEASE	INDI18Q3.txt
151235712	1	THYROID THERAPY	INDI19Q1.txt
151714434	1	BASEDOW'S DISEASE	INDI19Q4.txt
151714434	2	HYPERTENSION	INDI19Q4.txt
151714562	1	HYPERTHYROIDISM	INDI18Q3.txt
151731411
151828121	1	BASEDOW'S DISEASE	INDI18Q3.txt
151833471	1	BASEDOW'S DISEASE	INDI18Q3.txt
152277242	1	BASEDOW'S DISEASE	INDI19Q4.txt
152277242	2	HYPERTENSION	INDI19Q4.txt
152284701	1	BASEDOW'S DISEASE	INDI18Q3.txt
152296052	1	BASEDOW'S DISEASE	INDI19Q1.txt
152302633	1	PRODUCT USED FOR UNKNOWN INDICATION	INDI19Q4.txt
152302633	2	PRODUCT USED FOR UNKNOWN INDICATION	INDI19Q4.txt
152304492	1	HYPERTHYROIDISM	INDI19Q1.txt
152356091	1	BLOOD THYROID STIMULATING HORMONE ABNORMAL	INDI18Q3.txt
152356091	3	BLOOD THYROID STIMULATING HORMONE ABNORMAL	INDI18Q3.txt
152408811	1	HYPERTHYROIDISM	INDI18Q3.txt
152510781	1	HYPERTHYROIDISM	INDI18Q3.txt
152510811	1	BASEDOW'S DISEASE	INDI18Q3.txt
152588121	1	HYPERTHYROIDISM	INDI18Q3.txt
152588121	2	HEART RATE INCREASED	INDI18Q3.txt
152588121	3	PRODUCT USED FOR UNKNOWN INDICATION	INDI18Q3.txt
152596401	1	HYPERTHYROIDISM	INDI18Q3.txt
152796922	1	BASEDOW'S DISEASE	INDI18Q3.txt
152805171	1	HYPERTHYROIDISM	INDI18Q3.txt
152829552	1	HYPERTHYROIDISM	INDI19Q2.txt
152829552	2	HYPERTHYROIDISM	INDI19Q2.txt
153001852	1	HYPERTHYROIDISM	INDI18Q3.txt
153339291	1	BASEDOW'S DISEASE	INDI18Q3.txt
153414962	1	BASEDOW'S DISEASE	INDI19Q2.txt
153414962	2	PRODUCT USED FOR UNKNOWN INDICATION	INDI19Q2.txt
153414962	3	PRODUCT USED FOR UNKNOWN INDICATION	INDI19Q2.txt
153414962	4	PRODUCT USED FOR UNKNOWN INDICATION	INDI19Q2.txt
153414962	5	PRODUCT USED FOR UNKNOWN INDICATION	INDI19Q2.txt
153414962	6	PRODUCT USED FOR UNKNOWN INDICATION	INDI19Q2.txt
153414962	7	PRODUCT USED FOR UNKNOWN INDICATION	INDI19Q2.txt
153414962	8	PRODUCT USED FOR UNKNOWN INDICATION	INDI19Q2.txt
153414962	9	PRODUCT USED FOR UNKNOWN INDICATION	INDI19Q2.txt
153414962	10	PRODUCT USED FOR UNKNOWN INDICATION	INDI19Q2.txt
153414962	11	PRODUCT USED FOR UNKNOWN INDICATION	INDI19Q2.txt
153414962	12	PRODUCT USED FOR UNKNOWN INDICATION	INDI19Q2.txt
153414962	13	PRODUCT USED FOR UNKNOWN INDICATION	INDI19Q2.txt
153414962	14	PRODUCT USED FOR UNKNOWN INDICATION	INDI19Q2.txt
153414962	15	PRODUCT USED FOR UNKNOWN INDICATION	INDI19Q2.txt
153414962	16	PRODUCT USED FOR UNKNOWN INDICATION	INDI19Q2.txt
153742252	1	HYPERTHYROIDISM	INDI18Q3.txt
153917972	1	BASEDOW'S DISEASE	INDI20Q1.txt
154134191	1	HYPERTHYROIDISM	INDI18Q3.txt
154848061	1	THYROID HORMONES INCREASED	INDI18Q4.txt
154937841	1	HYPERTHYROIDISM	INDI18Q4.txt
154991081	1	BASEDOW'S DISEASE	INDI18Q4.txt
155004251	1	BASEDOW'S DISEASE	INDI18Q4.txt
155060822	1	HASHITOXICOSIS	INDI18Q4.txt
155060822	2	TACHYCARDIA	INDI18Q4.txt
155078812	1	HYPERTHYROIDISM	INDI18Q4.txt
155370621	1	THYROID THERAPY	INDI18Q4.txt
155381711	1	BASEDOW'S DISEASE	INDI18Q4.txt
155381711	3	PRODUCT USED FOR UNKNOWN INDICATION	INDI18Q4.txt
155381711	4	PRODUCT USED FOR UNKNOWN INDICATION	INDI18Q4.txt
155381711	5	PRODUCT USED FOR UNKNOWN INDICATION	INDI18Q4.txt
155445572	1	BLOOD THYROID STIMULATING HORMONE DECREASED	INDI19Q2.txt
155492252	1	BASEDOW'S DISEASE	INDI19Q2.txt
155492252	2	PRODUCT USED FOR UNKNOWN INDICATION	INDI19Q2.txt
155492252	3	ATRIAL FLUTTER	INDI19Q2.txt
155496552	1	HYPERTHYROIDISM	INDI19Q2.txt
155496552	2	HYPERTHYROIDISM	INDI19Q2.txt
155496552	3	HYPERTHYROIDISM	INDI19Q2.txt
155496562	1	HYPERTHYROIDISM	INDI19Q2.txt
155496562	2	HYPERTHYROIDISM	INDI19Q2.txt
155496562	3	HYPERTHYROIDISM	INDI19Q2.txt
155496582	1	HYPERTHYROIDISM	INDI19Q2.txt
155496582	2	HYPERTHYROIDISM	INDI19Q2.txt
155496582	3	HYPERTHYROIDISM	INDI19Q2.txt
155496592	1	HYPERTHYROIDISM	INDI19Q2.txt
155496592	2	HYPERTHYROIDISM	INDI19Q2.txt
155496592	3	HYPERTHYROIDISM	INDI19Q2.txt
155632571	1	HYPERTHYROIDISM	INDI18Q4.txt
155632571	2	PRODUCT USED FOR UNKNOWN INDICATION	INDI18Q4.txt
155741451	1	GOITRE	INDI18Q4.txt
155741451	2	PRODUCT USED FOR UNKNOWN INDICATION	INDI18Q4.txt
155741451	3	PRODUCT USED FOR UNKNOWN INDICATION	INDI18Q4.txt
155760991
155868122	1	THYROTOXIC CRISIS	INDI19Q4.txt
155868122	2	THYROTOXIC CRISIS	INDI19Q4.txt
155868122	3	THYROTOXIC CRISIS	INDI19Q4.txt
155868122	4	THYROTOXIC CRISIS	INDI19Q4.txt
156038061
156231311	1	PRODUCT USED FOR UNKNOWN INDICATION	INDI18Q4.txt
156585811
156822391	1	PRODUCT USED FOR UNKNOWN INDICATION	INDI18Q4.txt
157234991	1	HYPERTHYROIDISM	INDI18Q4.txt
157234991	2	HYPERTHYROIDISM	INDI18Q4.txt
157234991	3	HYPERTHYROIDISM	INDI18Q4.txt
157234991	4	HYPERTHYROIDISM	INDI18Q4.txt
157508751	1	BASEDOW'S DISEASE	INDI18Q4.txt
157508751	2	BASEDOW'S DISEASE	INDI18Q4.txt
157508771	1	HYPERTHYROIDISM	INDI18Q4.txt
157508781	1	BASEDOW'S DISEASE	INDI18Q4.txt
157551171	1	PRODUCT USED FOR UNKNOWN INDICATION	INDI18Q4.txt
157551171	2	PRODUCT USED FOR UNKNOWN INDICATION	INDI18Q4.txt
157551181	1	HYPERTHYROIDISM	INDI18Q4.txt
157551181	2	ENDOCRINE OPHTHALMOPATHY	INDI18Q4.txt
157551181	3	GOITRE	INDI18Q4.txt
157551181	4	HYPERTHYROIDISM	INDI18Q4.txt
157551181	5	ENDOCRINE OPHTHALMOPATHY	INDI18Q4.txt
157551181	6	GOITRE	INDI18Q4.txt
157601112	1	HYPERTHYROIDISM	INDI19Q4.txt
157601131	1	BASEDOW'S DISEASE	INDI18Q4.txt
157616461	1	HYPERTHYROIDISM	INDI18Q4.txt
157616461	2	HYPERTHYROIDISM	INDI18Q4.txt
157630301	1	HYPERTHYROIDISM	INDI18Q4.txt
157653121
157704521	1	PRODUCT USED FOR UNKNOWN INDICATION	INDI18Q4.txt
157890601
157892762	1	HYPERTHYROIDISM	INDI19Q2.txt
158216871
158216881
158216891
158216911
158496491	1	FEBRILE NEUTROPENIA	INDI19Q1.txt
158496491	2	HYPERTHYROIDISM	INDI19Q1.txt
158559061	1	HYPERTHYROIDISM	INDI19Q1.txt
158939861	1	HYPERTHYROIDISM	INDI19Q1.txt
158976791	1	HIV INFECTION	INDI19Q1.txt
158976791	2	HIV INFECTION	INDI19Q1.txt
158976791	3	HIV INFECTION	INDI19Q1.txt
159408791	1	HYPERTHYROIDISM	INDI19Q1.txt
159459971	1	BASEDOW'S DISEASE	INDI19Q1.txt
159459971	2	BASEDOW'S DISEASE	INDI19Q1.txt
159460001	1	BASEDOW'S DISEASE	INDI19Q1.txt
159460001	2	BASEDOW'S DISEASE	INDI19Q1.txt
160059271	1	HYPERTHYROIDISM	INDI19Q1.txt
160083791
160274171
160353461	1	HYPERTHYROIDISM	INDI19Q1.txt
160353461	2	PRODUCT USED FOR UNKNOWN INDICATION	INDI19Q1.txt
160394731
160451092	1	BASEDOW'S DISEASE	INDI19Q2.txt
160770442	1	BASEDOW'S DISEASE	INDI19Q2.txt
161271771	1	HYPERTHYROIDISM	INDI19Q2.txt
161428581	1	HYPERTHYROIDISM	INDI19Q2.txt
161446373	1	BASEDOW'S DISEASE	INDI21Q2.txt
161446373	2	HYPERTHYROIDISM	INDI21Q2.txt
161708312	1	BASEDOW'S DISEASE	INDI19Q2.txt
161796771	1	ENDOMETRIOSIS	INDI19Q2.txt
161796771	1	HYPERTHYROIDISM	INDI19Q2.txt
161897921	1	BASEDOW'S DISEASE	INDI19Q2.txt
161979271
162014732	1	ANTI-THYROID ANTIBODY	INDI19Q4.txt
162374821	1	BASEDOW'S DISEASE	INDI19Q2.txt
162705961	1	BASEDOW'S DISEASE	INDI19Q2.txt
162705961	3	BASEDOW'S DISEASE	INDI19Q2.txt
162705971	1	BASEDOW'S DISEASE	INDI19Q2.txt
162787841	1	ACUTE KIDNEY INJURY	INDI19Q2.txt
162817331	1	PRODUCT USED FOR UNKNOWN INDICATION	INDI19Q2.txt
163622262	1	HYPERTHYROIDISM	INDI19Q2.txt
163650283	1	HYPERTHYROIDISM	INDI20Q2.txt
163679401	1	HYPERTHYROIDISM	INDI19Q2.txt
163724491	1	HYPERTHYROIDISM	INDI19Q2.txt
163944331	1	BASEDOW'S DISEASE	INDI19Q2.txt
164394852
164449241	1	BASEDOW'S DISEASE	INDI19Q2.txt
164631741	2	THYROID DISORDER	INDI19Q2.txt
164933761	1	PRODUCT USED FOR UNKNOWN INDICATION	INDI19Q2.txt
164933761	2	PRODUCT USED FOR UNKNOWN INDICATION	INDI19Q2.txt
165128752	1	HYPERTHYROIDISM	INDI19Q3.txt
165214941	1	BASEDOW'S DISEASE	INDI19Q3.txt
165214941	2	BASEDOW'S DISEASE	INDI19Q3.txt
165908991	1	HYPERTHYROIDISM	INDI19Q3.txt
166147222	1	BASEDOW'S DISEASE	INDI19Q4.txt
166361751
166412622	1	THYROID DISORDER	INDI20Q3.txt
166412622	2	THYROID DISORDER	INDI20Q3.txt
166474011
166521111
166569531
166778762	1	BLOOD THYROID STIMULATING HORMONE DECREASED	INDI19Q3.txt
166920291	1	PRODUCT USED FOR UNKNOWN INDICATION	INDI19Q3.txt
166920291	3	PRODUCT USED FOR UNKNOWN INDICATION	INDI19Q3.txt
166920291	4	HEART RATE	INDI19Q3.txt
166925171
167163051	1	HYPERTHYROIDISM	INDI19Q4.txt
167455001
167760902	1	HYPERTHYROIDISM	INDI19Q3.txt
167760902	2	HYPERTHYROIDISM	INDI19Q3.txt
167760902	3	HYPERTHYROIDISM	INDI19Q3.txt
167760902	4	HYPERTHYROIDISM	INDI19Q3.txt
167760902	5	HYPERTHYROIDISM	INDI19Q3.txt
167760902	6	HYPOTHYROIDISM	INDI19Q3.txt
167760902	12	PULMONARY ARTERIAL HYPERTENSION	INDI19Q3.txt
168038631	1	BASEDOW'S DISEASE	INDI19Q3.txt
168049281	1	BASEDOW'S DISEASE	INDI19Q3.txt
168049452	1	HYPERTHYROIDISM	INDI21Q1.txt
168049452	2	RESPIRATORY TRACT INFECTION	INDI21Q1.txt
168175712
168231761	1	BASEDOW'S DISEASE	INDI19Q3.txt
168254022	1	PRODUCT USED FOR UNKNOWN INDICATION	INDI20Q3.txt
168445661	1	HYPERTHYROIDISM	INDI19Q3.txt
168445661	2	PULMONARY ARTERIAL HYPERTENSION	INDI19Q3.txt
168494172	1	BASEDOW'S DISEASE	INDI20Q3.txt
168809353	1	HYPERTHYROIDISM	INDI21Q2.txt
168985971	1	HYPERTHYROIDISM	INDI19Q4.txt
169141711	1	BASEDOW'S DISEASE	INDI19Q4.txt
169297601	1	BASEDOW'S DISEASE	INDI19Q4.txt
169317582	1	HYPERTHYROIDISM	INDI19Q4.txt
169548182	1	BASEDOW'S DISEASE	INDI20Q4.txt
169550351	1	BASEDOW'S DISEASE	INDI19Q4.txt
169554912	1	HYPERTHYROIDISM	INDI21Q1.txt
169554912	2	PRODUCT USED FOR UNKNOWN INDICATION	INDI21Q1.txt
169554912	3	PRODUCT USED FOR UNKNOWN INDICATION	INDI21Q1.txt
169554912	4	PRODUCT USED FOR UNKNOWN INDICATION	INDI21Q1.txt
169662681
169738611	1	BASEDOW'S DISEASE	INDI19Q4.txt
169791062
169834993	1	BASEDOW'S DISEASE	INDI19Q4.txt
169834993	2	HYPERTENSION	INDI19Q4.txt
169834993	3	HYPERTENSION	INDI19Q4.txt
169852831	1	THYROTOXIC CRISIS	INDI19Q4.txt
169852831	8	BLOOD PRESSURE ABNORMAL	INDI19Q4.txt
169902781	1	BASEDOW'S DISEASE	INDI19Q4.txt
169930231	1	BASEDOW'S DISEASE	INDI19Q4.txt
169938051	1	BASEDOW'S DISEASE	INDI19Q4.txt
170092461	1	BASEDOW'S DISEASE	INDI19Q4.txt
170164321	1	HYPERTHYROIDISM	INDI19Q4.txt
170276052
170286153	1	PRODUCT USED FOR UNKNOWN INDICATION	INDI21Q4.txt
170286153	2	PRODUCT USED FOR UNKNOWN INDICATION	INDI21Q4.txt
170286153	3	PRODUCT USED FOR UNKNOWN INDICATION	INDI21Q4.txt
170299752	1	THYROTOXIC PERIODIC PARALYSIS	INDI21Q4.txt
170299752	2	THYROTOXIC PERIODIC PARALYSIS	INDI21Q4.txt
170299752	3	TREMOR	INDI21Q4.txt
170299752	4	THYROTOXIC PERIODIC PARALYSIS	INDI21Q4.txt
170300512	1	BASEDOW'S DISEASE	INDI21Q4.txt
170301412	1	BASEDOW'S DISEASE	INDI21Q4.txt
170582822	1	THYROTOXIC CRISIS	INDI19Q4.txt
170582822	2	SUPRAVENTRICULAR TACHYCARDIA	INDI19Q4.txt
170584461	1	HYPERTHYROIDISM	INDI19Q4.txt
170586121
170708871	1	BASEDOW'S DISEASE	INDI19Q4.txt
170820431	1	THYROTOXIC CRISIS	INDI19Q4.txt
170820431	2	THYROTOXIC CRISIS	INDI19Q4.txt
170820431	3	THYROTOXIC CRISIS	INDI19Q4.txt
171135072	1	HYPERTHYROIDISM	INDI22Q1.txt
171135112	1	HYPERTHYROIDISM	INDI22Q1.txt
171135162	1	HYPERTHYROIDISM	INDI22Q1.txt
171137532	1	HYPERTHYROIDISM	INDI22Q1.txt
171140182	1	BASEDOW'S DISEASE	INDI22Q2.txt
171140582	1	HYPERTHYROIDISM	INDI22Q2.txt
171140582	2	PRODUCT USED FOR UNKNOWN INDICATION	INDI22Q2.txt
171140582	3	PRODUCT USED FOR UNKNOWN INDICATION	INDI22Q2.txt
171140582	4	PRODUCT USED FOR UNKNOWN INDICATION	INDI22Q2.txt
171141062	1	PRODUCT USED FOR UNKNOWN INDICATION	INDI22Q2.txt
171141062	2	PRODUCT USED FOR UNKNOWN INDICATION	INDI22Q2.txt
171141062	3	PRODUCT USED FOR UNKNOWN INDICATION	INDI22Q2.txt
171141062	4	PRODUCT USED FOR UNKNOWN INDICATION	INDI22Q2.txt
171141062	5	PRODUCT USED FOR UNKNOWN INDICATION	INDI22Q2.txt
171198611	1	PRODUCT USED FOR UNKNOWN INDICATION	INDI19Q4.txt
171243701	1	HYPERTHYROIDISM	INDI19Q4.txt
171436182	1	BASEDOW'S DISEASE	INDI19Q4.txt
171466842	1	HYPERTHYROIDISM	INDI22Q2.txt
171466842	2	THYROTOXIC CRISIS	INDI22Q2.txt
171466842	3	HYPERTHYROIDISM	INDI22Q2.txt
171466842	4	THYROTOXIC CRISIS	INDI22Q2.txt
171466842	5	HYPERTHYROIDISM	INDI22Q2.txt
171466842	6	THYROTOXIC CRISIS	INDI22Q2.txt
171947121	1	HYPERTHYROIDISM	INDI20Q1.txt
172017181	1	BASEDOW'S DISEASE	INDI19Q4.txt
172017181	2	OSTEOPOROSIS	INDI19Q4.txt
172238911	1	HYPERTHYROIDISM	INDI19Q4.txt
172332091
172332101	1	HYPERTHYROIDISM	INDI20Q1.txt
172332111	1	HYPERTHYROIDISM	INDI20Q1.txt
172332111	2	BASEDOW'S DISEASE	INDI20Q1.txt
172332121
172545082	1	BASEDOW'S DISEASE	INDI20Q1.txt
172545082	2	BLOOD CHOLESTEROL ABNORMAL	INDI20Q1.txt
172545082	3	HEART RATE ABNORMAL	INDI20Q1.txt
172545082	4	NEURITIS	INDI20Q1.txt
172545082	5	HYPERTHYROIDISM	INDI20Q1.txt
172545082	6	ATRIAL FIBRILLATION	INDI20Q1.txt
172675071
172763972	1	BASEDOW'S DISEASE	INDI20Q1.txt
172987171	1	BASEDOW'S DISEASE	INDI20Q1.txt
173025531	1	HYPERTHYROIDISM	INDI20Q1.txt
173308491	1	BASEDOW'S DISEASE	INDI20Q1.txt
173308491	2	BASEDOW'S DISEASE	INDI20Q1.txt
173763231	1	GOITRE	INDI20Q1.txt
173763241	1	BASEDOW'S DISEASE	INDI20Q1.txt
173763241	2	BASEDOW'S DISEASE	INDI20Q1.txt
173959612	1	HYPERTHYROIDISM	INDI20Q1.txt
173959612	2	PSORIATIC ARTHROPATHY	INDI20Q1.txt
173959612	3	PSORIATIC ARTHROPATHY	INDI20Q1.txt
173959612	5	FIBROMYALGIA	INDI20Q1.txt
174115151	1	THYROXINE FREE	INDI20Q1.txt
174115151	2	HYPERTENSION	INDI20Q1.txt
174119681	1	THYROXINE FREE	INDI20Q1.txt
174119681	2	HYPERTENSION	INDI20Q1.txt
174200421
174386291	1	PRODUCT USED FOR UNKNOWN INDICATION	INDI20Q1.txt
174397051	1	HYPERTHYROIDISM	INDI20Q1.txt
174452201
174495892	1	THYROID HORMONES INCREASED	INDI20Q1.txt
174513531	1	HYPERTHYROIDISM	INDI20Q1.txt
174593291	1	BASEDOW'S DISEASE	INDI20Q1.txt
174724761	1	PRODUCT USED FOR UNKNOWN INDICATION	INDI20Q1.txt
174824231	1	PRODUCT USED FOR UNKNOWN INDICATION	INDI20Q1.txt
174988991	1	BASEDOW'S DISEASE	INDI20Q1.txt
174988991	3	BASEDOW'S DISEASE	INDI20Q1.txt
174992521	1	BASEDOW'S DISEASE	INDI20Q1.txt
174992541	1	BASEDOW'S DISEASE	INDI20Q1.txt
174992541	2	BASEDOW'S DISEASE	INDI20Q1.txt
175105201	1	PRODUCT USED FOR UNKNOWN INDICATION	INDI20Q1.txt
175478531	1	HYPERTHYROIDISM	INDI20Q1.txt
175754661	1	PRODUCT USED FOR UNKNOWN INDICATION	INDI20Q1.txt
177066711	1	HYPERTHYROIDISM	INDI20Q2.txt
177066711	11	PRODUCT USED FOR UNKNOWN INDICATION	INDI20Q2.txt
177306141	1	PRODUCT USED FOR UNKNOWN INDICATION	INDI20Q2.txt
177306141	2	HYPOTHYROIDISM	INDI20Q2.txt
177449462	1	BASEDOW'S DISEASE	INDI20Q2.txt
177640971	1	HYPERTHYROIDISM	INDI20Q2.txt
177669472	1	HYPERTHYROIDISM	INDI20Q4.txt
177669472	2	BASEDOW'S DISEASE	INDI20Q4.txt
177697132
177910501	1	PRODUCT USED FOR UNKNOWN INDICATION	INDI20Q2.txt
178003951	1	AUTOIMMUNE THYROID DISORDER	INDI20Q2.txt
178119481	1	BASEDOW'S DISEASE	INDI20Q2.txt
178238222
178415181
178754101
178896591	1	BASEDOW'S DISEASE	INDI20Q2.txt
178896591	2	BASEDOW'S DISEASE	INDI20Q2.txt
178896591	3	BASEDOW'S DISEASE	INDI20Q2.txt
178939492	1	HYPERTHYROIDISM	INDI22Q4.txt
179209411	1	PRODUCT USED FOR UNKNOWN INDICATION	INDI20Q2.txt
179209411	2	PRODUCT USED FOR UNKNOWN INDICATION	INDI20Q2.txt
179209411	3	PRODUCT USED FOR UNKNOWN INDICATION	INDI20Q2.txt
179209411	4	PRODUCT USED FOR UNKNOWN INDICATION	INDI20Q2.txt
179230431	1	HYPOTHYROIDISM	INDI20Q2.txt
179573753
179574772	1	BASEDOW'S DISEASE	INDI20Q3.txt
179684951	1	ATRIAL FIBRILLATION	INDI20Q3.txt
179684951	2	ATRIAL FLUTTER	INDI20Q3.txt
180324352
180363371
180501131	1	BASEDOW'S DISEASE	INDI20Q3.txt
180501131	2	HYPERTHYROIDISM	INDI20Q3.txt
180501131	4	CERVIX CANCER METASTATIC	INDI20Q3.txt
180621591	1	BASEDOW'S DISEASE	INDI20Q3.txt
180621591	2	HYPERTHYROIDISM	INDI20Q3.txt
180621591	3	BACTERIAL INFECTION	INDI20Q3.txt
180621591	4	RESPIRATORY TRACT OEDEMA	INDI20Q3.txt
180621591	5	PYREXIA	INDI20Q3.txt
180621591	7	BACTERIAL INFECTION	INDI20Q3.txt
180621591	8	BACTERIAL INFECTION	INDI20Q3.txt
180621591	9	ELECTROLYTE SUBSTITUTION THERAPY	INDI20Q3.txt
180621591	10	PROPHYLAXIS	INDI20Q3.txt
180621591	11	PROPHYLAXIS	INDI20Q3.txt
180715951	1	HYPERTHYROIDISM	INDI20Q3.txt
180715951	2	HYPERTHYROIDISM	INDI20Q3.txt
180716851	1	HYPERTHYROIDISM	INDI20Q3.txt
180716851	2	HYPERTHYROIDISM	INDI20Q3.txt
180716851	3	PRODUCT USED FOR UNKNOWN INDICATION	INDI20Q3.txt
181160341	1	BASEDOW'S DISEASE	INDI20Q3.txt
181421691	1	BASEDOW'S DISEASE	INDI20Q3.txt
181499221	1	BASEDOW'S DISEASE	INDI20Q3.txt
181499221	3	RELAPSING-REMITTING MULTIPLE SCLEROSIS	INDI20Q3.txt
181923601	1	HYPERTHYROIDISM	INDI20Q3.txt
181923601	2	HYPERTHYROIDISM	INDI20Q3.txt
182123522	1	BASEDOW'S DISEASE	INDI20Q4.txt
182123991	1	PRODUCT USED FOR UNKNOWN INDICATION	INDI20Q3.txt
182194171
182236401
182547961	1	BASEDOW'S DISEASE	INDI20Q3.txt
182547961	2	HYPOTHYROIDISM	INDI20Q3.txt
182579151	1	BASEDOW'S DISEASE	INDI20Q3.txt
182860761	1	BASEDOW'S DISEASE	INDI20Q3.txt
182885261	1	HYPERTHYROIDISM	INDI20Q3.txt
183230551	1	PRODUCT USED FOR UNKNOWN INDICATION	INDI20Q3.txt
183349846	1	PSORIASIS	INDI20Q4.txt
183349846	3	HYPERTHYROIDISM	INDI20Q4.txt
183349846	4	FIBROMYALGIA	INDI20Q4.txt
183349846	5	FIBROMYALGIA	INDI20Q4.txt
183349846	6	ANXIETY	INDI20Q4.txt
183392742	1	HYPERTHYROIDISM	INDI20Q4.txt
183392742	2	BASEDOW'S DISEASE	INDI20Q4.txt
183392742	3	THYROID MASS	INDI20Q4.txt
183486672	1	HYPERTHYROIDISM	INDI20Q4.txt
183549582	1	BASEDOW'S DISEASE	INDI20Q4.txt
183558891	1	HYPERTHYROIDISM	INDI20Q4.txt
183558891	3	HYPERTHYROIDISM	INDI20Q4.txt
183569281	1	BASEDOW'S DISEASE	INDI20Q4.txt
183569281	2	IMMUNE TOLERANCE INDUCTION	INDI20Q4.txt
183621891	1	HYPERTHYROIDISM	INDI20Q4.txt
183769651	1	HYPERTHYROIDISM	INDI20Q4.txt
183863681
184105211
184271971
184272144	1	BASEDOW'S DISEASE	INDI20Q4.txt
184363781	1	HYPERTHYROIDISM	INDI20Q4.txt
184410231	1	PRODUCT USED FOR UNKNOWN INDICATION	INDI20Q4.txt
184468581	1	BASEDOW'S DISEASE	INDI20Q4.txt
184468581	1	HYPERTHYROIDISM	INDI20Q4.txt
184488221	1	HYPERTHYROIDISM	INDI20Q4.txt
184642152
184658171	1	HYPERTHYROIDISM	INDI20Q4.txt
184741741	1	BASEDOW'S DISEASE	INDI20Q4.txt
184859111	1	BASEDOW'S DISEASE	INDI20Q4.txt
185238591
185436071	1	BASEDOW'S DISEASE	INDI20Q4.txt
185436071	2	PRODUCT USED FOR UNKNOWN INDICATION	INDI20Q4.txt
185445741	1	BASEDOW'S DISEASE	INDI20Q4.txt
185557102	1	HYPERTHYROIDISM	INDI20Q4.txt
185557102	2	BLOOD PRESSURE ABNORMAL	INDI20Q4.txt
185557102	3	DEPRESSION	INDI20Q4.txt
185644502	1	PRODUCT USED FOR UNKNOWN INDICATION	INDI21Q2.txt
185644901	1	PRODUCT USED FOR UNKNOWN INDICATION	INDI20Q4.txt
185690721	1	PRODUCT USED FOR UNKNOWN INDICATION	INDI20Q4.txt
185815191	1	BASEDOW'S DISEASE	INDI20Q4.txt
186299671
186376041	1	BASEDOW'S DISEASE	INDI20Q4.txt
186387661	1	THYROID DISORDER	INDI20Q4.txt
186434141	1	HYPERTHYROIDISM	INDI20Q4.txt
186754951	1	BASEDOW'S DISEASE	INDI20Q4.txt
186831511	1	HYPERTHYROIDISM	INDI20Q4.txt
186831511	2	BASEDOW'S DISEASE	INDI20Q4.txt
186886961	1	HYPERTHYROIDISM	INDI20Q4.txt
186886961	2	BLOOD GLUCOSE INCREASED	INDI20Q4.txt
186943881	1	BASEDOW'S DISEASE	INDI21Q1.txt
186973861
187004201
187005461	1	BASEDOW'S DISEASE	INDI21Q1.txt
187005461	2	BASEDOW'S DISEASE	INDI21Q1.txt
187012851	1	RASH	INDI21Q1.txt
187012851	2	RASH	INDI21Q1.txt
187015291
187030411	1	BASEDOW'S DISEASE	INDI21Q1.txt
187072661	1	BASEDOW'S DISEASE	INDI21Q1.txt
187115131	1	PRODUCT USED FOR UNKNOWN INDICATION	INDI21Q1.txt
187115131	2	PRODUCT USED FOR UNKNOWN INDICATION	INDI21Q1.txt
187244381	1	BASEDOW'S DISEASE	INDI21Q1.txt
187245101	1	BASEDOW'S DISEASE	INDI21Q1.txt
187246311	1	BASEDOW'S DISEASE	INDI21Q1.txt
187255211	1	PRODUCT USED FOR UNKNOWN INDICATION	INDI21Q1.txt
187255211	2	BASEDOW'S DISEASE	INDI21Q1.txt
187255211	4	PRODUCT USED FOR UNKNOWN INDICATION	INDI21Q1.txt
187255221	1	HYPERTHYROIDISM	INDI21Q1.txt
187295861	1	HYPERTHYROIDISM	INDI21Q1.txt
187295861	2	HYPERTHYROIDISM	INDI21Q1.txt
187295861	3	PRODUCT USED FOR UNKNOWN INDICATION	INDI21Q1.txt
187295861	4	DIARRHOEA	INDI21Q1.txt
187295861	5	BACTERAEMIA	INDI21Q1.txt
187357201	1	THYROXINE INCREASED	INDI21Q1.txt
187396781	1	BASEDOW'S DISEASE	INDI21Q1.txt
187402551	1	HYPERTHYROIDISM	INDI21Q1.txt
187416221	1	PRODUCT USED FOR UNKNOWN INDICATION	INDI21Q1.txt
187524011	1	BASEDOW'S DISEASE	INDI21Q1.txt
187635891
187691911	1	PRODUCT USED FOR UNKNOWN INDICATION	INDI21Q1.txt
187742251
187742261	1	BASEDOW'S DISEASE	INDI21Q1.txt
187997582	1	HYPERTHYROIDISM	INDI21Q4.txt
188065981	1	MYASTHENIA GRAVIS	INDI21Q1.txt
188065981	2	MYASTHENIA GRAVIS	INDI21Q1.txt
188065981	3	BASEDOW'S DISEASE	INDI21Q1.txt
188395012	1	PRODUCT USED FOR UNKNOWN INDICATION	INDI21Q4.txt
188471523	1	HYPERTHYROIDISM	INDI21Q1.txt
188471523	2	BLOOD CHOLESTEROL INCREASED	INDI21Q1.txt
188531491	1	PRODUCT USED FOR UNKNOWN INDICATION	INDI21Q1.txt
188739611
189040841	1	BASEDOW'S DISEASE	INDI21Q1.txt
189056051	1	HYPERTHYROIDISM	INDI21Q1.txt
189329281	1	BASEDOW'S DISEASE	INDI21Q1.txt
189329321	1	BASEDOW'S DISEASE	INDI21Q1.txt
189573582	1	BASEDOW'S DISEASE	INDI21Q4.txt
189664921	1	HYPERTHYROIDISM	INDI21Q1.txt
189664921	2	HYPERTHYROIDISM	INDI21Q1.txt
189738791	1	HYPERTHYROIDISM	INDI21Q1.txt
189738791	2	HYPERTENSION	INDI21Q1.txt
189985561	1	THYROIDITIS	INDI21Q1.txt
189985561	2	THYROIDITIS	INDI21Q1.txt
190304281	1	HYPERTHYROIDISM	INDI21Q1.txt
190620691	1	PRODUCT USED FOR UNKNOWN INDICATION	INDI21Q1.txt
190733011	1	PRODUCT USED FOR UNKNOWN INDICATION	INDI21Q1.txt
190733011	5	PRODUCT USED FOR UNKNOWN INDICATION	INDI21Q1.txt
190733011	6	PRODUCT USED FOR UNKNOWN INDICATION	INDI21Q1.txt
190733011	7	PRODUCT USED FOR UNKNOWN INDICATION	INDI21Q1.txt
190733011	8	PRODUCT USED FOR UNKNOWN INDICATION	INDI21Q1.txt
190733011	9	PRODUCT USED FOR UNKNOWN INDICATION	INDI21Q1.txt
190999521	1	BASEDOW'S DISEASE	INDI21Q2.txt
190999521	2	BASEDOW'S DISEASE	INDI21Q2.txt
191248581	1	TOXIC NODULAR GOITRE	INDI21Q2.txt
191398421	1	THYROTOXIC CRISIS	INDI21Q2.txt
191398421	2	THYROTOXIC CRISIS	INDI21Q2.txt
191398421	3	THYROTOXIC CRISIS	INDI21Q2.txt
191620181	1	BASEDOW'S DISEASE	INDI21Q2.txt
191630422	1	BASEDOW'S DISEASE	INDI21Q3.txt
191630422	2	PRODUCT USED FOR UNKNOWN INDICATION	INDI21Q3.txt
191630422	3	PRODUCT USED FOR UNKNOWN INDICATION	INDI21Q3.txt
192337681	1	PRODUCT USED FOR UNKNOWN INDICATION	INDI21Q2.txt
192532981	1	HYPERTHYROIDISM	INDI21Q2.txt
192611372	1	THYROID DISORDER	INDI21Q2.txt
192705621	1	PRODUCT USED FOR UNKNOWN INDICATION	INDI21Q2.txt
193225121	1	BASEDOW'S DISEASE	INDI21Q2.txt
193642061	1	BASEDOW'S DISEASE	INDI21Q2.txt
193667081	1	CHOLESTASIS	INDI21Q2.txt
193667081	2	CHOLESTASIS	INDI21Q2.txt
193667081	3	CHOLESTASIS	INDI21Q2.txt
193667081	4	CHOLESTASIS	INDI21Q2.txt
193774101	1	HYPERTHYROIDISM	INDI21Q2.txt
193774101	2	HYPOTHYROIDISM	INDI21Q2.txt
193774101	4	BLOOD PRESSURE MEASUREMENT	INDI21Q2.txt
193774101	5	BLOOD PRESSURE MEASUREMENT	INDI21Q2.txt
194009052	1	HYPERTHYROIDISM	INDI21Q4.txt
194248481	1	BASEDOW'S DISEASE	INDI21Q2.txt
194719422	1	BASEDOW'S DISEASE	INDI21Q2.txt
194719422	2	HYPERTHYROIDISM	INDI21Q2.txt
194719422	3	HYPERTHYROIDISM	INDI21Q2.txt
194719422	4	HYPERTHYROIDISM	INDI21Q2.txt
194835581	1	BASEDOW'S DISEASE	INDI21Q3.txt
195027091	1	BASEDOW'S DISEASE	INDI21Q3.txt
195056131	1	BASEDOW'S DISEASE	INDI21Q3.txt
195062701	1	HYPOTHYROIDISM	INDI21Q3.txt
195226711	1	PRODUCT USED FOR UNKNOWN INDICATION	INDI21Q3.txt
195226711	4	COVID-19 IMMUNISATION	INDI21Q3.txt
195481331	1	HYPOTHYROIDISM	INDI21Q3.txt
195481331	3	HENOCH-SCHONLEIN PURPURA	INDI21Q3.txt
195481331	5	HYPERTHYROIDISM	INDI21Q3.txt
195481331	6	PRODUCT USED FOR UNKNOWN INDICATION	INDI21Q3.txt
195481331	7	HYPERTHYROIDISM	INDI21Q3.txt
195676201	1	BASEDOW'S DISEASE	INDI21Q3.txt
195676201	2	BASEDOW'S DISEASE	INDI21Q3.txt
195877041	1	PRODUCT USED FOR UNKNOWN INDICATION	INDI21Q3.txt
197809641	1	HYPOTHYROIDISM	INDI21Q3.txt
198141401	1	HYPERTHYROIDISM	INDI21Q3.txt
198169661	1	PRODUCT USED FOR UNKNOWN INDICATION	INDI21Q3.txt
198170991	1	BASEDOW'S DISEASE	INDI21Q3.txt
198212591	1	HYPERTHYROIDISM	INDI21Q3.txt
198381511	1	HYPERTHYROIDISM	INDI21Q3.txt
198739781
198861082
199060561	1	HYPERTHYROIDISM	INDI21Q3.txt
199294801
199652101	1	PRODUCT USED FOR UNKNOWN INDICATION	INDI21Q4.txt
199763461	1	BASEDOW'S DISEASE	INDI21Q4.txt
200046631	1	HYPERTHYROIDISM	INDI21Q4.txt
200078041	1	BASEDOW'S DISEASE	INDI21Q4.txt
200078041	2	ANAESTHESIA	INDI21Q4.txt
200078041	4	ANAESTHESIA	INDI21Q4.txt
200078041	5	ANAESTHESIA	INDI21Q4.txt
200179681	1	HYPERTHYROIDISM	INDI21Q4.txt
200184851	1	HYPERTHYROIDISM	INDI21Q4.txt
200218281	1	HYPERTHYROIDISM	INDI21Q4.txt
200377831
200438521	1	THYROID DISORDER	INDI21Q4.txt
200488941	1	GOITRE	INDI21Q4.txt
200488941	2	OCULAR ICTERUS	INDI21Q4.txt
200506271	1	BASEDOW'S DISEASE	INDI21Q4.txt
200518431	1	PRODUCT USED FOR UNKNOWN INDICATION	INDI21Q4.txt
200518431	2	SUPRAVENTRICULAR TACHYCARDIA	INDI21Q4.txt
200518431	3	PRODUCT USED FOR UNKNOWN INDICATION	INDI21Q4.txt
200518431	4	PRODUCT USED FOR UNKNOWN INDICATION	INDI21Q4.txt
200564051	1	HYPERTHYROIDISM	INDI21Q4.txt
200767441
200945971	1	HYPERTHYROIDISM	INDI21Q4.txt
200945971	4	PRODUCT USED FOR UNKNOWN INDICATION	INDI21Q4.txt
200984871	1	PRODUCT USED FOR UNKNOWN INDICATION	INDI21Q4.txt
201282071	1	BASEDOW'S DISEASE	INDI21Q4.txt
201282071	4	BASEDOW'S DISEASE	INDI21Q4.txt
201282071	5	BASEDOW'S DISEASE	INDI21Q4.txt
201282081	1	BASEDOW'S DISEASE	INDI21Q4.txt
201282081	4	BASEDOW'S DISEASE	INDI21Q4.txt
201282081	5	BASEDOW'S DISEASE	INDI21Q4.txt
201421531
202238471	1	PRODUCT USED FOR UNKNOWN INDICATION	INDI21Q4.txt
203052791	1	HYPERTHYROIDISM	INDI22Q1.txt
203166822	1	EYE DISORDER	INDI22Q4.txt
203410041	1	HYPERTHYROIDISM	INDI22Q1.txt
203530441
203636361	1	BASEDOW'S DISEASE	INDI22Q1.txt
203710261
203731511	1	BASEDOW'S DISEASE	INDI22Q1.txt
203731511	2	PRODUCT USED FOR UNKNOWN INDICATION	INDI22Q1.txt
203731511	3	BACTERIAL INFECTION	INDI22Q1.txt
203731511	4	BACTERIAL INFECTION	INDI22Q1.txt
203911711	1	BASEDOW'S DISEASE	INDI22Q1.txt
203911711	2	ENDOCRINE OPHTHALMOPATHY	INDI22Q1.txt
203911711	3	COLITIS ULCERATIVE	INDI22Q1.txt
203911711	4	COLITIS ULCERATIVE	INDI22Q1.txt
203911711	5	COLITIS ULCERATIVE	INDI22Q1.txt
203911711	6	ENDOCRINE OPHTHALMOPATHY	INDI22Q1.txt
204078981	1	BASEDOW'S DISEASE	INDI22Q1.txt
204078981	3	BASEDOW'S DISEASE	INDI22Q1.txt
204366291	1	HYPERTHYROIDISM	INDI22Q1.txt
204526851	1	HYPERTHYROIDISM	INDI22Q1.txt
204526851	2	HYPERTHYROIDISM	INDI22Q1.txt
204738311	1	BASEDOW'S DISEASE	INDI22Q1.txt
204738311	3	BASEDOW'S DISEASE	INDI22Q1.txt
205076992	1	PRODUCT USED FOR UNKNOWN INDICATION	INDI22Q2.txt
205076992	2	CUSHING'S SYNDROME	INDI22Q2.txt
205208371
205435781	1	BASEDOW'S DISEASE	INDI22Q1.txt
205519271	1	PRODUCT USED FOR UNKNOWN INDICATION	INDI22Q1.txt
205519271	2	PRODUCT USED FOR UNKNOWN INDICATION	INDI22Q1.txt
205607381	1	THYROID DISORDER	INDI22Q1.txt
205891861	1	BASEDOW'S DISEASE	INDI22Q1.txt
205941281	1	HYPERTHYROIDISM	INDI22Q1.txt
206047661	1	BASEDOW'S DISEASE	INDI22Q1.txt
206359131	1	THYROIDITIS	INDI22Q1.txt
206359131	2	THYROIDITIS	INDI22Q1.txt
206359131	3	HODGKIN'S DISEASE	INDI22Q1.txt
206359131	4	PREMEDICATION	INDI22Q1.txt
206416341	1	BASEDOW'S DISEASE	INDI22Q1.txt
206744154	1	ATRIAL FIBRILLATION	INDI22Q3.txt
206744154	2	ATRIAL FIBRILLATION	INDI22Q3.txt
206841061	1	BASEDOW'S DISEASE	INDI22Q2.txt
206858691	1	HYPERTHYROIDISM	INDI22Q2.txt
206858691	2	SEIZURE	INDI22Q2.txt
206858691	3	PAIN	INDI22Q2.txt
207513541	1	HYPERTHYROIDISM	INDI22Q2.txt
207513571	1	HYPERTHYROIDISM	INDI22Q2.txt
207513571	2	HYPERTHYROIDISM	INDI22Q2.txt
207513582	1	HYPERTHYROIDISM	INDI23Q2.txt
207560041	1	BASEDOW'S DISEASE	INDI22Q2.txt
207561921	1	BASEDOW'S DISEASE	INDI22Q2.txt
207561921	2	BASEDOW'S DISEASE	INDI22Q2.txt
208014321	1	BASEDOW'S DISEASE	INDI22Q2.txt
208029371
208107551
208109501	1	PRODUCT USED FOR UNKNOWN INDICATION	INDI22Q2.txt
208109501	3	LEUKAEMIA	INDI22Q2.txt
208149111
208149141
208149151
208149271
208156431
208156481
208156511
208172501	1	BASEDOW'S DISEASE	INDI22Q2.txt
208180391
208181751
208217091	1	PRODUCT USED FOR UNKNOWN INDICATION	INDI22Q2.txt
208222731
208377421	1	BASEDOW'S DISEASE	INDI22Q2.txt
208554672
208556481
208556561
208615041	1	THYROID DISORDER	INDI22Q2.txt
208647191	1	HYPERTHYROIDISM	INDI22Q2.txt
208651231	1	PRODUCT USED FOR UNKNOWN INDICATION	INDI22Q2.txt
208674901	1	BASEDOW'S DISEASE	INDI22Q2.txt
208700231	1	BASEDOW'S DISEASE	INDI22Q2.txt
208700231	2	BASEDOW'S DISEASE	INDI22Q2.txt
208700231	3	ATRIAL FIBRILLATION	INDI22Q2.txt
208700231	4	ATRIAL FIBRILLATION	INDI22Q2.txt
208700231	5	ATRIAL FIBRILLATION	INDI22Q2.txt
208700231	6	CARDIAC FAILURE	INDI22Q2.txt
208700231	7	CARDIAC FAILURE	INDI22Q2.txt
208700231	8	CARDIAC FAILURE	INDI22Q2.txt
208719611	1	TOXIC EPIDERMAL NECROLYSIS	INDI22Q2.txt
208721681	1	HYPERTHYROIDISM	INDI22Q2.txt
208721681	2	HYPERTHYROIDISM	INDI22Q2.txt
208790711	1	THYROID DISORDER	INDI22Q2.txt
209017941	1	HYPERTHYROIDISM	INDI22Q2.txt
209035071	1	HYPERTHYROIDISM	INDI22Q2.txt
209043691	1	HYPERTHYROIDISM	INDI22Q2.txt
209044151	1	PRODUCT USED FOR UNKNOWN INDICATION	INDI22Q2.txt
209044182	1	BASEDOW'S DISEASE	INDI22Q4.txt
209044182	2	BASEDOW'S DISEASE	INDI22Q4.txt
209064111	1	BASEDOW'S DISEASE	INDI22Q2.txt
209083271	1	BASEDOW'S DISEASE	INDI22Q2.txt
209100391	1	PRODUCT USED FOR UNKNOWN INDICATION	INDI22Q2.txt
209113441	1	HYPERTHYROIDISM	INDI22Q2.txt
209113441	3	HYPERTHYROIDISM	INDI22Q2.txt
209115981	1	BASEDOW'S DISEASE	INDI22Q2.txt
209115981	3	ATRIAL FIBRILLATION	INDI22Q2.txt
209208011	1	PRODUCT USED FOR UNKNOWN INDICATION	INDI22Q2.txt
209260211	1	PRODUCT USED FOR UNKNOWN INDICATION	INDI22Q2.txt
209260221	1	PRODUCT USED FOR UNKNOWN INDICATION	INDI22Q2.txt
209289271	1	BASEDOW'S DISEASE	INDI22Q2.txt
209352741	1	HYPERTHYROIDISM	INDI22Q2.txt
209352741	2	HYPERTHYROIDISM	INDI22Q2.txt
209352811	1	THYROTOXIC CRISIS	INDI22Q2.txt
209352811	2	THYROTOXIC CRISIS	INDI22Q2.txt
209352811	3	ASTHMA	INDI22Q2.txt
209352811	4	THYROTOXIC CRISIS	INDI22Q2.txt
209352841	1	THYROTOXIC CRISIS	INDI22Q2.txt
209352841	2	THYROTOXIC CRISIS	INDI22Q2.txt
209352841	3	ASTHMA	INDI22Q2.txt
209352841	4	THYROTOXIC CRISIS	INDI22Q2.txt
209354501	1	HYPERTHYROIDISM	INDI22Q2.txt
209354512	1	HYPERTHYROIDISM	INDI22Q4.txt
209354541	1	THYROTOXIC CRISIS	INDI22Q2.txt
209354541	2	PRODUCT USED FOR UNKNOWN INDICATION	INDI22Q2.txt
209354541	3	PRODUCT USED FOR UNKNOWN INDICATION	INDI22Q2.txt
210045671	2	OSTEOPOROSIS	INDI22Q2.txt
210504293	1	HYPOTHYROIDISM	INDI23Q2.txt
210504293	2	HYPOTHYROIDISM	INDI23Q2.txt
210504343	1	HYPOTHYROIDISM	INDI23Q2.txt
210504343	4	HYPERTHYROIDISM	INDI23Q2.txt
210715351	1	HYPERTHYROIDISM	INDI22Q3.txt
210715351	2	BASEDOW'S DISEASE	INDI22Q3.txt
210847251
211236822	1	BASEDOW'S DISEASE	INDI22Q4.txt
211346281	1	PRODUCT USED FOR UNKNOWN INDICATION	INDI22Q3.txt
211346281	2	PRODUCT USED FOR UNKNOWN INDICATION	INDI22Q3.txt
211346281	3	PRODUCT USED FOR UNKNOWN INDICATION	INDI22Q3.txt
211553931	1	THYROTOXIC CRISIS	INDI22Q3.txt
211553931	2	THYROTOXIC CRISIS	INDI22Q3.txt
211553931	3	THYROTOXIC CRISIS	INDI22Q3.txt
211576202	1	THYROID DISORDER	INDI22Q3.txt
211691903	1	HYPERTHYROIDISM	INDI23Q3.txt
211691903	5	PRODUCT USED FOR UNKNOWN INDICATION	INDI23Q3.txt
211888042	1	HYPERTHYROIDISM	INDI22Q3.txt
211888042	5	PRODUCT USED FOR UNKNOWN INDICATION	INDI22Q3.txt
211926791	1	BASEDOW'S DISEASE	INDI22Q3.txt
211926791	2	HYPERTHYROIDISM	INDI22Q3.txt
212806531	1	BASEDOW'S DISEASE	INDI22Q3.txt
212806531	3	BASEDOW'S DISEASE	INDI22Q3.txt
212806531	4	BASEDOW'S DISEASE	INDI22Q3.txt
212806531	5	BASEDOW'S DISEASE	INDI22Q3.txt
212867273	1	HYPERTHYROIDISM	INDI23Q2.txt
212867273	3	ATRIAL FIBRILLATION	INDI23Q2.txt
212929751	1	HYPERTHYROIDISM	INDI22Q3.txt
212929751	2	BASEDOW'S DISEASE	INDI22Q3.txt
212970221	1	BASEDOW'S DISEASE	INDI22Q3.txt
212970221	3	BASEDOW'S DISEASE	INDI22Q3.txt
212980011	1	TOXIC GOITRE	INDI22Q3.txt
212980011	1	HYPERTHYROIDISM	INDI22Q3.txt
213006581	1	HYPERTHYROIDISM	INDI22Q3.txt
213006581	2	HYPERTHYROIDISM	INDI22Q3.txt
213029091	1	HYPERTHYROIDISM	INDI22Q3.txt
213029091	2	HYPERTENSION	INDI22Q3.txt
213029091	3	PROSTATE CANCER	INDI22Q3.txt
213029091	4	PRODUCT USED FOR UNKNOWN INDICATION	INDI22Q3.txt
213081901	1	HYPERTHYROIDISM	INDI22Q3.txt
213100081	1	BASEDOW'S DISEASE	INDI22Q3.txt
213237632	1	PRODUCT USED FOR UNKNOWN INDICATION	INDI22Q4.txt
213237632	2	PRODUCT USED FOR UNKNOWN INDICATION	INDI22Q4.txt
213237632	3	PRODUCT USED FOR UNKNOWN INDICATION	INDI22Q4.txt
213237632	4	PRODUCT USED FOR UNKNOWN INDICATION	INDI22Q4.txt
213262761	1	BASEDOW'S DISEASE	INDI22Q3.txt
213262761	2	BASEDOW'S DISEASE	INDI22Q3.txt
213306481	1	HYPERTHYROIDISM	INDI22Q3.txt
213306481	1	TOXIC GOITRE	INDI22Q3.txt
213359621	1	PRODUCT USED FOR UNKNOWN INDICATION	INDI22Q3.txt
213373933	1	HYPERTHYROIDISM	INDI22Q3.txt
213373981	1	BASEDOW'S DISEASE	INDI22Q3.txt
213373981	3	BASEDOW'S DISEASE	INDI22Q3.txt
213603872	1	BASEDOW'S DISEASE	INDI22Q4.txt
213603872	3	ESSENTIAL HYPERTENSION	INDI22Q4.txt
213790451	1	PRODUCT USED FOR UNKNOWN INDICATION	INDI22Q3.txt
213790451	2	PRODUCT USED FOR UNKNOWN INDICATION	INDI22Q3.txt
213938021	1	BLOOD THYROID STIMULATING HORMONE DECREASED	INDI22Q3.txt
213938021	2	BLOOD THYROID STIMULATING HORMONE DECREASED	INDI22Q3.txt
213960861	1	BLOOD THYROID STIMULATING HORMONE DECREASED	INDI22Q3.txt
213960861	2	BLOOD THYROID STIMULATING HORMONE DECREASED	INDI22Q3.txt
214059521	1	PRODUCT USED FOR UNKNOWN INDICATION	INDI22Q4.txt
214436742	1	HYPERTHYROIDISM	INDI22Q4.txt
214436781	1	THYROIDITIS SUBACUTE	INDI22Q4.txt
214436781	2	BASEDOW'S DISEASE	INDI22Q4.txt
214436781	3	THYROIDITIS SUBACUTE	INDI22Q4.txt
214436781	4	BASEDOW'S DISEASE	INDI22Q4.txt
214439731	1	HYPOTHYROIDISM	INDI22Q4.txt
214439731	2	HYPERTHYROIDISM	INDI22Q4.txt
214439731	3	INFLAMMATION	INDI22Q4.txt
214439731	4	HYPERTHYROIDISM	INDI22Q4.txt
214439731	5	INFLAMMATION	INDI22Q4.txt
214439731	6	HYPERTHYROIDISM	INDI22Q4.txt
214751112	1	PRODUCT USED FOR UNKNOWN INDICATION	INDI23Q3.txt
214751112	2	HYPERTHYROIDISM	INDI23Q3.txt
214751112	3	THYROID HORMONES INCREASED	INDI23Q3.txt
214751112	4	THYROID HORMONES INCREASED	INDI23Q3.txt
214820634	1	HYPERTHYROIDISM	INDI23Q1.txt
214820634	3	HYPERTHYROIDISM	INDI23Q1.txt
214922481	1	HYPERTHYROIDISM	INDI22Q4.txt
215126361	1	HYPERTHYROIDISM	INDI22Q4.txt
215132611	1	PRODUCT USED FOR UNKNOWN INDICATION	INDI22Q4.txt
215204291	1	BASEDOW'S DISEASE	INDI22Q4.txt
215517191	1	PRODUCT USED FOR UNKNOWN INDICATION	INDI22Q4.txt
215517191	2	PULMONARY ARTERIAL HYPERTENSION	INDI22Q4.txt
215689192	1	HYPERTHYROIDISM	INDI22Q4.txt
215986511	1	BASEDOW'S DISEASE	INDI22Q4.txt
215986511	2	THYROTOXIC CRISIS	INDI22Q4.txt
215986511	3	THYROTOXIC CRISIS	INDI22Q4.txt
215986511	4	THYROTOXIC CRISIS	INDI22Q4.txt
215986511	5	FEBRILE NEUTROPENIA	INDI22Q4.txt
216028081	1	BASEDOW'S DISEASE	INDI22Q4.txt
216028081	2	BASEDOW'S DISEASE	INDI22Q4.txt
216316621	1	HYPERTHYROIDISM	INDI22Q4.txt
216316621	2	HYPERTHYROIDISM	INDI22Q4.txt
216359761	1	BASEDOW'S DISEASE	INDI22Q4.txt
216376521	1	PRODUCT USED FOR UNKNOWN INDICATION	INDI22Q4.txt
216376521	2	PRODUCT USED FOR UNKNOWN INDICATION	INDI22Q4.txt
216376521	3	PRODUCT USED FOR UNKNOWN INDICATION	INDI22Q4.txt
216376521	4	PRODUCT USED FOR UNKNOWN INDICATION	INDI22Q4.txt
216376521	5	PRODUCT USED FOR UNKNOWN INDICATION	INDI22Q4.txt
216376521	6	PRODUCT USED FOR UNKNOWN INDICATION	INDI22Q4.txt
216376521	7	PRODUCT USED FOR UNKNOWN INDICATION	INDI22Q4.txt
216376521	8	PRODUCT USED FOR UNKNOWN INDICATION	INDI22Q4.txt
216599931	1	THYROTOXIC PERIODIC PARALYSIS	INDI22Q4.txt
216599931	2	BASEDOW'S DISEASE	INDI22Q4.txt
216599931	3	THYROTOXIC PERIODIC PARALYSIS	INDI22Q4.txt
216599931	4	BASEDOW'S DISEASE	INDI22Q4.txt
216599931	5	HYPOKALAEMIA	INDI22Q4.txt
216793961	1	HASHITOXICOSIS	INDI22Q4.txt
216793961	2	HASHITOXICOSIS	INDI22Q4.txt
216857261	1	HYPERTHYROIDISM	INDI22Q4.txt
216857261	2	HYPERTHYROIDISM	INDI22Q4.txt
216865823	1	GRAVES' DISEASE	INDI23Q3.txt
216865823	2	THYROTOXIC PERIODIC PARALYSIS	INDI23Q3.txt
216865823	3	GRAVES' DISEASE	INDI23Q3.txt
216865823	4	THYROTOXIC PERIODIC PARALYSIS	INDI23Q3.txt
217032101	1	BASEDOW'S DISEASE	INDI22Q4.txt
217032101	2	HYPERTHYROIDISM	INDI22Q4.txt
217032101	3	HYPERTHYROIDISM	INDI22Q4.txt
217032101	4	BASEDOW'S DISEASE	INDI22Q4.txt
217661981	1	BASEDOW'S DISEASE	INDI22Q4.txt
217661981	2	ADJUVANT THERAPY	INDI22Q4.txt
217926392	1	BASEDOW'S DISEASE	INDI23Q1.txt
218827091	1	BASEDOW'S DISEASE	INDI23Q1.txt
218827091	2	PRODUCT USED FOR UNKNOWN INDICATION	INDI23Q1.txt
218827091	3	BASEDOW'S DISEASE	INDI23Q1.txt
219179081	1	BASEDOW'S DISEASE	INDI23Q1.txt
219179081	2	PRODUCT USED FOR UNKNOWN INDICATION	INDI23Q1.txt
219179082	1	GRAVES' DISEASE	INDI23Q4.txt
219179082	2	PRODUCT USED FOR UNKNOWN INDICATION	INDI23Q4.txt
219209831	1	PRODUCT USED FOR UNKNOWN INDICATION	INDI23Q1.txt
219344421	1	HYPERTHYROIDISM	INDI23Q1.txt
219344421	2	HYPERTHYROIDISM	INDI23Q1.txt
219643581	1	HYPERTHYROIDISM	INDI23Q1.txt
219977562	1	BASEDOW'S DISEASE	INDI23Q1.txt
219977562	2	THYROTOXIC CRISIS	INDI23Q1.txt
220000031	1	BASEDOW'S DISEASE	INDI23Q1.txt
220000032	1	GRAVES' DISEASE	INDI23Q4.txt
220026631	1	BASEDOW'S DISEASE	INDI23Q1.txt
220029361	1	PRODUCT USED FOR UNKNOWN INDICATION	INDI23Q1.txt
220029362	1	PRODUCT USED FOR UNKNOWN INDICATION	INDI23Q4.txt
220136271	1	BASEDOW'S DISEASE	INDI23Q1.txt
220136271	2	BASEDOW'S DISEASE	INDI23Q1.txt
220161471	1	BASEDOW'S DISEASE	INDI23Q1.txt
220435311	1	GRANULOCYTOPENIA	INDI23Q1.txt
220771371	1	PRODUCT USED FOR UNKNOWN INDICATION	INDI23Q1.txt
221678171	1	THYROTOXIC CRISIS	INDI23Q2.txt
221678171	2	THYROTOXIC CRISIS	INDI23Q2.txt
221678171	3	PERIPARTUM CARDIOMYOPATHY	INDI23Q2.txt
221865331	1	HYPERTHYROIDISM	INDI23Q2.txt
221927951	1	HYPERTHYROIDISM	INDI23Q2.txt
222005262	1	HYPERTHYROIDISM	INDI23Q2.txt
222005272	1	HYPERTHYROIDISM	INDI23Q2.txt
222389971	1	HYPERTHYROIDISM	INDI23Q2.txt
222826191	1	GRAVES' DISEASE	INDI23Q2.txt
223036212	1	GRAVES' DISEASE	INDI23Q2.txt
223387011	1	PRODUCT USED FOR UNKNOWN INDICATION	INDI23Q2.txt
223387011	2	PRODUCT USED FOR UNKNOWN INDICATION	INDI23Q2.txt
223387011	3	PRODUCT USED FOR UNKNOWN INDICATION	INDI23Q2.txt
223387011	4	PRODUCT USED FOR UNKNOWN INDICATION	INDI23Q2.txt
223387011	5	PRODUCT USED FOR UNKNOWN INDICATION	INDI23Q2.txt
223389271	1	GRAVES' DISEASE	INDI23Q2.txt
223389271	2	GRAVES' DISEASE	INDI23Q2.txt
223616141
223662611	1	GRAVES' DISEASE	INDI23Q2.txt
223662611	2	GRAVES' DISEASE	INDI23Q2.txt
223662611	3	HYPERTHYROIDISM	INDI23Q2.txt
223662611	4	HYPERTHYROIDISM	INDI23Q2.txt
223662801	1	GRAVES' DISEASE	INDI23Q2.txt
223662801	2	GRAVES' DISEASE	INDI23Q2.txt
223662801	3	HYPERTHYROIDISM	INDI23Q2.txt
223662801	4	HYPERTHYROIDISM	INDI23Q2.txt
223683181	1	THYROID DISORDER	INDI23Q2.txt
223723071	1	GRAVES' DISEASE	INDI23Q2.txt
223756091	1	GRAVES' DISEASE	INDI23Q2.txt
223791951	1	HYPERTHYROIDISM	INDI23Q2.txt
223791952	1	HYPERTHYROIDISM	INDI23Q4.txt
223891651	1	GRAVES' DISEASE	INDI23Q2.txt
223891651	2	GRAVES' DISEASE	INDI23Q2.txt
223891651	3	GRAVES' DISEASE	INDI23Q2.txt
225174111	1	GRAVES' DISEASE	INDI23Q2.txt
225174112	1	GRAVES' DISEASE	INDI23Q4.txt
225308391	1	HYPERTHYROIDISM	INDI23Q2.txt
226211111	1	GRAVES' DISEASE	INDI23Q2.txt
226211331	1	GRAVES' DISEASE	INDI23Q2.txt
226211332	1	GRAVES' DISEASE	INDI23Q4.txt
226540271	1	GRAVES' DISEASE	INDI23Q2.txt
226540271	2	PRODUCT USED FOR UNKNOWN INDICATION	INDI23Q2.txt
226652241	1	GRAVES' DISEASE	INDI23Q3.txt
226653281	1	GRAVES' DISEASE	INDI23Q3.txt
226653281	2	GRAVES' DISEASE	INDI23Q3.txt
226653282	1	GRAVES' DISEASE	INDI23Q4.txt
226653282	2	GRAVES' DISEASE	INDI23Q4.txt
227115441	1	HYPERTHYROIDISM	INDI23Q3.txt
227394941	1	HYPERTHYROIDISM	INDI23Q3.txt
227394941	2	HYPERTHYROIDISM	INDI23Q3.txt
227394991	1	GRAVES' DISEASE	INDI23Q3.txt
227394991	2	HYPERTHYROIDISM	INDI23Q3.txt
227394991	3	TACHYCARDIA	INDI23Q3.txt
227395001	1	HYPERTHYROIDISM	INDI23Q3.txt
227395001	2	HYPERTHYROIDISM	INDI23Q3.txt
227395001	4	PRODUCT USED FOR UNKNOWN INDICATION	INDI23Q3.txt
227395012	1	GOITRE	INDI23Q3.txt
227395031	1	HYPERTHYROIDISM	INDI23Q3.txt
227395031	4	TACHYCARDIA	INDI23Q3.txt
227395031	5	RHINITIS ALLERGIC	INDI23Q3.txt
227395071	1	GRAVES' DISEASE	INDI23Q3.txt
227395081	1	HYPERTHYROIDISM	INDI23Q3.txt
227395081	3	HYPERTHYROIDISM	INDI23Q3.txt
227395091	1	HYPERTHYROIDISM	INDI23Q3.txt
227395091	2	PRODUCT USED FOR UNKNOWN INDICATION	INDI23Q3.txt
227395091	3	PRODUCT USED FOR UNKNOWN INDICATION	INDI23Q3.txt
227395111	1	GRAVES' DISEASE	INDI23Q3.txt
227395131	1	GRAVES' DISEASE	INDI23Q3.txt
227395141	1	GRAVES' DISEASE	INDI23Q3.txt
227395201	1	GRAVES' DISEASE	INDI23Q3.txt
227395201	2	HYPERTENSION	INDI23Q3.txt
227395201	3	TACHYCARDIA	INDI23Q3.txt
227395201	4	AGITATION	INDI23Q3.txt
227468381	1	GRAVES' DISEASE	INDI23Q3.txt
227468381	2	GRAVES' DISEASE	INDI23Q3.txt
227468381	3	GRAVES' DISEASE	INDI23Q3.txt
227524131	1	GRAVES' DISEASE	INDI23Q3.txt
227524131	2	GRAVES' DISEASE	INDI23Q3.txt
227764331	1	PRODUCT USED FOR UNKNOWN INDICATION	INDI23Q3.txt
227764451	1	HYPERTHYROIDISM	INDI23Q3.txt
227885371	1	HYPERTHYROIDISM	INDI23Q3.txt
228043331	1	HYPERTHYROIDISM	INDI23Q3.txt
228043341	1	HYPERTHYROIDISM	INDI23Q3.txt
228082801	1	GRAVES' DISEASE	INDI23Q3.txt
228082801	3	PRODUCT USED FOR UNKNOWN INDICATION	INDI23Q3.txt
228082801	4	PRODUCT USED FOR UNKNOWN INDICATION	INDI23Q3.txt
228103021
228155661	1	HYPERTHYROIDISM	INDI23Q3.txt
228155661	2	HYPERTHYROIDISM	INDI23Q3.txt
228559981	1	HYPERTHYROIDISM	INDI23Q3.txt
228560011	1	ATRIAL FIBRILLATION	INDI23Q3.txt
228560011	2	HYPERTHYROIDISM	INDI23Q3.txt
228560011	3	HYPERTHYROIDISM	INDI23Q3.txt
229181911	1	HYPERTHYROIDISM	INDI23Q3.txt
229181951	1	HYPERTHYROIDISM	INDI23Q3.txt
229291051	1	GOITRE	INDI23Q3.txt
229301851	1	GRAVES' DISEASE	INDI23Q3.txt
229302271	1	HYPERTHYROIDISM	INDI23Q3.txt
229302271	2	PRODUCT USED FOR UNKNOWN INDICATION	INDI23Q3.txt
229302271	3	PRODUCT USED FOR UNKNOWN INDICATION	INDI23Q3.txt
229302271	4	PRODUCT USED FOR UNKNOWN INDICATION	INDI23Q3.txt
229302271	5	PRODUCT USED FOR UNKNOWN INDICATION	INDI23Q3.txt
229302271	6	PRODUCT USED FOR UNKNOWN INDICATION	INDI23Q3.txt
229302271	7	PRODUCT USED FOR UNKNOWN INDICATION	INDI23Q3.txt
229302271	8	PRODUCT USED FOR UNKNOWN INDICATION	INDI23Q3.txt
229302272	1	HYPERTHYROIDISM	INDI23Q4.txt
229302272	2	PRODUCT USED FOR UNKNOWN INDICATION	INDI23Q4.txt
229302272	3	PRODUCT USED FOR UNKNOWN INDICATION	INDI23Q4.txt
229302272	4	PRODUCT USED FOR UNKNOWN INDICATION	INDI23Q4.txt
229302272	5	PRODUCT USED FOR UNKNOWN INDICATION	INDI23Q4.txt
229302272	6	PRODUCT USED FOR UNKNOWN INDICATION	INDI23Q4.txt
229302272	7	PRODUCT USED FOR UNKNOWN INDICATION	INDI23Q4.txt
229302272	8	PRODUCT USED FOR UNKNOWN INDICATION	INDI23Q4.txt
229304771
229672831	1	PRODUCT USED FOR UNKNOWN INDICATION	INDI23Q3.txt
229794631	1	HYPERTHYROIDISM	INDI23Q3.txt
229892241	1	HYPERTHYROIDISM	INDI23Q3.txt
229892241	2	HYPERTHYROIDISM	INDI23Q3.txt
230219021	1	TOXIC EPIDERMAL NECROLYSIS	INDI23Q4.txt
230343641	1	GRAVES' DISEASE	INDI23Q4.txt
230547671	1	HYPERTHYROIDISM	INDI23Q4.txt
230759171	1	HYPERTHYROIDISM	INDI23Q4.txt
230792391	1	GRAVES' DISEASE	INDI23Q4.txt
230828931	1	HYPERTHYROIDISM	INDI23Q4.txt
230925271	1	HYPERTHYROIDISM	INDI23Q4.txt
230925271	2	ESSENTIAL HYPERTENSION	INDI23Q4.txt
230925271	3	PRODUCT USED FOR UNKNOWN INDICATION	INDI23Q4.txt
230925271	4	EVIDENCE BASED TREATMENT	INDI23Q4.txt
230967802	1	HYPERTHYROIDISM	INDI23Q4.txt
230967873	1	HYPERTHYROIDISM	INDI23Q4.txt
231009591	1	PRODUCT USED FOR UNKNOWN INDICATION	INDI23Q4.txt
231106621	1	GRAVES' DISEASE	INDI23Q4.txt
231264642	1	PRODUCT USED FOR UNKNOWN INDICATION	INDI23Q4.txt
231352261	1	PRODUCT USED FOR UNKNOWN INDICATION	INDI23Q4.txt
231352261	2	HYPERTENSION	INDI23Q4.txt
231352261	3	BACK PAIN	INDI23Q4.txt
231352261	4	PRODUCT USED FOR UNKNOWN INDICATION	INDI23Q4.txt
231352261	5	PRODUCT USED FOR UNKNOWN INDICATION	INDI23Q4.txt
231352261	6	PRODUCT USED FOR UNKNOWN INDICATION	INDI23Q4.txt
231352261	7	PRODUCT USED FOR UNKNOWN INDICATION	INDI23Q4.txt
231352261	8	PRODUCT USED FOR UNKNOWN INDICATION	INDI23Q4.txt
231352261	9	PRODUCT USED FOR UNKNOWN INDICATION	INDI23Q4.txt
231386811	1	PRODUCT USED FOR UNKNOWN INDICATION	INDI23Q4.txt
231498281	1	GRAVES' DISEASE	INDI23Q4.txt
231651771	1	GRAVES' DISEASE	INDI23Q4.txt
231651771	2	THYROIDECTOMY	INDI23Q4.txt
231651771	3	GRAVES' DISEASE	INDI23Q4.txt
231669481	1	GRAVES' DISEASE	INDI23Q4.txt
231669481	2	GOITRE	INDI23Q4.txt
231669481	3	GRAVES' DISEASE	INDI23Q4.txt
231707541	1	GRAVES' DISEASE	INDI23Q4.txt
231707541	2	STEVENS-JOHNSON SYNDROME	INDI23Q4.txt
231707541	3	PROPHYLAXIS	INDI23Q4.txt
231707541	4	GRAVES' DISEASE	INDI23Q4.txt
231707541	5	STEVENS-JOHNSON SYNDROME	INDI23Q4.txt
231707541	6	TYPE 1 DIABETES MELLITUS	INDI23Q4.txt
231707541	7	GRAVES' DISEASE	INDI23Q4.txt
231707541	8	HYPERTHYROIDISM	INDI23Q4.txt
231707541	9	GRAVES' DISEASE	INDI23Q4.txt
231707541	10	HYPERTHYROIDISM	INDI23Q4.txt
231707541	11	PRODUCT USED FOR UNKNOWN INDICATION	INDI23Q4.txt
232133502	1	HYPERTHYROIDISM	INDI23Q4.txt
232133991	1	GRAVES' DISEASE	INDI23Q4.txt
232136241	1	GRAVES' DISEASE	INDI23Q4.txt
232178651	1	GRAVES' DISEASE	INDI23Q4.txt
232178651	3	GRAVES' DISEASE	INDI23Q4.txt
232179931	1	GRAVES' DISEASE	INDI23Q4.txt
232179931	3	GRAVES' DISEASE	INDI23Q4.txt
232265321	1	GRAVES' DISEASE	INDI23Q4.txt
232265321	2	GRAVES' DISEASE	INDI23Q4.txt
232265321	3	GRAVES' DISEASE	INDI23Q4.txt
232265321	4	RASH	INDI23Q4.txt
232265321	5	GRAVES' DISEASE	INDI23Q4.txt
232265321	6	PRODUCT USED FOR UNKNOWN INDICATION	INDI23Q4.txt
232265321	7	PRODUCT USED FOR UNKNOWN INDICATION	INDI23Q4.txt
232265321	9	STEVENS-JOHNSON SYNDROME	INDI23Q4.txt
232309861	1	HYPERTHYROIDISM	INDI23Q4.txt
232310101	1	HYPERTHYROIDISM	INDI23Q4.txt
232310571	1	GRAVES' DISEASE	INDI23Q4.txt
232310571	3	GRAVES' DISEASE	INDI23Q4.txt
232311252	1	HYPERTHYROIDISM	INDI23Q4.txt
232352232	1	THYROTOXIC CRISIS	INDI23Q4.txt
232352232	2	THYROTOXIC CRISIS	INDI23Q4.txt
232352232	3	THYROTOXIC CRISIS	INDI23Q4.txt
232361921	1	GRAVES' DISEASE	INDI23Q4.txt
232361921	2	GRAVES' DISEASE	INDI23Q4.txt
232361961	1	GRAVES' DISEASE	INDI23Q4.txt
232361961	3	GRAVES' DISEASE	INDI23Q4.txt
232362561	1	GRAVES' DISEASE	INDI23Q4.txt
232403281	1	DRUG THERAPY	INDI23Q4.txt
232413291	1	HYPERTHYROIDISM	INDI23Q4.txt
232414551	1	HYPERTHYROIDISM	INDI23Q4.txt
[truncated: 725 more rows]
