# Supplementary material for: A disproportionality analysis of FDA adverse event reporting system (FAERS) events for methimazole and propylthiouracil
Source: PLoS One. 2025 Aug 14;20(8):e0328889. doi: 10.1371/journal.pone.0328889 (PMC12352670; doi:10.1371/journal.pone.0328889)
Supplement: S1 File — (ZIP) [file pone.0328889.s001.zip › original data/MMI/outc.csv]

primaryid	OUTC_COD
100140391	OT
100286911	HO
100286911	OT
100688161	OT
100799461	HO
100862101	HO
101630431	OT
101659561	HO
101683662	HO
101691831	HO
101774191	HO
101843181	HO
101892481	OT
101913641	HO
102036871	HO
102171671	OT
102189781	HO
102206461	HO
102239481	HO
102247131	OT
102329331	HO
102718771	OT
102755221	DE
102755221	OT
102799071	OT
102812001	OT
102834491	OT
102834491	HO
102836591	HO
102844721	DE
102844721	OT
102894171	OT
102905151	OT
103137951	OT
103347002
103420972
103681131	OT
103681131	LT
103832441	HO
103848701	OT
104066821	OT
104085381	OT
104085391	OT
104125591	RI
104125591	OT
104138571	OT
104138601	OT
104206701
104516851	CA
104574631	CA
104651003	OT
104671891	OT
104701821
104814212
104844351	HO
104844351	DE
104867571	RI
104867571	HO
104975521	HO
105218581	OT
105282711	OT
105383071	CA
105383071	OT
105383081	OT
105798741	OT
105798741	CA
105973491	DE
106209271	OT
106268831	OT
106378391	OT
106378391	LT
106537601	OT
106537601	LT
106849741	OT
106911811	HO
106962311	DS
107006891	HO
107118341	DE
107118341	OT
107263751	OT
107515341	OT
107515341	HO
107784181	OT
107884691	OT
107884691	HO
108670322
108704231	HO
108736051	OT
108833511	OT
108979331	HO
109008211
109216421
109489562
109608121
109759791	DE
109759791	HO
109759811	DE
109759852	DE
109759852	HO
109759921	HO
109759921	DE
109759981	HO
109759981	DE
109760011	HO
109760011	DE
109834171	HO
109834171	OT
109864561	DE
109864561	HO
109864561	OT
109904541	HO
109930981	OT
109947731	HO
109960191	DE
110015201	HO
110030151	HO
110222641	HO
110296361	DS
110436741	HO
110480151
110546941	OT
110556311	HO
110556311	LT
110584491	HO
110725901
110725911
110725921
110725931
110725941
110725951
110816821	HO
110825261	OT
110825261	DE
110924221	DE
111521121	HO
111593261	DE
111593261	LT
111593261	HO
111632871	OT
111733801	HO
111759241	OT
111759241	HO
112063971	HO
112091081	HO
112091081	OT
112113042	HO
112118891	HO
112324682	OT
112328231	HO
112396161
112440631
112562931	OT
112674101	HO
112857751	HO
113565401	HO
113746262	HO
113770881	OT
113891741	OT
113923211	HO
114320641	OT
114929362	LT
114929362	HO
115189001	HO
115288873
115328751	HO
115358342	OT
115358342	HO
115387431	OT
115431001	HO
115640291	HO
115828321	OT
115845391	HO
115875451	OT
115941921	HO
115942011	OT
115957542	HO
115957561	OT
115957582	OT
116306222	OT
116330061	OT
116330071	HO
116330071	OT
116391062	OT
116394401	HO
116414431	OT
116414431	DE
116484371	OT
116537721	HO
116546502	OT
116638322	HO
116638322	LT
116909101	HO
116909101	LT
117148261	HO
117148261	OT
117149291	OT
117175324	HO
117175324	OT
117175334	OT
117277912	OT
117277912	HO
117604942	DS
117622861	HO
117684201	HO
117715692	OT
117715692	HO
117779231	OT
117779231	HO
117839181	HO
117839181	OT
117873691
117927091	HO
117927091	OT
117961353	HO
118042421	DS
118042421	HO
118042421	OT
118112201	HO
118204041	HO
118204041	DS
118321801	HO
118339591	LT
118339591	HO
118353073	OT
118355741	DS
118355741	OT
118394521
118415191	HO
118415401	OT
118442403	HO
118442403	LT
118558971	HO
118677211	HO
118677211	OT
118713041	HO
118714211	OT
118714221	OT
118714221	HO
118714231	LT
118714231	HO
118742723	HO
118781271	OT
118796942	HO
118867341	OT
119082661
119145471
119386361	OT
119830331
120706171	OT
120733941	OT
120935281
121363791	OT
121465991	HO
121594751	OT
121718311	DE
121800611	HO
121993961
122055091	OT
122208901
122684852	OT
122827651	OT
122827761	OT
122961461
122961471
122961481
122961491
122961501
122961511
122961531
122961541
122991211
123390741
123390751
123390761
123390771
123760661	RI
123760661	HO
123815161	OT
123933291	LT
123966201
124019972
124030391	OT
124215251	OT
124237211	HO
124239101	OT
124286121
124669871
124789551	HO
124968311	HO
124973841	HO
125017182	OT
125020492	OT
125169272	HO
125202343	HO
125203542	HO
125276361	HO
125276361	OT
125308831	OT
125377741	OT
125454071	OT
125454121	OT
125535681	HO
125651351
125770261	OT
125819651	HO
125819651	OT
125867521
125899441	HO
125997391	HO
126081831	OT
126134533	OT
126134533	HO
126134811	HO
126196371	OT
126256081	OT
126339871	HO
126339871	OT
126339871	LT
126399022	OT
126399131	OT
126399161	OT
126400051	OT
126445484	HO
126445484	OT
126475991	LT
126568021	HO
126568021	OT
126669031
126769902	OT
126769902	HO
126793031	OT
126811641	OT
126812211	OT
126812501	OT
126812551	OT
126812561	OT
126812571	OT
126812581	OT
126812591	OT
126812811	OT
126812821	OT
126812841	OT
126819431	OT
126819511	OT
126819521	OT
126819531	OT
126819541	OT
126819551	OT
126945121
126998431	OT
126998431	HO
127125131
127130062	OT
127169371	HO
127200861	OT
127562632	HO
127562632	OT
127829201
127910492
127914681	OT
128411441	HO
128411441	OT
128585141
128883071	OT
129007203	HO
129054311	OT
129303021
129854671	OT
130236321	OT
130241041	OT
130300603	OT
130300603	HO
130441321	DE
130452972	HO
130452972	OT
130812251	OT
130889451	OT
130889451	HO
131131711	OT
131131711	HO
131150681	HO
131150681	OT
131150721	OT
131185021
131185031
131185041
131185051
131187742	HO
131187742	OT
131187761	OT
131187801	OT
131189001	OT
131240852	HO
131240852	OT
131240932	OT
131288793	CA
131288793	OT
131288922	OT
131322732	OT
131323362	OT
131621571
131675011
131684301
131743711	OT
131780851	OT
132365422
132512892	OT
132851831	OT
132851831	HO
132851831	LT
132983501	OT
133056282	DE
133056282	OT
133056292	OT
133056292	DE
133056302	OT
133056302	DE
133333781
133334342
133346962	CA
133349501	HO
133427681	OT
133496321	DS
133700751	OT
133783041	DE
133783041	OT
133783051	DE
133783051	OT
133807532	OT
133959971
134007841	DE
134007841	HO
134007851	HO
134007851	DE
134230921	DE
134230971	DE
134269631	HO
134552251
134670971	OT
134889891
134889911
134889931
134889961
134889981
134890001
134890021
134890051
134929941	OT
134929941	LT
134960651	HO
135187181	OT
135187181	HO
135189201	HO
135189201	LT
135189201	DS
135279561	HO
135311562	OT
135311562	HO
135312503
135506011	HO
135886102	OT
136156741	OT
136207781	OT
136212522
136255491	OT
136255491	HO
136423661	OT
136509461	OT
136512161	OT
136548472	OT
136982151
137172051	OT
137219531
137288341	HO
137288341	OT
137577822	OT
137647601	HO
137811981
137827582	CA
137827582	OT
137843371	OT
137843621	HO
137949711	HO
137974801	HO
137993481	OT
138224871	OT
138251301	HO
138251301	OT
138282203	LT
138312161	DE
138312161	HO
138312171	HO
138312171	DE
138312171	OT
138312191	DE
138312191	HO
138312201	HO
138312201	DE
138313601	HO
138313601	LT
138313601	DE
138558621
138563451	HO
138563451	OT
138633122	DE
138633122	LT
138695431	OT
138705471	HO
138705471	OT
138739931
138785151	HO
138969101	LT
138970461
139033561	OT
139033561	DE
139113452	HO
139113452	LT
139180632	OT
139238101
139347922	OT
139361761	HO
139361771	DE
139361771	OT
139361771	HO
139398801	HO
139417352	HO
139763172	OT
139763172	DE
139764081	OT
139803492	OT
139803492	HO
139957841	HO
140064852	OT
140071721	DE
140071801	OT
140071801	HO
140072161	OT
140144082	OT
140146502	OT
140146562	OT
140146583	OT
140156832	OT
140156842	HO
140171641	LT
140171641	HO
140171641	OT
140172321	LT
140172321	HO
140172321	OT
140172331	HO
140172331	OT
140172341	OT
140178311	OT
140223251	HO
140291041	CA
140291041	DS
140327721	LT
140327721	HO
140385073	CA
140385073	OT
140385073	DS
140638631	OT
140686161
140801231
140803751
140817151
141074421	OT
141144111
141214871
141690341	OT
141722472	OT
142045341
142213462
142307591	OT
142359042	LT
142379371	HO
142451691	OT
142794402	LT
143226871	OT
143430421	HO
143430421	LT
143705752	OT
143831871	HO
143831871	OT
144064272
144064312
144064321
144253251
144253261
144253271
144253281
144253291
144405742	OT
144405742	HO
145250142	HO
145250142	OT
145739361	OT
146119452	OT
146167741	HO
146167741	OT
146198181	OT
146855041	HO
146856122	OT
147309032
148128371	OT
148128371	HO
148456253
148715362	OT
148980822	OT
149018901	OT
149186072	OT
149583711
149639922
149646151	OT
149646151	HO
149770181	HO
149859301	HO
149859301	OT
149859301	DE
150010631	HO
150590311
150893971	OT
151111661	OT
151214831	HO
151235712	HO
151714434	OT
151714562	OT
151731411	HO
151828121	OT
151833471	LT
152277242	OT
152284701	OT
152296052	OT
152302633	OT
152304492	OT
152356091	OT
152408811	HO
152510781	HO
152510781	LT
152510811	OT
152588121	OT
152588121	HO
152596401	OT
152596401	HO
152796922
152805171	DS
152805171	HO
152805171	LT
152829552	OT
153001852
153339291	OT
153414962	OT
153742252
153917972	OT
154134191	OT
154134191	LT
154848061	HO
154848061	OT
154937841
154991081	OT
155004251	OT
155060822	HO
155078812
155370621	HO
155381711	OT
155445572	HO
155445572	OT
155492252	OT
155496552
155496562
155496582
155496592
155632571	OT
155741451	HO
155760991
155868122	LT
155868122	HO
155868122	OT
156038061	OT
156231311
156585811
156822391
157234991	OT
157508751	HO
157508771	OT
157508771	HO
157508781	OT
157551171	OT
157551181	OT
157601112	OT
157601131	LT
157601131	OT
157616461	HO
157630301	OT
157630301	HO
157653121
157704521
157890601
157892762
158216871
158216881
158216891
158216911
158496491	OT
158559061	HO
158939861	OT
158976791	OT
159408791	OT
159459971	OT
159459971	CA
159460001	OT
160059271	OT
160083791	OT
160274171	OT
160353461
160394731
160451092	OT
160770442
161271771	HO
161428581	HO
161428581	OT
161446373	OT
161708312	HO
161796771	OT
161897921	HO
161979271
162014732	OT
162374821	OT
162705961
162705971
162787841	HO
162787841	DE
162787841	LT
162817331
163622262	OT
163622262	HO
163650283	HO
163650283	OT
163679401	HO
163724491	OT
163944331	OT
164394852
164449241	DE
164449241	CA
164449241	OT
164631741
164933761	DE
164933761	HO
165128752	HO
165128752	OT
165214941	HO
165908991	DS
165908991	LT
166147222	HO
166361751
166412622	HO
166412622	OT
166474011
166521111	OT
166569531
166778762
166920291
166925171	HO
167163051	HO
167455001
167760902	OT
167760902	LT
167760902	DE
168038631	HO
168049281	HO
168049452	HO
168049452	DE
168175712	OT
168231761	HO
168231761	OT
168254022	DE
168254022	OT
168445661	OT
168494172	HO
168494172	OT
168809353	OT
168985971
169141711	HO
169297601	HO
169317582
169548182	HO
169548182	OT
169550351	HO
169554912	OT
169554912	HO
169662681
169738611	OT
169791062
169834993	OT
169852831	HO
169852831	OT
169902781	LT
169930231	OT
169938051	OT
170092461	HO
170164321
170276052
170286153	HO
170286153	OT
170299752	OT
170300512	HO
170300512	OT
170301412	OT
170582822	OT
170584461	OT
170586121
170708871	HO
170820431	LT
170820431	HO
171135072	OT
171135112	OT
171135162	OT
171137532	OT
171140182	OT
171140182	HO
171140582	OT
171141062	OT
171198611	OT
171243701
171436182
171466842	CA
171466842	OT
171947121	HO
172017181	OT
172238911
172332091
172332101
172332111
172332121
172545082	OT
172675071	HO
172675071	DE
172763972	OT
172987171	OT
173025531	OT
173308491	OT
173763231	HO
173763241	OT
173959612	OT
174115151	OT
174119681	HO
174119681	OT
174200421
174386291
174397051
174452201
174495892
174513531
174593291	OT
174724761
174824231
174988991	OT
174992521	OT
174992541	OT
175105201	HO
175478531	HO
175754661
177066711	HO
177066711	OT
177306141	OT
177449462
177640971	HO
177669472	OT
177697132
177910501
178003951	HO
178119481	OT
178119481	HO
178238222
178415181
178754101
178896591	OT
178939492	DE
178939492	OT
179209411	OT
179230431
179573753	OT
179574772	OT
179684951	OT
180324352	OT
180363371
180501131	HO
180621591	HO
180621591	OT
180715951	HO
180715951	LT
180716851	HO
180716851	OT
181160341	HO
181421691	LT
181499221	HO
181499221	OT
181923601	OT
181923601	HO
182123522	OT
182123991
182194171
182236401
182547961	OT
182579151	HO
182860761	HO
182860761	OT
182885261
183230551	HO
183230551	OT
183349846	HO
183392742
183486672	OT
183549582
183558891
183569281	HO
183621891	HO
183621891	OT
183769651	OT
183863681	OT
184105211
184271971
184272144
184363781	OT
184410231
184468581	OT
184488221	HO
184642152	OT
184658171	OT
184741741	OT
184859111	OT
185238591
185436071	OT
185445741
185557102
185644502
185644901
185690721
185815191	OT
186299671
186376041	LT
186376041	HO
186387661
186434141
186754951	OT
186754951	HO
186831511	OT
186886961	HO
186943881	OT
186943881	HO
186973861
187004201	DE
187004201	OT
187005461	OT
187012851	OT
187015291	OT
187030411
187072661	HO
187115131
187244381	HO
187245101	HO
187245101	LT
187246311	HO
187255211	HO
187255221	HO
187295861	HO
187357201
187396781	HO
187402551	OT
187416221	OT
187416221	HO
187524011	OT
187635891
187691911	OT
187742251	CA
187742261	OT
187997582	OT
188065981	OT
188395012	OT
188471523
188531491	HO
188739611
189040841	HO
189040841	CA
189056051
189329281	LT
189329281	CA
189329281	OT
189329321	OT
189573582	OT
189664921	OT
189738791	OT
189985561	OT
190304281	HO
190620691	HO
190620691	OT
190620691	LT
190733011	OT
190999521	LT
190999521	HO
190999521	OT
191248581	OT
191398421	OT
191620181	OT
191630422	OT
192337681
192532981	OT
192611372
192705621
193225121	OT
193642061	HO
193667081	OT
193774101
194009052	OT
194248481	OT
194719422	OT
194835581	HO
194835581	DE
195027091	OT
195027091	HO
195027091	DE
195056131	LT
195056131	DE
195056131	OT
195062701	OT
195226711	HO
195481331	OT
195676201	HO
195877041	OT
197809641
198141401	HO
198169661
198170991
198212591	HO
198381511	HO
198739781
198861082
199060561
199294801	OT
199652101
199763461	OT
200046631	OT
200078041	OT
200179681	OT
200184851	OT
200218281	OT
200218281	DE
200377831
200438521	OT
200488941	OT
200506271	OT
200518431	OT
200564051	OT
200767441
200945971	OT
200984871	LT
200984871	OT
201282071	OT
201282081	HO
201421531
202238471
203052791
203166822	OT
203410041	OT
203530441
203636361
203710261
203731511	LT
203911711	HO
204078981	OT
204366291	OT
204526851	CA
204526851	OT
204738311	HO
204738311	OT
205076992	OT
205208371
205435781	OT
205519271	HO
205607381	OT
205891861	HO
205891861	OT
205941281	OT
206047661	DE
206359131	OT
206416341	HO
206416341	OT
206744154	DE
206744154	HO
206744154	OT
206841061
206858691
207513541
207513571
207513582
207560041	HO
207560041	DE
207560041	LT
207561921	HO
207561921	LT
208014321	OT
208029371
208107551
208109501
208149111
208149141
208149151
208149271
208156431
208156481
208156511
208172501	OT
208180391
208181751
208217091
208222731
208377421	OT
208554672
208556481
208556561
208615041	OT
208647191	OT
208651231	OT
208674901	OT
208700231	OT
208700231	HO
208719611	HO
208719611	OT
208721681	OT
208790711	OT
209017941	HO
209035071	OT
209043691	HO
209043691	OT
209044151	HO
209044151	OT
209044182	HO
209064111	HO
209083271	HO
209100391	OT
209113441	HO
209115981	HO
209115981	LT
209208011
209260211
209260221
209289271	OT
209352741	OT
209352741	HO
209352811	CA
209352811	OT
209352841	OT
209354501	OT
209354512	OT
209354541	OT
210045671
210504293	OT
210504343	OT
210715351
210847251
211236822	OT
211236822	HO
211346281	OT
211553931	OT
211576202
211691903
211888042	OT
211926791	LT
211926791	HO
211926791	OT
212806531	OT
212867273	OT
212867273	HO
212929751	HO
212929751	OT
212970221	HO
212980011	HO
213006581	OT
213006581	HO
213029091	HO
213081901	OT
213100081	HO
213237632	OT
213262761	HO
213262761	OT
213306481	HO
213359621
213373933	HO
213373933	OT
213373933	LT
213373981	HO
213373981	OT
213603872	HO
213790451	HO
213790451	OT
213938021	OT
213960861	OT
214059521	OT
214436742	OT
214436742	HO
214436781	OT
214439731	OT
214751112
214820634	HO
214820634	OT
214922481	HO
215126361	OT
215132611
215204291	HO
215204291	OT
215517191	HO
215517191	LT
215517191	OT
215689192	OT
215986511	HO
216028081	OT
216316621	OT
216359761	HO
216359761	OT
216376521	HO
216376521	OT
216599931	OT
216793961	OT
216857261	OT
216865823
217032101	HO
217032101	LT
217032101	OT
217661981	OT
217926392	OT
218827091	OT
219179081	OT
219179082	OT
219209831
219344421	HO
219344421	LT
219344421	OT
219643581	OT
219643581	LT
219977562	HO
219977562	OT
220000031	OT
220000032	OT
220026631	OT
220029361	OT
220029362	OT
220136271	OT
220161471	HO
220435311	OT
220771371
221678171	HO
221678171	LT
221865331	HO
221927951
222005262	HO
222005262	LT
222005262	OT
222005272	OT
222389971	HO
222826191	OT
223036212	HO
223036212	OT
223387011	OT
223389271	OT
223389271	HO
223616141
223662611	OT
223662801	OT
223683181
223723071	OT
223756091	OT
223791951	OT
223791951	HO
223791952	HO
223791952	OT
223891651	OT
225174111	OT
225174112	OT
225308391	OT
226211111	OT
226211331	OT
226211332	OT
226540271	HO
226652241
226653281
226653282	OT
227115441
227394941
227394991
227395001
227395012
227395031
227395071
227395081
227395091
227395111
227395131
227395141
227395201
227468381
227524131
227764331
227764451
227885371
228043331
228043341
228082801
228103021
228155661
228559981
228560011
229181911
229181951
229291051
229301851
229302271
229302272	OT
229304771
229672831
229794631
229892241
230219021	OT
230343641	OT
230547671	DE
230547671	HO
230759171	LT
230759171	DE
230759171	HO
230759171	OT
230792391	HO
230828931	HO
230925271	HO
230967802
230967873
231009591
231106621	OT
231264642
231352261	DE
231352261	HO
231352261	OT
231386811
231498281	OT
231651771	OT
231669481	OT
231669481	HO
231669481	LT
231707541	HO
232133502	OT
232133502	HO
232133991	OT
232133991	HO
232136241	HO
232136241	OT
232178651	LT
232178651	OT
232178651	HO
232179931	HO
232179931	LT
232265321	OT
232309861	OT
232310101	OT
232310571	OT
232311252	OT
232352232	OT
232361921	OT
232361961	OT
232362561	HO
232403281	OT
232413291	HO
232413291	OT
232414551	HO
232414621	HO
232414651	HO
232414651	LT
232414961	HO
232416841	HO
232479101	OT
232479271	OT
232526531	HO
232618541	HO
232684632	HO
232723411	HO
232723411	OT
232723751	HO
232723751	OT
232723811	OT
232723911	OT
232724241	OT
232724701	OT
232724831	OT
232725241	OT
232771451
232776641	OT
232776641	HO
232776681	HO
232776681	OT
232776691	OT
232777441	OT
232777521	OT
232890181	OT
232913161	HO
232913161	LT
232933871	OT
233044071	OT
233045481	HO
233045491	OT
233045501	OT
233185021	HO
233455491
233519741	HO
233519741	OT
4277720	HO
4301304	HO
4312847	HO
4312847	RI
4319555	HO
4319555	OT
4331020	HO
4338025	CA
4338025	RI
4338026	CA
4338026	DS
4338026	LT
4338026	RI
4352612	DS
4352612	OT
4359255	OT
4366794
4381012
4388849	OT
4417190	HO
4417190	OT
4417202	HO
4427783	DS
4427783	LT
4485248	HO
4491315	DE
4498019	HO
4511291	HO
4512383	HO
4558871	OT
4561141	CA
4566303	DE
4582403	DE
4582403	DS
4582403	HO
4582403	LT
4582403	RI
4598315	DS
4598383	HO
4598802	DS
4598802	OT
4602957	HO
4644589	OT
4705070	RI
4711510	OT
4713424	DE
4713424	HO
4740936	HO
4772860	HO
4778466	HO
4817858	HO
4817858	OT
4818472	HO
4889334	DS
4889334	HO
4897583
4903473
4918348	OT
4957784	HO
4957844	HO
4957846	HO
4965834	HO
4965834	LT
4987297	HO
5031162	HO
5050492	CA
5050493	CA
5050495	OT
5050496	HO
5050675	HO
5050679	DE
5050679	HO
5060355	CA
5060355	HO
5060356	CA
5060356	HO
5060357	CA
5060357	HO
5061705	CA
5066399	DE
5066399	OT
5087583	HO
5100059	OT
5102829	OT
5102833	CA
5102833	OT
5102835	OT
5118940	OT
5166507	HO
5168983	HO
5189062	OT
5189063	OT
5220697	LT
5220697	RI
5220700	RI
5225154	HO
5283599	OT
5315710	CA
5315710	OT
5344220	HO
5344220	OT
5347656	OT
5374582	HO
5374583	HO
5374584	HO
5374586	HO
5374592	HO
5374594	HO
5374596	HO
5374597	HO
5374599	HO
5374600	HO
5374601	HO
5374604	HO
5374605	OT
5374606	OT
5391283	HO
5391283	OT
5416519	CA
5416525	CA
5418323	OT
5426097	HO
5519230	DE
5519230	HO
5526416	HO
5526416	RI
5570295	HO
5573133	HO
5573553	HO
5587899
5634922	HO
5648852	HO
5648852	RI
5676963	OT
5699535
5701789	HO
5701789	LT
5704163	DE
5704163	HO
5725483	HO
5729664	HO
5730417	HO
5741929	OT
5741930	HO
5741931
5741932
5741933
5741935
5741936
5741937
5741938
5741939
5741940
5741941
5741942
5741943
5741944
5762590	HO
5762595	HO
5797751	LT
5805564	OT
5808980	LT
5828007	LT
5828266	OT
5828266	OT
5864097	HO
5867167	OT
5867185	OT
5867204	OT
5873907	HO
5873908	HO
5873909
5873915
5873923	HO
5873939
5883687	HO
5899650
5903358	CA
5918516	OT
5960889	HO
5965160	HO
5965161	OT
5972685	CA
5972686	CA
5972687	CA
5972709	CA
5972711	CA
5972712	CA
5983472	OT
6029367	OT
6050966	HO
6054413
6109538	RI
6110259
6112410	DE
6112410	HO
6125356	RI
6139870	HO
6153404	LT
6153404	OT
6153429
6211135
6299555	DE
6302896	OT
6303565	HO
6303565	LT
6303565	OT
6310894	HO
6313820	DS
6313820	HO
6313820	LT
6337501	OT
6355997	HO
6356287	OT
6383741	HO
6391680	HO
6401551	HO
6401551	OT
6401574	OT
6408654	HO
6413725	HO
6431813	HO
6431813	OT
6431813	RI
6433491	HO
6437436	HO
6443709	HO
6443765	HO
6451250	HO
6465208	HO
6465208	OT
6476559	HO
6509818
6537938	CA
6537938	HO
6537938	LT
6582315	HO
6725165	HO
6743082	HO
6743467	HO
6745723	HO
6745723	LT
6755740	HO
6812912	HO
6822037	HO
6836707	HO
6836707	OT
6866930	LT
6880368	HO
6880368	LT
6880371	HO
6970170	HO
6970170	LT
6978203	DS
6978203	HO
6978203	OT
6985198
7011273	HO
7016380	HO
7018292	HO
7020547	OT
7023680	HO
7027189	HO
7027189	LT
7044745
7067566	OT
7068216	CA
7068216	DE
7068216	HO
7092039
7092046
7092049
7092054
7092970
7092992
7092993
7093494
7093505
7093512
7098714
7098723	HO
7098834
7098837
7103589	OT
7110169	CA
7110169	OT
7110170	CA
7110170	OT
7110171	CA
7110171	OT
7110172	CA
7110172	OT
7110173	CA
7110173	OT
7110174	CA
7110174	OT
7110175	CA
7110175	OT
7110176	CA
7110176	OT
7110177	CA
7110177	OT
7110178	CA
7110178	OT
7110181	CA
7110181	OT
7134601	HO
7134601	RI
7198389
7207973	HO
7270821	HO
7271902	HO
7271902	LT
7278287	OT
7337485	DE
7372732	OT
7381750	LT
7381750	HO
7403688	DE
7403688	OT
7407779	CA
7407780	CA
7407781	CA
7407782	CA
7415939	OT
7415940	OT
7415941	OT
7415946	OT
7415946	CA
7415952	OT
7415952	CA
7415958	CA
7415958	OT
7416031	CA
7416031	OT
7417261	CA
7417263	CA
7417264	CA
7438554	DS
7438554	HO
7439724
7439725
7439726
7439727
7636191	OT
7636215	OT
7636216	HO
7638611	OT
7792213	OT
7797017	OT
7801727	OT
7801727	HO
7806935	HO
7822758	HO
7828633	HO
7859765	HO
7870863	OT
7877550	HO
7889469	OT
7889469	HO
8072407
8095391	OT
8113548	CA
8113548	OT
8119104	OT
8121102	OT
8121102	HO
8295134	OT
8302757
8302758
8302771
8302775
8302778
8302779
8302781
8311704
8317132	CA
8317132	OT
8317880
8317881
8317882
8317883
8317884
8317885
8317886
8317887
8345930	OT
8351094	HO
8390711	HO
8394608	HO
8395150
8429550	OT
8429550	HO
8433815	OT
8444495	OT
8457678	HO
8502838	HO
8502838	OT
8559626
8599009	HO
8607881	HO
8611102	OT
8611102	HO
86581392	HO
86581392	OT
86701716
87613651	OT
87613661	OT
87613771	OT
87623661	DE
87623661	CA
87632721	OT
87658961	CA
87658971	CA
87659011	CA
87659021	CA
87662961	CA
87663001	CA
87663031	CA
87663051	CA
87663081	CA
87663141	CA
87663161	CA
87663171	CA
87663191	CA
87663221	CA
87663261	CA
87757871	HO
87842522	DE
87842522	HO
87842522	OT
87855371
88057981
88092202	HO
88140453	OT
88144451	OT
88218501	HO
88331381	HO
88561441	HO
88599761	OT
88745611
88893261
88893851
89026311	DE
89198871	OT
89266172	DE
89266172	OT
89351961	HO
89352072	OT
89424891	HO
89472521	OT
89538101	HO
89538101	DE
89548451
89791602
89888271	HO
89909151	OT
90246352	HO
90749481	HO
91018731	OT
91178881	OT
91187161	OT
91316371
91456591
91675621	HO
91685751	LT
91685751	OT
91859715	OT
91859715	HO
91892511	OT
92181782	OT
92234571
92747631	DS
92747631	OT
92773531
92938022	HO
92938022	OT
93483592
93640182	HO
93739851	HO
93742721	HO
94073351	OT
94161921	OT
94211331	HO
94417531	HO
94454802	OT
94484041	LT
94484041	HO
94511172	HO
94548011	LT
94548011	HO
94606262	DE
94606262	OT
94642101	DE
94642101	HO
94683952	HO
94715602	OT
94748332	HO
94752011	HO
94752101	HO
95032111
95080961	OT
95243661	HO
95243781	OT
95248891	OT
95248891	HO
95522082	HO
95551501	OT
95629571	HO
96177481	OT
96323211	OT
96432681	HO
96639621
96656431	HO
96894121	HO
96894121	LT
96965351	HO
96965351	LT
97069271	OT
97119521	DS
97163621	OT
97356011	OT
97462941	LT
97462941	HO
97610181	OT
97970611	OT
97970651	OT
97971992	HO
97986491	OT
97986711	OT
98052441	HO
98260231	LT
98260231	HO
98450531	HO
98450561	OT
98874621	HO
99127582
99178001
99178051
99595281	DS
99595281	HO
