# Supplementary material for: A disproportionality analysis of FDA adverse event reporting system (FAERS) events for methimazole and propylthiouracil
Source: PLoS One. 2025 Aug 14;20(8):e0328889. doi: 10.1371/journal.pone.0328889 (PMC12352670; doi:10.1371/journal.pone.0328889)
Supplement: S1 File — (ZIP) [file pone.0328889.s001.zip › original data/MMI/reac.csv]

PT	pt_name_en	pt_name_cn	hlt_name_en	hlt_name_cn	hlgt_name_en	hlgt_name_cn	soc_name_en	soc_name_cn	primaryid	FILE
EYELID OEDEMA	EYELID OEDEMA	眼睑水肿	LID, LASH AND LACRIMAL INFECTIONS, IRRITATIONS AND INFLAMMATIONS	眼睑、睫毛和泪腺感染、刺激和炎症	OCULAR INFECTIONS, IRRITATIONS AND INFLAMMATIONS	眼部感染、刺激及炎症	EYE DISORDERS	眼器官疾病	100140391	REAC14Q1.txt
GLOMERULONEPHRITIS MEMBRANOUS	GLOMERULONEPHRITIS MEMBRANOUS	膜性肾小球肾炎	GLOMERULONEPHRITIS AND NEPHROTIC SYNDROME	肾小球肾炎和肾病综合征	NEPHROPATHIES	肾脏类病	RENAL AND URINARY DISORDERS	肾脏及泌尿系统疾病	100140391	REAC14Q1.txt
OEDEMA PERIPHERAL	OEDEMA PERIPHERAL	外周水肿	OEDEMA NEC	各种水肿（不另分类）	GENERAL SYSTEM DISORDERS NEC	全身系统疾病（不另分类）	GENERAL DISORDERS AND ADMINISTRATION SITE CONDITIONS	全身性疾病及给药部位各种反应	100140391	REAC14Q1.txt
ABDOMINAL PAIN	ABDOMINAL PAIN	腹痛	GASTROINTESTINAL AND ABDOMINAL PAINS (EXCL ORAL AND THROAT)	胃肠道和腹部疼痛（不包括口腔和咽喉）	GASTROINTESTINAL SIGNS AND SYMPTOMS	胃肠道系统症状和体征	GASTROINTESTINAL DISORDERS	胃肠系统疾病	100286911	REAC14Q1.txt
AGRANULOCYTOSIS	AGRANULOCYTOSIS	粒细胞缺乏症	NEUTROPENIAS	各种嗜中性白细胞减少症	WHITE BLOOD CELL DISORDERS	白血球类疾病	BLOOD AND LYMPHATIC SYSTEM DISORDERS	血液及淋巴系统疾病	100286911	REAC14Q1.txt
ANAEMIA	ANAEMIA	贫血	ANAEMIAS NEC	各种贫血（不另分类）	ANAEMIAS NONHAEMOLYTIC AND MARROW DEPRESSION	非溶血性贫血及骨髓抑制	BLOOD AND LYMPHATIC SYSTEM DISORDERS	血液及淋巴系统疾病	100286911	REAC14Q1.txt
AREFLEXIA	AREFLEXIA	反射消失	ABNORMAL REFLEXES	各种异常反射	NEUROLOGICAL DISORDERS NEC	神经类疾病（不另分类）	NERVOUS SYSTEM DISORDERS	各类神经系统疾病	100286911	REAC14Q1.txt
COUGH	COUGH	咳嗽	COUGHING AND ASSOCIATED SYMPTOMS	咳嗽和相关症状	RESPIRATORY DISORDERS NEC	呼吸系统疾病（不另分类）	RESPIRATORY, THORACIC AND MEDIASTINAL DISORDERS	呼吸系统、胸及纵隔疾病	100286911	REAC14Q1.txt
DIARRHOEA	DIARRHOEA	腹泻	DIARRHOEA (EXCL INFECTIVE)	各种腹泻（不包括感染性的）	GASTROINTESTINAL MOTILITY AND DEFAECATION CONDITIONS	胃肠运动及排便状况	GASTROINTESTINAL DISORDERS	胃肠系统疾病	100286911	REAC14Q1.txt
DYSARTHRIA	DYSARTHRIA	构音不良	SPEECH AND LANGUAGE ABNORMALITIES	说话和语言异常	NEUROLOGICAL DISORDERS NEC	神经类疾病（不另分类）	NERVOUS SYSTEM DISORDERS	各类神经系统疾病	100286911	REAC14Q1.txt
FATIGUE	FATIGUE	疲劳	ASTHENIC CONDITIONS	虚弱状态	GENERAL SYSTEM DISORDERS NEC	全身系统疾病（不另分类）	GENERAL DISORDERS AND ADMINISTRATION SITE CONDITIONS	全身性疾病及给药部位各种反应	100286911	REAC14Q1.txt
GUILLAIN-BARRE SYNDROME	GUILLAIN-BARRE SYNDROME	格林巴利综合征	ACUTE POLYNEUROPATHIES	各种急性多发性神经病	PERIPHERAL NEUROPATHIES	外周神经类疾病	NERVOUS SYSTEM DISORDERS	各类神经系统疾病	100286911	REAC14Q1.txt
HYPOTONIA	HYPOTONIA	张力减低	MUSCLE TONE ABNORMAL	肌张力异常	NEUROMUSCULAR DISORDERS	神经肌肉类疾病	NERVOUS SYSTEM DISORDERS	各类神经系统疾病	100286911	REAC14Q1.txt
LEUKOPENIA	LEUKOPENIA	白细胞减少症	LEUKOPENIAS NEC	各种白细胞减少症（不另分类）	WHITE BLOOD CELL DISORDERS	白血球类疾病	BLOOD AND LYMPHATIC SYSTEM DISORDERS	血液及淋巴系统疾病	100286911	REAC14Q1.txt
MUSCULAR WEAKNESS	MUSCULAR WEAKNESS	肌无力	MUSCLE WEAKNESS CONDITIONS	各种肌无力	MUSCLE DISORDERS	肌肉类疾病	MUSCULOSKELETAL AND CONNECTIVE TISSUE DISORDERS	各种肌肉骨骼及结缔组织疾病	100286911	REAC14Q1.txt
PNEUMONIA FUNGAL	PNEUMONIA FUNGAL	真菌性肺炎	FUNGAL INFECTIONS NEC	各种真菌感染（不另分类）	FUNGAL INFECTIOUS DISORDERS	真菌感染性疾病	INFECTIONS AND INFESTATIONS	感染及侵染类疾病	100286911	REAC14Q1.txt
POLYNEUROPATHY	POLYNEUROPATHY	多发神经病	PERIPHERAL NEUROPATHIES NEC	各种周围神经疾病（不另分类）	PERIPHERAL NEUROPATHIES	外周神经类疾病	NERVOUS SYSTEM DISORDERS	各类神经系统疾病	100286911	REAC14Q1.txt
PYREXIA	PYREXIA	发热	FEBRILE DISORDERS	发热疾病	BODY TEMPERATURE CONDITIONS	体温状况类	GENERAL DISORDERS AND ADMINISTRATION SITE CONDITIONS	全身性疾病及给药部位各种反应	100286911	REAC14Q1.txt
QUADRIPLEGIA	QUADRIPLEGIA	四肢瘫痪	PARALYSIS AND PARESIS (EXCL CRANIAL NERVE)	瘫痪和轻瘫（不包括颅神经）	MOVEMENT DISORDERS (INCL PARKINSONISM)	运动障碍类（包括帕金森病）	NERVOUS SYSTEM DISORDERS	各类神经系统疾病	100286911	REAC14Q1.txt
SEIZURE	SEIZURE	惊厥发作	SEIZURES AND SEIZURE DISORDERS NEC	癫痫和癫痫类疾病 （不另分类）	SEIZURES (INCL SUBTYPES)	癫痫发作（包括各种亚型）	NERVOUS SYSTEM DISORDERS	各类神经系统疾病	100688161	REAC14Q2.txt
CONFUSIONAL STATE	CONFUSIONAL STATE	意识模糊状态	CONFUSION AND DISORIENTATION	精神错乱和定向障碍	DELIRIA (INCL CONFUSION)	谵妄类（包括意识模糊）	PSYCHIATRIC DISORDERS	精神病类	100799461	REAC14Q2.txt
DECREASED APPETITE	DECREASED APPETITE	食欲减退	APPETITE DISORDERS	各种食欲障碍	APPETITE AND GENERAL NUTRITIONAL DISORDERS	食欲及一般性营养障碍	METABOLISM AND NUTRITION DISORDERS	代谢及营养类疾病	100799461	REAC14Q2.txt
DEHYDRATION	DEHYDRATION	脱水	TOTAL FLUID VOLUME DECREASED	总液体体积减少	ELECTROLYTE AND FLUID BALANCE CONDITIONS	电解质及液体平衡状况	METABOLISM AND NUTRITION DISORDERS	代谢及营养类疾病	100799461	REAC14Q2.txt
FATIGUE	FATIGUE	疲劳	ASTHENIC CONDITIONS	虚弱状态	GENERAL SYSTEM DISORDERS NEC	全身系统疾病（不另分类）	GENERAL DISORDERS AND ADMINISTRATION SITE CONDITIONS	全身性疾病及给药部位各种反应	100799461	REAC14Q2.txt
FLUID INTAKE REDUCED	FLUID INTAKE REDUCED	液体摄入下降	FLUID INTAKE DECREASED	液体摄入减少	ELECTROLYTE AND FLUID BALANCE CONDITIONS	电解质及液体平衡状况	METABOLISM AND NUTRITION DISORDERS	代谢及营养类疾病	100799461	REAC14Q2.txt
HYPOPHAGIA	HYPOPHAGIA	摄食量减少	APPETITE DISORDERS	各种食欲障碍	APPETITE AND GENERAL NUTRITIONAL DISORDERS	食欲及一般性营养障碍	METABOLISM AND NUTRITION DISORDERS	代谢及营养类疾病	100799461	REAC14Q2.txt
MALAISE	MALAISE	难受	ASTHENIC CONDITIONS	虚弱状态	GENERAL SYSTEM DISORDERS NEC	全身系统疾病（不另分类）	GENERAL DISORDERS AND ADMINISTRATION SITE CONDITIONS	全身性疾病及给药部位各种反应	100799461	REAC14Q2.txt
PRURITUS	PRURITUS	瘙痒	PRURITUS NEC	各种瘙痒（不另分类）	EPIDERMAL AND DERMAL CONDITIONS	表皮及真皮状况	SKIN AND SUBCUTANEOUS TISSUE DISORDERS	皮肤及皮下组织类疾病	100799461	REAC14Q2.txt
RENAL FAILURE	RENAL FAILURE	肾衰	RENAL FAILURE AND IMPAIRMENT	肾衰和肾损害	RENAL DISORDERS (EXCL NEPHROPATHIES)	肾脏各种异常（不包括肾病）	RENAL AND URINARY DISORDERS	肾脏及泌尿系统疾病	100799461	REAC14Q2.txt
WEIGHT DECREASED	WEIGHT DECREASED	体重降低	PHYSICAL EXAMINATION PROCEDURES AND ORGAN SYSTEM STATUS	体检步骤和器官系统状态	PHYSICAL EXAMINATION AND ORGAN SYSTEM STATUS TOPICS	体检和器官系统状态主题	INVESTIGATIONS	各类检查	100799461	REAC14Q2.txt
EYE DISORDER	EYE DISORDER	眼部疾病	OCULAR DISORDERS NEC	各种视觉疾病（不另分类）	EYE DISORDERS NEC	眼类疾病（不另分类）	EYE DISORDERS	眼器官疾病	100862101	REAC14Q2.txt
HEPATITIS C	HEPATITIS C	丙型肝炎	HEPATITIS VIRUS INFECTIONS	肝炎病毒感染	VIRAL INFECTIOUS DISORDERS	病毒感染性疾病	INFECTIONS AND INFESTATIONS	感染及侵染类疾病	100862101	REAC14Q2.txt
HYPOTHYROIDISM	HYPOTHYROIDISM	甲状腺功能减退症	THYROID HYPOFUNCTION DISORDERS	各种甲状腺机能减退疾病	THYROID GLAND DISORDERS	甲状腺类疾病	ENDOCRINE DISORDERS	内分泌系统疾病	100862101	REAC14Q2.txt
MATERNAL EXPOSURE DURING PREGNANCY	MATERNAL EXPOSURE DURING PREGNANCY	孕产妇在妊娠过程中的暴露	EXPOSURES ASSOCIATED WITH PREGNANCY, DELIVERY AND LACTATION	与妊娠、分娩和泌乳有关的暴露	EXPOSURES, CHEMICAL INJURIES AND POISONING	暴露、化学伤和中毒	INJURY, POISONING AND PROCEDURAL COMPLICATIONS	各类损伤、中毒及操作并发症	100862101	REAC14Q2.txt
ABORTION LATE	ABORTION LATE	晚期流产	ABORTIONS NOT SPECIFIED AS INDUCED OR SPONTANEOUS	流产，未指明是人工还是自然流产	ABORTIONS AND STILLBIRTH	流产及死产	PREGNANCY, PUERPERIUM AND PERINATAL CONDITIONS	妊娠期、产褥期及围产期状况	101630431	REAC14Q2.txt
ABDOMINAL PAIN UPPER	ABDOMINAL PAIN UPPER	上腹痛	GASTROINTESTINAL AND ABDOMINAL PAINS (EXCL ORAL AND THROAT)	胃肠道和腹部疼痛（不包括口腔和咽喉）	GASTROINTESTINAL SIGNS AND SYMPTOMS	胃肠道系统症状和体征	GASTROINTESTINAL DISORDERS	胃肠系统疾病	101659561	REAC14Q2.txt
ASTHENIA	ASTHENIA	乏力	ASTHENIC CONDITIONS	虚弱状态	GENERAL SYSTEM DISORDERS NEC	全身系统疾病（不另分类）	GENERAL DISORDERS AND ADMINISTRATION SITE CONDITIONS	全身性疾病及给药部位各种反应	101659561	REAC14Q2.txt
CHOLURIA	CHOLURIA	胆汁尿	URINARY ABNORMALITIES	各种泌尿系统障碍	URINARY TRACT SIGNS AND SYMPTOMS	各种泌尿道体征和症状	RENAL AND URINARY DISORDERS	肾脏及泌尿系统疾病	101659561	REAC14Q2.txt
DEFICIENCY OF BILE SECRETION	DEFICIENCY OF BILE SECRETION	胆汁分泌不足	CHOLESTASIS AND JAUNDICE	胆汁淤积和黄疸类病症	HEPATIC AND HEPATOBILIARY DISORDERS	肝脏及肝胆类疾病	HEPATOBILIARY DISORDERS	肝胆系统疾病	101659561	REAC14Q2.txt
JAUNDICE CHOLESTATIC	JAUNDICE CHOLESTATIC	胆汁淤积性黄疸	CHOLESTASIS AND JAUNDICE	胆汁淤积和黄疸类病症	HEPATIC AND HEPATOBILIARY DISORDERS	肝脏及肝胆类疾病	HEPATOBILIARY DISORDERS	肝胆系统疾病	101659561	REAC14Q2.txt
PRURITUS	PRURITUS	瘙痒	PRURITUS NEC	各种瘙痒（不另分类）	EPIDERMAL AND DERMAL CONDITIONS	表皮及真皮状况	SKIN AND SUBCUTANEOUS TISSUE DISORDERS	皮肤及皮下组织类疾病	101659561	REAC14Q2.txt
ARTHRALGIA	ARTHRALGIA	关节痛	JOINT RELATED SIGNS AND SYMPTOMS	关节相关症状和体征	JOINT DISORDERS	关节类疾病	MUSCULOSKELETAL AND CONNECTIVE TISSUE DISORDERS	各种肌肉骨骼及结缔组织疾病	101683662	REAC15Q2.txt
HAEMOLYTIC ANAEMIA	HAEMOLYTIC ANAEMIA	溶血性贫血	ANAEMIAS HAEMOLYTIC NEC	溶血性贫血（不另分类）	HAEMOLYSES AND RELATED CONDITIONS	溶血及相关状况	BLOOD AND LYMPHATIC SYSTEM DISORDERS	血液及淋巴系统疾病	101683662	REAC15Q2.txt
HEPATOMEGALY	HEPATOMEGALY	肝肿大	HEPATOBILIARY SIGNS AND SYMPTOMS	肝胆症状和体征	HEPATIC AND HEPATOBILIARY DISORDERS	肝脏及肝胆类疾病	HEPATOBILIARY DISORDERS	肝胆系统疾病	101683662	REAC15Q2.txt
JAUNDICE	JAUNDICE	黄疸	CHOLESTASIS AND JAUNDICE	胆汁淤积和黄疸类病症	HEPATIC AND HEPATOBILIARY DISORDERS	肝脏及肝胆类疾病	HEPATOBILIARY DISORDERS	肝胆系统疾病	101683662	REAC15Q2.txt
PRURITUS	PRURITUS	瘙痒	PRURITUS NEC	各种瘙痒（不另分类）	EPIDERMAL AND DERMAL CONDITIONS	表皮及真皮状况	SKIN AND SUBCUTANEOUS TISSUE DISORDERS	皮肤及皮下组织类疾病	101683662	REAC15Q2.txt
RASH MACULAR	RASH MACULAR	斑状皮疹	RASHES, ERUPTIONS AND EXANTHEMS NEC	出疹、发疹和皮疹（不另分类）	EPIDERMAL AND DERMAL CONDITIONS	表皮及真皮状况	SKIN AND SUBCUTANEOUS TISSUE DISORDERS	皮肤及皮下组织类疾病	101683662	REAC15Q2.txt
ANGIOEDEMA	ANGIOEDEMA	血管性水肿	ANGIOEDEMAS	各种血管性水肿	ANGIOEDEMA AND URTICARIA	血管性水肿和风疹	SKIN AND SUBCUTANEOUS TISSUE DISORDERS	皮肤及皮下组织类疾病	101691831	REAC14Q2.txt
DRUG INEFFECTIVE	DRUG INEFFECTIVE	药物无效	THERAPEUTIC AND NONTHERAPEUTIC RESPONSES	各种治疗和非治疗反应	THERAPEUTIC AND NONTHERAPEUTIC EFFECTS (EXCL TOXICITY)	治疗性及非治疗性反应类（不包括毒性）	GENERAL DISORDERS AND ADMINISTRATION SITE CONDITIONS	全身性疾病及给药部位各种反应	101691831	REAC14Q2.txt
DYSPNOEA	DYSPNOEA	呼吸困难	BREATHING ABNORMALITIES	各种呼吸异常	RESPIRATORY DISORDERS NEC	呼吸系统疾病（不另分类）	RESPIRATORY, THORACIC AND MEDIASTINAL DISORDERS	呼吸系统、胸及纵隔疾病	101691831	REAC14Q2.txt
HYPERSENSITIVITY	HYPERSENSITIVITY	超敏反应	ALLERGIC CONDITIONS NEC	各种过敏反应（不另分类）	ALLERGIC CONDITIONS	过敏类反应	IMMUNE SYSTEM DISORDERS	免疫系统疾病	101691831	REAC14Q2.txt
ARTHRALGIA	ARTHRALGIA	关节痛	JOINT RELATED SIGNS AND SYMPTOMS	关节相关症状和体征	JOINT DISORDERS	关节类疾病	MUSCULOSKELETAL AND CONNECTIVE TISSUE DISORDERS	各种肌肉骨骼及结缔组织疾病	101774191	REAC14Q2.txt
HAEMOLYTIC ANAEMIA	HAEMOLYTIC ANAEMIA	溶血性贫血	ANAEMIAS HAEMOLYTIC NEC	溶血性贫血（不另分类）	HAEMOLYSES AND RELATED CONDITIONS	溶血及相关状况	BLOOD AND LYMPHATIC SYSTEM DISORDERS	血液及淋巴系统疾病	101774191	REAC14Q2.txt
HEPATOMEGALY	HEPATOMEGALY	肝肿大	HEPATOBILIARY SIGNS AND SYMPTOMS	肝胆症状和体征	HEPATIC AND HEPATOBILIARY DISORDERS	肝脏及肝胆类疾病	HEPATOBILIARY DISORDERS	肝胆系统疾病	101774191	REAC14Q2.txt
JAUNDICE	JAUNDICE	黄疸	CHOLESTASIS AND JAUNDICE	胆汁淤积和黄疸类病症	HEPATIC AND HEPATOBILIARY DISORDERS	肝脏及肝胆类疾病	HEPATOBILIARY DISORDERS	肝胆系统疾病	101774191	REAC14Q2.txt
PRURITUS	PRURITUS	瘙痒	PRURITUS NEC	各种瘙痒（不另分类）	EPIDERMAL AND DERMAL CONDITIONS	表皮及真皮状况	SKIN AND SUBCUTANEOUS TISSUE DISORDERS	皮肤及皮下组织类疾病	101774191	REAC14Q2.txt
RASH MACULAR	RASH MACULAR	斑状皮疹	RASHES, ERUPTIONS AND EXANTHEMS NEC	出疹、发疹和皮疹（不另分类）	EPIDERMAL AND DERMAL CONDITIONS	表皮及真皮状况	SKIN AND SUBCUTANEOUS TISSUE DISORDERS	皮肤及皮下组织类疾病	101774191	REAC14Q2.txt
BLOOD CREATINE PHOSPHOKINASE INCREASED	BLOOD CREATINE PHOSPHOKINASE INCREASED	血肌酸磷酸激酶升高	SKELETAL AND CARDIAC MUSCLE ANALYSES	骨和心肌分析检验	ENZYME INVESTIGATIONS NEC	酶检查（不另分类）	INVESTIGATIONS	各类检查	101843181	REAC14Q2.txt
EOSINOPHILIA	EOSINOPHILIA	嗜酸粒细胞增多症	EOSINOPHILIC DISORDERS	各种嗜酸粒细胞病症	WHITE BLOOD CELL DISORDERS	白血球类疾病	BLOOD AND LYMPHATIC SYSTEM DISORDERS	血液及淋巴系统疾病	101843181	REAC14Q2.txt
ERYTHEMA	ERYTHEMA	红斑	ERYTHEMAS	各种皮肤红斑	EPIDERMAL AND DERMAL CONDITIONS	表皮及真皮状况	SKIN AND SUBCUTANEOUS TISSUE DISORDERS	皮肤及皮下组织类疾病	101843181	REAC14Q2.txt
FASCIITIS	FASCIITIS	筋膜炎	MUSCULOSKELETAL AND CONNECTIVE TISSUE INFECTIONS AND INFLAMMATIONS NEC	肌肉骨骼和结缔组织感染和炎症（不另分类）	MUSCULOSKELETAL AND CONNECTIVE TISSUE DISORDERS NEC	肌肉骨骼和结缔组织疾病（不另分类）	MUSCULOSKELETAL AND CONNECTIVE TISSUE DISORDERS	各种肌肉骨骼及结缔组织疾病	101843181	REAC14Q2.txt
HEPATITIS	HEPATITIS	肝炎	HEPATOCELLULAR DAMAGE AND HEPATITIS NEC	肝细胞损害和肝炎（不另分类）	HEPATIC AND HEPATOBILIARY DISORDERS	肝脏及肝胆类疾病	HEPATOBILIARY DISORDERS	肝胆系统疾病	101843181	REAC14Q2.txt
LIVER FUNCTION TEST ABNORMAL	LIVER FUNCTION TEST ABNORMAL	肝功检查异常	HEPATOBILIARY FUNCTION DIAGNOSTIC PROCEDURES	肝胆功能诊断性操作	HEPATOBILIARY INVESTIGATIONS	肝胆系统检查	INVESTIGATIONS	各类检查	101843181	REAC14Q2.txt
MUSCLE SWELLING	MUSCLE SWELLING	肌肉肿胀	MUSCLE RELATED SIGNS AND SYMPTOMS NEC	肌肉相关症状和体征（不另分类）	MUSCLE DISORDERS	肌肉类疾病	MUSCULOSKELETAL AND CONNECTIVE TISSUE DISORDERS	各种肌肉骨骼及结缔组织疾病	101843181	REAC14Q2.txt
MYOSITIS	MYOSITIS	肌炎	MUSCLE INFECTIONS AND INFLAMMATIONS	肌肉感染和炎症	MUSCLE DISORDERS	肌肉类疾病	MUSCULOSKELETAL AND CONNECTIVE TISSUE DISORDERS	各种肌肉骨骼及结缔组织疾病	101843181	REAC14Q2.txt
PYREXIA	PYREXIA	发热	FEBRILE DISORDERS	发热疾病	BODY TEMPERATURE CONDITIONS	体温状况类	GENERAL DISORDERS AND ADMINISTRATION SITE CONDITIONS	全身性疾病及给药部位各种反应	101843181	REAC14Q2.txt
FOETAL DEATH	FOETAL DEATH	胎儿死亡	STILLBIRTH AND FOETAL DEATH	死产和胎儿死亡	ABORTIONS AND STILLBIRTH	流产及死产	PREGNANCY, PUERPERIUM AND PERINATAL CONDITIONS	妊娠期、产褥期及围产期状况	101892481	REAC14Q2.txt
FASCIITIS	FASCIITIS	筋膜炎	MUSCULOSKELETAL AND CONNECTIVE TISSUE INFECTIONS AND INFLAMMATIONS NEC	肌肉骨骼和结缔组织感染和炎症（不另分类）	MUSCULOSKELETAL AND CONNECTIVE TISSUE DISORDERS NEC	肌肉骨骼和结缔组织疾病（不另分类）	MUSCULOSKELETAL AND CONNECTIVE TISSUE DISORDERS	各种肌肉骨骼及结缔组织疾病	101913641	REAC14Q2.txt
MYOSITIS	MYOSITIS	肌炎	MUSCLE INFECTIONS AND INFLAMMATIONS	肌肉感染和炎症	MUSCLE DISORDERS	肌肉类疾病	MUSCULOSKELETAL AND CONNECTIVE TISSUE DISORDERS	各种肌肉骨骼及结缔组织疾病	101913641	REAC14Q2.txt
ARTHRALGIA	ARTHRALGIA	关节痛	JOINT RELATED SIGNS AND SYMPTOMS	关节相关症状和体征	JOINT DISORDERS	关节类疾病	MUSCULOSKELETAL AND CONNECTIVE TISSUE DISORDERS	各种肌肉骨骼及结缔组织疾病	102036871	REAC14Q2.txt
BLOOD ALKALINE PHOSPHATASE INCREASED	BLOOD ALKALINE PHOSPHATASE INCREASED	血碱性磷酸酶升高	TISSUE ENZYME ANALYSES NEC	组织酶分析（不另分类）	ENZYME INVESTIGATIONS NEC	酶检查（不另分类）	INVESTIGATIONS	各类检查	102036871	REAC14Q2.txt
HAEMOLYTIC ANAEMIA	HAEMOLYTIC ANAEMIA	溶血性贫血	ANAEMIAS HAEMOLYTIC NEC	溶血性贫血（不另分类）	HAEMOLYSES AND RELATED CONDITIONS	溶血及相关状况	BLOOD AND LYMPHATIC SYSTEM DISORDERS	血液及淋巴系统疾病	102036871	REAC14Q2.txt
HEPATOMEGALY	HEPATOMEGALY	肝肿大	HEPATOBILIARY SIGNS AND SYMPTOMS	肝胆症状和体征	HEPATIC AND HEPATOBILIARY DISORDERS	肝脏及肝胆类疾病	HEPATOBILIARY DISORDERS	肝胆系统疾病	102036871	REAC14Q2.txt
JAUNDICE	JAUNDICE	黄疸	CHOLESTASIS AND JAUNDICE	胆汁淤积和黄疸类病症	HEPATIC AND HEPATOBILIARY DISORDERS	肝脏及肝胆类疾病	HEPATOBILIARY DISORDERS	肝胆系统疾病	102036871	REAC14Q2.txt
PRURITUS	PRURITUS	瘙痒	PRURITUS NEC	各种瘙痒（不另分类）	EPIDERMAL AND DERMAL CONDITIONS	表皮及真皮状况	SKIN AND SUBCUTANEOUS TISSUE DISORDERS	皮肤及皮下组织类疾病	102036871	REAC14Q2.txt
RASH MACULAR	RASH MACULAR	斑状皮疹	RASHES, ERUPTIONS AND EXANTHEMS NEC	出疹、发疹和皮疹（不另分类）	EPIDERMAL AND DERMAL CONDITIONS	表皮及真皮状况	SKIN AND SUBCUTANEOUS TISSUE DISORDERS	皮肤及皮下组织类疾病	102036871	REAC14Q2.txt
WEIGHT DECREASED	WEIGHT DECREASED	体重降低	PHYSICAL EXAMINATION PROCEDURES AND ORGAN SYSTEM STATUS	体检步骤和器官系统状态	PHYSICAL EXAMINATION AND ORGAN SYSTEM STATUS TOPICS	体检和器官系统状态主题	INVESTIGATIONS	各类检查	102036871	REAC14Q2.txt
ANAPHYLACTIC REACTION	ANAPHYLACTIC REACTION	速发严重过敏反应	ANAPHYLACTIC AND ANAPHYLACTOID RESPONSES	速发严重过敏反应与类过敏反应	ALLERGIC CONDITIONS	过敏类反应	IMMUNE SYSTEM DISORDERS	免疫系统疾病	102171671	REAC14Q2.txt
ANGIOEDEMA	ANGIOEDEMA	血管性水肿	ANGIOEDEMAS	各种血管性水肿	ANGIOEDEMA AND URTICARIA	血管性水肿和风疹	SKIN AND SUBCUTANEOUS TISSUE DISORDERS	皮肤及皮下组织类疾病	102171671	REAC14Q2.txt
HYPERTHYROIDISM	HYPERTHYROIDISM	甲状腺功能亢进症	THYROID HYPERFUNCTION DISORDERS	各种甲状腺机能亢进疾病	THYROID GLAND DISORDERS	甲状腺类疾病	ENDOCRINE DISORDERS	内分泌系统疾病	102171671	REAC14Q2.txt
PHARYNGEAL OEDEMA	PHARYNGEAL OEDEMA	咽部水肿	PHARYNGEAL DISORDERS (EXCL INFECTIONS AND NEOPLASMS)	各种咽部疾病（不包括感染和肿瘤）	UPPER RESPIRATORY TRACT DISORDERS (EXCL INFECTIONS)	上呼吸道疾病（不包括感染）	RESPIRATORY, THORACIC AND MEDIASTINAL DISORDERS	呼吸系统、胸及纵隔疾病	102171671	REAC14Q2.txt
PRURITUS	PRURITUS	瘙痒	PRURITUS NEC	各种瘙痒（不另分类）	EPIDERMAL AND DERMAL CONDITIONS	表皮及真皮状况	SKIN AND SUBCUTANEOUS TISSUE DISORDERS	皮肤及皮下组织类疾病	102171671	REAC14Q2.txt
RASH	RASH	皮疹	RASHES, ERUPTIONS AND EXANTHEMS NEC	出疹、发疹和皮疹（不另分类）	EPIDERMAL AND DERMAL CONDITIONS	表皮及真皮状况	SKIN AND SUBCUTANEOUS TISSUE DISORDERS	皮肤及皮下组织类疾病	102171671	REAC14Q2.txt
SWOLLEN TONGUE	SWOLLEN TONGUE	肿舌	TONGUE SIGNS AND SYMPTOMS	舌部症状和体征	TONGUE CONDITIONS	舌疾病	GASTROINTESTINAL DISORDERS	胃肠系统疾病	102171671	REAC14Q2.txt
TYPE I HYPERSENSITIVITY	TYPE I HYPERSENSITIVITY	I 型超敏反应	ALLERGIC CONDITIONS NEC	各种过敏反应（不另分类）	ALLERGIC CONDITIONS	过敏类反应	IMMUNE SYSTEM DISORDERS	免疫系统疾病	102171671	REAC14Q2.txt
URTICARIA	URTICARIA	荨麻疹	URTICARIAS	各种荨麻疹	ANGIOEDEMA AND URTICARIA	血管性水肿和风疹	SKIN AND SUBCUTANEOUS TISSUE DISORDERS	皮肤及皮下组织类疾病	102171671	REAC14Q2.txt
AGRANULOCYTOSIS	AGRANULOCYTOSIS	粒细胞缺乏症	NEUTROPENIAS	各种嗜中性白细胞减少症	WHITE BLOOD CELL DISORDERS	白血球类疾病	BLOOD AND LYMPHATIC SYSTEM DISORDERS	血液及淋巴系统疾病	102189781	REAC14Q2.txt
CHOLESTASIS	CHOLESTASIS	胆汁淤积	CHOLESTASIS AND JAUNDICE	胆汁淤积和黄疸类病症	HEPATIC AND HEPATOBILIARY DISORDERS	肝脏及肝胆类疾病	HEPATOBILIARY DISORDERS	肝胆系统疾病	102206461	REAC14Q2.txt
EOSINOPHILIA	EOSINOPHILIA	嗜酸粒细胞增多症	EOSINOPHILIC DISORDERS	各种嗜酸粒细胞病症	WHITE BLOOD CELL DISORDERS	白血球类疾病	BLOOD AND LYMPHATIC SYSTEM DISORDERS	血液及淋巴系统疾病	102206461	REAC14Q2.txt
FASCIITIS	FASCIITIS	筋膜炎	MUSCULOSKELETAL AND CONNECTIVE TISSUE INFECTIONS AND INFLAMMATIONS NEC	肌肉骨骼和结缔组织感染和炎症（不另分类）	MUSCULOSKELETAL AND CONNECTIVE TISSUE DISORDERS NEC	肌肉骨骼和结缔组织疾病（不另分类）	MUSCULOSKELETAL AND CONNECTIVE TISSUE DISORDERS	各种肌肉骨骼及结缔组织疾病	102206461	REAC14Q2.txt
HEPATOCELLULAR INJURY	HEPATOCELLULAR INJURY	肝细胞损伤	HEPATOCELLULAR DAMAGE AND HEPATITIS NEC	肝细胞损害和肝炎（不另分类）	HEPATIC AND HEPATOBILIARY DISORDERS	肝脏及肝胆类疾病	HEPATOBILIARY DISORDERS	肝胆系统疾病	102206461	REAC14Q2.txt
MYOSITIS	MYOSITIS	肌炎	MUSCLE INFECTIONS AND INFLAMMATIONS	肌肉感染和炎症	MUSCLE DISORDERS	肌肉类疾病	MUSCULOSKELETAL AND CONNECTIVE TISSUE DISORDERS	各种肌肉骨骼及结缔组织疾病	102206461	REAC14Q2.txt
ARTHRALGIA	ARTHRALGIA	关节痛	JOINT RELATED SIGNS AND SYMPTOMS	关节相关症状和体征	JOINT DISORDERS	关节类疾病	MUSCULOSKELETAL AND CONNECTIVE TISSUE DISORDERS	各种肌肉骨骼及结缔组织疾病	102239481	REAC14Q2.txt
HAEMOLYTIC ANAEMIA	HAEMOLYTIC ANAEMIA	溶血性贫血	ANAEMIAS HAEMOLYTIC NEC	溶血性贫血（不另分类）	HAEMOLYSES AND RELATED CONDITIONS	溶血及相关状况	BLOOD AND LYMPHATIC SYSTEM DISORDERS	血液及淋巴系统疾病	102239481	REAC14Q2.txt
THERAPY NON-RESPONDER	THERAPY NON-RESPONDER	治疗无反应者	THERAPEUTIC AND NONTHERAPEUTIC RESPONSES	各种治疗和非治疗反应	THERAPEUTIC AND NONTHERAPEUTIC EFFECTS (EXCL TOXICITY)	治疗性及非治疗性反应类（不包括毒性）	GENERAL DISORDERS AND ADMINISTRATION SITE CONDITIONS	全身性疾病及给药部位各种反应	102239481	REAC14Q2.txt
PRURITUS	PRURITUS	瘙痒	PRURITUS NEC	各种瘙痒（不另分类）	EPIDERMAL AND DERMAL CONDITIONS	表皮及真皮状况	SKIN AND SUBCUTANEOUS TISSUE DISORDERS	皮肤及皮下组织类疾病	102239481	REAC14Q2.txt
RASH MACULAR	RASH MACULAR	斑状皮疹	RASHES, ERUPTIONS AND EXANTHEMS NEC	出疹、发疹和皮疹（不另分类）	EPIDERMAL AND DERMAL CONDITIONS	表皮及真皮状况	SKIN AND SUBCUTANEOUS TISSUE DISORDERS	皮肤及皮下组织类疾病	102239481	REAC14Q2.txt
HYPERSENSITIVITY	HYPERSENSITIVITY	超敏反应	ALLERGIC CONDITIONS NEC	各种过敏反应（不另分类）	ALLERGIC CONDITIONS	过敏类反应	IMMUNE SYSTEM DISORDERS	免疫系统疾病	102247131	REAC14Q2.txt
OROPHARYNGEAL PAIN	OROPHARYNGEAL PAIN	口咽疼痛	UPPER RESPIRATORY TRACT SIGNS AND SYMPTOMS	上呼吸道症状和体征	RESPIRATORY TRACT SIGNS AND SYMPTOMS	呼吸道症状和体征	RESPIRATORY, THORACIC AND MEDIASTINAL DISORDERS	呼吸系统、胸及纵隔疾病	102329331	REAC14Q2.txt
WHITE BLOOD CELL COUNT DECREASED	WHITE BLOOD CELL COUNT DECREASED	白细胞计数降低	WHITE BLOOD CELL ANALYSES	各种白细胞分析	HAEMATOLOGY INVESTIGATIONS (INCL BLOOD GROUPS)	血液类检查（包括血型）	INVESTIGATIONS	各类检查	102329331	REAC14Q2.txt
ARTHRALGIA	ARTHRALGIA	关节痛	JOINT RELATED SIGNS AND SYMPTOMS	关节相关症状和体征	JOINT DISORDERS	关节类疾病	MUSCULOSKELETAL AND CONNECTIVE TISSUE DISORDERS	各种肌肉骨骼及结缔组织疾病	102718771	REAC14Q3.txt
ARTHRITIS	ARTHRITIS	关节炎	ARTHROPATHIES NEC	各种关节病（不另分类）	JOINT DISORDERS	关节类疾病	MUSCULOSKELETAL AND CONNECTIVE TISSUE DISORDERS	各种肌肉骨骼及结缔组织疾病	102718771	REAC14Q3.txt
BONE MARROW OEDEMA	BONE MARROW OEDEMA	骨髓水肿	HAEMATOLOGICAL DISORDERS	各种血液疾病	HAEMATOLOGICAL DISORDERS NEC	血液异常类（不另分类）	BLOOD AND LYMPHATIC SYSTEM DISORDERS	血液及淋巴系统疾病	102718771	REAC14Q3.txt
EXOPHTHALMOS	EXOPHTHALMOS	突眼症	STRUCTURAL CHANGE, DEPOSIT AND DEGENERATION OF EYE NEC	眼部结构变化、沉积和变性（不另分类）	OCULAR STRUCTURAL CHANGE, DEPOSIT AND DEGENERATION NEC	眼结构改变、沉积及变性（不另分类）	EYE DISORDERS	眼器官疾病	102718771	REAC14Q3.txt
JOINT EFFUSION	JOINT EFFUSION	关节渗液	JOINT RELATED SIGNS AND SYMPTOMS	关节相关症状和体征	JOINT DISORDERS	关节类疾病	MUSCULOSKELETAL AND CONNECTIVE TISSUE DISORDERS	各种肌肉骨骼及结缔组织疾病	102718771	REAC14Q3.txt
JOINT RANGE OF MOTION DECREASED	JOINT RANGE OF MOTION DECREASED	关节运动范围减少	JOINT RELATED SIGNS AND SYMPTOMS	关节相关症状和体征	JOINT DISORDERS	关节类疾病	MUSCULOSKELETAL AND CONNECTIVE TISSUE DISORDERS	各种肌肉骨骼及结缔组织疾病	102718771	REAC14Q3.txt
JOINT SWELLING	JOINT SWELLING	关节肿胀	JOINT RELATED SIGNS AND SYMPTOMS	关节相关症状和体征	JOINT DISORDERS	关节类疾病	MUSCULOSKELETAL AND CONNECTIVE TISSUE DISORDERS	各种肌肉骨骼及结缔组织疾病	102718771	REAC14Q3.txt
PAIN	PAIN	疼痛	PAIN AND DISCOMFORT NEC	疼痛和不适（不另分类）	GENERAL SYSTEM DISORDERS NEC	全身系统疾病（不另分类）	GENERAL DISORDERS AND ADMINISTRATION SITE CONDITIONS	全身性疾病及给药部位各种反应	102718771	REAC14Q3.txt
SYNOVITIS	SYNOVITIS	滑膜炎	SYNOVIAL DISORDERS	关节滑膜疾病	SYNOVIAL AND BURSAL DISORDERS	滑液及滑膜囊疾病	MUSCULOSKELETAL AND CONNECTIVE TISSUE DISORDERS	各种肌肉骨骼及结缔组织疾病	102718771	REAC14Q3.txt
AGRANULOCYTOSIS	AGRANULOCYTOSIS	粒细胞缺乏症	NEUTROPENIAS	各种嗜中性白细胞减少症	WHITE BLOOD CELL DISORDERS	白血球类疾病	BLOOD AND LYMPHATIC SYSTEM DISORDERS	血液及淋巴系统疾病	102755221	REAC14Q3.txt
ANAEMIA	ANAEMIA	贫血	ANAEMIAS NEC	各种贫血（不另分类）	ANAEMIAS NONHAEMOLYTIC AND MARROW DEPRESSION	非溶血性贫血及骨髓抑制	BLOOD AND LYMPHATIC SYSTEM DISORDERS	血液及淋巴系统疾病	102755221	REAC14Q3.txt
BONE PAIN	BONE PAIN	骨痛	BONE RELATED SIGNS AND SYMPTOMS	骨相关症状和体征	BONE DISORDERS (EXCL CONGENITAL AND FRACTURES)	骨骼类疾病（不包括先天性疾病及骨折）	MUSCULOSKELETAL AND CONNECTIVE TISSUE DISORDERS	各种肌肉骨骼及结缔组织疾病	102755221	REAC14Q3.txt
DEATH	DEATH	死亡	DEATH AND SUDDEN DEATH	死亡和猝死	FATAL OUTCOMES	致命后果	GENERAL DISORDERS AND ADMINISTRATION SITE CONDITIONS	全身性疾病及给药部位各种反应	102755221	REAC14Q3.txt
DYSPNOEA	DYSPNOEA	呼吸困难	BREATHING ABNORMALITIES	各种呼吸异常	RESPIRATORY DISORDERS NEC	呼吸系统疾病（不另分类）	RESPIRATORY, THORACIC AND MEDIASTINAL DISORDERS	呼吸系统、胸及纵隔疾病	102755221	REAC14Q3.txt
FATIGUE	FATIGUE	疲劳	ASTHENIC CONDITIONS	虚弱状态	GENERAL SYSTEM DISORDERS NEC	全身系统疾病（不另分类）	GENERAL DISORDERS AND ADMINISTRATION SITE CONDITIONS	全身性疾病及给药部位各种反应	102755221	REAC14Q3.txt
HYPERTHYROIDISM	HYPERTHYROIDISM	甲状腺功能亢进症	THYROID HYPERFUNCTION DISORDERS	各种甲状腺机能亢进疾病	THYROID GLAND DISORDERS	甲状腺类疾病	ENDOCRINE DISORDERS	内分泌系统疾病	102755221	REAC14Q3.txt
LEUKOPENIA	LEUKOPENIA	白细胞减少症	LEUKOPENIAS NEC	各种白细胞减少症（不另分类）	WHITE BLOOD CELL DISORDERS	白血球类疾病	BLOOD AND LYMPHATIC SYSTEM DISORDERS	血液及淋巴系统疾病	102755221	REAC14Q3.txt
MONOCLONAL GAMMOPATHY	MONOCLONAL GAMMOPATHY	单克隆丙种球蛋白病	PLASMA CELL NEOPLASMS NEC	浆细胞肿瘤（不另分类）	PLASMA CELL NEOPLASMS	浆细胞类肿瘤	NEOPLASMS BENIGN, MALIGNANT AND UNSPECIFIED (INCL CYSTS AND POLYPS)	良性、恶性及性质不明的肿瘤（包括囊状和息肉状）	102755221	REAC14Q3.txt
OSTEOLYSIS	OSTEOLYSIS	骨质溶解	METABOLIC BONE DISORDERS	代谢性骨疾病	BONE DISORDERS (EXCL CONGENITAL AND FRACTURES)	骨骼类疾病（不包括先天性疾病及骨折）	MUSCULOSKELETAL AND CONNECTIVE TISSUE DISORDERS	各种肌肉骨骼及结缔组织疾病	102755221	REAC14Q3.txt
PLASMA CELL MYELOMA	PLASMA CELL MYELOMA	浆细胞骨髓瘤	PLASMA CELL MYELOMAS	各种浆细胞骨髓瘤	PLASMA CELL NEOPLASMS	浆细胞类肿瘤	NEOPLASMS BENIGN, MALIGNANT AND UNSPECIFIED (INCL CYSTS AND POLYPS)	良性、恶性及性质不明的肿瘤（包括囊状和息肉状）	102755221	REAC14Q3.txt
ANGIOEDEMA	ANGIOEDEMA	血管性水肿	ANGIOEDEMAS	各种血管性水肿	ANGIOEDEMA AND URTICARIA	血管性水肿和风疹	SKIN AND SUBCUTANEOUS TISSUE DISORDERS	皮肤及皮下组织类疾病	102799071	REAC14Q3.txt
TYPE I HYPERSENSITIVITY	TYPE I HYPERSENSITIVITY	I 型超敏反应	ALLERGIC CONDITIONS NEC	各种过敏反应（不另分类）	ALLERGIC CONDITIONS	过敏类反应	IMMUNE SYSTEM DISORDERS	免疫系统疾病	102799071	REAC14Q3.txt
ALOPECIA	ALOPECIA	脱发	ALOPECIAS	各种秃头症	SKIN APPENDAGE CONDITIONS	皮肤附属物各种状况	SKIN AND SUBCUTANEOUS TISSUE DISORDERS	皮肤及皮下组织类疾病	102812001	REAC14Q3.txt
HAIR TEXTURE ABNORMAL	HAIR TEXTURE ABNORMAL	毛发结构异常	PILAR DISORDERS NEC	毛发疾病（不另分类）	SKIN APPENDAGE CONDITIONS	皮肤附属物各种状况	SKIN AND SUBCUTANEOUS TISSUE DISORDERS	皮肤及皮下组织类疾病	102812001	REAC14Q3.txt
TRICHORRHEXIS	TRICHORRHEXIS	脆发	PILAR DISORDERS NEC	毛发疾病（不另分类）	SKIN APPENDAGE CONDITIONS	皮肤附属物各种状况	SKIN AND SUBCUTANEOUS TISSUE DISORDERS	皮肤及皮下组织类疾病	102812001	REAC14Q3.txt
ANGIOEDEMA	ANGIOEDEMA	血管性水肿	ANGIOEDEMAS	各种血管性水肿	ANGIOEDEMA AND URTICARIA	血管性水肿和风疹	SKIN AND SUBCUTANEOUS TISSUE DISORDERS	皮肤及皮下组织类疾病	102834491	REAC14Q3.txt
GRAVES' DISEASE	GRAVES' DISEASE		THYROID HYPERFUNCTION DISORDERS	各种甲状腺机能亢进疾病	THYROID GLAND DISORDERS	甲状腺类疾病	ENDOCRINE DISORDERS	内分泌系统疾病	102834491	REAC14Q3.txt
CONDITION AGGRAVATED	CONDITION AGGRAVATED	病情恶化	GENERAL SIGNS AND SYMPTOMS NEC	一般症状和体征（不另分类）	GENERAL SYSTEM DISORDERS NEC	全身系统疾病（不另分类）	GENERAL DISORDERS AND ADMINISTRATION SITE CONDITIONS	全身性疾病及给药部位各种反应	102834491	REAC14Q3.txt
DYSPNOEA	DYSPNOEA	呼吸困难	BREATHING ABNORMALITIES	各种呼吸异常	RESPIRATORY DISORDERS NEC	呼吸系统疾病（不另分类）	RESPIRATORY, THORACIC AND MEDIASTINAL DISORDERS	呼吸系统、胸及纵隔疾病	102834491	REAC14Q3.txt
HYPERSENSITIVITY	HYPERSENSITIVITY	超敏反应	ALLERGIC CONDITIONS NEC	各种过敏反应（不另分类）	ALLERGIC CONDITIONS	过敏类反应	IMMUNE SYSTEM DISORDERS	免疫系统疾病	102834491	REAC14Q3.txt
HYPOCALCAEMIA	HYPOCALCAEMIA	低钙血症	CALCIUM METABOLISM DISORDERS	各种钙代谢疾病	BONE, CALCIUM, MAGNESIUM AND PHOSPHORUS METABOLISM DISORDERS	骨、钙、镁及磷代谢异常	METABOLISM AND NUTRITION DISORDERS	代谢及营养类疾病	102834491	REAC14Q3.txt
URTICARIA	URTICARIA	荨麻疹	URTICARIAS	各种荨麻疹	ANGIOEDEMA AND URTICARIA	血管性水肿和风疹	SKIN AND SUBCUTANEOUS TISSUE DISORDERS	皮肤及皮下组织类疾病	102834491	REAC14Q3.txt
ABORTION SPONTANEOUS	ABORTION SPONTANEOUS	自发流产	ABORTIONS SPONTANEOUS	各种自然流产	ABORTIONS AND STILLBIRTH	流产及死产	PREGNANCY, PUERPERIUM AND PERINATAL CONDITIONS	妊娠期、产褥期及围产期状况	102836591	REAC14Q3.txt
MATERNAL EXPOSURE DURING PREGNANCY	MATERNAL EXPOSURE DURING PREGNANCY	孕产妇在妊娠过程中的暴露	EXPOSURES ASSOCIATED WITH PREGNANCY, DELIVERY AND LACTATION	与妊娠、分娩和泌乳有关的暴露	EXPOSURES, CHEMICAL INJURIES AND POISONING	暴露、化学伤和中毒	INJURY, POISONING AND PROCEDURAL COMPLICATIONS	各类损伤、中毒及操作并发症	102836591	REAC14Q3.txt
PREGNANCY	PREGNANCY	妊娠	NORMAL PREGNANCY, LABOUR AND DELIVERY	正常妊娠、临产及分娩	PREGNANCY, LABOUR, DELIVERY AND POSTPARTUM CONDITIONS	妊娠、临产、分娩及产后状况	PREGNANCY, PUERPERIUM AND PERINATAL CONDITIONS	妊娠期、产褥期及围产期状况	102836591	REAC14Q3.txt
AGRANULOCYTOSIS	AGRANULOCYTOSIS	粒细胞缺乏症	NEUTROPENIAS	各种嗜中性白细胞减少症	WHITE BLOOD CELL DISORDERS	白血球类疾病	BLOOD AND LYMPHATIC SYSTEM DISORDERS	血液及淋巴系统疾病	102844721	REAC14Q3.txt
PLASMA CELL MYELOMA	PLASMA CELL MYELOMA	浆细胞骨髓瘤	PLASMA CELL MYELOMAS	各种浆细胞骨髓瘤	PLASMA CELL NEOPLASMS	浆细胞类肿瘤	NEOPLASMS BENIGN, MALIGNANT AND UNSPECIFIED (INCL CYSTS AND POLYPS)	良性、恶性及性质不明的肿瘤（包括囊状和息肉状）	102844721	REAC14Q3.txt
AGRANULOCYTOSIS	AGRANULOCYTOSIS	粒细胞缺乏症	NEUTROPENIAS	各种嗜中性白细胞减少症	WHITE BLOOD CELL DISORDERS	白血球类疾病	BLOOD AND LYMPHATIC SYSTEM DISORDERS	血液及淋巴系统疾病	102894171	REAC14Q3.txt
DRUG INTERACTION	DRUG INTERACTION	药物相互作用	INTERACTIONS	各种相互作用	THERAPEUTIC AND NONTHERAPEUTIC EFFECTS (EXCL TOXICITY)	治疗性及非治疗性反应类（不包括毒性）	GENERAL DISORDERS AND ADMINISTRATION SITE CONDITIONS	全身性疾病及给药部位各种反应	102894171	REAC14Q3.txt
NEUTROPENIA	NEUTROPENIA	中性粒细胞减少症	NEUTROPENIAS	各种嗜中性白细胞减少症	WHITE BLOOD CELL DISORDERS	白血球类疾病	BLOOD AND LYMPHATIC SYSTEM DISORDERS	血液及淋巴系统疾病	102894171	REAC14Q3.txt
ABDOMINAL DISCOMFORT	ABDOMINAL DISCOMFORT	腹部不适	GASTROINTESTINAL SIGNS AND SYMPTOMS NEC	各种胃肠道症状和体征（不另分类）	GASTROINTESTINAL SIGNS AND SYMPTOMS	胃肠道系统症状和体征	GASTROINTESTINAL DISORDERS	胃肠系统疾病	102905151	REAC14Q3.txt
BLISTER	BLISTER	水疱	BULLOUS CONDITIONS	各种大疱性皮肤病	EPIDERMAL AND DERMAL CONDITIONS	表皮及真皮状况	SKIN AND SUBCUTANEOUS TISSUE DISORDERS	皮肤及皮下组织类疾病	102905151	REAC14Q3.txt
CONSTIPATION	CONSTIPATION	便秘	GASTROINTESTINAL ATONIC AND HYPOMOTILITY DISORDERS NEC	各种胃肠道弛缓和动力不足性疾病（不另分类）	GASTROINTESTINAL MOTILITY AND DEFAECATION CONDITIONS	胃肠运动及排便状况	GASTROINTESTINAL DISORDERS	胃肠系统疾病	102905151	REAC14Q3.txt
CONTUSION	CONTUSION	挫伤	SKIN INJURIES NEC	各种皮肤损伤（不另分类）	INJURIES NEC	各种损伤（不另分类）	INJURY, POISONING AND PROCEDURAL COMPLICATIONS	各类损伤、中毒及操作并发症	102905151	REAC14Q3.txt
ERYTHEMA	ERYTHEMA	红斑	ERYTHEMAS	各种皮肤红斑	EPIDERMAL AND DERMAL CONDITIONS	表皮及真皮状况	SKIN AND SUBCUTANEOUS TISSUE DISORDERS	皮肤及皮下组织类疾病	102905151	REAC14Q3.txt
GASTROINTESTINAL DISORDER	GASTROINTESTINAL DISORDER	胃肠疾病	GASTROINTESTINAL DISORDERS NEC	各种胃肠疾病（不另分类）	GASTROINTESTINAL CONDITIONS NEC	胃肠类疾病（不另分类）	GASTROINTESTINAL DISORDERS	胃肠系统疾病	102905151	REAC14Q3.txt
LIVER DISORDER	LIVER DISORDER	肝脏疾病	HEPATIC AND HEPATOBILIARY DISORDERS NEC	各种肝脏及肝胆疾病（不另分类）	HEPATIC AND HEPATOBILIARY DISORDERS	肝脏及肝胆类疾病	HEPATOBILIARY DISORDERS	肝胆系统疾病	102905151	REAC14Q3.txt
PRURITUS	PRURITUS	瘙痒	PRURITUS NEC	各种瘙痒（不另分类）	EPIDERMAL AND DERMAL CONDITIONS	表皮及真皮状况	SKIN AND SUBCUTANEOUS TISSUE DISORDERS	皮肤及皮下组织类疾病	102905151	REAC14Q3.txt
SCRATCH	SCRATCH	抓伤	SKIN INJURIES NEC	各种皮肤损伤（不另分类）	INJURIES NEC	各种损伤（不另分类）	INJURY, POISONING AND PROCEDURAL COMPLICATIONS	各类损伤、中毒及操作并发症	102905151	REAC14Q3.txt
SKIN DISORDER	SKIN DISORDER	皮肤病变	DERMAL AND EPIDERMAL CONDITIONS NEC	各种表皮和真皮病症（不另分类）	EPIDERMAL AND DERMAL CONDITIONS	表皮及真皮状况	SKIN AND SUBCUTANEOUS TISSUE DISORDERS	皮肤及皮下组织类疾病	102905151	REAC14Q3.txt
THYROID DISORDER	THYROID DISORDER	甲状腺疾病	THYROID DISORDERS NEC	各种甲状腺疾病（不另分类）	THYROID GLAND DISORDERS	甲状腺类疾病	ENDOCRINE DISORDERS	内分泌系统疾病	102905151	REAC14Q3.txt
YELLOW SKIN	YELLOW SKIN	黄色皮肤	DERMAL AND EPIDERMAL CONDITIONS NEC	各种表皮和真皮病症（不另分类）	EPIDERMAL AND DERMAL CONDITIONS	表皮及真皮状况	SKIN AND SUBCUTANEOUS TISSUE DISORDERS	皮肤及皮下组织类疾病	102905151	REAC14Q3.txt
ANTICOAGULATION DRUG LEVEL BELOW THERAPEUTIC	ANTICOAGULATION DRUG LEVEL BELOW THERAPEUTIC	抗凝药水平低于治疗量	THERAPEUTIC DRUG MONITORING ANALYSES	各种治疗药物监测分析	TOXICOLOGY AND THERAPEUTIC DRUG MONITORING	毒理学及治疗药物监测	INVESTIGATIONS	各类检查	103137951	REAC14Q3.txt
DRUG INTERACTION	DRUG INTERACTION	药物相互作用	INTERACTIONS	各种相互作用	THERAPEUTIC AND NONTHERAPEUTIC EFFECTS (EXCL TOXICITY)	治疗性及非治疗性反应类（不包括毒性）	GENERAL DISORDERS AND ADMINISTRATION SITE CONDITIONS	全身性疾病及给药部位各种反应	103137951	REAC14Q3.txt
ARTHRITIS	ARTHRITIS	关节炎	ARTHROPATHIES NEC	各种关节病（不另分类）	JOINT DISORDERS	关节类疾病	MUSCULOSKELETAL AND CONNECTIVE TISSUE DISORDERS	各种肌肉骨骼及结缔组织疾病	103347002	REAC14Q3.txt
HYPERSENSITIVITY	HYPERSENSITIVITY	超敏反应	ALLERGIC CONDITIONS NEC	各种过敏反应（不另分类）	ALLERGIC CONDITIONS	过敏类反应	IMMUNE SYSTEM DISORDERS	免疫系统疾病	103347002	REAC14Q3.txt
ALOPECIA	ALOPECIA	脱发	ALOPECIAS	各种秃头症	SKIN APPENDAGE CONDITIONS	皮肤附属物各种状况	SKIN AND SUBCUTANEOUS TISSUE DISORDERS	皮肤及皮下组织类疾病	103420972	REAC14Q3.txt
BLOOD TEST ABNORMAL	BLOOD TEST ABNORMAL	血液检查异常	INVESTIGATIONS NEC	各种检查（不另分类）	INVESTIGATIONS, IMAGING AND HISTOPATHOLOGY PROCEDURES NEC	检查、成像、及病理组织检验操作（不另分类）	INVESTIGATIONS	各类检查	103420972	REAC14Q3.txt
BLOOD THYROID STIMULATING HORMONE ABNORMAL	BLOOD THYROID STIMULATING HORMONE ABNORMAL	血促甲状腺激素异常	PITUITARY ANALYSES ANTERIOR	垂体前叶分析	ENDOCRINE INVESTIGATIONS (INCL SEX HORMONES)	内分泌系统检查（包括性激素）	INVESTIGATIONS	各类检查	103420972	REAC14Q3.txt
INCORRECT DOSAGE ADMINISTERED	INCORRECT DOSAGE ADMINISTERED	给用了不正确的用法/用量	PRODUCT ADMINISTRATION ERRORS AND ISSUES	各种产品给用错误和问题	MEDICATION ERRORS AND OTHER PRODUCT USE ERRORS AND ISSUES	用药错误及其他产品使用错误和问题	INJURY, POISONING AND PROCEDURAL COMPLICATIONS	各类损伤、中毒及操作并发症	103420972	REAC14Q3.txt
STRESS	STRESS	应激	ANXIETY SYMPTOMS	焦虑症状	ANXIETY DISORDERS AND SYMPTOMS	焦虑症及症状	PSYCHIATRIC DISORDERS	精神病类	103420972	REAC14Q3.txt
THERAPEUTIC RESPONSE CHANGED	THERAPEUTIC RESPONSE CHANGED	治疗反应变化	THERAPEUTIC AND NONTHERAPEUTIC RESPONSES	各种治疗和非治疗反应	THERAPEUTIC AND NONTHERAPEUTIC EFFECTS (EXCL TOXICITY)	治疗性及非治疗性反应类（不包括毒性）	GENERAL DISORDERS AND ADMINISTRATION SITE CONDITIONS	全身性疾病及给药部位各种反应	103420972	REAC14Q3.txt
TRICHORRHEXIS	TRICHORRHEXIS	脆发	PILAR DISORDERS NEC	毛发疾病（不另分类）	SKIN APPENDAGE CONDITIONS	皮肤附属物各种状况	SKIN AND SUBCUTANEOUS TISSUE DISORDERS	皮肤及皮下组织类疾病	103420972	REAC14Q3.txt
FEBRILE NEUTROPENIA	FEBRILE NEUTROPENIA	发热性中性粒细胞减少症	NEUTROPENIAS	各种嗜中性白细胞减少症	WHITE BLOOD CELL DISORDERS	白血球类疾病	BLOOD AND LYMPHATIC SYSTEM DISORDERS	血液及淋巴系统疾病	103681131	REAC14Q3.txt
HYPERTHYROIDISM	HYPERTHYROIDISM	甲状腺功能亢进症	THYROID HYPERFUNCTION DISORDERS	各种甲状腺机能亢进疾病	THYROID GLAND DISORDERS	甲状腺类疾病	ENDOCRINE DISORDERS	内分泌系统疾病	103681131	REAC14Q3.txt
AGRANULOCYTOSIS	AGRANULOCYTOSIS	粒细胞缺乏症	NEUTROPENIAS	各种嗜中性白细胞减少症	WHITE BLOOD CELL DISORDERS	白血球类疾病	BLOOD AND LYMPHATIC SYSTEM DISORDERS	血液及淋巴系统疾病	103832441	REAC14Q3.txt
ASTHENIA	ASTHENIA	乏力	ASTHENIC CONDITIONS	虚弱状态	GENERAL SYSTEM DISORDERS NEC	全身系统疾病（不另分类）	GENERAL DISORDERS AND ADMINISTRATION SITE CONDITIONS	全身性疾病及给药部位各种反应	103832441	REAC14Q3.txt
GRAVES' DISEASE	GRAVES' DISEASE		THYROID HYPERFUNCTION DISORDERS	各种甲状腺机能亢进疾病	THYROID GLAND DISORDERS	甲状腺类疾病	ENDOCRINE DISORDERS	内分泌系统疾病	103832441	REAC14Q3.txt
DIZZINESS	DIZZINESS	头晕	NEUROLOGICAL SIGNS AND SYMPTOMS NEC	神经学症状和体征（不另分类）	NEUROLOGICAL DISORDERS NEC	神经类疾病（不另分类）	NERVOUS SYSTEM DISORDERS	各类神经系统疾病	103832441	REAC14Q3.txt
DRUG INEFFECTIVE	DRUG INEFFECTIVE	药物无效	THERAPEUTIC AND NONTHERAPEUTIC RESPONSES	各种治疗和非治疗反应	THERAPEUTIC AND NONTHERAPEUTIC EFFECTS (EXCL TOXICITY)	治疗性及非治疗性反应类（不包括毒性）	GENERAL DISORDERS AND ADMINISTRATION SITE CONDITIONS	全身性疾病及给药部位各种反应	103832441	REAC14Q3.txt
HYPERPLASIA	HYPERPLASIA	增生	TROPHIC DISORDERS	营养障碍	TISSUE DISORDERS NEC	组织疾病（不另分类）	GENERAL DISORDERS AND ADMINISTRATION SITE CONDITIONS	全身性疾病及给药部位各种反应	103832441	REAC14Q3.txt
OROPHARYNGEAL PAIN	OROPHARYNGEAL PAIN	口咽疼痛	UPPER RESPIRATORY TRACT SIGNS AND SYMPTOMS	上呼吸道症状和体征	RESPIRATORY TRACT SIGNS AND SYMPTOMS	呼吸道症状和体征	RESPIRATORY, THORACIC AND MEDIASTINAL DISORDERS	呼吸系统、胸及纵隔疾病	103832441	REAC14Q3.txt
PYREXIA	PYREXIA	发热	FEBRILE DISORDERS	发热疾病	BODY TEMPERATURE CONDITIONS	体温状况类	GENERAL DISORDERS AND ADMINISTRATION SITE CONDITIONS	全身性疾病及给药部位各种反应	103832441	REAC14Q3.txt
SINUS TACHYCARDIA	SINUS TACHYCARDIA	窦性心动过速	SUPRAVENTRICULAR ARRHYTHMIAS	各种室上性心律失常	CARDIAC ARRHYTHMIAS	心律失常类疾病	CARDIAC DISORDERS	心脏器官疾病	103832441	REAC14Q3.txt
THYROTOXIC CRISIS	THYROTOXIC CRISIS	甲状腺毒危象	THYROID HYPERFUNCTION DISORDERS	各种甲状腺机能亢进疾病	THYROID GLAND DISORDERS	甲状腺类疾病	ENDOCRINE DISORDERS	内分泌系统疾病	103832441	REAC14Q3.txt
TREMOR	TREMOR	震颤	TREMOR (EXCL CONGENITAL)	各种颤抖（不包括先天性）	MOVEMENT DISORDERS (INCL PARKINSONISM)	运动障碍类（包括帕金森病）	NERVOUS SYSTEM DISORDERS	各类神经系统疾病	103832441	REAC14Q3.txt
VOMITING	VOMITING	呕吐	NAUSEA AND VOMITING SYMPTOMS	恶心和呕吐症状	GASTROINTESTINAL SIGNS AND SYMPTOMS	胃肠道系统症状和体征	GASTROINTESTINAL DISORDERS	胃肠系统疾病	103832441	REAC14Q3.txt
ABDOMINAL DISTENSION	ABDOMINAL DISTENSION	腹胀	FLATULENCE, BLOATING AND DISTENSION	肠胃胀气、气胀和膨胀	GASTROINTESTINAL SIGNS AND SYMPTOMS	胃肠道系统症状和体征	GASTROINTESTINAL DISORDERS	胃肠系统疾病	103848701	REAC14Q3.txt
ABDOMINAL HERNIA	ABDOMINAL HERNIA	腹疝	ABDOMINAL HERNIAS NEC	腹疝（不另分类）	ABDOMINAL HERNIAS AND OTHER ABDOMINAL WALL CONDITIONS	腹部疝及其它腹壁疾病	GASTROINTESTINAL DISORDERS	胃肠系统疾病	103848701	REAC14Q3.txt
ANXIETY	ANXIETY	焦虑	ANXIETY SYMPTOMS	焦虑症状	ANXIETY DISORDERS AND SYMPTOMS	焦虑症及症状	PSYCHIATRIC DISORDERS	精神病类	103848701	REAC14Q3.txt
LUPUS-LIKE SYNDROME	LUPUS-LIKE SYNDROME	类狼疮综合征	LUPUS ERYTHEMATOSUS (INCL SUBTYPES)	红斑狼疮（包括亚型）	CONNECTIVE TISSUE DISORDERS (EXCL CONGENITAL)	结缔组织类疾病（不包括先天性）	MUSCULOSKELETAL AND CONNECTIVE TISSUE DISORDERS	各种肌肉骨骼及结缔组织疾病	103848701	REAC14Q3.txt
MOOD SWINGS	MOOD SWINGS	心情波动	FLUCTUATING MOOD SYMPTOMS	情绪变动综合征	MOOD DISORDERS AND DISTURBANCES NEC	心境障碍和混乱（不另分类）	PSYCHIATRIC DISORDERS	精神病类	103848701	REAC14Q3.txt
QUALITY OF LIFE DECREASED	QUALITY OF LIFE DECREASED	生活质量下降	INVESTIGATIONS NEC	各种检查（不另分类）	INVESTIGATIONS, IMAGING AND HISTOPATHOLOGY PROCEDURES NEC	检查、成像、及病理组织检验操作（不另分类）	INVESTIGATIONS	各类检查	103848701	REAC14Q3.txt
SYSTEMIC CANDIDA	SYSTEMIC CANDIDA	全身性念珠菌病	CANDIDA INFECTIONS	各种念珠菌感染	FUNGAL INFECTIOUS DISORDERS	真菌感染性疾病	INFECTIONS AND INFESTATIONS	感染及侵染类疾病	103848701	REAC14Q3.txt
TOOTH EROSION	TOOTH EROSION	牙齿侵蚀	DENTAL DISORDERS NEC	各种牙齿疾病（不另分类）	DENTAL AND GINGIVAL CONDITIONS	牙齿和牙龈类疾病	GASTROINTESTINAL DISORDERS	胃肠系统疾病	103848701	REAC14Q3.txt
WEIGHT INCREASED	WEIGHT INCREASED	体重增加	PHYSICAL EXAMINATION PROCEDURES AND ORGAN SYSTEM STATUS	体检步骤和器官系统状态	PHYSICAL EXAMINATION AND ORGAN SYSTEM STATUS TOPICS	体检和器官系统状态主题	INVESTIGATIONS	各类检查	103848701	REAC14Q3.txt
ARTHRALGIA	ARTHRALGIA	关节痛	JOINT RELATED SIGNS AND SYMPTOMS	关节相关症状和体征	JOINT DISORDERS	关节类疾病	MUSCULOSKELETAL AND CONNECTIVE TISSUE DISORDERS	各种肌肉骨骼及结缔组织疾病	104066821	REAC14Q3.txt
LUPUS-LIKE SYNDROME	LUPUS-LIKE SYNDROME	类狼疮综合征	LUPUS ERYTHEMATOSUS (INCL SUBTYPES)	红斑狼疮（包括亚型）	CONNECTIVE TISSUE DISORDERS (EXCL CONGENITAL)	结缔组织类疾病（不包括先天性）	MUSCULOSKELETAL AND CONNECTIVE TISSUE DISORDERS	各种肌肉骨骼及结缔组织疾病	104066821	REAC14Q3.txt
HYPERSENSITIVITY	HYPERSENSITIVITY	超敏反应	ALLERGIC CONDITIONS NEC	各种过敏反应（不另分类）	ALLERGIC CONDITIONS	过敏类反应	IMMUNE SYSTEM DISORDERS	免疫系统疾病	104085381	REAC14Q3.txt
HYPERSENSITIVITY	HYPERSENSITIVITY	超敏反应	ALLERGIC CONDITIONS NEC	各种过敏反应（不另分类）	ALLERGIC CONDITIONS	过敏类反应	IMMUNE SYSTEM DISORDERS	免疫系统疾病	104085391	REAC14Q3.txt
ALOPECIA	ALOPECIA	脱发	ALOPECIAS	各种秃头症	SKIN APPENDAGE CONDITIONS	皮肤附属物各种状况	SKIN AND SUBCUTANEOUS TISSUE DISORDERS	皮肤及皮下组织类疾病	104125591	REAC14Q3.txt
ASTHENIA	ASTHENIA	乏力	ASTHENIC CONDITIONS	虚弱状态	GENERAL SYSTEM DISORDERS NEC	全身系统疾病（不另分类）	GENERAL DISORDERS AND ADMINISTRATION SITE CONDITIONS	全身性疾病及给药部位各种反应	104125591	REAC14Q3.txt
BURNING SENSATION	BURNING SENSATION	烧灼感	PARAESTHESIAS AND DYSAESTHESIAS	感觉异常和感觉迟钝	NEUROLOGICAL DISORDERS NEC	神经类疾病（不另分类）	NERVOUS SYSTEM DISORDERS	各类神经系统疾病	104125591	REAC14Q3.txt
DECREASED APPETITE	DECREASED APPETITE	食欲减退	APPETITE DISORDERS	各种食欲障碍	APPETITE AND GENERAL NUTRITIONAL DISORDERS	食欲及一般性营养障碍	METABOLISM AND NUTRITION DISORDERS	代谢及营养类疾病	104125591	REAC14Q3.txt
DEPRESSION	DEPRESSION	抑郁	DEPRESSIVE DISORDERS	各种抑郁病	DEPRESSED MOOD DISORDERS AND DISTURBANCES	抑郁性心境障碍和混乱	PSYCHIATRIC DISORDERS	精神病类	104125591	REAC14Q3.txt
DRY SKIN	DRY SKIN	皮肤干燥	DERMAL AND EPIDERMAL CONDITIONS NEC	各种表皮和真皮病症（不另分类）	EPIDERMAL AND DERMAL CONDITIONS	表皮及真皮状况	SKIN AND SUBCUTANEOUS TISSUE DISORDERS	皮肤及皮下组织类疾病	104125591	REAC14Q3.txt
DYSGEUSIA	DYSGEUSIA	味觉倒错	SENSORY ABNORMALITIES NEC	各种感觉异常（不另分类）	NEUROLOGICAL DISORDERS NEC	神经类疾病（不另分类）	NERVOUS SYSTEM DISORDERS	各类神经系统疾病	104125591	REAC14Q3.txt
EYE IRRITATION	EYE IRRITATION	眼刺激	OCULAR INFECTIONS, INFLAMMATIONS AND ASSOCIATED MANIFESTATIONS	眼部感染、炎症和相关征象	OCULAR INFECTIONS, IRRITATIONS AND INFLAMMATIONS	眼部感染、刺激及炎症	EYE DISORDERS	眼器官疾病	104125591	REAC14Q3.txt
FATIGUE	FATIGUE	疲劳	ASTHENIC CONDITIONS	虚弱状态	GENERAL SYSTEM DISORDERS NEC	全身系统疾病（不另分类）	GENERAL DISORDERS AND ADMINISTRATION SITE CONDITIONS	全身性疾病及给药部位各种反应	104125591	REAC14Q3.txt
INSOMNIA	INSOMNIA	失眠	DISTURBANCES IN INITIATING AND MAINTAINING SLEEP	入睡和睡眠障碍	SLEEP DISORDERS AND DISTURBANCES	睡眠异常和混乱	PSYCHIATRIC DISORDERS	精神病类	104125591	REAC14Q3.txt
NAIL DISORDER	NAIL DISORDER	指甲疾病	NAIL AND NAIL BED CONDITIONS (EXCL INFECTIONS AND INFESTATIONS)	甲和甲床病征（不包括感染和寄生虫）	SKIN APPENDAGE CONDITIONS	皮肤附属物各种状况	SKIN AND SUBCUTANEOUS TISSUE DISORDERS	皮肤及皮下组织类疾病	104125591	REAC14Q3.txt
RASH	RASH	皮疹	RASHES, ERUPTIONS AND EXANTHEMS NEC	出疹、发疹和皮疹（不另分类）	EPIDERMAL AND DERMAL CONDITIONS	表皮及真皮状况	SKIN AND SUBCUTANEOUS TISSUE DISORDERS	皮肤及皮下组织类疾病	104125591	REAC14Q3.txt
SLUGGISHNESS	SLUGGISHNESS	反应迟缓	ASTHENIC CONDITIONS	虚弱状态	GENERAL SYSTEM DISORDERS NEC	全身系统疾病（不另分类）	GENERAL DISORDERS AND ADMINISTRATION SITE CONDITIONS	全身性疾病及给药部位各种反应	104125591	REAC14Q3.txt
URTICARIA	URTICARIA	荨麻疹	URTICARIAS	各种荨麻疹	ANGIOEDEMA AND URTICARIA	血管性水肿和风疹	SKIN AND SUBCUTANEOUS TISSUE DISORDERS	皮肤及皮下组织类疾病	104125591	REAC14Q3.txt
VISION BLURRED	VISION BLURRED	视物模糊	VISUAL DISORDERS NEC	视力障碍（不另分类）	VISION DISORDERS	各种视觉障碍	EYE DISORDERS	眼器官疾病	104125591	REAC14Q3.txt
TYPE I HYPERSENSITIVITY	TYPE I HYPERSENSITIVITY	I 型超敏反应	ALLERGIC CONDITIONS NEC	各种过敏反应（不另分类）	ALLERGIC CONDITIONS	过敏类反应	IMMUNE SYSTEM DISORDERS	免疫系统疾病	104138571	REAC14Q3.txt
TYPE I HYPERSENSITIVITY	TYPE I HYPERSENSITIVITY	I 型超敏反应	ALLERGIC CONDITIONS NEC	各种过敏反应（不另分类）	ALLERGIC CONDITIONS	过敏类反应	IMMUNE SYSTEM DISORDERS	免疫系统疾病	104138601	REAC14Q3.txt
PANCREATITIS	PANCREATITIS	胰腺炎	ACUTE AND CHRONIC PANCREATITIS	急性及慢性胰腺炎	EXOCRINE PANCREAS CONDITIONS	胰腺外分泌疾病	GASTROINTESTINAL DISORDERS	胃肠系统疾病	104206701	REAC14Q3.txt
EXOMPHALOS	EXOMPHALOS	脐膨出	GASTROINTESTINAL TRACT DISORDERS CONGENITAL NEC	先天性胃肠道疾病（不另分类）	GASTROINTESTINAL TRACT DISORDERS CONGENITAL	先天性胃肠道系统疾病	CONGENITAL, FAMILIAL AND GENETIC DISORDERS	各种先天性家族性遗传性疾病	104516851	REAC14Q3.txt
FOETAL EXPOSURE DURING PREGNANCY	FOETAL EXPOSURE DURING PREGNANCY	妊娠过程中胎儿暴露	EXPOSURES ASSOCIATED WITH PREGNANCY, DELIVERY AND LACTATION	与妊娠、分娩和泌乳有关的暴露	EXPOSURES, CHEMICAL INJURIES AND POISONING	暴露、化学伤和中毒	INJURY, POISONING AND PROCEDURAL COMPLICATIONS	各类损伤、中毒及操作并发症	104516851	REAC14Q3.txt
EXOMPHALOS	EXOMPHALOS	脐膨出	GASTROINTESTINAL TRACT DISORDERS CONGENITAL NEC	先天性胃肠道疾病（不另分类）	GASTROINTESTINAL TRACT DISORDERS CONGENITAL	先天性胃肠道系统疾病	CONGENITAL, FAMILIAL AND GENETIC DISORDERS	各种先天性家族性遗传性疾病	104574631	REAC14Q3.txt
FOETAL EXPOSURE DURING PREGNANCY	FOETAL EXPOSURE DURING PREGNANCY	妊娠过程中胎儿暴露	EXPOSURES ASSOCIATED WITH PREGNANCY, DELIVERY AND LACTATION	与妊娠、分娩和泌乳有关的暴露	EXPOSURES, CHEMICAL INJURIES AND POISONING	暴露、化学伤和中毒	INJURY, POISONING AND PROCEDURAL COMPLICATIONS	各类损伤、中毒及操作并发症	104574631	REAC14Q3.txt
MATERNAL DRUGS AFFECTING FOETUS	MATERNAL DRUGS AFFECTING FOETUS	影响胎儿的孕产妇用药	FOETAL AND NEONATAL CONDITIONS ASSOCIATED WITH PRODUCT EXPOSURE	与产品暴露相关的胎儿和新生婴儿疾病	EXPOSURES, CHEMICAL INJURIES AND POISONING	暴露、化学伤和中毒	INJURY, POISONING AND PROCEDURAL COMPLICATIONS	各类损伤、中毒及操作并发症	104574631	REAC14Q3.txt
ADRENAL DISORDER	ADRENAL DISORDER	肾上腺疾病	ADRENAL GLAND DISORDERS NEC	肾上腺类疾病（不另分类）	ADRENAL GLAND DISORDERS	肾上腺类疾病	ENDOCRINE DISORDERS	内分泌系统疾病	104651003	REAC15Q1.txt
CANDIDA INFECTION	CANDIDA INFECTION	念珠菌感染	CANDIDA INFECTIONS	各种念珠菌感染	FUNGAL INFECTIOUS DISORDERS	真菌感染性疾病	INFECTIONS AND INFESTATIONS	感染及侵染类疾病	104651003	REAC15Q1.txt
DENTAL CARIES	DENTAL CARIES	龋齿	DENTAL AND PERIODONTAL INFECTIONS AND INFLAMMATIONS	牙齿和牙周感染及炎症	DENTAL AND GINGIVAL CONDITIONS	牙齿和牙龈类疾病	GASTROINTESTINAL DISORDERS	胃肠系统疾病	104651003	REAC15Q1.txt
IRRITABLE BOWEL SYNDROME	IRRITABLE BOWEL SYNDROME	肠易激综合症	GASTROINTESTINAL SPASTIC AND HYPERMOTILITY DISORDERS	各种胃肠道痉挛和蠕动过强性疾病	GASTROINTESTINAL MOTILITY AND DEFAECATION CONDITIONS	胃肠运动及排便状况	GASTROINTESTINAL DISORDERS	胃肠系统疾病	104651003	REAC15Q1.txt
MUSCLE HERNIA	MUSCLE HERNIA	肌突出	MUSCLE, TENDON AND LIGAMENT INJURIES	肌肉、肌腱和韧带损伤	INJURIES NEC	各种损伤（不另分类）	INJURY, POISONING AND PROCEDURAL COMPLICATIONS	各类损伤、中毒及操作并发症	104651003	REAC15Q1.txt
SYSTEMIC LUPUS ERYTHEMATOSUS	SYSTEMIC LUPUS ERYTHEMATOSUS	系统性红斑狼疮	LUPUS ERYTHEMATOSUS (INCL SUBTYPES)	红斑狼疮（包括亚型）	CONNECTIVE TISSUE DISORDERS (EXCL CONGENITAL)	结缔组织类疾病（不包括先天性）	MUSCULOSKELETAL AND CONNECTIVE TISSUE DISORDERS	各种肌肉骨骼及结缔组织疾病	104651003	REAC15Q1.txt
WEIGHT INCREASED	WEIGHT INCREASED	体重增加	PHYSICAL EXAMINATION PROCEDURES AND ORGAN SYSTEM STATUS	体检步骤和器官系统状态	PHYSICAL EXAMINATION AND ORGAN SYSTEM STATUS TOPICS	体检和器官系统状态主题	INVESTIGATIONS	各类检查	104651003	REAC15Q1.txt
ARTHRALGIA	ARTHRALGIA	关节痛	JOINT RELATED SIGNS AND SYMPTOMS	关节相关症状和体征	JOINT DISORDERS	关节类疾病	MUSCULOSKELETAL AND CONNECTIVE TISSUE DISORDERS	各种肌肉骨骼及结缔组织疾病	104671891	REAC14Q3.txt
MUSCULOSKELETAL PAIN	MUSCULOSKELETAL PAIN	骨骼肌肉疼痛	MUSCULOSKELETAL AND CONNECTIVE TISSUE PAIN AND DISCOMFORT	肌肉骨骼和结缔组织的各种疼痛与不适	MUSCULOSKELETAL AND CONNECTIVE TISSUE DISORDERS NEC	肌肉骨骼和结缔组织疾病（不另分类）	MUSCULOSKELETAL AND CONNECTIVE TISSUE DISORDERS	各种肌肉骨骼及结缔组织疾病	104671891	REAC14Q3.txt
PAIN IN EXTREMITY	PAIN IN EXTREMITY	肢体疼痛	MUSCULOSKELETAL AND CONNECTIVE TISSUE PAIN AND DISCOMFORT	肌肉骨骼和结缔组织的各种疼痛与不适	MUSCULOSKELETAL AND CONNECTIVE TISSUE DISORDERS NEC	肌肉骨骼和结缔组织疾病（不另分类）	MUSCULOSKELETAL AND CONNECTIVE TISSUE DISORDERS	各种肌肉骨骼及结缔组织疾病	104671891	REAC14Q3.txt
PRURITUS	PRURITUS	瘙痒	PRURITUS NEC	各种瘙痒（不另分类）	EPIDERMAL AND DERMAL CONDITIONS	表皮及真皮状况	SKIN AND SUBCUTANEOUS TISSUE DISORDERS	皮肤及皮下组织类疾病	104671891	REAC14Q3.txt
AGEUSIA	AGEUSIA	味觉丧失	SENSORY ABNORMALITIES NEC	各种感觉异常（不另分类）	NEUROLOGICAL DISORDERS NEC	神经类疾病（不另分类）	NERVOUS SYSTEM DISORDERS	各类神经系统疾病	104701821	REAC14Q3.txt
GASTROINTESTINAL DISORDER	GASTROINTESTINAL DISORDER	胃肠疾病	GASTROINTESTINAL DISORDERS NEC	各种胃肠疾病（不另分类）	GASTROINTESTINAL CONDITIONS NEC	胃肠类疾病（不另分类）	GASTROINTESTINAL DISORDERS	胃肠系统疾病	104814212	REAC14Q4.txt
AGRANULOCYTOSIS	AGRANULOCYTOSIS	粒细胞缺乏症	NEUTROPENIAS	各种嗜中性白细胞减少症	WHITE BLOOD CELL DISORDERS	白血球类疾病	BLOOD AND LYMPHATIC SYSTEM DISORDERS	血液及淋巴系统疾病	104844351	REAC14Q3.txt
BACTERIAL TEST POSITIVE	BACTERIAL TEST POSITIVE	细菌检验阳性	BACTERIA IDENTIFICATION AND SEROLOGY (EXCL MYCOBACTERIA)	细菌鉴定和血清学（不包括分支杆菌）	MICROBIOLOGY AND SEROLOGY INVESTIGATIONS	微生物和血清检查	INVESTIGATIONS	各类检查	104844351	REAC14Q3.txt
CHEST DISCOMFORT	CHEST DISCOMFORT	胸部不适	PAIN AND DISCOMFORT NEC	疼痛和不适（不另分类）	GENERAL SYSTEM DISORDERS NEC	全身系统疾病（不另分类）	GENERAL DISORDERS AND ADMINISTRATION SITE CONDITIONS	全身性疾病及给药部位各种反应	104844351	REAC14Q3.txt
DECREASED APPETITE	DECREASED APPETITE	食欲减退	APPETITE DISORDERS	各种食欲障碍	APPETITE AND GENERAL NUTRITIONAL DISORDERS	食欲及一般性营养障碍	METABOLISM AND NUTRITION DISORDERS	代谢及营养类疾病	104844351	REAC14Q3.txt
PNEUMONIA KLEBSIELLA	PNEUMONIA KLEBSIELLA	克雷伯菌性肺炎	KLEBSIELLA INFECTIONS	各种克雷伯杆菌感染	BACTERIAL INFECTIOUS DISORDERS	细菌感染性疾病	INFECTIONS AND INFESTATIONS	感染及侵染类疾病	104844351	REAC14Q3.txt
SEPTIC SHOCK	SEPTIC SHOCK	感染性休克	SEPSIS, BACTERAEMIA, VIRAEMIA AND FUNGAEMIA NEC	脓毒症、菌血症、病毒血症和真菌血症（不另分类）	INFECTIONS - PATHOGEN UNSPECIFIED	感染 - 未指明病原	INFECTIONS AND INFESTATIONS	感染及侵染类疾病	104844351	REAC14Q3.txt
ABDOMINAL DISCOMFORT	ABDOMINAL DISCOMFORT	腹部不适	GASTROINTESTINAL SIGNS AND SYMPTOMS NEC	各种胃肠道症状和体征（不另分类）	GASTROINTESTINAL SIGNS AND SYMPTOMS	胃肠道系统症状和体征	GASTROINTESTINAL DISORDERS	胃肠系统疾病	104867571	REAC14Q3.txt
CHILLS	CHILLS	寒战	FEELINGS AND SENSATIONS NEC	各种感受与感觉（不另分类）	GENERAL SYSTEM DISORDERS NEC	全身系统疾病（不另分类）	GENERAL DISORDERS AND ADMINISTRATION SITE CONDITIONS	全身性疾病及给药部位各种反应	104867571	REAC14Q3.txt
CHROMATURIA	CHROMATURIA	色素尿	URINARY ABNORMALITIES	各种泌尿系统障碍	URINARY TRACT SIGNS AND SYMPTOMS	各种泌尿道体征和症状	RENAL AND URINARY DISORDERS	肾脏及泌尿系统疾病	104867571	REAC14Q3.txt
DRUG-INDUCED LIVER INJURY	DRUG-INDUCED LIVER INJURY	药物诱导的肝损伤	HEPATOCELLULAR DAMAGE AND HEPATITIS NEC	肝细胞损害和肝炎（不另分类）	HEPATIC AND HEPATOBILIARY DISORDERS	肝脏及肝胆类疾病	HEPATOBILIARY DISORDERS	肝胆系统疾病	104867571	REAC14Q3.txt
FAECES PALE	FAECES PALE	白色便	FAECAL ABNORMALITIES NEC	大便异常（不另分类）	GASTROINTESTINAL SIGNS AND SYMPTOMS	胃肠道系统症状和体征	GASTROINTESTINAL DISORDERS	胃肠系统疾病	104867571	REAC14Q3.txt
HEPATIC ENZYME INCREASED	HEPATIC ENZYME INCREASED	肝酶升高	HEPATOBILIARY FUNCTION DIAGNOSTIC PROCEDURES	肝胆功能诊断性操作	HEPATOBILIARY INVESTIGATIONS	肝胆系统检查	INVESTIGATIONS	各类检查	104867571	REAC14Q3.txt
NAUSEA	NAUSEA	恶心	NAUSEA AND VOMITING SYMPTOMS	恶心和呕吐症状	GASTROINTESTINAL SIGNS AND SYMPTOMS	胃肠道系统症状和体征	GASTROINTESTINAL DISORDERS	胃肠系统疾病	104867571	REAC14Q3.txt
PRURITUS	PRURITUS	瘙痒	PRURITUS NEC	各种瘙痒（不另分类）	EPIDERMAL AND DERMAL CONDITIONS	表皮及真皮状况	SKIN AND SUBCUTANEOUS TISSUE DISORDERS	皮肤及皮下组织类疾病	104867571	REAC14Q3.txt
PYREXIA	PYREXIA	发热	FEBRILE DISORDERS	发热疾病	BODY TEMPERATURE CONDITIONS	体温状况类	GENERAL DISORDERS AND ADMINISTRATION SITE CONDITIONS	全身性疾病及给药部位各种反应	104867571	REAC14Q3.txt
VOMITING	VOMITING	呕吐	NAUSEA AND VOMITING SYMPTOMS	恶心和呕吐症状	GASTROINTESTINAL SIGNS AND SYMPTOMS	胃肠道系统症状和体征	GASTROINTESTINAL DISORDERS	胃肠系统疾病	104867571	REAC14Q3.txt
ANGIOEDEMA	ANGIOEDEMA	血管性水肿	ANGIOEDEMAS	各种血管性水肿	ANGIOEDEMA AND URTICARIA	血管性水肿和风疹	SKIN AND SUBCUTANEOUS TISSUE DISORDERS	皮肤及皮下组织类疾病	104975521	REAC14Q4.txt
ANOSMIA	ANOSMIA	嗅觉丧失	OLFACTORY NERVE DISORDERS	各种嗅神经疾病	CRANIAL NERVE DISORDERS (EXCL NEOPLASMS)	颅神经疾病（不包括肿瘤）	NERVOUS SYSTEM DISORDERS	各类神经系统疾病	105218581	REAC14Q4.txt
ADRENAL DISORDER	ADRENAL DISORDER	肾上腺疾病	ADRENAL GLAND DISORDERS NEC	肾上腺类疾病（不另分类）	ADRENAL GLAND DISORDERS	肾上腺类疾病	ENDOCRINE DISORDERS	内分泌系统疾病	105282711	REAC14Q4.txt
CORTISOL DECREASED	CORTISOL DECREASED	皮质醇降低	ADRENAL CORTEX TESTS	各种肾上腺皮质试验	ENDOCRINE INVESTIGATIONS (INCL SEX HORMONES)	内分泌系统检查（包括性激素）	INVESTIGATIONS	各类检查	105282711	REAC14Q4.txt
FATIGUE	FATIGUE	疲劳	ASTHENIC CONDITIONS	虚弱状态	GENERAL SYSTEM DISORDERS NEC	全身系统疾病（不另分类）	GENERAL DISORDERS AND ADMINISTRATION SITE CONDITIONS	全身性疾病及给药部位各种反应	105282711	REAC14Q4.txt
ATRIAL SEPTAL DEFECT	ATRIAL SEPTAL DEFECT	房间隔缺损	CARDIAC SEPTAL DEFECTS CONGENITAL	先天性心脏间隔缺损	CARDIAC AND VASCULAR DISORDERS CONGENITAL	先天性心血管系统疾病	CONGENITAL, FAMILIAL AND GENETIC DISORDERS	各种先天性家族性遗传性疾病	105383071	REAC14Q4.txt
HAEMANGIOMA CONGENITAL	HAEMANGIOMA CONGENITAL	先天性血管瘤	VASCULAR ANOMALIES CONGENITAL NEC	各种先天性血管畸形（不另分类）	CARDIAC AND VASCULAR DISORDERS CONGENITAL	先天性心血管系统疾病	CONGENITAL, FAMILIAL AND GENETIC DISORDERS	各种先天性家族性遗传性疾病	105383071	REAC14Q4.txt
HYPOSPADIAS	HYPOSPADIAS	尿道下裂	MALE REPRODUCTIVE TRACT DISORDERS CONGENITAL	先天性男性生殖道异常	REPRODUCTIVE TRACT AND BREAST DISORDERS CONGENITAL	先天性生殖道及乳腺类疾病	CONGENITAL, FAMILIAL AND GENETIC DISORDERS	各种先天性家族性遗传性疾病	105383071	REAC14Q4.txt
KLINEFELTER'S SYNDROME	KLINEFELTER'S SYNDROME	克兰费尔特综合征	SEX CHROMOSOMAL ABNORMALITIES	各种性染色体异常	CHROMOSOMAL ABNORMALITIES, GENE ALTERATIONS AND GENE VARIANTS	染色体异常、基因变异与基因变体	CONGENITAL, FAMILIAL AND GENETIC DISORDERS	各种先天性家族性遗传性疾病	105383071	REAC14Q4.txt
PATENT DUCTUS ARTERIOSUS	PATENT DUCTUS ARTERIOSUS	动脉导管未闭	PERSISTENT FOETAL CIRCULATION DISORDERS	持续性胎儿循环异常	CARDIAC AND VASCULAR DISORDERS CONGENITAL	先天性心血管系统疾病	CONGENITAL, FAMILIAL AND GENETIC DISORDERS	各种先天性家族性遗传性疾病	105383071	REAC14Q4.txt
SMALL FOR DATES BABY	SMALL FOR DATES BABY	小样儿	GESTATIONAL AGE AND WEIGHT CONDITIONS	胎龄和体重状况	NEONATAL AND PERINATAL CONDITIONS	新生儿及围产期状况	PREGNANCY, PUERPERIUM AND PERINATAL CONDITIONS	妊娠期、产褥期及围产期状况	105383071	REAC14Q4.txt
PLACENTAL INSUFFICIENCY	PLACENTAL INSUFFICIENCY	胎盘功能不全	PLACENTAL ABNORMALITIES (EXCL NEOPLASMS)	胎盘异常（不包括肿瘤）	PLACENTAL, AMNIOTIC AND CAVITY DISORDERS (EXCL HAEMORRHAGES)	胎盘、羊膜及宫腔异常（不包括出血）	PREGNANCY, PUERPERIUM AND PERINATAL CONDITIONS	妊娠期、产褥期及围产期状况	105383081	REAC14Q4.txt
POLYHYDRAMNIOS	POLYHYDRAMNIOS	羊水过多	AMNIOTIC FLUID AND CAVITY DISORDERS OF PREGNANCY NEC	妊娠羊水和羊膜囊异常（不另分类）	PLACENTAL, AMNIOTIC AND CAVITY DISORDERS (EXCL HAEMORRHAGES)	胎盘、羊膜及宫腔异常（不包括出血）	PREGNANCY, PUERPERIUM AND PERINATAL CONDITIONS	妊娠期、产褥期及围产期状况	105383081	REAC14Q4.txt
APLASIA CUTIS CONGENITA	APLASIA CUTIS CONGENITA	先天性皮肤发育不全	SKIN AND SUBCUTANEOUS TISSUE DISORDERS CONGENITAL NEC	各种先天性皮肤和皮下组织疾病（不另分类）	SKIN AND SUBCUTANEOUS TISSUE DISORDERS CONGENITAL	先天性皮肤及皮下组织疾病	CONGENITAL, FAMILIAL AND GENETIC DISORDERS	各种先天性家族性遗传性疾病	105798741	REAC14Q4.txt
FOETAL GROWTH RESTRICTION	FOETAL GROWTH RESTRICTION	胎儿生长受限	FOETAL GROWTH COMPLICATIONS	胎儿生长并发症	FOETAL COMPLICATIONS	各种胎儿并发症	PREGNANCY, PUERPERIUM AND PERINATAL CONDITIONS	妊娠期、产褥期及围产期状况	105798741	REAC14Q4.txt
MATERNAL DRUGS AFFECTING FOETUS	MATERNAL DRUGS AFFECTING FOETUS	影响胎儿的孕产妇用药	FOETAL AND NEONATAL CONDITIONS ASSOCIATED WITH PRODUCT EXPOSURE	与产品暴露相关的胎儿和新生婴儿疾病	EXPOSURES, CHEMICAL INJURIES AND POISONING	暴露、化学伤和中毒	INJURY, POISONING AND PROCEDURAL COMPLICATIONS	各类损伤、中毒及操作并发症	105798741	REAC14Q4.txt
OLIGOHYDRAMNIOS	OLIGOHYDRAMNIOS	羊水过少	AMNIOTIC FLUID AND CAVITY DISORDERS OF PREGNANCY NEC	妊娠羊水和羊膜囊异常（不另分类）	PLACENTAL, AMNIOTIC AND CAVITY DISORDERS (EXCL HAEMORRHAGES)	胎盘、羊膜及宫腔异常（不包括出血）	PREGNANCY, PUERPERIUM AND PERINATAL CONDITIONS	妊娠期、产褥期及围产期状况	105798741	REAC14Q4.txt
SMALL FOR DATES BABY	SMALL FOR DATES BABY	小样儿	GESTATIONAL AGE AND WEIGHT CONDITIONS	胎龄和体重状况	NEONATAL AND PERINATAL CONDITIONS	新生儿及围产期状况	PREGNANCY, PUERPERIUM AND PERINATAL CONDITIONS	妊娠期、产褥期及围产期状况	105798741	REAC14Q4.txt
SYNDACTYLY	SYNDACTYLY	并指	MUSCULOSKELETAL AND CONNECTIVE TISSUE DISORDERS OF LIMBS CONGENITAL	先天性四肢肌肉骨骼和结缔组织疾病	MUSCULOSKELETAL AND CONNECTIVE TISSUE DISORDERS CONGENITAL	各种先天性肌肉骨骼及结缔组织疾病	CONGENITAL, FAMILIAL AND GENETIC DISORDERS	各种先天性家族性遗传性疾病	105798741	REAC14Q4.txt
AGRANULOCYTOSIS	AGRANULOCYTOSIS	粒细胞缺乏症	NEUTROPENIAS	各种嗜中性白细胞减少症	WHITE BLOOD CELL DISORDERS	白血球类疾病	BLOOD AND LYMPHATIC SYSTEM DISORDERS	血液及淋巴系统疾病	105973491	REAC14Q4.txt
ASTHENIA	ASTHENIA	乏力	ASTHENIC CONDITIONS	虚弱状态	GENERAL SYSTEM DISORDERS NEC	全身系统疾病（不另分类）	GENERAL DISORDERS AND ADMINISTRATION SITE CONDITIONS	全身性疾病及给药部位各种反应	105973491	REAC14Q4.txt
CHEST DISCOMFORT	CHEST DISCOMFORT	胸部不适	PAIN AND DISCOMFORT NEC	疼痛和不适（不另分类）	GENERAL SYSTEM DISORDERS NEC	全身系统疾病（不另分类）	GENERAL DISORDERS AND ADMINISTRATION SITE CONDITIONS	全身性疾病及给药部位各种反应	105973491	REAC14Q4.txt
COUGH	COUGH	咳嗽	COUGHING AND ASSOCIATED SYMPTOMS	咳嗽和相关症状	RESPIRATORY DISORDERS NEC	呼吸系统疾病（不另分类）	RESPIRATORY, THORACIC AND MEDIASTINAL DISORDERS	呼吸系统、胸及纵隔疾病	105973491	REAC14Q4.txt
DIZZINESS	DIZZINESS	头晕	NEUROLOGICAL SIGNS AND SYMPTOMS NEC	神经学症状和体征（不另分类）	NEUROLOGICAL DISORDERS NEC	神经类疾病（不另分类）	NERVOUS SYSTEM DISORDERS	各类神经系统疾病	105973491	REAC14Q4.txt
PULMONARY CONGESTION	PULMONARY CONGESTION	肺淤血	PULMONARY OEDEMAS	各种肺水肿	LOWER RESPIRATORY TRACT DISORDERS (EXCL OBSTRUCTION AND INFECTION)	下呼吸道疾病（阻塞和感染除外）	RESPIRATORY, THORACIC AND MEDIASTINAL DISORDERS	呼吸系统、胸及纵隔疾病	105973491	REAC14Q4.txt
SINUS TACHYCARDIA	SINUS TACHYCARDIA	窦性心动过速	SUPRAVENTRICULAR ARRHYTHMIAS	各种室上性心律失常	CARDIAC ARRHYTHMIAS	心律失常类疾病	CARDIAC DISORDERS	心脏器官疾病	105973491	REAC14Q4.txt
AGRANULOCYTOSIS	AGRANULOCYTOSIS	粒细胞缺乏症	NEUTROPENIAS	各种嗜中性白细胞减少症	WHITE BLOOD CELL DISORDERS	白血球类疾病	BLOOD AND LYMPHATIC SYSTEM DISORDERS	血液及淋巴系统疾病	106209271	REAC14Q4.txt
ANAEMIA	ANAEMIA	贫血	ANAEMIAS NEC	各种贫血（不另分类）	ANAEMIAS NONHAEMOLYTIC AND MARROW DEPRESSION	非溶血性贫血及骨髓抑制	BLOOD AND LYMPHATIC SYSTEM DISORDERS	血液及淋巴系统疾病	106209271	REAC14Q4.txt
BONE MARROW FAILURE	BONE MARROW FAILURE	骨髓功能衰竭	MARROW DEPRESSION AND HYPOPLASTIC ANAEMIAS	骨髓抑制和增生不良性贫血	ANAEMIAS NONHAEMOLYTIC AND MARROW DEPRESSION	非溶血性贫血及骨髓抑制	BLOOD AND LYMPHATIC SYSTEM DISORDERS	血液及淋巴系统疾病	106209271	REAC14Q4.txt
GOITRE	GOITRE	甲状腺肿	THYROID DISORDERS NEC	各种甲状腺疾病（不另分类）	THYROID GLAND DISORDERS	甲状腺类疾病	ENDOCRINE DISORDERS	内分泌系统疾病	106209271	REAC14Q4.txt
OROPHARYNGEAL PAIN	OROPHARYNGEAL PAIN	口咽疼痛	UPPER RESPIRATORY TRACT SIGNS AND SYMPTOMS	上呼吸道症状和体征	RESPIRATORY TRACT SIGNS AND SYMPTOMS	呼吸道症状和体征	RESPIRATORY, THORACIC AND MEDIASTINAL DISORDERS	呼吸系统、胸及纵隔疾病	106209271	REAC14Q4.txt
PANCYTOPENIA	PANCYTOPENIA	全血细胞减少症	MARROW DEPRESSION AND HYPOPLASTIC ANAEMIAS	骨髓抑制和增生不良性贫血	ANAEMIAS NONHAEMOLYTIC AND MARROW DEPRESSION	非溶血性贫血及骨髓抑制	BLOOD AND LYMPHATIC SYSTEM DISORDERS	血液及淋巴系统疾病	106209271	REAC14Q4.txt
PLASMACYTOSIS	PLASMACYTOSIS	浆细胞增多症	LEUKOCYTOSES NEC	各种白细胞增多症（不另分类）	WHITE BLOOD CELL DISORDERS	白血球类疾病	BLOOD AND LYMPHATIC SYSTEM DISORDERS	血液及淋巴系统疾病	106209271	REAC14Q4.txt
PYREXIA	PYREXIA	发热	FEBRILE DISORDERS	发热疾病	BODY TEMPERATURE CONDITIONS	体温状况类	GENERAL DISORDERS AND ADMINISTRATION SITE CONDITIONS	全身性疾病及给药部位各种反应	106209271	REAC14Q4.txt
STAPHYLOCOCCAL INFECTION	STAPHYLOCOCCAL INFECTION	葡萄球菌感染	STAPHYLOCOCCAL INFECTIONS	各种葡萄球菌感染	BACTERIAL INFECTIOUS DISORDERS	细菌感染性疾病	INFECTIONS AND INFESTATIONS	感染及侵染类疾病	106209271	REAC14Q4.txt
TONSILLAR HYPERTROPHY	TONSILLAR HYPERTROPHY	扁桃体肥大	PHARYNGEAL DISORDERS (EXCL INFECTIONS AND NEOPLASMS)	各种咽部疾病（不包括感染和肿瘤）	UPPER RESPIRATORY TRACT DISORDERS (EXCL INFECTIONS)	上呼吸道疾病（不包括感染）	RESPIRATORY, THORACIC AND MEDIASTINAL DISORDERS	呼吸系统、胸及纵隔疾病	106209271	REAC14Q4.txt
HEPATIC ENZYME INCREASED	HEPATIC ENZYME INCREASED	肝酶升高	HEPATOBILIARY FUNCTION DIAGNOSTIC PROCEDURES	肝胆功能诊断性操作	HEPATOBILIARY INVESTIGATIONS	肝胆系统检查	INVESTIGATIONS	各类检查	106268831	REAC14Q4.txt
HYPERSENSITIVITY	HYPERSENSITIVITY	超敏反应	ALLERGIC CONDITIONS NEC	各种过敏反应（不另分类）	ALLERGIC CONDITIONS	过敏类反应	IMMUNE SYSTEM DISORDERS	免疫系统疾病	106268831	REAC14Q4.txt
AGRANULOCYTOSIS	AGRANULOCYTOSIS	粒细胞缺乏症	NEUTROPENIAS	各种嗜中性白细胞减少症	WHITE BLOOD CELL DISORDERS	白血球类疾病	BLOOD AND LYMPHATIC SYSTEM DISORDERS	血液及淋巴系统疾病	106378391	REAC14Q4.txt
BONE MARROW FAILURE	BONE MARROW FAILURE	骨髓功能衰竭	MARROW DEPRESSION AND HYPOPLASTIC ANAEMIAS	骨髓抑制和增生不良性贫血	ANAEMIAS NONHAEMOLYTIC AND MARROW DEPRESSION	非溶血性贫血及骨髓抑制	BLOOD AND LYMPHATIC SYSTEM DISORDERS	血液及淋巴系统疾病	106378391	REAC14Q4.txt
PANCYTOPENIA	PANCYTOPENIA	全血细胞减少症	MARROW DEPRESSION AND HYPOPLASTIC ANAEMIAS	骨髓抑制和增生不良性贫血	ANAEMIAS NONHAEMOLYTIC AND MARROW DEPRESSION	非溶血性贫血及骨髓抑制	BLOOD AND LYMPHATIC SYSTEM DISORDERS	血液及淋巴系统疾病	106378391	REAC14Q4.txt
PLASMACYTOSIS	PLASMACYTOSIS	浆细胞增多症	LEUKOCYTOSES NEC	各种白细胞增多症（不另分类）	WHITE BLOOD CELL DISORDERS	白血球类疾病	BLOOD AND LYMPHATIC SYSTEM DISORDERS	血液及淋巴系统疾病	106378391	REAC14Q4.txt
BLOOD BILIRUBIN INCREASED	BLOOD BILIRUBIN INCREASED	血胆红素升高	HEPATOBILIARY FUNCTION DIAGNOSTIC PROCEDURES	肝胆功能诊断性操作	HEPATOBILIARY INVESTIGATIONS	肝胆系统检查	INVESTIGATIONS	各类检查	106537601	REAC14Q4.txt
MALAISE	MALAISE	难受	ASTHENIC CONDITIONS	虚弱状态	GENERAL SYSTEM DISORDERS NEC	全身系统疾病（不另分类）	GENERAL DISORDERS AND ADMINISTRATION SITE CONDITIONS	全身性疾病及给药部位各种反应	106537601	REAC14Q4.txt
PRODUCT SUBSTITUTION ISSUE	PRODUCT SUBSTITUTION ISSUE	产品替换问题	PRODUCT QUALITY ISSUES NEC	产品的各种质量问题（不另分类）	PRODUCT QUALITY, SUPPLY, DISTRIBUTION, MANUFACTURING AND QUALITY SYSTEM ISSUES	产品质量、供应、经销、生产和质量系统问题	PRODUCT ISSUES	产品问题	106537601	REAC14Q4.txt
WRONG TECHNIQUE IN PRODUCT USAGE PROCESS	WRONG TECHNIQUE IN PRODUCT USAGE PROCESS	产品使用过程中的技术性错误	MEDICATION ERRORS, PRODUCT USE ERRORS AND ISSUES NEC	不另分类的各种用药错误、产品使用错误和问题	MEDICATION ERRORS AND OTHER PRODUCT USE ERRORS AND ISSUES	用药错误及其他产品使用错误和问题	INJURY, POISONING AND PROCEDURAL COMPLICATIONS	各类损伤、中毒及操作并发症	106537601	REAC14Q4.txt
AGRANULOCYTOSIS	AGRANULOCYTOSIS	粒细胞缺乏症	NEUTROPENIAS	各种嗜中性白细胞减少症	WHITE BLOOD CELL DISORDERS	白血球类疾病	BLOOD AND LYMPHATIC SYSTEM DISORDERS	血液及淋巴系统疾病	106849741	REAC14Q4.txt
ANAEMIA	ANAEMIA	贫血	ANAEMIAS NEC	各种贫血（不另分类）	ANAEMIAS NONHAEMOLYTIC AND MARROW DEPRESSION	非溶血性贫血及骨髓抑制	BLOOD AND LYMPHATIC SYSTEM DISORDERS	血液及淋巴系统疾病	106849741	REAC14Q4.txt
MYELOSUPPRESSION	MYELOSUPPRESSION	骨髓抑制	MARROW DEPRESSION AND HYPOPLASTIC ANAEMIAS	骨髓抑制和增生不良性贫血	ANAEMIAS NONHAEMOLYTIC AND MARROW DEPRESSION	非溶血性贫血及骨髓抑制	BLOOD AND LYMPHATIC SYSTEM DISORDERS	血液及淋巴系统疾病	106849741	REAC14Q4.txt
GOITRE	GOITRE	甲状腺肿	THYROID DISORDERS NEC	各种甲状腺疾病（不另分类）	THYROID GLAND DISORDERS	甲状腺类疾病	ENDOCRINE DISORDERS	内分泌系统疾病	106849741	REAC14Q4.txt
OROPHARYNGEAL PAIN	OROPHARYNGEAL PAIN	口咽疼痛	UPPER RESPIRATORY TRACT SIGNS AND SYMPTOMS	上呼吸道症状和体征	RESPIRATORY TRACT SIGNS AND SYMPTOMS	呼吸道症状和体征	RESPIRATORY, THORACIC AND MEDIASTINAL DISORDERS	呼吸系统、胸及纵隔疾病	106849741	REAC14Q4.txt
PLASMACYTOSIS	PLASMACYTOSIS	浆细胞增多症	LEUKOCYTOSES NEC	各种白细胞增多症（不另分类）	WHITE BLOOD CELL DISORDERS	白血球类疾病	BLOOD AND LYMPHATIC SYSTEM DISORDERS	血液及淋巴系统疾病	106849741	REAC14Q4.txt
PYREXIA	PYREXIA	发热	FEBRILE DISORDERS	发热疾病	BODY TEMPERATURE CONDITIONS	体温状况类	GENERAL DISORDERS AND ADMINISTRATION SITE CONDITIONS	全身性疾病及给药部位各种反应	106849741	REAC14Q4.txt
STAPHYLOCOCCAL INFECTION	STAPHYLOCOCCAL INFECTION	葡萄球菌感染	STAPHYLOCOCCAL INFECTIONS	各种葡萄球菌感染	BACTERIAL INFECTIOUS DISORDERS	细菌感染性疾病	INFECTIONS AND INFESTATIONS	感染及侵染类疾病	106849741	REAC14Q4.txt
TONSILLAR HYPERTROPHY	TONSILLAR HYPERTROPHY	扁桃体肥大	PHARYNGEAL DISORDERS (EXCL INFECTIONS AND NEOPLASMS)	各种咽部疾病（不包括感染和肿瘤）	UPPER RESPIRATORY TRACT DISORDERS (EXCL INFECTIONS)	上呼吸道疾病（不包括感染）	RESPIRATORY, THORACIC AND MEDIASTINAL DISORDERS	呼吸系统、胸及纵隔疾病	106849741	REAC14Q4.txt
AGRANULOCYTOSIS	AGRANULOCYTOSIS	粒细胞缺乏症	NEUTROPENIAS	各种嗜中性白细胞减少症	WHITE BLOOD CELL DISORDERS	白血球类疾病	BLOOD AND LYMPHATIC SYSTEM DISORDERS	血液及淋巴系统疾病	106911811	REAC15Q1.txt
TONSILLITIS	TONSILLITIS	扁桃体炎	UPPER RESPIRATORY TRACT INFECTIONS	各种上呼吸道感染	INFECTIONS - PATHOGEN UNSPECIFIED	感染 - 未指明病原	INFECTIONS AND INFESTATIONS	感染及侵染类疾病	106911811	REAC15Q1.txt
UPPER RESPIRATORY TRACT INFECTION	UPPER RESPIRATORY TRACT INFECTION	上呼吸道感染	UPPER RESPIRATORY TRACT INFECTIONS	各种上呼吸道感染	INFECTIONS - PATHOGEN UNSPECIFIED	感染 - 未指明病原	INFECTIONS AND INFESTATIONS	感染及侵染类疾病	106911811	REAC15Q1.txt
AGEUSIA	AGEUSIA	味觉丧失	SENSORY ABNORMALITIES NEC	各种感觉异常（不另分类）	NEUROLOGICAL DISORDERS NEC	神经类疾病（不另分类）	NERVOUS SYSTEM DISORDERS	各类神经系统疾病	106962311	REAC15Q1.txt
ANOSMIA	ANOSMIA	嗅觉丧失	OLFACTORY NERVE DISORDERS	各种嗅神经疾病	CRANIAL NERVE DISORDERS (EXCL NEOPLASMS)	颅神经疾病（不包括肿瘤）	NERVOUS SYSTEM DISORDERS	各类神经系统疾病	106962311	REAC15Q1.txt
AGRANULOCYTOSIS	AGRANULOCYTOSIS	粒细胞缺乏症	NEUTROPENIAS	各种嗜中性白细胞减少症	WHITE BLOOD CELL DISORDERS	白血球类疾病	BLOOD AND LYMPHATIC SYSTEM DISORDERS	血液及淋巴系统疾病	107006891	REAC15Q1.txt
TONSILLITIS	TONSILLITIS	扁桃体炎	UPPER RESPIRATORY TRACT INFECTIONS	各种上呼吸道感染	INFECTIONS - PATHOGEN UNSPECIFIED	感染 - 未指明病原	INFECTIONS AND INFESTATIONS	感染及侵染类疾病	107006891	REAC15Q1.txt
DEATH	DEATH	死亡	DEATH AND SUDDEN DEATH	死亡和猝死	FATAL OUTCOMES	致命后果	GENERAL DISORDERS AND ADMINISTRATION SITE CONDITIONS	全身性疾病及给药部位各种反应	107118341	REAC15Q1.txt
HEPATIC FAILURE	HEPATIC FAILURE	肝衰竭	HEPATIC FAILURE AND ASSOCIATED DISORDERS	肝衰竭和相关疾病	HEPATIC AND HEPATOBILIARY DISORDERS	肝脏及肝胆类疾病	HEPATOBILIARY DISORDERS	肝胆系统疾病	107263751	REAC15Q1.txt
HYPOGLYCAEMIA	HYPOGLYCAEMIA	低血糖	HYPOGLYCAEMIC CONDITIONS NEC	各种低血糖状况（不另分类）	GLUCOSE METABOLISM DISORDERS (INCL DIABETES MELLITUS)	葡萄糖代谢疾病（包括糖尿病）	METABOLISM AND NUTRITION DISORDERS	代谢及营养类疾病	107515341	REAC15Q1.txt
LIVER FUNCTION TEST ABNORMAL	LIVER FUNCTION TEST ABNORMAL	肝功检查异常	HEPATOBILIARY FUNCTION DIAGNOSTIC PROCEDURES	肝胆功能诊断性操作	HEPATOBILIARY INVESTIGATIONS	肝胆系统检查	INVESTIGATIONS	各类检查	107515341	REAC15Q1.txt
TREATMENT NONCOMPLIANCE	TREATMENT NONCOMPLIANCE	治疗不服从	THERAPEUTIC AND NONTHERAPEUTIC RESPONSES	各种治疗和非治疗反应	THERAPEUTIC AND NONTHERAPEUTIC EFFECTS (EXCL TOXICITY)	治疗性及非治疗性反应类（不包括毒性）	GENERAL DISORDERS AND ADMINISTRATION SITE CONDITIONS	全身性疾病及给药部位各种反应	107515341	REAC15Q1.txt
URINARY RETENTION	URINARY RETENTION	尿潴留	BLADDER AND URETHRAL SYMPTOMS	膀胱和尿道症状	URINARY TRACT SIGNS AND SYMPTOMS	各种泌尿道体征和症状	RENAL AND URINARY DISORDERS	肾脏及泌尿系统疾病	107784181	REAC15Q1.txt
DRUG INEFFECTIVE	DRUG INEFFECTIVE	药物无效	THERAPEUTIC AND NONTHERAPEUTIC RESPONSES	各种治疗和非治疗反应	THERAPEUTIC AND NONTHERAPEUTIC EFFECTS (EXCL TOXICITY)	治疗性及非治疗性反应类（不包括毒性）	GENERAL DISORDERS AND ADMINISTRATION SITE CONDITIONS	全身性疾病及给药部位各种反应	107884691	REAC15Q1.txt
THYROTOXIC CRISIS	THYROTOXIC CRISIS	甲状腺毒危象	THYROID HYPERFUNCTION DISORDERS	各种甲状腺机能亢进疾病	THYROID GLAND DISORDERS	甲状腺类疾病	ENDOCRINE DISORDERS	内分泌系统疾病	107884691	REAC15Q1.txt
TREATMENT NONCOMPLIANCE	TREATMENT NONCOMPLIANCE	治疗不服从	THERAPEUTIC AND NONTHERAPEUTIC RESPONSES	各种治疗和非治疗反应	THERAPEUTIC AND NONTHERAPEUTIC EFFECTS (EXCL TOXICITY)	治疗性及非治疗性反应类（不包括毒性）	GENERAL DISORDERS AND ADMINISTRATION SITE CONDITIONS	全身性疾病及给药部位各种反应	107884691	REAC15Q1.txt
DRUG INEFFECTIVE	DRUG INEFFECTIVE	药物无效	THERAPEUTIC AND NONTHERAPEUTIC RESPONSES	各种治疗和非治疗反应	THERAPEUTIC AND NONTHERAPEUTIC EFFECTS (EXCL TOXICITY)	治疗性及非治疗性反应类（不包括毒性）	GENERAL DISORDERS AND ADMINISTRATION SITE CONDITIONS	全身性疾病及给药部位各种反应	108670322	REAC15Q4.txt
PRODUCT USE ISSUE	PRODUCT USE ISSUE	产品使用问题	MEDICATION ERRORS, PRODUCT USE ERRORS AND ISSUES NEC	不另分类的各种用药错误、产品使用错误和问题	MEDICATION ERRORS AND OTHER PRODUCT USE ERRORS AND ISSUES	用药错误及其他产品使用错误和问题	INJURY, POISONING AND PROCEDURAL COMPLICATIONS	各类损伤、中毒及操作并发症	108670322	REAC15Q4.txt
HALLUCINATIONS, MIXED	HALLUCINATIONS, MIXED	幻觉，混合	HALLUCINATIONS (EXCL SLEEP-RELATED)	各种幻觉（睡眠相关性除外）	DISTURBANCES IN THINKING AND PERCEPTION	思维及感知紊乱	PSYCHIATRIC DISORDERS	精神病类	108704231	REAC15Q1.txt
THYROTOXIC CRISIS	THYROTOXIC CRISIS	甲状腺毒危象	THYROID HYPERFUNCTION DISORDERS	各种甲状腺机能亢进疾病	THYROID GLAND DISORDERS	甲状腺类疾病	ENDOCRINE DISORDERS	内分泌系统疾病	108704231	REAC15Q1.txt
HYPOTHYROIDISM	HYPOTHYROIDISM	甲状腺功能减退症	THYROID HYPOFUNCTION DISORDERS	各种甲状腺机能减退疾病	THYROID GLAND DISORDERS	甲状腺类疾病	ENDOCRINE DISORDERS	内分泌系统疾病	108736051	REAC15Q1.txt
LOSS OF PERSONAL INDEPENDENCE IN DAILY ACTIVITIES	LOSS OF PERSONAL INDEPENDENCE IN DAILY ACTIVITIES	日常活动自理能力丧失	DISABILITY ISSUES	残疾问题	LIFESTYLE ISSUES	生活方式问题	SOCIAL CIRCUMSTANCES	社会环境	108833511	REAC15Q1.txt
ARTHRALGIA	ARTHRALGIA	关节痛	JOINT RELATED SIGNS AND SYMPTOMS	关节相关症状和体征	JOINT DISORDERS	关节类疾病	MUSCULOSKELETAL AND CONNECTIVE TISSUE DISORDERS	各种肌肉骨骼及结缔组织疾病	108833511	REAC15Q1.txt
GAIT DISTURBANCE	GAIT DISTURBANCE	步态障碍	GAIT DISTURBANCES	行走障碍	GENERAL SYSTEM DISORDERS NEC	全身系统疾病（不另分类）	GENERAL DISORDERS AND ADMINISTRATION SITE CONDITIONS	全身性疾病及给药部位各种反应	108833511	REAC15Q1.txt
MOVEMENT DISORDER	MOVEMENT DISORDER	运动失调	DYSKINESIAS AND MOVEMENT DISORDERS NEC	运动障碍和运动失调（不另分类）	MOVEMENT DISORDERS (INCL PARKINSONISM)	运动障碍类（包括帕金森病）	NERVOUS SYSTEM DISORDERS	各类神经系统疾病	108833511	REAC15Q1.txt
MYALGIA	MYALGIA	肌痛	MUSCLE PAINS	肌肉疼痛	MUSCLE DISORDERS	肌肉类疾病	MUSCULOSKELETAL AND CONNECTIVE TISSUE DISORDERS	各种肌肉骨骼及结缔组织疾病	108833511	REAC15Q1.txt
PYREXIA	PYREXIA	发热	FEBRILE DISORDERS	发热疾病	BODY TEMPERATURE CONDITIONS	体温状况类	GENERAL DISORDERS AND ADMINISTRATION SITE CONDITIONS	全身性疾病及给药部位各种反应	108833511	REAC15Q1.txt
AGRANULOCYTOSIS	AGRANULOCYTOSIS	粒细胞缺乏症	NEUTROPENIAS	各种嗜中性白细胞减少症	WHITE BLOOD CELL DISORDERS	白血球类疾病	BLOOD AND LYMPHATIC SYSTEM DISORDERS	血液及淋巴系统疾病	108979331	REAC15Q1.txt
DYSPHAGIA	DYSPHAGIA	吞咽困难	GASTROINTESTINAL SIGNS AND SYMPTOMS NEC	各种胃肠道症状和体征（不另分类）	GASTROINTESTINAL SIGNS AND SYMPTOMS	胃肠道系统症状和体征	GASTROINTESTINAL DISORDERS	胃肠系统疾病	108979331	REAC15Q1.txt
HEPATOTOXICITY	HEPATOTOXICITY	肝脏毒性	HEPATOCELLULAR DAMAGE AND HEPATITIS NEC	肝细胞损害和肝炎（不另分类）	HEPATIC AND HEPATOBILIARY DISORDERS	肝脏及肝胆类疾病	HEPATOBILIARY DISORDERS	肝胆系统疾病	108979331	REAC15Q1.txt
HYPERREFLEXIA	HYPERREFLEXIA	反射亢进	ABNORMAL REFLEXES	各种异常反射	NEUROLOGICAL DISORDERS NEC	神经类疾病（不另分类）	NERVOUS SYSTEM DISORDERS	各类神经系统疾病	108979331	REAC15Q1.txt
JAUNDICE	JAUNDICE	黄疸	CHOLESTASIS AND JAUNDICE	胆汁淤积和黄疸类病症	HEPATIC AND HEPATOBILIARY DISORDERS	肝脏及肝胆类疾病	HEPATOBILIARY DISORDERS	肝胆系统疾病	108979331	REAC15Q1.txt
OCULAR ICTERUS	OCULAR ICTERUS	眼黄疸	CHOLESTASIS AND JAUNDICE	胆汁淤积和黄疸类病症	HEPATIC AND HEPATOBILIARY DISORDERS	肝脏及肝胆类疾病	HEPATOBILIARY DISORDERS	肝胆系统疾病	108979331	REAC15Q1.txt
PYREXIA	PYREXIA	发热	FEBRILE DISORDERS	发热疾病	BODY TEMPERATURE CONDITIONS	体温状况类	GENERAL DISORDERS AND ADMINISTRATION SITE CONDITIONS	全身性疾病及给药部位各种反应	108979331	REAC15Q1.txt
TREMOR	TREMOR	震颤	TREMOR (EXCL CONGENITAL)	各种颤抖（不包括先天性）	MOVEMENT DISORDERS (INCL PARKINSONISM)	运动障碍类（包括帕金森病）	NERVOUS SYSTEM DISORDERS	各类神经系统疾病	108979331	REAC15Q1.txt
ARTHRALGIA	ARTHRALGIA	关节痛	JOINT RELATED SIGNS AND SYMPTOMS	关节相关症状和体征	JOINT DISORDERS	关节类疾病	MUSCULOSKELETAL AND CONNECTIVE TISSUE DISORDERS	各种肌肉骨骼及结缔组织疾病	109008211	REAC15Q1.txt
SOMNOLENCE	SOMNOLENCE	嗜睡	DISTURBANCES IN CONSCIOUSNESS NEC	意识障碍（不另分类）	NEUROLOGICAL DISORDERS NEC	神经类疾病（不另分类）	NERVOUS SYSTEM DISORDERS	各类神经系统疾病	109008211	REAC15Q1.txt
ABDOMINAL PAIN	ABDOMINAL PAIN	腹痛	GASTROINTESTINAL AND ABDOMINAL PAINS (EXCL ORAL AND THROAT)	胃肠道和腹部疼痛（不包括口腔和咽喉）	GASTROINTESTINAL SIGNS AND SYMPTOMS	胃肠道系统症状和体征	GASTROINTESTINAL DISORDERS	胃肠系统疾病	109216421	REAC15Q1.txt
NAUSEA	NAUSEA	恶心	NAUSEA AND VOMITING SYMPTOMS	恶心和呕吐症状	GASTROINTESTINAL SIGNS AND SYMPTOMS	胃肠道系统症状和体征	GASTROINTESTINAL DISORDERS	胃肠系统疾病	109216421	REAC15Q1.txt
DRUG HYPERSENSITIVITY	DRUG HYPERSENSITIVITY	药物性超敏反应	ALLERGIES TO FOODS, FOOD ADDITIVES, DRUGS AND OTHER CHEMICALS	对食物、食物添加剂、药物和其他化学物的过敏	ALLERGIC CONDITIONS	过敏类反应	IMMUNE SYSTEM DISORDERS	免疫系统疾病	109489562	REAC15Q2.txt
CHOLESTATIC LIVER INJURY	CHOLESTATIC LIVER INJURY	胆汁郁积性肝病损伤	HEPATOCELLULAR DAMAGE AND HEPATITIS NEC	肝细胞损害和肝炎（不另分类）	HEPATIC AND HEPATOBILIARY DISORDERS	肝脏及肝胆类疾病	HEPATOBILIARY DISORDERS	肝胆系统疾病	109608121	REAC15Q1.txt
JAUNDICE	JAUNDICE	黄疸	CHOLESTASIS AND JAUNDICE	胆汁淤积和黄疸类病症	HEPATIC AND HEPATOBILIARY DISORDERS	肝脏及肝胆类疾病	HEPATOBILIARY DISORDERS	肝胆系统疾病	109608121	REAC15Q1.txt
PANCYTOPENIA	PANCYTOPENIA	全血细胞减少症	MARROW DEPRESSION AND HYPOPLASTIC ANAEMIAS	骨髓抑制和增生不良性贫血	ANAEMIAS NONHAEMOLYTIC AND MARROW DEPRESSION	非溶血性贫血及骨髓抑制	BLOOD AND LYMPHATIC SYSTEM DISORDERS	血液及淋巴系统疾病	109759791	REAC15Q2.txt
PANCYTOPENIA	PANCYTOPENIA	全血细胞减少症	MARROW DEPRESSION AND HYPOPLASTIC ANAEMIAS	骨髓抑制和增生不良性贫血	ANAEMIAS NONHAEMOLYTIC AND MARROW DEPRESSION	非溶血性贫血及骨髓抑制	BLOOD AND LYMPHATIC SYSTEM DISORDERS	血液及淋巴系统疾病	109759811	REAC15Q2.txt
PANCYTOPENIA	PANCYTOPENIA	全血细胞减少症	MARROW DEPRESSION AND HYPOPLASTIC ANAEMIAS	骨髓抑制和增生不良性贫血	ANAEMIAS NONHAEMOLYTIC AND MARROW DEPRESSION	非溶血性贫血及骨髓抑制	BLOOD AND LYMPHATIC SYSTEM DISORDERS	血液及淋巴系统疾病	109759852	REAC16Q2.txt
PANCYTOPENIA	PANCYTOPENIA	全血细胞减少症	MARROW DEPRESSION AND HYPOPLASTIC ANAEMIAS	骨髓抑制和增生不良性贫血	ANAEMIAS NONHAEMOLYTIC AND MARROW DEPRESSION	非溶血性贫血及骨髓抑制	BLOOD AND LYMPHATIC SYSTEM DISORDERS	血液及淋巴系统疾病	109759921	REAC15Q2.txt
PANCYTOPENIA	PANCYTOPENIA	全血细胞减少症	MARROW DEPRESSION AND HYPOPLASTIC ANAEMIAS	骨髓抑制和增生不良性贫血	ANAEMIAS NONHAEMOLYTIC AND MARROW DEPRESSION	非溶血性贫血及骨髓抑制	BLOOD AND LYMPHATIC SYSTEM DISORDERS	血液及淋巴系统疾病	109759981	REAC15Q2.txt
PANCYTOPENIA	PANCYTOPENIA	全血细胞减少症	MARROW DEPRESSION AND HYPOPLASTIC ANAEMIAS	骨髓抑制和增生不良性贫血	ANAEMIAS NONHAEMOLYTIC AND MARROW DEPRESSION	非溶血性贫血及骨髓抑制	BLOOD AND LYMPHATIC SYSTEM DISORDERS	血液及淋巴系统疾病	109760011	REAC15Q2.txt
CONGENITAL HYPOTHYROIDISM	CONGENITAL HYPOTHYROIDISM	先天性甲状腺机能减退	THYROID DISORDERS CONGENITAL	先天性甲状腺异常	ENDOCRINE DISORDERS CONGENITAL	先天性内分泌系统疾病	CONGENITAL, FAMILIAL AND GENETIC DISORDERS	各种先天性家族性遗传性疾病	109834171	REAC15Q2.txt
HYPERTHYROIDISM	HYPERTHYROIDISM	甲状腺功能亢进症	THYROID HYPERFUNCTION DISORDERS	各种甲状腺机能亢进疾病	THYROID GLAND DISORDERS	甲状腺类疾病	ENDOCRINE DISORDERS	内分泌系统疾病	109834171	REAC15Q2.txt
MATERNAL EXPOSURE DURING PREGNANCY	MATERNAL EXPOSURE DURING PREGNANCY	孕产妇在妊娠过程中的暴露	EXPOSURES ASSOCIATED WITH PREGNANCY, DELIVERY AND LACTATION	与妊娠、分娩和泌乳有关的暴露	EXPOSURES, CHEMICAL INJURIES AND POISONING	暴露、化学伤和中毒	INJURY, POISONING AND PROCEDURAL COMPLICATIONS	各类损伤、中毒及操作并发症	109834171	REAC15Q2.txt
NEONATAL RESPIRATORY DISTRESS SYNDROME	NEONATAL RESPIRATORY DISTRESS SYNDROME	新生儿呼吸窘迫综合征	NEONATAL HYPOXIC CONDITIONS	新生儿低氧病症	NEONATAL RESPIRATORY DISORDERS	各种新生儿呼吸系统疾病	RESPIRATORY, THORACIC AND MEDIASTINAL DISORDERS	呼吸系统、胸及纵隔疾病	109834171	REAC15Q2.txt
PREMATURE BABY	PREMATURE BABY	早产儿	GESTATIONAL AGE AND WEIGHT CONDITIONS	胎龄和体重状况	NEONATAL AND PERINATAL CONDITIONS	新生儿及围产期状况	PREGNANCY, PUERPERIUM AND PERINATAL CONDITIONS	妊娠期、产褥期及围产期状况	109834171	REAC15Q2.txt
RESPIRATORY DISTRESS	RESPIRATORY DISTRESS	呼吸窘迫	BREATHING ABNORMALITIES	各种呼吸异常	RESPIRATORY DISORDERS NEC	呼吸系统疾病（不另分类）	RESPIRATORY, THORACIC AND MEDIASTINAL DISORDERS	呼吸系统、胸及纵隔疾病	109834171	REAC15Q2.txt
VENTRICULAR SEPTAL DEFECT	VENTRICULAR SEPTAL DEFECT	室间隔缺损	CARDIAC SEPTAL DEFECTS CONGENITAL	先天性心脏间隔缺损	CARDIAC AND VASCULAR DISORDERS CONGENITAL	先天性心血管系统疾病	CONGENITAL, FAMILIAL AND GENETIC DISORDERS	各种先天性家族性遗传性疾病	109834171	REAC15Q2.txt
AGRANULOCYTOSIS	AGRANULOCYTOSIS	粒细胞缺乏症	NEUTROPENIAS	各种嗜中性白细胞减少症	WHITE BLOOD CELL DISORDERS	白血球类疾病	BLOOD AND LYMPHATIC SYSTEM DISORDERS	血液及淋巴系统疾病	109864561	REAC15Q2.txt
PLASMA CELL MYELOMA	PLASMA CELL MYELOMA	浆细胞骨髓瘤	PLASMA CELL MYELOMAS	各种浆细胞骨髓瘤	PLASMA CELL NEOPLASMS	浆细胞类肿瘤	NEOPLASMS BENIGN, MALIGNANT AND UNSPECIFIED (INCL CYSTS AND POLYPS)	良性、恶性及性质不明的肿瘤（包括囊状和息肉状）	109864561	REAC15Q2.txt
NEUTROPENIA	NEUTROPENIA	中性粒细胞减少症	NEUTROPENIAS	各种嗜中性白细胞减少症	WHITE BLOOD CELL DISORDERS	白血球类疾病	BLOOD AND LYMPHATIC SYSTEM DISORDERS	血液及淋巴系统疾病	109904541	REAC15Q2.txt
ANGIOEDEMA	ANGIOEDEMA	血管性水肿	ANGIOEDEMAS	各种血管性水肿	ANGIOEDEMA AND URTICARIA	血管性水肿和风疹	SKIN AND SUBCUTANEOUS TISSUE DISORDERS	皮肤及皮下组织类疾病	109930981	REAC15Q2.txt
DYSPNOEA	DYSPNOEA	呼吸困难	BREATHING ABNORMALITIES	各种呼吸异常	RESPIRATORY DISORDERS NEC	呼吸系统疾病（不另分类）	RESPIRATORY, THORACIC AND MEDIASTINAL DISORDERS	呼吸系统、胸及纵隔疾病	109930981	REAC15Q2.txt
NEUTROPENIA	NEUTROPENIA	中性粒细胞减少症	NEUTROPENIAS	各种嗜中性白细胞减少症	WHITE BLOOD CELL DISORDERS	白血球类疾病	BLOOD AND LYMPHATIC SYSTEM DISORDERS	血液及淋巴系统疾病	109947731	REAC15Q2.txt
DRUG-INDUCED LIVER INJURY	DRUG-INDUCED LIVER INJURY	药物诱导的肝损伤	HEPATOCELLULAR DAMAGE AND HEPATITIS NEC	肝细胞损害和肝炎（不另分类）	HEPATIC AND HEPATOBILIARY DISORDERS	肝脏及肝胆类疾病	HEPATOBILIARY DISORDERS	肝胆系统疾病	109960191	REAC15Q2.txt
ACUTE MYELOID LEUKAEMIA	ACUTE MYELOID LEUKAEMIA	急性髓系白血病	LEUKAEMIAS ACUTE MYELOID	各种急性髓性白血病	LEUKAEMIAS	各类白血病	NEOPLASMS BENIGN, MALIGNANT AND UNSPECIFIED (INCL CYSTS AND POLYPS)	良性、恶性及性质不明的肿瘤（包括囊状和息肉状）	110015201	REAC15Q2.txt
ACUTE PROMYELOCYTIC LEUKAEMIA	ACUTE PROMYELOCYTIC LEUKAEMIA	急性早幼粒细胞白血病	LEUKAEMIAS ACUTE MYELOID	各种急性髓性白血病	LEUKAEMIAS	各类白血病	NEOPLASMS BENIGN, MALIGNANT AND UNSPECIFIED (INCL CYSTS AND POLYPS)	良性、恶性及性质不明的肿瘤（包括囊状和息肉状）	110015201	REAC15Q2.txt
COUGH	COUGH	咳嗽	COUGHING AND ASSOCIATED SYMPTOMS	咳嗽和相关症状	RESPIRATORY DISORDERS NEC	呼吸系统疾病（不另分类）	RESPIRATORY, THORACIC AND MEDIASTINAL DISORDERS	呼吸系统、胸及纵隔疾病	110015201	REAC15Q2.txt
FATIGUE	FATIGUE	疲劳	ASTHENIC CONDITIONS	虚弱状态	GENERAL SYSTEM DISORDERS NEC	全身系统疾病（不另分类）	GENERAL DISORDERS AND ADMINISTRATION SITE CONDITIONS	全身性疾病及给药部位各种反应	110015201	REAC15Q2.txt
GAZE PALSY	GAZE PALSY	凝视麻痹	OCULAR NERVE AND MUSCLE DISORDERS	各种眼神经和肌肉疾病	OCULAR NEUROMUSCULAR DISORDERS	眼神经肌肉类疾病	EYE DISORDERS	眼器官疾病	110015201	REAC15Q2.txt
GINGIVAL PAIN	GINGIVAL PAIN	牙龈疼痛	GINGIVAL DISORDERS, SIGNS AND SYMPTOMS NEC	各种牙龈疾病、症状和体征（不另分类）	DENTAL AND GINGIVAL CONDITIONS	牙齿和牙龈类疾病	GASTROINTESTINAL DISORDERS	胃肠系统疾病	110015201	REAC15Q2.txt
PALLOR	PALLOR	苍白	SITE SPECIFIC VASCULAR DISORDERS NEC	特定部位血管疾病（不另分类）	VASCULAR DISORDERS NEC	血管疾病（不另分类）	VASCULAR DISORDERS	血管与淋巴管类疾病	110015201	REAC15Q2.txt
PANCYTOPENIA	PANCYTOPENIA	全血细胞减少症	MARROW DEPRESSION AND HYPOPLASTIC ANAEMIAS	骨髓抑制和增生不良性贫血	ANAEMIAS NONHAEMOLYTIC AND MARROW DEPRESSION	非溶血性贫血及骨髓抑制	BLOOD AND LYMPHATIC SYSTEM DISORDERS	血液及淋巴系统疾病	110015201	REAC15Q2.txt
PYREXIA	PYREXIA	发热	FEBRILE DISORDERS	发热疾病	BODY TEMPERATURE CONDITIONS	体温状况类	GENERAL DISORDERS AND ADMINISTRATION SITE CONDITIONS	全身性疾病及给药部位各种反应	110015201	REAC15Q2.txt
ANGIOEDEMA	ANGIOEDEMA	血管性水肿	ANGIOEDEMAS	各种血管性水肿	ANGIOEDEMA AND URTICARIA	血管性水肿和风疹	SKIN AND SUBCUTANEOUS TISSUE DISORDERS	皮肤及皮下组织类疾病	110030151	REAC15Q2.txt
DYSPNOEA	DYSPNOEA	呼吸困难	BREATHING ABNORMALITIES	各种呼吸异常	RESPIRATORY DISORDERS NEC	呼吸系统疾病（不另分类）	RESPIRATORY, THORACIC AND MEDIASTINAL DISORDERS	呼吸系统、胸及纵隔疾病	110030151	REAC15Q2.txt
HYPERSENSITIVITY	HYPERSENSITIVITY	超敏反应	ALLERGIC CONDITIONS NEC	各种过敏反应（不另分类）	ALLERGIC CONDITIONS	过敏类反应	IMMUNE SYSTEM DISORDERS	免疫系统疾病	110030151	REAC15Q2.txt
ACUTE PROMYELOCYTIC LEUKAEMIA	ACUTE PROMYELOCYTIC LEUKAEMIA	急性早幼粒细胞白血病	LEUKAEMIAS ACUTE MYELOID	各种急性髓性白血病	LEUKAEMIAS	各类白血病	NEOPLASMS BENIGN, MALIGNANT AND UNSPECIFIED (INCL CYSTS AND POLYPS)	良性、恶性及性质不明的肿瘤（包括囊状和息肉状）	110222641	REAC15Q2.txt
ACCIDENTAL OVERDOSE	ACCIDENTAL OVERDOSE	意外用药过量	PRODUCT ADMINISTRATION ERRORS AND ISSUES	各种产品给用错误和问题	MEDICATION ERRORS AND OTHER PRODUCT USE ERRORS AND ISSUES	用药错误及其他产品使用错误和问题	INJURY, POISONING AND PROCEDURAL COMPLICATIONS	各类损伤、中毒及操作并发症	110296361	REAC15Q2.txt
ANGIOEDEMA	ANGIOEDEMA	血管性水肿	ANGIOEDEMAS	各种血管性水肿	ANGIOEDEMA AND URTICARIA	血管性水肿和风疹	SKIN AND SUBCUTANEOUS TISSUE DISORDERS	皮肤及皮下组织类疾病	110436741	REAC15Q2.txt
DRUG HYPERSENSITIVITY	DRUG HYPERSENSITIVITY	药物性超敏反应	ALLERGIES TO FOODS, FOOD ADDITIVES, DRUGS AND OTHER CHEMICALS	对食物、食物添加剂、药物和其他化学物的过敏	ALLERGIC CONDITIONS	过敏类反应	IMMUNE SYSTEM DISORDERS	免疫系统疾病	110436741	REAC15Q2.txt
DRUG INTOLERANCE	DRUG INTOLERANCE	药物不耐受	THERAPEUTIC AND NONTHERAPEUTIC RESPONSES	各种治疗和非治疗反应	THERAPEUTIC AND NONTHERAPEUTIC EFFECTS (EXCL TOXICITY)	治疗性及非治疗性反应类（不包括毒性）	GENERAL DISORDERS AND ADMINISTRATION SITE CONDITIONS	全身性疾病及给药部位各种反应	110480151	REAC15Q2.txt
FEELING ABNORMAL	FEELING ABNORMAL	感受异常	FEELINGS AND SENSATIONS NEC	各种感受与感觉（不另分类）	GENERAL SYSTEM DISORDERS NEC	全身系统疾病（不另分类）	GENERAL DISORDERS AND ADMINISTRATION SITE CONDITIONS	全身性疾病及给药部位各种反应	110480151	REAC15Q2.txt
ASTHENIA	ASTHENIA	乏力	ASTHENIC CONDITIONS	虚弱状态	GENERAL SYSTEM DISORDERS NEC	全身系统疾病（不另分类）	GENERAL DISORDERS AND ADMINISTRATION SITE CONDITIONS	全身性疾病及给药部位各种反应	110546941	REAC15Q2.txt
BLOOD ALKALINE PHOSPHATASE INCREASED	BLOOD ALKALINE PHOSPHATASE INCREASED	血碱性磷酸酶升高	TISSUE ENZYME ANALYSES NEC	组织酶分析（不另分类）	ENZYME INVESTIGATIONS NEC	酶检查（不另分类）	INVESTIGATIONS	各类检查	110546941	REAC15Q2.txt
JAUNDICE	JAUNDICE	黄疸	CHOLESTASIS AND JAUNDICE	胆汁淤积和黄疸类病症	HEPATIC AND HEPATOBILIARY DISORDERS	肝脏及肝胆类疾病	HEPATOBILIARY DISORDERS	肝胆系统疾病	110546941	REAC15Q2.txt
PRURITUS	PRURITUS	瘙痒	PRURITUS NEC	各种瘙痒（不另分类）	EPIDERMAL AND DERMAL CONDITIONS	表皮及真皮状况	SKIN AND SUBCUTANEOUS TISSUE DISORDERS	皮肤及皮下组织类疾病	110546941	REAC15Q2.txt
ACUTE PROMYELOCYTIC LEUKAEMIA	ACUTE PROMYELOCYTIC LEUKAEMIA	急性早幼粒细胞白血病	LEUKAEMIAS ACUTE MYELOID	各种急性髓性白血病	LEUKAEMIAS	各类白血病	NEOPLASMS BENIGN, MALIGNANT AND UNSPECIFIED (INCL CYSTS AND POLYPS)	良性、恶性及性质不明的肿瘤（包括囊状和息肉状）	110556311	REAC15Q2.txt
ANGIOEDEMA	ANGIOEDEMA	血管性水肿	ANGIOEDEMAS	各种血管性水肿	ANGIOEDEMA AND URTICARIA	血管性水肿和风疹	SKIN AND SUBCUTANEOUS TISSUE DISORDERS	皮肤及皮下组织类疾病	110584491	REAC15Q2.txt
CONDITION AGGRAVATED	CONDITION AGGRAVATED	病情恶化	GENERAL SIGNS AND SYMPTOMS NEC	一般症状和体征（不另分类）	GENERAL SYSTEM DISORDERS NEC	全身系统疾病（不另分类）	GENERAL DISORDERS AND ADMINISTRATION SITE CONDITIONS	全身性疾病及给药部位各种反应	110584491	REAC15Q2.txt
DYSPNOEA	DYSPNOEA	呼吸困难	BREATHING ABNORMALITIES	各种呼吸异常	RESPIRATORY DISORDERS NEC	呼吸系统疾病（不另分类）	RESPIRATORY, THORACIC AND MEDIASTINAL DISORDERS	呼吸系统、胸及纵隔疾病	110584491	REAC15Q2.txt
HYPERSENSITIVITY	HYPERSENSITIVITY	超敏反应	ALLERGIC CONDITIONS NEC	各种过敏反应（不另分类）	ALLERGIC CONDITIONS	过敏类反应	IMMUNE SYSTEM DISORDERS	免疫系统疾病	110584491	REAC15Q2.txt
ALOPECIA	ALOPECIA	脱发	ALOPECIAS	各种秃头症	SKIN APPENDAGE CONDITIONS	皮肤附属物各种状况	SKIN AND SUBCUTANEOUS TISSUE DISORDERS	皮肤及皮下组织类疾病	110725901	REAC15Q2.txt
BLOOD THYROID STIMULATING HORMONE DECREASED	BLOOD THYROID STIMULATING HORMONE DECREASED	血促甲状腺激素降低	PITUITARY ANALYSES ANTERIOR	垂体前叶分析	ENDOCRINE INVESTIGATIONS (INCL SEX HORMONES)	内分泌系统检查（包括性激素）	INVESTIGATIONS	各类检查	110725901	REAC15Q2.txt
BURNING SENSATION	BURNING SENSATION	烧灼感	PARAESTHESIAS AND DYSAESTHESIAS	感觉异常和感觉迟钝	NEUROLOGICAL DISORDERS NEC	神经类疾病（不另分类）	NERVOUS SYSTEM DISORDERS	各类神经系统疾病	110725911	REAC15Q2.txt
PARAESTHESIA	PARAESTHESIA	异常感觉	PARAESTHESIAS AND DYSAESTHESIAS	感觉异常和感觉迟钝	NEUROLOGICAL DISORDERS NEC	神经类疾病（不另分类）	NERVOUS SYSTEM DISORDERS	各类神经系统疾病	110725911	REAC15Q2.txt
DEHYDRATION	DEHYDRATION	脱水	TOTAL FLUID VOLUME DECREASED	总液体体积减少	ELECTROLYTE AND FLUID BALANCE CONDITIONS	电解质及液体平衡状况	METABOLISM AND NUTRITION DISORDERS	代谢及营养类疾病	110725921	REAC15Q2.txt
MUSCLE SPASMS	MUSCLE SPASMS	肌痉挛	MUSCLE RELATED SIGNS AND SYMPTOMS NEC	肌肉相关症状和体征（不另分类）	MUSCLE DISORDERS	肌肉类疾病	MUSCULOSKELETAL AND CONNECTIVE TISSUE DISORDERS	各种肌肉骨骼及结缔组织疾病	110725921	REAC15Q2.txt
PAIN	PAIN	疼痛	PAIN AND DISCOMFORT NEC	疼痛和不适（不另分类）	GENERAL SYSTEM DISORDERS NEC	全身系统疾病（不另分类）	GENERAL DISORDERS AND ADMINISTRATION SITE CONDITIONS	全身性疾病及给药部位各种反应	110725921	REAC15Q2.txt
SLEEP DISORDER	SLEEP DISORDER	睡眠障碍	SLEEP DISORDERS NEC	睡眠疾病（不另分类）	SLEEP DISORDERS AND DISTURBANCES	睡眠异常和混乱	PSYCHIATRIC DISORDERS	精神病类	110725921	REAC15Q2.txt
ANXIETY	ANXIETY	焦虑	ANXIETY SYMPTOMS	焦虑症状	ANXIETY DISORDERS AND SYMPTOMS	焦虑症及症状	PSYCHIATRIC DISORDERS	精神病类	110725931	REAC15Q2.txt
PRURITUS	PRURITUS	瘙痒	PRURITUS NEC	各种瘙痒（不另分类）	EPIDERMAL AND DERMAL CONDITIONS	表皮及真皮状况	SKIN AND SUBCUTANEOUS TISSUE DISORDERS	皮肤及皮下组织类疾病	110725931	REAC15Q2.txt
RASH	RASH	皮疹	RASHES, ERUPTIONS AND EXANTHEMS NEC	出疹、发疹和皮疹（不另分类）	EPIDERMAL AND DERMAL CONDITIONS	表皮及真皮状况	SKIN AND SUBCUTANEOUS TISSUE DISORDERS	皮肤及皮下组织类疾病	110725931	REAC15Q2.txt
UNEVALUABLE EVENT	UNEVALUABLE EVENT	无法评估的事件	GENERAL SIGNS AND SYMPTOMS NEC	一般症状和体征（不另分类）	GENERAL SYSTEM DISORDERS NEC	全身系统疾病（不另分类）	GENERAL DISORDERS AND ADMINISTRATION SITE CONDITIONS	全身性疾病及给药部位各种反应	110725931	REAC15Q2.txt
AGEUSIA	AGEUSIA	味觉丧失	SENSORY ABNORMALITIES NEC	各种感觉异常（不另分类）	NEUROLOGICAL DISORDERS NEC	神经类疾病（不另分类）	NERVOUS SYSTEM DISORDERS	各类神经系统疾病	110725941	REAC15Q2.txt
ANOSMIA	ANOSMIA	嗅觉丧失	OLFACTORY NERVE DISORDERS	各种嗅神经疾病	CRANIAL NERVE DISORDERS (EXCL NEOPLASMS)	颅神经疾病（不包括肿瘤）	NERVOUS SYSTEM DISORDERS	各类神经系统疾病	110725941	REAC15Q2.txt
DIZZINESS	DIZZINESS	头晕	NEUROLOGICAL SIGNS AND SYMPTOMS NEC	神经学症状和体征（不另分类）	NEUROLOGICAL DISORDERS NEC	神经类疾病（不另分类）	NERVOUS SYSTEM DISORDERS	各类神经系统疾病	110725951	REAC15Q2.txt
DRUG INEFFECTIVE	DRUG INEFFECTIVE	药物无效	THERAPEUTIC AND NONTHERAPEUTIC RESPONSES	各种治疗和非治疗反应	THERAPEUTIC AND NONTHERAPEUTIC EFFECTS (EXCL TOXICITY)	治疗性及非治疗性反应类（不包括毒性）	GENERAL DISORDERS AND ADMINISTRATION SITE CONDITIONS	全身性疾病及给药部位各种反应	110725951	REAC15Q2.txt
MALAISE	MALAISE	难受	ASTHENIC CONDITIONS	虚弱状态	GENERAL SYSTEM DISORDERS NEC	全身系统疾病（不另分类）	GENERAL DISORDERS AND ADMINISTRATION SITE CONDITIONS	全身性疾病及给药部位各种反应	110725951	REAC15Q2.txt
NAUSEA	NAUSEA	恶心	NAUSEA AND VOMITING SYMPTOMS	恶心和呕吐症状	GASTROINTESTINAL SIGNS AND SYMPTOMS	胃肠道系统症状和体征	GASTROINTESTINAL DISORDERS	胃肠系统疾病	110725951	REAC15Q2.txt
APATHY	APATHY	情感淡漠	MOOD DISORDERS NEC	心境障碍性疾病（不另分类）	MOOD DISORDERS AND DISTURBANCES NEC	心境障碍和混乱（不另分类）	PSYCHIATRIC DISORDERS	精神病类	110816821	REAC15Q2.txt
BLOOD THYROID STIMULATING HORMONE INCREASED	BLOOD THYROID STIMULATING HORMONE INCREASED	血促甲状腺激素升高	PITUITARY ANALYSES ANTERIOR	垂体前叶分析	ENDOCRINE INVESTIGATIONS (INCL SEX HORMONES)	内分泌系统检查（包括性激素）	INVESTIGATIONS	各类检查	110816821	REAC15Q2.txt
DISEASE RECURRENCE	DISEASE RECURRENCE	疾病复发	GENERAL SIGNS AND SYMPTOMS NEC	一般症状和体征（不另分类）	GENERAL SYSTEM DISORDERS NEC	全身系统疾病（不另分类）	GENERAL DISORDERS AND ADMINISTRATION SITE CONDITIONS	全身性疾病及给药部位各种反应	110816821	REAC15Q2.txt
DIZZINESS	DIZZINESS	头晕	NEUROLOGICAL SIGNS AND SYMPTOMS NEC	神经学症状和体征（不另分类）	NEUROLOGICAL DISORDERS NEC	神经类疾病（不另分类）	NERVOUS SYSTEM DISORDERS	各类神经系统疾病	110816821	REAC15Q2.txt
HEPATIC FUNCTION ABNORMAL	HEPATIC FUNCTION ABNORMAL	肝功能异常	HEPATIC ENZYMES AND FUNCTION ABNORMALITIES	肝酶和肝功能异常	HEPATIC AND HEPATOBILIARY DISORDERS	肝脏及肝胆类疾病	HEPATOBILIARY DISORDERS	肝胆系统疾病	110816821	REAC15Q2.txt
HYPERHIDROSIS	HYPERHIDROSIS	多汗	APOCRINE AND ECCRINE GLAND DISORDERS	顶浆分泌腺和小汗腺疾病	SKIN APPENDAGE CONDITIONS	皮肤附属物各种状况	SKIN AND SUBCUTANEOUS TISSUE DISORDERS	皮肤及皮下组织类疾病	110816821	REAC15Q2.txt
HYPERTHYROIDISM	HYPERTHYROIDISM	甲状腺功能亢进症	THYROID HYPERFUNCTION DISORDERS	各种甲状腺机能亢进疾病	THYROID GLAND DISORDERS	甲状腺类疾病	ENDOCRINE DISORDERS	内分泌系统疾病	110816821	REAC15Q2.txt
IRRITABILITY	IRRITABILITY	易激惹	EMOTIONAL AND MOOD DISTURBANCES NEC	情感和情绪障碍（不另分类）	MOOD DISORDERS AND DISTURBANCES NEC	心境障碍和混乱（不另分类）	PSYCHIATRIC DISORDERS	精神病类	110816821	REAC15Q2.txt
MEMORY IMPAIRMENT	MEMORY IMPAIRMENT	记忆受损	MEMORY LOSS (EXCL DEMENTIA)	记忆力丧失（不包括痴呆）	MENTAL IMPAIRMENT DISORDERS	精神损害类疾病	NERVOUS SYSTEM DISORDERS	各类神经系统疾病	110816821	REAC15Q2.txt
CARDIAC ARREST	CARDIAC ARREST	心脏停搏	VENTRICULAR ARRHYTHMIAS AND CARDIAC ARREST	室性心律失常和心搏停止	CARDIAC ARRHYTHMIAS	心律失常类疾病	CARDIAC DISORDERS	心脏器官疾病	110825261	REAC15Q2.txt
DRUG INEFFECTIVE	DRUG INEFFECTIVE	药物无效	THERAPEUTIC AND NONTHERAPEUTIC RESPONSES	各种治疗和非治疗反应	THERAPEUTIC AND NONTHERAPEUTIC EFFECTS (EXCL TOXICITY)	治疗性及非治疗性反应类（不包括毒性）	GENERAL DISORDERS AND ADMINISTRATION SITE CONDITIONS	全身性疾病及给药部位各种反应	110825261	REAC15Q2.txt
HYPERTHYROIDISM	HYPERTHYROIDISM	甲状腺功能亢进症	THYROID HYPERFUNCTION DISORDERS	各种甲状腺机能亢进疾病	THYROID GLAND DISORDERS	甲状腺类疾病	ENDOCRINE DISORDERS	内分泌系统疾病	110825261	REAC15Q2.txt
TRANSAMINASES INCREASED	TRANSAMINASES INCREASED	转氨酶升高	HEPATOBILIARY FUNCTION DIAGNOSTIC PROCEDURES	肝胆功能诊断性操作	HEPATOBILIARY INVESTIGATIONS	肝胆系统检查	INVESTIGATIONS	各类检查	110825261	REAC15Q2.txt
CHOLESTASIS	CHOLESTASIS	胆汁淤积	CHOLESTASIS AND JAUNDICE	胆汁淤积和黄疸类病症	HEPATIC AND HEPATOBILIARY DISORDERS	肝脏及肝胆类疾病	HEPATOBILIARY DISORDERS	肝胆系统疾病	110924221	REAC15Q2.txt
HEPATOTOXICITY	HEPATOTOXICITY	肝脏毒性	HEPATOCELLULAR DAMAGE AND HEPATITIS NEC	肝细胞损害和肝炎（不另分类）	HEPATIC AND HEPATOBILIARY DISORDERS	肝脏及肝胆类疾病	HEPATOBILIARY DISORDERS	肝胆系统疾病	110924221	REAC15Q2.txt
AGRANULOCYTOSIS	AGRANULOCYTOSIS	粒细胞缺乏症	NEUTROPENIAS	各种嗜中性白细胞减少症	WHITE BLOOD CELL DISORDERS	白血球类疾病	BLOOD AND LYMPHATIC SYSTEM DISORDERS	血液及淋巴系统疾病	111521121	REAC15Q2.txt
BRONCHOPULMONARY ASPERGILLOSIS	BRONCHOPULMONARY ASPERGILLOSIS	支气管肺曲霉病	ASPERGILLUS INFECTIONS	各种曲霉菌感染	FUNGAL INFECTIOUS DISORDERS	真菌感染性疾病	INFECTIONS AND INFESTATIONS	感染及侵染类疾病	111521121	REAC15Q2.txt
NECROSIS ISCHAEMIC	NECROSIS ISCHAEMIC	缺血性坏死	NON-SITE SPECIFIC NECROSIS AND VASCULAR INSUFFICIENCY NEC	部位不确定的坏死和血管功能障碍（不另分类）	ARTERIOSCLEROSIS, STENOSIS, VASCULAR INSUFFICIENCY AND NECROSIS	动脉硬化、狭窄、血管功能不全和坏死	VASCULAR DISORDERS	血管与淋巴管类疾病	111521121	REAC15Q2.txt
ACUTE PROMYELOCYTIC LEUKAEMIA	ACUTE PROMYELOCYTIC LEUKAEMIA	急性早幼粒细胞白血病	LEUKAEMIAS ACUTE MYELOID	各种急性髓性白血病	LEUKAEMIAS	各类白血病	NEOPLASMS BENIGN, MALIGNANT AND UNSPECIFIED (INCL CYSTS AND POLYPS)	良性、恶性及性质不明的肿瘤（包括囊状和息肉状）	111593261	REAC15Q2.txt
BRAIN DEATH	BRAIN DEATH	脑死亡	DEATH AND SUDDEN DEATH	死亡和猝死	FATAL OUTCOMES	致命后果	GENERAL DISORDERS AND ADMINISTRATION SITE CONDITIONS	全身性疾病及给药部位各种反应	111593261	REAC15Q2.txt
BRAIN OEDEMA	BRAIN OEDEMA	脑水肿	INCREASED INTRACRANIAL PRESSURE DISORDERS	各种颅内压升高	INCREASED INTRACRANIAL PRESSURE AND HYDROCEPHALUS	颅内压升高及脑积水	NERVOUS SYSTEM DISORDERS	各类神经系统疾病	111593261	REAC15Q2.txt
CEREBROVASCULAR ACCIDENT	CEREBROVASCULAR ACCIDENT	脑血管意外	CENTRAL NERVOUS SYSTEM HAEMORRHAGES AND CEREBROVASCULAR ACCIDENTS	中枢神经系统出血和脑血管意外	CENTRAL NERVOUS SYSTEM VASCULAR DISORDERS	中枢神经系统血管疾病	NERVOUS SYSTEM DISORDERS	各类神经系统疾病	111593261	REAC15Q2.txt
CONTUSION	CONTUSION	挫伤	SKIN INJURIES NEC	各种皮肤损伤（不另分类）	INJURIES NEC	各种损伤（不另分类）	INJURY, POISONING AND PROCEDURAL COMPLICATIONS	各类损伤、中毒及操作并发症	111593261	REAC15Q2.txt
HEADACHE	HEADACHE	头痛	HEADACHES NEC	各种头痛（不另分类）	HEADACHES	各类头痛	NERVOUS SYSTEM DISORDERS	各类神经系统疾病	111593261	REAC15Q2.txt
ANTI-NEUTROPHIL CYTOPLASMIC ANTIBODY POSITIVE VASCULITIS	ANTI-NEUTROPHIL CYTOPLASMIC ANTIBODY POSITIVE VASCULITIS	抗中性粒细胞胞浆抗体阳性血管炎	VASCULITIDES	脉管炎症	IMMUNE DISORDERS NEC	免疫类疾病（不另分类）	IMMUNE SYSTEM DISORDERS	免疫系统疾病	111632871	REAC15Q2.txt
OSTEOMYELITIS ACUTE	OSTEOMYELITIS ACUTE	急性骨髓炎	BONE AND JOINT INFECTIONS	骨和关节感染	INFECTIONS - PATHOGEN UNSPECIFIED	感染 - 未指明病原	INFECTIONS AND INFESTATIONS	感染及侵染类疾病	111632871	REAC15Q2.txt
AGRANULOCYTOSIS	AGRANULOCYTOSIS	粒细胞缺乏症	NEUTROPENIAS	各种嗜中性白细胞减少症	WHITE BLOOD CELL DISORDERS	白血球类疾病	BLOOD AND LYMPHATIC SYSTEM DISORDERS	血液及淋巴系统疾病	111733801	REAC15Q2.txt
ASPERGILLUS INFECTION	ASPERGILLUS INFECTION	曲霉菌感染	ASPERGILLUS INFECTIONS	各种曲霉菌感染	FUNGAL INFECTIOUS DISORDERS	真菌感染性疾病	INFECTIONS AND INFESTATIONS	感染及侵染类疾病	111733801	REAC15Q2.txt
BRONCHOPULMONARY ASPERGILLOSIS	BRONCHOPULMONARY ASPERGILLOSIS	支气管肺曲霉病	ASPERGILLUS INFECTIONS	各种曲霉菌感染	FUNGAL INFECTIOUS DISORDERS	真菌感染性疾病	INFECTIONS AND INFESTATIONS	感染及侵染类疾病	111733801	REAC15Q2.txt
CHILLS	CHILLS	寒战	FEELINGS AND SENSATIONS NEC	各种感受与感觉（不另分类）	GENERAL SYSTEM DISORDERS NEC	全身系统疾病（不另分类）	GENERAL DISORDERS AND ADMINISTRATION SITE CONDITIONS	全身性疾病及给药部位各种反应	111733801	REAC15Q2.txt
COUGH	COUGH	咳嗽	COUGHING AND ASSOCIATED SYMPTOMS	咳嗽和相关症状	RESPIRATORY DISORDERS NEC	呼吸系统疾病（不另分类）	RESPIRATORY, THORACIC AND MEDIASTINAL DISORDERS	呼吸系统、胸及纵隔疾病	111733801	REAC15Q2.txt
EYE SWELLING	EYE SWELLING	眼肿	OCULAR DISORDERS NEC	各种视觉疾病（不另分类）	EYE DISORDERS NEC	眼类疾病（不另分类）	EYE DISORDERS	眼器官疾病	111733801	REAC15Q2.txt
PYREXIA	PYREXIA	发热	FEBRILE DISORDERS	发热疾病	BODY TEMPERATURE CONDITIONS	体温状况类	GENERAL DISORDERS AND ADMINISTRATION SITE CONDITIONS	全身性疾病及给药部位各种反应	111733801	REAC15Q2.txt
SPUTUM PURULENT	SPUTUM PURULENT	脓痰	LOWER RESPIRATORY TRACT AND LUNG INFECTIONS	下呼吸道和肺部感染	INFECTIONS - PATHOGEN UNSPECIFIED	感染 - 未指明病原	INFECTIONS AND INFESTATIONS	感染及侵染类疾病	111733801	REAC15Q2.txt
ULCER	ULCER	溃疡	ULCERS NEC	各种溃疡（不另分类）	TISSUE DISORDERS NEC	组织疾病（不另分类）	GENERAL DISORDERS AND ADMINISTRATION SITE CONDITIONS	全身性疾病及给药部位各种反应	111733801	REAC15Q2.txt
AGRANULOCYTOSIS	AGRANULOCYTOSIS	粒细胞缺乏症	NEUTROPENIAS	各种嗜中性白细胞减少症	WHITE BLOOD CELL DISORDERS	白血球类疾病	BLOOD AND LYMPHATIC SYSTEM DISORDERS	血液及淋巴系统疾病	111759241	REAC15Q2.txt
BRONCHOPULMONARY ASPERGILLOSIS	BRONCHOPULMONARY ASPERGILLOSIS	支气管肺曲霉病	ASPERGILLUS INFECTIONS	各种曲霉菌感染	FUNGAL INFECTIOUS DISORDERS	真菌感染性疾病	INFECTIONS AND INFESTATIONS	感染及侵染类疾病	111759241	REAC15Q2.txt
NECROSIS ISCHAEMIC	NECROSIS ISCHAEMIC	缺血性坏死	NON-SITE SPECIFIC NECROSIS AND VASCULAR INSUFFICIENCY NEC	部位不确定的坏死和血管功能障碍（不另分类）	ARTERIOSCLEROSIS, STENOSIS, VASCULAR INSUFFICIENCY AND NECROSIS	动脉硬化、狭窄、血管功能不全和坏死	VASCULAR DISORDERS	血管与淋巴管类疾病	111759241	REAC15Q2.txt
ANTI-NEUTROPHIL CYTOPLASMIC ANTIBODY POSITIVE VASCULITIS	ANTI-NEUTROPHIL CYTOPLASMIC ANTIBODY POSITIVE VASCULITIS	抗中性粒细胞胞浆抗体阳性血管炎	VASCULITIDES	脉管炎症	IMMUNE DISORDERS NEC	免疫类疾病（不另分类）	IMMUNE SYSTEM DISORDERS	免疫系统疾病	112063971	REAC15Q2.txt
CELLULITIS	CELLULITIS	蜂窝织炎	BACTERIAL INFECTIONS NEC	各种细菌感染（不另分类）	BACTERIAL INFECTIOUS DISORDERS	细菌感染性疾病	INFECTIONS AND INFESTATIONS	感染及侵染类疾病	112063971	REAC15Q2.txt
DERMATITIS BULLOUS	DERMATITIS BULLOUS	大疱性皮炎	BULLOUS CONDITIONS	各种大疱性皮肤病	EPIDERMAL AND DERMAL CONDITIONS	表皮及真皮状况	SKIN AND SUBCUTANEOUS TISSUE DISORDERS	皮肤及皮下组织类疾病	112063971	REAC15Q2.txt
OSTEOMYELITIS	OSTEOMYELITIS	骨髓炎	BONE AND JOINT INFECTIONS	骨和关节感染	INFECTIONS - PATHOGEN UNSPECIFIED	感染 - 未指明病原	INFECTIONS AND INFESTATIONS	感染及侵染类疾病	112063971	REAC15Q2.txt
CELLULITIS	CELLULITIS	蜂窝织炎	BACTERIAL INFECTIONS NEC	各种细菌感染（不另分类）	BACTERIAL INFECTIOUS DISORDERS	细菌感染性疾病	INFECTIONS AND INFESTATIONS	感染及侵染类疾病	112091081	REAC15Q2.txt
DERMATITIS BULLOUS	DERMATITIS BULLOUS	大疱性皮炎	BULLOUS CONDITIONS	各种大疱性皮肤病	EPIDERMAL AND DERMAL CONDITIONS	表皮及真皮状况	SKIN AND SUBCUTANEOUS TISSUE DISORDERS	皮肤及皮下组织类疾病	112091081	REAC15Q2.txt
ERYTHEMA	ERYTHEMA	红斑	ERYTHEMAS	各种皮肤红斑	EPIDERMAL AND DERMAL CONDITIONS	表皮及真皮状况	SKIN AND SUBCUTANEOUS TISSUE DISORDERS	皮肤及皮下组织类疾病	112091081	REAC15Q2.txt
HYPERSENSITIVITY VASCULITIS	HYPERSENSITIVITY VASCULITIS	高敏性血管炎	SKIN VASCULITIDES	皮肤脉管炎	SKIN VASCULAR ABNORMALITIES	皮肤血管异常	SKIN AND SUBCUTANEOUS TISSUE DISORDERS	皮肤及皮下组织类疾病	112091081	REAC15Q2.txt
INFECTION	INFECTION	感染	INFECTIONS NEC	各种感染（不另分类）	INFECTIONS - PATHOGEN UNSPECIFIED	感染 - 未指明病原	INFECTIONS AND INFESTATIONS	感染及侵染类疾病	112091081	REAC15Q2.txt
OSTEOMYELITIS ACUTE	OSTEOMYELITIS ACUTE	急性骨髓炎	BONE AND JOINT INFECTIONS	骨和关节感染	INFECTIONS - PATHOGEN UNSPECIFIED	感染 - 未指明病原	INFECTIONS AND INFESTATIONS	感染及侵染类疾病	112091081	REAC15Q2.txt
PAIN IN EXTREMITY	PAIN IN EXTREMITY	肢体疼痛	MUSCULOSKELETAL AND CONNECTIVE TISSUE PAIN AND DISCOMFORT	肌肉骨骼和结缔组织的各种疼痛与不适	MUSCULOSKELETAL AND CONNECTIVE TISSUE DISORDERS NEC	肌肉骨骼和结缔组织疾病（不另分类）	MUSCULOSKELETAL AND CONNECTIVE TISSUE DISORDERS	各种肌肉骨骼及结缔组织疾病	112091081	REAC15Q2.txt
SWELLING	SWELLING	肿胀	GENERAL SIGNS AND SYMPTOMS NEC	一般症状和体征（不另分类）	GENERAL SYSTEM DISORDERS NEC	全身系统疾病（不另分类）	GENERAL DISORDERS AND ADMINISTRATION SITE CONDITIONS	全身性疾病及给药部位各种反应	112091081	REAC15Q2.txt
ANTI-NEUTROPHIL CYTOPLASMIC ANTIBODY POSITIVE VASCULITIS	ANTI-NEUTROPHIL CYTOPLASMIC ANTIBODY POSITIVE VASCULITIS	抗中性粒细胞胞浆抗体阳性血管炎	VASCULITIDES	脉管炎症	IMMUNE DISORDERS NEC	免疫类疾病（不另分类）	IMMUNE SYSTEM DISORDERS	免疫系统疾病	112113042	REAC15Q3.txt
CELLULITIS	CELLULITIS	蜂窝织炎	BACTERIAL INFECTIONS NEC	各种细菌感染（不另分类）	BACTERIAL INFECTIOUS DISORDERS	细菌感染性疾病	INFECTIONS AND INFESTATIONS	感染及侵染类疾病	112113042	REAC15Q3.txt
OSTEOMYELITIS ACUTE	OSTEOMYELITIS ACUTE	急性骨髓炎	BONE AND JOINT INFECTIONS	骨和关节感染	INFECTIONS - PATHOGEN UNSPECIFIED	感染 - 未指明病原	INFECTIONS AND INFESTATIONS	感染及侵染类疾病	112113042	REAC15Q3.txt
CELLULITIS	CELLULITIS	蜂窝织炎	BACTERIAL INFECTIONS NEC	各种细菌感染（不另分类）	BACTERIAL INFECTIOUS DISORDERS	细菌感染性疾病	INFECTIONS AND INFESTATIONS	感染及侵染类疾病	112118891	REAC15Q2.txt
HYPERSENSITIVITY VASCULITIS	HYPERSENSITIVITY VASCULITIS	高敏性血管炎	SKIN VASCULITIDES	皮肤脉管炎	SKIN VASCULAR ABNORMALITIES	皮肤血管异常	SKIN AND SUBCUTANEOUS TISSUE DISORDERS	皮肤及皮下组织类疾病	112118891	REAC15Q2.txt
OSTEOMYELITIS ACUTE	OSTEOMYELITIS ACUTE	急性骨髓炎	BONE AND JOINT INFECTIONS	骨和关节感染	INFECTIONS - PATHOGEN UNSPECIFIED	感染 - 未指明病原	INFECTIONS AND INFESTATIONS	感染及侵染类疾病	112118891	REAC15Q2.txt
ABDOMINAL PAIN	ABDOMINAL PAIN	腹痛	GASTROINTESTINAL AND ABDOMINAL PAINS (EXCL ORAL AND THROAT)	胃肠道和腹部疼痛（不包括口腔和咽喉）	GASTROINTESTINAL SIGNS AND SYMPTOMS	胃肠道系统症状和体征	GASTROINTESTINAL DISORDERS	胃肠系统疾病	112324682	REAC15Q3.txt
ALOPECIA	ALOPECIA	脱发	ALOPECIAS	各种秃头症	SKIN APPENDAGE CONDITIONS	皮肤附属物各种状况	SKIN AND SUBCUTANEOUS TISSUE DISORDERS	皮肤及皮下组织类疾病	112324682	REAC15Q3.txt
ARTHRALGIA	ARTHRALGIA	关节痛	JOINT RELATED SIGNS AND SYMPTOMS	关节相关症状和体征	JOINT DISORDERS	关节类疾病	MUSCULOSKELETAL AND CONNECTIVE TISSUE DISORDERS	各种肌肉骨骼及结缔组织疾病	112324682	REAC15Q3.txt
ATRIAL FIBRILLATION	ATRIAL FIBRILLATION	房颤	SUPRAVENTRICULAR ARRHYTHMIAS	各种室上性心律失常	CARDIAC ARRHYTHMIAS	心律失常类疾病	CARDIAC DISORDERS	心脏器官疾病	112324682	REAC15Q3.txt
DIARRHOEA	DIARRHOEA	腹泻	DIARRHOEA (EXCL INFECTIVE)	各种腹泻（不包括感染性的）	GASTROINTESTINAL MOTILITY AND DEFAECATION CONDITIONS	胃肠运动及排便状况	GASTROINTESTINAL DISORDERS	胃肠系统疾病	112324682	REAC15Q3.txt
DIZZINESS	DIZZINESS	头晕	NEUROLOGICAL SIGNS AND SYMPTOMS NEC	神经学症状和体征（不另分类）	NEUROLOGICAL DISORDERS NEC	神经类疾病（不另分类）	NERVOUS SYSTEM DISORDERS	各类神经系统疾病	112324682	REAC15Q3.txt
DRUG INEFFECTIVE	DRUG INEFFECTIVE	药物无效	THERAPEUTIC AND NONTHERAPEUTIC RESPONSES	各种治疗和非治疗反应	THERAPEUTIC AND NONTHERAPEUTIC EFFECTS (EXCL TOXICITY)	治疗性及非治疗性反应类（不包括毒性）	GENERAL DISORDERS AND ADMINISTRATION SITE CONDITIONS	全身性疾病及给药部位各种反应	112324682	REAC15Q3.txt
ENDOCRINE OPHTHALMOPATHY	ENDOCRINE OPHTHALMOPATHY	内分泌性眼病	STRUCTURAL CHANGE, DEPOSIT AND DEGENERATION OF EYE NEC	眼部结构变化、沉积和变性（不另分类）	OCULAR STRUCTURAL CHANGE, DEPOSIT AND DEGENERATION NEC	眼结构改变、沉积及变性（不另分类）	EYE DISORDERS	眼器官疾病	112324682	REAC15Q3.txt
FATIGUE	FATIGUE	疲劳	ASTHENIC CONDITIONS	虚弱状态	GENERAL SYSTEM DISORDERS NEC	全身系统疾病（不另分类）	GENERAL DISORDERS AND ADMINISTRATION SITE CONDITIONS	全身性疾病及给药部位各种反应	112324682	REAC15Q3.txt
GASTROINTESTINAL PAIN	GASTROINTESTINAL PAIN	胃肠痛	GASTROINTESTINAL AND ABDOMINAL PAINS (EXCL ORAL AND THROAT)	胃肠道和腹部疼痛（不包括口腔和咽喉）	GASTROINTESTINAL SIGNS AND SYMPTOMS	胃肠道系统症状和体征	GASTROINTESTINAL DISORDERS	胃肠系统疾病	112324682	REAC15Q3.txt
HEADACHE	HEADACHE	头痛	HEADACHES NEC	各种头痛（不另分类）	HEADACHES	各类头痛	NERVOUS SYSTEM DISORDERS	各类神经系统疾病	112324682	REAC15Q3.txt
HYPERSENSITIVITY	HYPERSENSITIVITY	超敏反应	ALLERGIC CONDITIONS NEC	各种过敏反应（不另分类）	ALLERGIC CONDITIONS	过敏类反应	IMMUNE SYSTEM DISORDERS	免疫系统疾病	112324682	REAC15Q3.txt
HYPERTHYROIDISM	HYPERTHYROIDISM	甲状腺功能亢进症	THYROID HYPERFUNCTION DISORDERS	各种甲状腺机能亢进疾病	THYROID GLAND DISORDERS	甲状腺类疾病	ENDOCRINE DISORDERS	内分泌系统疾病	112324682	REAC15Q3.txt
HYPOTHYROIDISM	HYPOTHYROIDISM	甲状腺功能减退症	THYROID HYPOFUNCTION DISORDERS	各种甲状腺机能减退疾病	THYROID GLAND DISORDERS	甲状腺类疾病	ENDOCRINE DISORDERS	内分泌系统疾病	112324682	REAC15Q3.txt
MALAISE	MALAISE	难受	ASTHENIC CONDITIONS	虚弱状态	GENERAL SYSTEM DISORDERS NEC	全身系统疾病（不另分类）	GENERAL DISORDERS AND ADMINISTRATION SITE CONDITIONS	全身性疾病及给药部位各种反应	112324682	REAC15Q3.txt
NAUSEA	NAUSEA	恶心	NAUSEA AND VOMITING SYMPTOMS	恶心和呕吐症状	GASTROINTESTINAL SIGNS AND SYMPTOMS	胃肠道系统症状和体征	GASTROINTESTINAL DISORDERS	胃肠系统疾病	112324682	REAC15Q3.txt
PRODUCT SUBSTITUTION ISSUE	PRODUCT SUBSTITUTION ISSUE	产品替换问题	PRODUCT QUALITY ISSUES NEC	产品的各种质量问题（不另分类）	PRODUCT QUALITY, SUPPLY, DISTRIBUTION, MANUFACTURING AND QUALITY SYSTEM ISSUES	产品质量、供应、经销、生产和质量系统问题	PRODUCT ISSUES	产品问题	112324682	REAC15Q3.txt
PRURITUS	PRURITUS	瘙痒	PRURITUS NEC	各种瘙痒（不另分类）	EPIDERMAL AND DERMAL CONDITIONS	表皮及真皮状况	SKIN AND SUBCUTANEOUS TISSUE DISORDERS	皮肤及皮下组织类疾病	112324682	REAC15Q3.txt
VOMITING	VOMITING	呕吐	NAUSEA AND VOMITING SYMPTOMS	恶心和呕吐症状	GASTROINTESTINAL SIGNS AND SYMPTOMS	胃肠道系统症状和体征	GASTROINTESTINAL DISORDERS	胃肠系统疾病	112324682	REAC15Q3.txt
HYPERSENSITIVITY VASCULITIS	HYPERSENSITIVITY VASCULITIS	高敏性血管炎	SKIN VASCULITIDES	皮肤脉管炎	SKIN VASCULAR ABNORMALITIES	皮肤血管异常	SKIN AND SUBCUTANEOUS TISSUE DISORDERS	皮肤及皮下组织类疾病	112328231	REAC15Q3.txt
OSTEOMYELITIS	OSTEOMYELITIS	骨髓炎	BONE AND JOINT INFECTIONS	骨和关节感染	INFECTIONS - PATHOGEN UNSPECIFIED	感染 - 未指明病原	INFECTIONS AND INFESTATIONS	感染及侵染类疾病	112328231	REAC15Q3.txt
DIARRHOEA	DIARRHOEA	腹泻	DIARRHOEA (EXCL INFECTIVE)	各种腹泻（不包括感染性的）	GASTROINTESTINAL MOTILITY AND DEFAECATION CONDITIONS	胃肠运动及排便状况	GASTROINTESTINAL DISORDERS	胃肠系统疾病	112396161	REAC15Q3.txt
DIZZINESS	DIZZINESS	头晕	NEUROLOGICAL SIGNS AND SYMPTOMS NEC	神经学症状和体征（不另分类）	NEUROLOGICAL DISORDERS NEC	神经类疾病（不另分类）	NERVOUS SYSTEM DISORDERS	各类神经系统疾病	112396161	REAC15Q3.txt
MALAISE	MALAISE	难受	ASTHENIC CONDITIONS	虚弱状态	GENERAL SYSTEM DISORDERS NEC	全身系统疾病（不另分类）	GENERAL DISORDERS AND ADMINISTRATION SITE CONDITIONS	全身性疾病及给药部位各种反应	112396161	REAC15Q3.txt
VOMITING	VOMITING	呕吐	NAUSEA AND VOMITING SYMPTOMS	恶心和呕吐症状	GASTROINTESTINAL SIGNS AND SYMPTOMS	胃肠道系统症状和体征	GASTROINTESTINAL DISORDERS	胃肠系统疾病	112396161	REAC15Q3.txt
DIARRHOEA	DIARRHOEA	腹泻	DIARRHOEA (EXCL INFECTIVE)	各种腹泻（不包括感染性的）	GASTROINTESTINAL MOTILITY AND DEFAECATION CONDITIONS	胃肠运动及排便状况	GASTROINTESTINAL DISORDERS	胃肠系统疾病	112440631	REAC15Q3.txt
NAUSEA	NAUSEA	恶心	NAUSEA AND VOMITING SYMPTOMS	恶心和呕吐症状	GASTROINTESTINAL SIGNS AND SYMPTOMS	胃肠道系统症状和体征	GASTROINTESTINAL DISORDERS	胃肠系统疾病	112440631	REAC15Q3.txt
PRURITUS	PRURITUS	瘙痒	PRURITUS NEC	各种瘙痒（不另分类）	EPIDERMAL AND DERMAL CONDITIONS	表皮及真皮状况	SKIN AND SUBCUTANEOUS TISSUE DISORDERS	皮肤及皮下组织类疾病	112440631	REAC15Q3.txt
VOMITING	VOMITING	呕吐	NAUSEA AND VOMITING SYMPTOMS	恶心和呕吐症状	GASTROINTESTINAL SIGNS AND SYMPTOMS	胃肠道系统症状和体征	GASTROINTESTINAL DISORDERS	胃肠系统疾病	112440631	REAC15Q3.txt
VITILIGO	VITILIGO	白癜风	HYPOPIGMENTATION DISORDERS	色素沉着不足疾病	PIGMENTATION DISORDERS	各类皮肤色素异常	SKIN AND SUBCUTANEOUS TISSUE DISORDERS	皮肤及皮下组织类疾病	112562931	REAC15Q3.txt
AGRANULOCYTOSIS	AGRANULOCYTOSIS	粒细胞缺乏症	NEUTROPENIAS	各种嗜中性白细胞减少症	WHITE BLOOD CELL DISORDERS	白血球类疾病	BLOOD AND LYMPHATIC SYSTEM DISORDERS	血液及淋巴系统疾病	112674101	REAC15Q3.txt
HYPERGLYCAEMIA	HYPERGLYCAEMIA	高血糖症	HYPERGLYCAEMIC CONDITIONS NEC	各种高血糖状况（不另分类）	GLUCOSE METABOLISM DISORDERS (INCL DIABETES MELLITUS)	葡萄糖代谢疾病（包括糖尿病）	METABOLISM AND NUTRITION DISORDERS	代谢及营养类疾病	112674101	REAC15Q3.txt
LIVIDITY	LIVIDITY	青紫	SKIN VASOMOTOR CONDITIONS	皮肤舒缩状态	SKIN VASCULAR ABNORMALITIES	皮肤血管异常	SKIN AND SUBCUTANEOUS TISSUE DISORDERS	皮肤及皮下组织类疾病	112857751	REAC15Q3.txt
SKIN NECROSIS	SKIN NECROSIS	皮肤坏死	DERMAL AND EPIDERMAL CONDITIONS NEC	各种表皮和真皮病症（不另分类）	EPIDERMAL AND DERMAL CONDITIONS	表皮及真皮状况	SKIN AND SUBCUTANEOUS TISSUE DISORDERS	皮肤及皮下组织类疾病	112857751	REAC15Q3.txt
AGRANULOCYTOSIS	AGRANULOCYTOSIS	粒细胞缺乏症	NEUTROPENIAS	各种嗜中性白细胞减少症	WHITE BLOOD CELL DISORDERS	白血球类疾病	BLOOD AND LYMPHATIC SYSTEM DISORDERS	血液及淋巴系统疾病	113565401	REAC15Q3.txt
ERYTHEMA	ERYTHEMA	红斑	ERYTHEMAS	各种皮肤红斑	EPIDERMAL AND DERMAL CONDITIONS	表皮及真皮状况	SKIN AND SUBCUTANEOUS TISSUE DISORDERS	皮肤及皮下组织类疾病	113565401	REAC15Q3.txt
ODYNOPHAGIA	ODYNOPHAGIA	吞咽痛	GASTROINTESTINAL SIGNS AND SYMPTOMS NEC	各种胃肠道症状和体征（不另分类）	GASTROINTESTINAL SIGNS AND SYMPTOMS	胃肠道系统症状和体征	GASTROINTESTINAL DISORDERS	胃肠系统疾病	113565401	REAC15Q3.txt
PYREXIA	PYREXIA	发热	FEBRILE DISORDERS	发热疾病	BODY TEMPERATURE CONDITIONS	体温状况类	GENERAL DISORDERS AND ADMINISTRATION SITE CONDITIONS	全身性疾病及给药部位各种反应	113565401	REAC15Q3.txt
AGRANULOCYTOSIS	AGRANULOCYTOSIS	粒细胞缺乏症	NEUTROPENIAS	各种嗜中性白细胞减少症	WHITE BLOOD CELL DISORDERS	白血球类疾病	BLOOD AND LYMPHATIC SYSTEM DISORDERS	血液及淋巴系统疾病	113746262	REAC17Q3.txt
ODYNOPHAGIA	ODYNOPHAGIA	吞咽痛	GASTROINTESTINAL SIGNS AND SYMPTOMS NEC	各种胃肠道症状和体征（不另分类）	GASTROINTESTINAL SIGNS AND SYMPTOMS	胃肠道系统症状和体征	GASTROINTESTINAL DISORDERS	胃肠系统疾病	113746262	REAC17Q3.txt
PHARYNGEAL ERYTHEMA	PHARYNGEAL ERYTHEMA	咽部红斑	PHARYNGEAL DISORDERS (EXCL INFECTIONS AND NEOPLASMS)	各种咽部疾病（不包括感染和肿瘤）	UPPER RESPIRATORY TRACT DISORDERS (EXCL INFECTIONS)	上呼吸道疾病（不包括感染）	RESPIRATORY, THORACIC AND MEDIASTINAL DISORDERS	呼吸系统、胸及纵隔疾病	113746262	REAC17Q3.txt
BLOOD CREATINE PHOSPHOKINASE INCREASED	BLOOD CREATINE PHOSPHOKINASE INCREASED	血肌酸磷酸激酶升高	SKELETAL AND CARDIAC MUSCLE ANALYSES	骨和心肌分析检验	ENZYME INVESTIGATIONS NEC	酶检查（不另分类）	INVESTIGATIONS	各类检查	113770881	REAC15Q3.txt
MYALGIA	MYALGIA	肌痛	MUSCLE PAINS	肌肉疼痛	MUSCLE DISORDERS	肌肉类疾病	MUSCULOSKELETAL AND CONNECTIVE TISSUE DISORDERS	各种肌肉骨骼及结缔组织疾病	113770881	REAC15Q3.txt
BLOOD CREATINE PHOSPHOKINASE INCREASED	BLOOD CREATINE PHOSPHOKINASE INCREASED	血肌酸磷酸激酶升高	SKELETAL AND CARDIAC MUSCLE ANALYSES	骨和心肌分析检验	ENZYME INVESTIGATIONS NEC	酶检查（不另分类）	INVESTIGATIONS	各类检查	113891741	REAC15Q3.txt
MYALGIA	MYALGIA	肌痛	MUSCLE PAINS	肌肉疼痛	MUSCLE DISORDERS	肌肉类疾病	MUSCULOSKELETAL AND CONNECTIVE TISSUE DISORDERS	各种肌肉骨骼及结缔组织疾病	113891741	REAC15Q3.txt
AGRANULOCYTOSIS	AGRANULOCYTOSIS	粒细胞缺乏症	NEUTROPENIAS	各种嗜中性白细胞减少症	WHITE BLOOD CELL DISORDERS	白血球类疾病	BLOOD AND LYMPHATIC SYSTEM DISORDERS	血液及淋巴系统疾病	113923211	REAC15Q3.txt
ODYNOPHAGIA	ODYNOPHAGIA	吞咽痛	GASTROINTESTINAL SIGNS AND SYMPTOMS NEC	各种胃肠道症状和体征（不另分类）	GASTROINTESTINAL SIGNS AND SYMPTOMS	胃肠道系统症状和体征	GASTROINTESTINAL DISORDERS	胃肠系统疾病	113923211	REAC15Q3.txt
PHARYNGEAL ERYTHEMA	PHARYNGEAL ERYTHEMA	咽部红斑	PHARYNGEAL DISORDERS (EXCL INFECTIONS AND NEOPLASMS)	各种咽部疾病（不包括感染和肿瘤）	UPPER RESPIRATORY TRACT DISORDERS (EXCL INFECTIONS)	上呼吸道疾病（不包括感染）	RESPIRATORY, THORACIC AND MEDIASTINAL DISORDERS	呼吸系统、胸及纵隔疾病	113923211	REAC15Q3.txt
PYREXIA	PYREXIA	发热	FEBRILE DISORDERS	发热疾病	BODY TEMPERATURE CONDITIONS	体温状况类	GENERAL DISORDERS AND ADMINISTRATION SITE CONDITIONS	全身性疾病及给药部位各种反应	113923211	REAC15Q3.txt
BLOOD CREATINE PHOSPHOKINASE INCREASED	BLOOD CREATINE PHOSPHOKINASE INCREASED	血肌酸磷酸激酶升高	SKELETAL AND CARDIAC MUSCLE ANALYSES	骨和心肌分析检验	ENZYME INVESTIGATIONS NEC	酶检查（不另分类）	INVESTIGATIONS	各类检查	114320641	REAC15Q3.txt
MYALGIA	MYALGIA	肌痛	MUSCLE PAINS	肌肉疼痛	MUSCLE DISORDERS	肌肉类疾病	MUSCULOSKELETAL AND CONNECTIVE TISSUE DISORDERS	各种肌肉骨骼及结缔组织疾病	114320641	REAC15Q3.txt
AGRANULOCYTOSIS	AGRANULOCYTOSIS	粒细胞缺乏症	NEUTROPENIAS	各种嗜中性白细胞减少症	WHITE BLOOD CELL DISORDERS	白血球类疾病	BLOOD AND LYMPHATIC SYSTEM DISORDERS	血液及淋巴系统疾病	114929362	REAC17Q4.txt
CAT SCRATCH DISEASE	CAT SCRATCH DISEASE	猫抓病	BARTONELLA INFECTIONS	巴尔通氏体感染	BACTERIAL INFECTIOUS DISORDERS	细菌感染性疾病	INFECTIONS AND INFESTATIONS	感染及侵染类疾病	114929362	REAC17Q4.txt
AGRANULOCYTOSIS	AGRANULOCYTOSIS	粒细胞缺乏症	NEUTROPENIAS	各种嗜中性白细胞减少症	WHITE BLOOD CELL DISORDERS	白血球类疾病	BLOOD AND LYMPHATIC SYSTEM DISORDERS	血液及淋巴系统疾病	115189001	REAC15Q3.txt
TONSILLITIS	TONSILLITIS	扁桃体炎	UPPER RESPIRATORY TRACT INFECTIONS	各种上呼吸道感染	INFECTIONS - PATHOGEN UNSPECIFIED	感染 - 未指明病原	INFECTIONS AND INFESTATIONS	感染及侵染类疾病	115189001	REAC15Q3.txt
DRUG ERUPTION	DRUG ERUPTION	药疹	DERMATITIS ASCRIBED TO SPECIFIC AGENT	特定药物引起的皮炎	EPIDERMAL AND DERMAL CONDITIONS	表皮及真皮状况	SKIN AND SUBCUTANEOUS TISSUE DISORDERS	皮肤及皮下组织类疾病	115288873	REAC15Q4.txt
PRODUCT USE ISSUE	PRODUCT USE ISSUE	产品使用问题	MEDICATION ERRORS, PRODUCT USE ERRORS AND ISSUES NEC	不另分类的各种用药错误、产品使用错误和问题	MEDICATION ERRORS AND OTHER PRODUCT USE ERRORS AND ISSUES	用药错误及其他产品使用错误和问题	INJURY, POISONING AND PROCEDURAL COMPLICATIONS	各类损伤、中毒及操作并发症	115288873	REAC15Q4.txt
AGRANULOCYTOSIS	AGRANULOCYTOSIS	粒细胞缺乏症	NEUTROPENIAS	各种嗜中性白细胞减少症	WHITE BLOOD CELL DISORDERS	白血球类疾病	BLOOD AND LYMPHATIC SYSTEM DISORDERS	血液及淋巴系统疾病	115328751	REAC15Q3.txt
TONSILLITIS	TONSILLITIS	扁桃体炎	UPPER RESPIRATORY TRACT INFECTIONS	各种上呼吸道感染	INFECTIONS - PATHOGEN UNSPECIFIED	感染 - 未指明病原	INFECTIONS AND INFESTATIONS	感染及侵染类疾病	115328751	REAC15Q3.txt
AGRANULOCYTOSIS	AGRANULOCYTOSIS	粒细胞缺乏症	NEUTROPENIAS	各种嗜中性白细胞减少症	WHITE BLOOD CELL DISORDERS	白血球类疾病	BLOOD AND LYMPHATIC SYSTEM DISORDERS	血液及淋巴系统疾病	115358342	REAC17Q1.txt
TONSILLITIS	TONSILLITIS	扁桃体炎	UPPER RESPIRATORY TRACT INFECTIONS	各种上呼吸道感染	INFECTIONS - PATHOGEN UNSPECIFIED	感染 - 未指明病原	INFECTIONS AND INFESTATIONS	感染及侵染类疾病	115358342	REAC17Q1.txt
BREAST PAIN	BREAST PAIN	乳房疼痛	BREAST SIGNS AND SYMPTOMS	乳房症状和体征	BREAST DISORDERS	乳腺类疾病	REPRODUCTIVE SYSTEM AND BREAST DISORDERS	生殖系统及乳腺疾病	115387431	REAC15Q3.txt
BREAST SWELLING	BREAST SWELLING	乳房膨胀	BREAST SIGNS AND SYMPTOMS	乳房症状和体征	BREAST DISORDERS	乳腺类疾病	REPRODUCTIVE SYSTEM AND BREAST DISORDERS	生殖系统及乳腺疾病	115387431	REAC15Q3.txt
ANAPHYLACTIC REACTION	ANAPHYLACTIC REACTION	速发严重过敏反应	ANAPHYLACTIC AND ANAPHYLACTOID RESPONSES	速发严重过敏反应与类过敏反应	ALLERGIC CONDITIONS	过敏类反应	IMMUNE SYSTEM DISORDERS	免疫系统疾病	115431001	REAC15Q3.txt
HEPATOTOXICITY	HEPATOTOXICITY	肝脏毒性	HEPATOCELLULAR DAMAGE AND HEPATITIS NEC	肝细胞损害和肝炎（不另分类）	HEPATIC AND HEPATOBILIARY DISORDERS	肝脏及肝胆类疾病	HEPATOBILIARY DISORDERS	肝胆系统疾病	115431001	REAC15Q3.txt
ANAPHYLACTIC REACTION	ANAPHYLACTIC REACTION	速发严重过敏反应	ANAPHYLACTIC AND ANAPHYLACTOID RESPONSES	速发严重过敏反应与类过敏反应	ALLERGIC CONDITIONS	过敏类反应	IMMUNE SYSTEM DISORDERS	免疫系统疾病	115640291	REAC15Q3.txt
TYPE IV HYPERSENSITIVITY REACTION	TYPE IV HYPERSENSITIVITY REACTION	IV 型超敏反应	ALLERGIC CONDITIONS NEC	各种过敏反应（不另分类）	ALLERGIC CONDITIONS	过敏类反应	IMMUNE SYSTEM DISORDERS	免疫系统疾病	115640291	REAC15Q3.txt
ANGIOEDEMA	ANGIOEDEMA	血管性水肿	ANGIOEDEMAS	各种血管性水肿	ANGIOEDEMA AND URTICARIA	血管性水肿和风疹	SKIN AND SUBCUTANEOUS TISSUE DISORDERS	皮肤及皮下组织类疾病	115828321	REAC15Q4.txt
POLYARTHRITIS	POLYARTHRITIS	多发性关节炎	ARTHROPATHIES NEC	各种关节病（不另分类）	JOINT DISORDERS	关节类疾病	MUSCULOSKELETAL AND CONNECTIVE TISSUE DISORDERS	各种肌肉骨骼及结缔组织疾病	115828321	REAC15Q4.txt
URTICARIA	URTICARIA	荨麻疹	URTICARIAS	各种荨麻疹	ANGIOEDEMA AND URTICARIA	血管性水肿和风疹	SKIN AND SUBCUTANEOUS TISSUE DISORDERS	皮肤及皮下组织类疾病	115828321	REAC15Q4.txt
AGRANULOCYTOSIS	AGRANULOCYTOSIS	粒细胞缺乏症	NEUTROPENIAS	各种嗜中性白细胞减少症	WHITE BLOOD CELL DISORDERS	白血球类疾病	BLOOD AND LYMPHATIC SYSTEM DISORDERS	血液及淋巴系统疾病	115845391	REAC15Q4.txt
CAT SCRATCH DISEASE	CAT SCRATCH DISEASE	猫抓病	BARTONELLA INFECTIONS	巴尔通氏体感染	BACTERIAL INFECTIOUS DISORDERS	细菌感染性疾病	INFECTIONS AND INFESTATIONS	感染及侵染类疾病	115845391	REAC15Q4.txt
SMALL FOR DATES BABY	SMALL FOR DATES BABY	小样儿	GESTATIONAL AGE AND WEIGHT CONDITIONS	胎龄和体重状况	NEONATAL AND PERINATAL CONDITIONS	新生儿及围产期状况	PREGNANCY, PUERPERIUM AND PERINATAL CONDITIONS	妊娠期、产褥期及围产期状况	115875451	REAC15Q4.txt
ASCITES	ASCITES	腹水	PERITONEAL AND RETROPERITONEAL DISORDERS	腹膜和腹膜后疾病	PERITONEAL AND RETROPERITONEAL CONDITIONS	腹膜及腹后膜类疾病	GASTROINTESTINAL DISORDERS	胃肠系统疾病	115941921	REAC15Q4.txt
HEPATITIS	HEPATITIS	肝炎	HEPATOCELLULAR DAMAGE AND HEPATITIS NEC	肝细胞损害和肝炎（不另分类）	HEPATIC AND HEPATOBILIARY DISORDERS	肝脏及肝胆类疾病	HEPATOBILIARY DISORDERS	肝胆系统疾病	115941921	REAC15Q4.txt
ANGIOEDEMA	ANGIOEDEMA	血管性水肿	ANGIOEDEMAS	各种血管性水肿	ANGIOEDEMA AND URTICARIA	血管性水肿和风疹	SKIN AND SUBCUTANEOUS TISSUE DISORDERS	皮肤及皮下组织类疾病	115942011	REAC15Q4.txt
POLYARTHRITIS	POLYARTHRITIS	多发性关节炎	ARTHROPATHIES NEC	各种关节病（不另分类）	JOINT DISORDERS	关节类疾病	MUSCULOSKELETAL AND CONNECTIVE TISSUE DISORDERS	各种肌肉骨骼及结缔组织疾病	115942011	REAC15Q4.txt
URTICARIA	URTICARIA	荨麻疹	URTICARIAS	各种荨麻疹	ANGIOEDEMA AND URTICARIA	血管性水肿和风疹	SKIN AND SUBCUTANEOUS TISSUE DISORDERS	皮肤及皮下组织类疾病	115942011	REAC15Q4.txt
ASCITES	ASCITES	腹水	PERITONEAL AND RETROPERITONEAL DISORDERS	腹膜和腹膜后疾病	PERITONEAL AND RETROPERITONEAL CONDITIONS	腹膜及腹后膜类疾病	GASTROINTESTINAL DISORDERS	胃肠系统疾病	115957542	REAC17Q1.txt
DRUG-INDUCED LIVER INJURY	DRUG-INDUCED LIVER INJURY	药物诱导的肝损伤	HEPATOCELLULAR DAMAGE AND HEPATITIS NEC	肝细胞损害和肝炎（不另分类）	HEPATIC AND HEPATOBILIARY DISORDERS	肝脏及肝胆类疾病	HEPATOBILIARY DISORDERS	肝胆系统疾病	115957542	REAC17Q1.txt
URTICARIA	URTICARIA	荨麻疹	URTICARIAS	各种荨麻疹	ANGIOEDEMA AND URTICARIA	血管性水肿和风疹	SKIN AND SUBCUTANEOUS TISSUE DISORDERS	皮肤及皮下组织类疾病	115957542	REAC17Q1.txt
HYPOTHYROIDISM	HYPOTHYROIDISM	甲状腺功能减退症	THYROID HYPOFUNCTION DISORDERS	各种甲状腺机能减退疾病	THYROID GLAND DISORDERS	甲状腺类疾病	ENDOCRINE DISORDERS	内分泌系统疾病	115957561	REAC15Q4.txt
ANGIOEDEMA	ANGIOEDEMA	血管性水肿	ANGIOEDEMAS	各种血管性水肿	ANGIOEDEMA AND URTICARIA	血管性水肿和风疹	SKIN AND SUBCUTANEOUS TISSUE DISORDERS	皮肤及皮下组织类疾病	115957582	REAC17Q3.txt
ANTITHYROID ARTHRITIS SYNDROME	ANTITHYROID ARTHRITIS SYNDROME	抗甲状腺关节炎综合征	ARTHROPATHIES NEC	各种关节病（不另分类）	JOINT DISORDERS	关节类疾病	MUSCULOSKELETAL AND CONNECTIVE TISSUE DISORDERS	各种肌肉骨骼及结缔组织疾病	115957582	REAC17Q3.txt
POLYARTHRITIS	POLYARTHRITIS	多发性关节炎	ARTHROPATHIES NEC	各种关节病（不另分类）	JOINT DISORDERS	关节类疾病	MUSCULOSKELETAL AND CONNECTIVE TISSUE DISORDERS	各种肌肉骨骼及结缔组织疾病	115957582	REAC17Q3.txt
URTICARIA	URTICARIA	荨麻疹	URTICARIAS	各种荨麻疹	ANGIOEDEMA AND URTICARIA	血管性水肿和风疹	SKIN AND SUBCUTANEOUS TISSUE DISORDERS	皮肤及皮下组织类疾病	115957582	REAC17Q3.txt
PANCREATITIS ACUTE	PANCREATITIS ACUTE	急性胰腺炎	ACUTE AND CHRONIC PANCREATITIS	急性及慢性胰腺炎	EXOCRINE PANCREAS CONDITIONS	胰腺外分泌疾病	GASTROINTESTINAL DISORDERS	胃肠系统疾病	116306222	REAC15Q4.txt
POLYARTHRITIS	POLYARTHRITIS	多发性关节炎	ARTHROPATHIES NEC	各种关节病（不另分类）	JOINT DISORDERS	关节类疾病	MUSCULOSKELETAL AND CONNECTIVE TISSUE DISORDERS	各种肌肉骨骼及结缔组织疾病	116330061	REAC15Q4.txt
ANAPHYLACTIC REACTION	ANAPHYLACTIC REACTION	速发严重过敏反应	ANAPHYLACTIC AND ANAPHYLACTOID RESPONSES	速发严重过敏反应与类过敏反应	ALLERGIC CONDITIONS	过敏类反应	IMMUNE SYSTEM DISORDERS	免疫系统疾病	116330071	REAC15Q4.txt
TREATMENT NONCOMPLIANCE	TREATMENT NONCOMPLIANCE	治疗不服从	THERAPEUTIC AND NONTHERAPEUTIC RESPONSES	各种治疗和非治疗反应	THERAPEUTIC AND NONTHERAPEUTIC EFFECTS (EXCL TOXICITY)	治疗性及非治疗性反应类（不包括毒性）	GENERAL DISORDERS AND ADMINISTRATION SITE CONDITIONS	全身性疾病及给药部位各种反应	116330071	REAC15Q4.txt
LUPUS-LIKE SYNDROME	LUPUS-LIKE SYNDROME	类狼疮综合征	LUPUS ERYTHEMATOSUS (INCL SUBTYPES)	红斑狼疮（包括亚型）	CONNECTIVE TISSUE DISORDERS (EXCL CONGENITAL)	结缔组织类疾病（不包括先天性）	MUSCULOSKELETAL AND CONNECTIVE TISSUE DISORDERS	各种肌肉骨骼及结缔组织疾病	116391062	REAC15Q4.txt
AGRANULOCYTOSIS	AGRANULOCYTOSIS	粒细胞缺乏症	NEUTROPENIAS	各种嗜中性白细胞减少症	WHITE BLOOD CELL DISORDERS	白血球类疾病	BLOOD AND LYMPHATIC SYSTEM DISORDERS	血液及淋巴系统疾病	116394401	REAC15Q4.txt
DIARRHOEA	DIARRHOEA	腹泻	DIARRHOEA (EXCL INFECTIVE)	各种腹泻（不包括感染性的）	GASTROINTESTINAL MOTILITY AND DEFAECATION CONDITIONS	胃肠运动及排便状况	GASTROINTESTINAL DISORDERS	胃肠系统疾病	116394401	REAC15Q4.txt
DYSPNOEA	DYSPNOEA	呼吸困难	BREATHING ABNORMALITIES	各种呼吸异常	RESPIRATORY DISORDERS NEC	呼吸系统疾病（不另分类）	RESPIRATORY, THORACIC AND MEDIASTINAL DISORDERS	呼吸系统、胸及纵隔疾病	116394401	REAC15Q4.txt
ESCHERICHIA BACTERAEMIA	ESCHERICHIA BACTERAEMIA	埃希菌菌血症	ESCHERICHIA INFECTIONS	各种埃希氏杆菌感染	BACTERIAL INFECTIOUS DISORDERS	细菌感染性疾病	INFECTIONS AND INFESTATIONS	感染及侵染类疾病	116394401	REAC15Q4.txt
NAUSEA	NAUSEA	恶心	NAUSEA AND VOMITING SYMPTOMS	恶心和呕吐症状	GASTROINTESTINAL SIGNS AND SYMPTOMS	胃肠道系统症状和体征	GASTROINTESTINAL DISORDERS	胃肠系统疾病	116394401	REAC15Q4.txt
SEPSIS	SEPSIS	脓毒症	SEPSIS, BACTERAEMIA, VIRAEMIA AND FUNGAEMIA NEC	脓毒症、菌血症、病毒血症和真菌血症（不另分类）	INFECTIONS - PATHOGEN UNSPECIFIED	感染 - 未指明病原	INFECTIONS AND INFESTATIONS	感染及侵染类疾病	116394401	REAC15Q4.txt
VOMITING	VOMITING	呕吐	NAUSEA AND VOMITING SYMPTOMS	恶心和呕吐症状	GASTROINTESTINAL SIGNS AND SYMPTOMS	胃肠道系统症状和体征	GASTROINTESTINAL DISORDERS	胃肠系统疾病	116394401	REAC15Q4.txt
CHRONIC KIDNEY DISEASE	CHRONIC KIDNEY DISEASE	慢性肾脏疾病	RENAL FAILURE AND IMPAIRMENT	肾衰和肾损害	RENAL DISORDERS (EXCL NEPHROPATHIES)	肾脏各种异常（不包括肾病）	RENAL AND URINARY DISORDERS	肾脏及泌尿系统疾病	116414431	REAC15Q4.txt
MICROSCOPIC POLYANGIITIS	MICROSCOPIC POLYANGIITIS	显微镜下型多动脉炎	VASCULITIDES NEC	各种血管炎（不另分类）	VASCULAR INFECTIONS AND INFLAMMATIONS	血管感染和炎症类疾病	VASCULAR DISORDERS	血管与淋巴管类疾病	116414431	REAC15Q4.txt
PNEUMONIA	PNEUMONIA	感染性肺炎	LOWER RESPIRATORY TRACT AND LUNG INFECTIONS	下呼吸道和肺部感染	INFECTIONS - PATHOGEN UNSPECIFIED	感染 - 未指明病原	INFECTIONS AND INFESTATIONS	感染及侵染类疾病	116414431	REAC15Q4.txt
SEPSIS	SEPSIS	脓毒症	SEPSIS, BACTERAEMIA, VIRAEMIA AND FUNGAEMIA NEC	脓毒症、菌血症、病毒血症和真菌血症（不另分类）	INFECTIONS - PATHOGEN UNSPECIFIED	感染 - 未指明病原	INFECTIONS AND INFESTATIONS	感染及侵染类疾病	116414431	REAC15Q4.txt
THERAPEUTIC RESPONSE DECREASED	THERAPEUTIC RESPONSE DECREASED	治疗反应减弱	THERAPEUTIC AND NONTHERAPEUTIC RESPONSES	各种治疗和非治疗反应	THERAPEUTIC AND NONTHERAPEUTIC EFFECTS (EXCL TOXICITY)	治疗性及非治疗性反应类（不包括毒性）	GENERAL DISORDERS AND ADMINISTRATION SITE CONDITIONS	全身性疾病及给药部位各种反应	116414431	REAC15Q4.txt
GLIOMA	GLIOMA	胶质瘤	NERVOUS SYSTEM NEOPLASMS UNSPECIFIED MALIGNANCY NEC	恶性不明确的神经系统肿瘤（不另分类）	NERVOUS SYSTEM NEOPLASMS MALIGNANT AND UNSPECIFIED NEC	神经系统恶性及性质不明的肿瘤（不另分类）	NEOPLASMS BENIGN, MALIGNANT AND UNSPECIFIED (INCL CYSTS AND POLYPS)	良性、恶性及性质不明的肿瘤（包括囊状和息肉状）	116484371	REAC15Q4.txt
NEUTROPENIA	NEUTROPENIA	中性粒细胞减少症	NEUTROPENIAS	各种嗜中性白细胞减少症	WHITE BLOOD CELL DISORDERS	白血球类疾病	BLOOD AND LYMPHATIC SYSTEM DISORDERS	血液及淋巴系统疾病	116484371	REAC15Q4.txt
MICROSCOPIC POLYANGIITIS	MICROSCOPIC POLYANGIITIS	显微镜下型多动脉炎	VASCULITIDES NEC	各种血管炎（不另分类）	VASCULAR INFECTIONS AND INFLAMMATIONS	血管感染和炎症类疾病	VASCULAR DISORDERS	血管与淋巴管类疾病	116537721	REAC15Q4.txt
MICROSCOPIC POLYANGIITIS	MICROSCOPIC POLYANGIITIS	显微镜下型多动脉炎	VASCULITIDES NEC	各种血管炎（不另分类）	VASCULAR INFECTIONS AND INFLAMMATIONS	血管感染和炎症类疾病	VASCULAR DISORDERS	血管与淋巴管类疾病	116546502	REAC17Q3.txt
AGRANULOCYTOSIS	AGRANULOCYTOSIS	粒细胞缺乏症	NEUTROPENIAS	各种嗜中性白细胞减少症	WHITE BLOOD CELL DISORDERS	白血球类疾病	BLOOD AND LYMPHATIC SYSTEM DISORDERS	血液及淋巴系统疾病	116638322	REAC17Q1.txt
EPIGLOTTITIS	EPIGLOTTITIS	会厌炎	UPPER RESPIRATORY TRACT INFECTIONS	各种上呼吸道感染	INFECTIONS - PATHOGEN UNSPECIFIED	感染 - 未指明病原	INFECTIONS AND INFESTATIONS	感染及侵染类疾病	116638322	REAC17Q1.txt
LARYNGITIS	LARYNGITIS	喉炎	UPPER RESPIRATORY TRACT INFECTIONS	各种上呼吸道感染	INFECTIONS - PATHOGEN UNSPECIFIED	感染 - 未指明病原	INFECTIONS AND INFESTATIONS	感染及侵染类疾病	116638322	REAC17Q1.txt
SEPTIC SHOCK	SEPTIC SHOCK	感染性休克	SEPSIS, BACTERAEMIA, VIRAEMIA AND FUNGAEMIA NEC	脓毒症、菌血症、病毒血症和真菌血症（不另分类）	INFECTIONS - PATHOGEN UNSPECIFIED	感染 - 未指明病原	INFECTIONS AND INFESTATIONS	感染及侵染类疾病	116638322	REAC17Q1.txt
ACUTE HEPATIC FAILURE	ACUTE HEPATIC FAILURE	急性肝衰竭	HEPATIC FAILURE AND ASSOCIATED DISORDERS	肝衰竭和相关疾病	HEPATIC AND HEPATOBILIARY DISORDERS	肝脏及肝胆类疾病	HEPATOBILIARY DISORDERS	肝胆系统疾病	116909101	REAC15Q4.txt
ACUTE KIDNEY INJURY	ACUTE KIDNEY INJURY	急性肾损伤	RENAL FAILURE AND IMPAIRMENT	肾衰和肾损害	RENAL DISORDERS (EXCL NEPHROPATHIES)	肾脏各种异常（不包括肾病）	RENAL AND URINARY DISORDERS	肾脏及泌尿系统疾病	116909101	REAC15Q4.txt
AGRANULOCYTOSIS	AGRANULOCYTOSIS	粒细胞缺乏症	NEUTROPENIAS	各种嗜中性白细胞减少症	WHITE BLOOD CELL DISORDERS	白血球类疾病	BLOOD AND LYMPHATIC SYSTEM DISORDERS	血液及淋巴系统疾病	116909101	REAC15Q4.txt
EPIGLOTTITIS	EPIGLOTTITIS	会厌炎	UPPER RESPIRATORY TRACT INFECTIONS	各种上呼吸道感染	INFECTIONS - PATHOGEN UNSPECIFIED	感染 - 未指明病原	INFECTIONS AND INFESTATIONS	感染及侵染类疾病	116909101	REAC15Q4.txt
LARYNGITIS	LARYNGITIS	喉炎	UPPER RESPIRATORY TRACT INFECTIONS	各种上呼吸道感染	INFECTIONS - PATHOGEN UNSPECIFIED	感染 - 未指明病原	INFECTIONS AND INFESTATIONS	感染及侵染类疾病	116909101	REAC15Q4.txt
SEPTIC SHOCK	SEPTIC SHOCK	感染性休克	SEPSIS, BACTERAEMIA, VIRAEMIA AND FUNGAEMIA NEC	脓毒症、菌血症、病毒血症和真菌血症（不另分类）	INFECTIONS - PATHOGEN UNSPECIFIED	感染 - 未指明病原	INFECTIONS AND INFESTATIONS	感染及侵染类疾病	116909101	REAC15Q4.txt
AGRANULOCYTOSIS	AGRANULOCYTOSIS	粒细胞缺乏症	NEUTROPENIAS	各种嗜中性白细胞减少症	WHITE BLOOD CELL DISORDERS	白血球类疾病	BLOOD AND LYMPHATIC SYSTEM DISORDERS	血液及淋巴系统疾病	117148261	REAC15Q4.txt
ATELECTASIS	ATELECTASIS	肺不张	PARENCHYMAL LUNG DISORDERS NEC	实质性肺疾病（不另分类）	LOWER RESPIRATORY TRACT DISORDERS (EXCL OBSTRUCTION AND INFECTION)	下呼吸道疾病（阻塞和感染除外）	RESPIRATORY, THORACIC AND MEDIASTINAL DISORDERS	呼吸系统、胸及纵隔疾病	117148261	REAC15Q4.txt
GRAVES' DISEASE	GRAVES' DISEASE		THYROID HYPERFUNCTION DISORDERS	各种甲状腺机能亢进疾病	THYROID GLAND DISORDERS	甲状腺类疾病	ENDOCRINE DISORDERS	内分泌系统疾病	117148261	REAC15Q4.txt
BONE MARROW FAILURE	BONE MARROW FAILURE	骨髓功能衰竭	MARROW DEPRESSION AND HYPOPLASTIC ANAEMIAS	骨髓抑制和增生不良性贫血	ANAEMIAS NONHAEMOLYTIC AND MARROW DEPRESSION	非溶血性贫血及骨髓抑制	BLOOD AND LYMPHATIC SYSTEM DISORDERS	血液及淋巴系统疾病	117148261	REAC15Q4.txt
CAT SCRATCH DISEASE	CAT SCRATCH DISEASE	猫抓病	BARTONELLA INFECTIONS	巴尔通氏体感染	BACTERIAL INFECTIOUS DISORDERS	细菌感染性疾病	INFECTIONS AND INFESTATIONS	感染及侵染类疾病	117148261	REAC15Q4.txt
DISEASE RECURRENCE	DISEASE RECURRENCE	疾病复发	GENERAL SIGNS AND SYMPTOMS NEC	一般症状和体征（不另分类）	GENERAL SYSTEM DISORDERS NEC	全身系统疾病（不另分类）	GENERAL DISORDERS AND ADMINISTRATION SITE CONDITIONS	全身性疾病及给药部位各种反应	117148261	REAC15Q4.txt
FEBRILE NEUTROPENIA	FEBRILE NEUTROPENIA	发热性中性粒细胞减少症	NEUTROPENIAS	各种嗜中性白细胞减少症	WHITE BLOOD CELL DISORDERS	白血球类疾病	BLOOD AND LYMPHATIC SYSTEM DISORDERS	血液及淋巴系统疾病	117148261	REAC15Q4.txt
HEPATOMEGALY	HEPATOMEGALY	肝肿大	HEPATOBILIARY SIGNS AND SYMPTOMS	肝胆症状和体征	HEPATIC AND HEPATOBILIARY DISORDERS	肝脏及肝胆类疾病	HEPATOBILIARY DISORDERS	肝胆系统疾病	117148261	REAC15Q4.txt
LEFT VENTRICULAR DYSFUNCTION	LEFT VENTRICULAR DYSFUNCTION	左心室功能障碍	MYOCARDIAL DISORDERS NEC	各种心肌疾病（不另分类）	MYOCARDIAL DISORDERS	心肌类疾病	CARDIAC DISORDERS	心脏器官疾病	117148261	REAC15Q4.txt
LIVER DISORDER	LIVER DISORDER	肝脏疾病	HEPATIC AND HEPATOBILIARY DISORDERS NEC	各种肝脏及肝胆疾病（不另分类）	HEPATIC AND HEPATOBILIARY DISORDERS	肝脏及肝胆类疾病	HEPATOBILIARY DISORDERS	肝胆系统疾病	117148261	REAC15Q4.txt
OPPORTUNISTIC INFECTION	OPPORTUNISTIC INFECTION	机会感染	INFECTIONS NEC	各种感染（不另分类）	INFECTIONS - PATHOGEN UNSPECIFIED	感染 - 未指明病原	INFECTIONS AND INFESTATIONS	感染及侵染类疾病	117148261	REAC15Q4.txt
PELIOSIS HEPATIS	PELIOSIS HEPATIS	肝紫癜	HEPATOCELLULAR DAMAGE AND HEPATITIS NEC	肝细胞损害和肝炎（不另分类）	HEPATIC AND HEPATOBILIARY DISORDERS	肝脏及肝胆类疾病	HEPATOBILIARY DISORDERS	肝胆系统疾病	117148261	REAC15Q4.txt
PLATELET COUNT DECREASED	PLATELET COUNT DECREASED	血小板计数降低	PLATELET ANALYSES	血小板分析	HAEMATOLOGY INVESTIGATIONS (INCL BLOOD GROUPS)	血液类检查（包括血型）	INVESTIGATIONS	各类检查	117148261	REAC15Q4.txt
PLEURAL EFFUSION	PLEURAL EFFUSION	胸腔积液	PNEUMOTHORAX AND PLEURAL EFFUSIONS NEC	气胸和胸腔积液 （不另分类）	PLEURAL DISORDERS	胸膜类疾病	RESPIRATORY, THORACIC AND MEDIASTINAL DISORDERS	呼吸系统、胸及纵隔疾病	117148261	REAC15Q4.txt
HYPERTHYROIDISM	HYPERTHYROIDISM	甲状腺功能亢进症	THYROID HYPERFUNCTION DISORDERS	各种甲状腺机能亢进疾病	THYROID GLAND DISORDERS	甲状腺类疾病	ENDOCRINE DISORDERS	内分泌系统疾病	117149291	REAC15Q4.txt
PRURITUS	PRURITUS	瘙痒	PRURITUS NEC	各种瘙痒（不另分类）	EPIDERMAL AND DERMAL CONDITIONS	表皮及真皮状况	SKIN AND SUBCUTANEOUS TISSUE DISORDERS	皮肤及皮下组织类疾病	117149291	REAC15Q4.txt
HEPATITIS CHOLESTATIC	HEPATITIS CHOLESTATIC	胆汁淤积性肝炎	CHOLESTASIS AND JAUNDICE	胆汁淤积和黄疸类病症	HEPATIC AND HEPATOBILIARY DISORDERS	肝脏及肝胆类疾病	HEPATOBILIARY DISORDERS	肝胆系统疾病	117175324	REAC17Q4.txt
HEPATITIS CHOLESTATIC	HEPATITIS CHOLESTATIC	胆汁淤积性肝炎	CHOLESTASIS AND JAUNDICE	胆汁淤积和黄疸类病症	HEPATIC AND HEPATOBILIARY DISORDERS	肝脏及肝胆类疾病	HEPATOBILIARY DISORDERS	肝胆系统疾病	117175334	REAC17Q4.txt
AGRANULOCYTOSIS	AGRANULOCYTOSIS	粒细胞缺乏症	NEUTROPENIAS	各种嗜中性白细胞减少症	WHITE BLOOD CELL DISORDERS	白血球类疾病	BLOOD AND LYMPHATIC SYSTEM DISORDERS	血液及淋巴系统疾病	117277912	REAC16Q3.txt
ANAEMIA	ANAEMIA	贫血	ANAEMIAS NEC	各种贫血（不另分类）	ANAEMIAS NONHAEMOLYTIC AND MARROW DEPRESSION	非溶血性贫血及骨髓抑制	BLOOD AND LYMPHATIC SYSTEM DISORDERS	血液及淋巴系统疾病	117277912	REAC16Q3.txt
BONE MARROW FAILURE	BONE MARROW FAILURE	骨髓功能衰竭	MARROW DEPRESSION AND HYPOPLASTIC ANAEMIAS	骨髓抑制和增生不良性贫血	ANAEMIAS NONHAEMOLYTIC AND MARROW DEPRESSION	非溶血性贫血及骨髓抑制	BLOOD AND LYMPHATIC SYSTEM DISORDERS	血液及淋巴系统疾病	117277912	REAC16Q3.txt
FEBRILE NEUTROPENIA	FEBRILE NEUTROPENIA	发热性中性粒细胞减少症	NEUTROPENIAS	各种嗜中性白细胞减少症	WHITE BLOOD CELL DISORDERS	白血球类疾病	BLOOD AND LYMPHATIC SYSTEM DISORDERS	血液及淋巴系统疾病	117277912	REAC16Q3.txt
THROMBOCYTOPENIA	THROMBOCYTOPENIA	血小板减少症	THROMBOCYTOPENIAS	各种血小板减少症	PLATELET DISORDERS	血小板类疾病	BLOOD AND LYMPHATIC SYSTEM DISORDERS	血液及淋巴系统疾病	117277912	REAC16Q3.txt
VISUAL IMPAIRMENT	VISUAL IMPAIRMENT	视觉损害	VISUAL IMPAIRMENT AND BLINDNESS (EXCL COLOUR BLINDNESS)	视觉损害和失明（色盲除外）	VISION DISORDERS	各种视觉障碍	EYE DISORDERS	眼器官疾病	117604942	REAC15Q4.txt
PANCREATITIS ACUTE	PANCREATITIS ACUTE	急性胰腺炎	ACUTE AND CHRONIC PANCREATITIS	急性及慢性胰腺炎	EXOCRINE PANCREAS CONDITIONS	胰腺外分泌疾病	GASTROINTESTINAL DISORDERS	胃肠系统疾病	117622861	REAC15Q4.txt
PANCREATITIS ACUTE	PANCREATITIS ACUTE	急性胰腺炎	ACUTE AND CHRONIC PANCREATITIS	急性及慢性胰腺炎	EXOCRINE PANCREAS CONDITIONS	胰腺外分泌疾病	GASTROINTESTINAL DISORDERS	胃肠系统疾病	117684201	REAC15Q4.txt
PANCREATITIS ACUTE	PANCREATITIS ACUTE	急性胰腺炎	ACUTE AND CHRONIC PANCREATITIS	急性及慢性胰腺炎	EXOCRINE PANCREAS CONDITIONS	胰腺外分泌疾病	GASTROINTESTINAL DISORDERS	胃肠系统疾病	117715692	REAC17Q1.txt
AGRANULOCYTOSIS	AGRANULOCYTOSIS	粒细胞缺乏症	NEUTROPENIAS	各种嗜中性白细胞减少症	WHITE BLOOD CELL DISORDERS	白血球类疾病	BLOOD AND LYMPHATIC SYSTEM DISORDERS	血液及淋巴系统疾病	117779231	REAC15Q4.txt
ANAEMIA	ANAEMIA	贫血	ANAEMIAS NEC	各种贫血（不另分类）	ANAEMIAS NONHAEMOLYTIC AND MARROW DEPRESSION	非溶血性贫血及骨髓抑制	BLOOD AND LYMPHATIC SYSTEM DISORDERS	血液及淋巴系统疾病	117779231	REAC15Q4.txt
BONE MARROW DISORDER	BONE MARROW DISORDER	骨髓疾病	HAEMATOLOGICAL DISORDERS	各种血液疾病	HAEMATOLOGICAL DISORDERS NEC	血液异常类（不另分类）	BLOOD AND LYMPHATIC SYSTEM DISORDERS	血液及淋巴系统疾病	117779231	REAC15Q4.txt
CEREBRAL VENOUS THROMBOSIS	CEREBRAL VENOUS THROMBOSIS	脑静脉血栓形成	CEREBROVASCULAR VENOUS AND SINUS THROMBOSIS	脑血管静脉和静脉窦血栓形成	CENTRAL NERVOUS SYSTEM VASCULAR DISORDERS	中枢神经系统血管疾病	NERVOUS SYSTEM DISORDERS	各类神经系统疾病	117779231	REAC15Q4.txt
FEBRILE NEUTROPENIA	FEBRILE NEUTROPENIA	发热性中性粒细胞减少症	NEUTROPENIAS	各种嗜中性白细胞减少症	WHITE BLOOD CELL DISORDERS	白血球类疾病	BLOOD AND LYMPHATIC SYSTEM DISORDERS	血液及淋巴系统疾病	117779231	REAC15Q4.txt
PERIORBITAL CELLULITIS	PERIORBITAL CELLULITIS	眶周蜂窝织炎	BACTERIAL INFECTIONS NEC	各种细菌感染（不另分类）	BACTERIAL INFECTIOUS DISORDERS	细菌感染性疾病	INFECTIONS AND INFESTATIONS	感染及侵染类疾病	117779231	REAC15Q4.txt
RETICULOCYTOPENIA	RETICULOCYTOPENIA	网织红细胞减少症	RED BLOOD CELL ABNORMAL FINDINGS NEC	各种红细胞异常发现（不另分类）	RED BLOOD CELL DISORDERS	红血球类疾病	BLOOD AND LYMPHATIC SYSTEM DISORDERS	血液及淋巴系统疾病	117779231	REAC15Q4.txt
SYSTEMIC CANDIDA	SYSTEMIC CANDIDA	全身性念珠菌病	CANDIDA INFECTIONS	各种念珠菌感染	FUNGAL INFECTIOUS DISORDERS	真菌感染性疾病	INFECTIONS AND INFESTATIONS	感染及侵染类疾病	117779231	REAC15Q4.txt
THROMBOCYTOPENIA	THROMBOCYTOPENIA	血小板减少症	THROMBOCYTOPENIAS	各种血小板减少症	PLATELET DISORDERS	血小板类疾病	BLOOD AND LYMPHATIC SYSTEM DISORDERS	血液及淋巴系统疾病	117779231	REAC15Q4.txt
THYROTOXIC CRISIS	THYROTOXIC CRISIS	甲状腺毒危象	THYROID HYPERFUNCTION DISORDERS	各种甲状腺机能亢进疾病	THYROID GLAND DISORDERS	甲状腺类疾病	ENDOCRINE DISORDERS	内分泌系统疾病	117779231	REAC15Q4.txt
TOXICITY TO VARIOUS AGENTS	TOXICITY TO VARIOUS AGENTS	各种制剂毒性	POISONING AND TOXICITY	中毒与毒性	EXPOSURES, CHEMICAL INJURIES AND POISONING	暴露、化学伤和中毒	INJURY, POISONING AND PROCEDURAL COMPLICATIONS	各类损伤、中毒及操作并发症	117779231	REAC15Q4.txt
HEPATIC FAILURE	HEPATIC FAILURE	肝衰竭	HEPATIC FAILURE AND ASSOCIATED DISORDERS	肝衰竭和相关疾病	HEPATIC AND HEPATOBILIARY DISORDERS	肝脏及肝胆类疾病	HEPATOBILIARY DISORDERS	肝胆系统疾病	117839181	REAC15Q4.txt
TACHYCARDIA	TACHYCARDIA	心动过速	RATE AND RHYTHM DISORDERS NEC	心率和节律异常（不另分类）	CARDIAC ARRHYTHMIAS	心律失常类疾病	CARDIAC DISORDERS	心脏器官疾病	117839181	REAC15Q4.txt
HYPERSENSITIVITY	HYPERSENSITIVITY	超敏反应	ALLERGIC CONDITIONS NEC	各种过敏反应（不另分类）	ALLERGIC CONDITIONS	过敏类反应	IMMUNE SYSTEM DISORDERS	免疫系统疾病	117873691	REAC15Q4.txt
RASH	RASH	皮疹	RASHES, ERUPTIONS AND EXANTHEMS NEC	出疹、发疹和皮疹（不另分类）	EPIDERMAL AND DERMAL CONDITIONS	表皮及真皮状况	SKIN AND SUBCUTANEOUS TISSUE DISORDERS	皮肤及皮下组织类疾病	117873691	REAC15Q4.txt
DRUG-INDUCED LIVER INJURY	DRUG-INDUCED LIVER INJURY	药物诱导的肝损伤	HEPATOCELLULAR DAMAGE AND HEPATITIS NEC	肝细胞损害和肝炎（不另分类）	HEPATIC AND HEPATOBILIARY DISORDERS	肝脏及肝胆类疾病	HEPATOBILIARY DISORDERS	肝胆系统疾病	117927091	REAC15Q4.txt
HEPATIC FAILURE	HEPATIC FAILURE	肝衰竭	HEPATIC FAILURE AND ASSOCIATED DISORDERS	肝衰竭和相关疾病	HEPATIC AND HEPATOBILIARY DISORDERS	肝脏及肝胆类疾病	HEPATOBILIARY DISORDERS	肝胆系统疾病	117927091	REAC15Q4.txt
HEPATOCELLULAR INJURY	HEPATOCELLULAR INJURY	肝细胞损伤	HEPATOCELLULAR DAMAGE AND HEPATITIS NEC	肝细胞损害和肝炎（不另分类）	HEPATIC AND HEPATOBILIARY DISORDERS	肝脏及肝胆类疾病	HEPATOBILIARY DISORDERS	肝胆系统疾病	117927091	REAC15Q4.txt
HEPATOTOXICITY	HEPATOTOXICITY	肝脏毒性	HEPATOCELLULAR DAMAGE AND HEPATITIS NEC	肝细胞损害和肝炎（不另分类）	HEPATIC AND HEPATOBILIARY DISORDERS	肝脏及肝胆类疾病	HEPATOBILIARY DISORDERS	肝胆系统疾病	117927091	REAC15Q4.txt
TACHYCARDIA	TACHYCARDIA	心动过速	RATE AND RHYTHM DISORDERS NEC	心率和节律异常（不另分类）	CARDIAC ARRHYTHMIAS	心律失常类疾病	CARDIAC DISORDERS	心脏器官疾病	117927091	REAC15Q4.txt
ACUTE KIDNEY INJURY	ACUTE KIDNEY INJURY	急性肾损伤	RENAL FAILURE AND IMPAIRMENT	肾衰和肾损害	RENAL DISORDERS (EXCL NEPHROPATHIES)	肾脏各种异常（不包括肾病）	RENAL AND URINARY DISORDERS	肾脏及泌尿系统疾病	117961353	REAC17Q2.txt
AGRANULOCYTOSIS	AGRANULOCYTOSIS	粒细胞缺乏症	NEUTROPENIAS	各种嗜中性白细胞减少症	WHITE BLOOD CELL DISORDERS	白血球类疾病	BLOOD AND LYMPHATIC SYSTEM DISORDERS	血液及淋巴系统疾病	117961353	REAC17Q2.txt
PNEUMONIA	PNEUMONIA	感染性肺炎	LOWER RESPIRATORY TRACT AND LUNG INFECTIONS	下呼吸道和肺部感染	INFECTIONS - PATHOGEN UNSPECIFIED	感染 - 未指明病原	INFECTIONS AND INFESTATIONS	感染及侵染类疾病	117961353	REAC17Q2.txt
SEPSIS	SEPSIS	脓毒症	SEPSIS, BACTERAEMIA, VIRAEMIA AND FUNGAEMIA NEC	脓毒症、菌血症、病毒血症和真菌血症（不另分类）	INFECTIONS - PATHOGEN UNSPECIFIED	感染 - 未指明病原	INFECTIONS AND INFESTATIONS	感染及侵染类疾病	117961353	REAC17Q2.txt
CONDITION AGGRAVATED	CONDITION AGGRAVATED	病情恶化	GENERAL SIGNS AND SYMPTOMS NEC	一般症状和体征（不另分类）	GENERAL SYSTEM DISORDERS NEC	全身系统疾病（不另分类）	GENERAL DISORDERS AND ADMINISTRATION SITE CONDITIONS	全身性疾病及给药部位各种反应	118042421	REAC15Q4.txt
GUILLAIN-BARRE SYNDROME	GUILLAIN-BARRE SYNDROME	格林巴利综合征	ACUTE POLYNEUROPATHIES	各种急性多发性神经病	PERIPHERAL NEUROPATHIES	外周神经类疾病	NERVOUS SYSTEM DISORDERS	各类神经系统疾病	118042421	REAC15Q4.txt
GUILLAIN-BARRE SYNDROME	GUILLAIN-BARRE SYNDROME	格林巴利综合征	ACUTE POLYNEUROPATHIES	各种急性多发性神经病	PERIPHERAL NEUROPATHIES	外周神经类疾病	NERVOUS SYSTEM DISORDERS	各类神经系统疾病	118112201	REAC15Q4.txt
GUILLAIN-BARRE SYNDROME	GUILLAIN-BARRE SYNDROME	格林巴利综合征	ACUTE POLYNEUROPATHIES	各种急性多发性神经病	PERIPHERAL NEUROPATHIES	外周神经类疾病	NERVOUS SYSTEM DISORDERS	各类神经系统疾病	118204041	REAC15Q4.txt
PANCREATITIS ACUTE	PANCREATITIS ACUTE	急性胰腺炎	ACUTE AND CHRONIC PANCREATITIS	急性及慢性胰腺炎	EXOCRINE PANCREAS CONDITIONS	胰腺外分泌疾病	GASTROINTESTINAL DISORDERS	胃肠系统疾病	118321801	REAC15Q4.txt
SERUM SICKNESS	SERUM SICKNESS	血清病	ALLERGIC CONDITIONS NEC	各种过敏反应（不另分类）	ALLERGIC CONDITIONS	过敏类反应	IMMUNE SYSTEM DISORDERS	免疫系统疾病	118339591	REAC15Q4.txt
ANGIOEDEMA	ANGIOEDEMA	血管性水肿	ANGIOEDEMAS	各种血管性水肿	ANGIOEDEMA AND URTICARIA	血管性水肿和风疹	SKIN AND SUBCUTANEOUS TISSUE DISORDERS	皮肤及皮下组织类疾病	118353073	REAC17Q3.txt
ABDOMINAL DISTENSION	ABDOMINAL DISTENSION	腹胀	FLATULENCE, BLOATING AND DISTENSION	肠胃胀气、气胀和膨胀	GASTROINTESTINAL SIGNS AND SYMPTOMS	胃肠道系统症状和体征	GASTROINTESTINAL DISORDERS	胃肠系统疾病	118355741	REAC15Q4.txt
ADRENAL INSUFFICIENCY	ADRENAL INSUFFICIENCY	肾上腺功能不全	ADRENAL CORTICAL HYPOFUNCTIONS	各种肾上腺皮质机能减退	ADRENAL GLAND DISORDERS	肾上腺类疾病	ENDOCRINE DISORDERS	内分泌系统疾病	118355741	REAC15Q4.txt
DIABETES MELLITUS	DIABETES MELLITUS	糖尿病	DIABETES MELLITUS (INCL SUBTYPES)	各种糖尿病（包括亚型）	GLUCOSE METABOLISM DISORDERS (INCL DIABETES MELLITUS)	葡萄糖代谢疾病（包括糖尿病）	METABOLISM AND NUTRITION DISORDERS	代谢及营养类疾病	118355741	REAC15Q4.txt
LUPUS-LIKE SYNDROME	LUPUS-LIKE SYNDROME	类狼疮综合征	LUPUS ERYTHEMATOSUS (INCL SUBTYPES)	红斑狼疮（包括亚型）	CONNECTIVE TISSUE DISORDERS (EXCL CONGENITAL)	结缔组织类疾病（不包括先天性）	MUSCULOSKELETAL AND CONNECTIVE TISSUE DISORDERS	各种肌肉骨骼及结缔组织疾病	118355741	REAC15Q4.txt
PANIC ATTACK	PANIC ATTACK	惊恐发作	PANIC ATTACKS AND DISORDERS	惊恐发作和惊恐障碍	ANXIETY DISORDERS AND SYMPTOMS	焦虑症及症状	PSYCHIATRIC DISORDERS	精神病类	118355741	REAC15Q4.txt
SYSTEMIC CANDIDA	SYSTEMIC CANDIDA	全身性念珠菌病	CANDIDA INFECTIONS	各种念珠菌感染	FUNGAL INFECTIOUS DISORDERS	真菌感染性疾病	INFECTIONS AND INFESTATIONS	感染及侵染类疾病	118355741	REAC15Q4.txt
TOOTH DISORDER	TOOTH DISORDER	牙病	DENTAL DISORDERS NEC	各种牙齿疾病（不另分类）	DENTAL AND GINGIVAL CONDITIONS	牙齿和牙龈类疾病	GASTROINTESTINAL DISORDERS	胃肠系统疾病	118355741	REAC15Q4.txt
WEIGHT INCREASED	WEIGHT INCREASED	体重增加	PHYSICAL EXAMINATION PROCEDURES AND ORGAN SYSTEM STATUS	体检步骤和器官系统状态	PHYSICAL EXAMINATION AND ORGAN SYSTEM STATUS TOPICS	体检和器官系统状态主题	INVESTIGATIONS	各类检查	118355741	REAC15Q4.txt
ALANINE AMINOTRANSFERASE INCREASED	ALANINE AMINOTRANSFERASE INCREASED	丙氨酸氨基转移酶升高	HEPATOBILIARY FUNCTION DIAGNOSTIC PROCEDURES	肝胆功能诊断性操作	HEPATOBILIARY INVESTIGATIONS	肝胆系统检查	INVESTIGATIONS	各类检查	118394521	REAC15Q4.txt
ANTINUCLEAR ANTIBODY POSITIVE	ANTINUCLEAR ANTIBODY POSITIVE	抗核抗体阳性	AUTOIMMUNITY ANALYSES	各种自身免疫分析	IMMUNOLOGY AND ALLERGY INVESTIGATIONS	免疫及过敏类检查	INVESTIGATIONS	各类检查	118394521	REAC15Q4.txt
ASPARTATE AMINOTRANSFERASE INCREASED	ASPARTATE AMINOTRANSFERASE INCREASED	天门冬氨酸氨基转移酶升高	HEPATOBILIARY FUNCTION DIAGNOSTIC PROCEDURES	肝胆功能诊断性操作	HEPATOBILIARY INVESTIGATIONS	肝胆系统检查	INVESTIGATIONS	各类检查	118394521	REAC15Q4.txt
AUTOIMMUNE HEPATITIS	AUTOIMMUNE HEPATITIS	自身免疫性肝炎	HEPATOCELLULAR DAMAGE AND HEPATITIS NEC	肝细胞损害和肝炎（不另分类）	HEPATIC AND HEPATOBILIARY DISORDERS	肝脏及肝胆类疾病	HEPATOBILIARY DISORDERS	肝胆系统疾病	118394521	REAC15Q4.txt
BLOOD BILIRUBIN INCREASED	BLOOD BILIRUBIN INCREASED	血胆红素升高	HEPATOBILIARY FUNCTION DIAGNOSTIC PROCEDURES	肝胆功能诊断性操作	HEPATOBILIARY INVESTIGATIONS	肝胆系统检查	INVESTIGATIONS	各类检查	118394521	REAC15Q4.txt
DRUG-INDUCED LIVER INJURY	DRUG-INDUCED LIVER INJURY	药物诱导的肝损伤	HEPATOCELLULAR DAMAGE AND HEPATITIS NEC	肝细胞损害和肝炎（不另分类）	HEPATIC AND HEPATOBILIARY DISORDERS	肝脏及肝胆类疾病	HEPATOBILIARY DISORDERS	肝胆系统疾病	118394521	REAC15Q4.txt
INFECTION	INFECTION	感染	INFECTIONS NEC	各种感染（不另分类）	INFECTIONS - PATHOGEN UNSPECIFIED	感染 - 未指明病原	INFECTIONS AND INFESTATIONS	感染及侵染类疾病	118394521	REAC15Q4.txt
RHINITIS ALLERGIC	RHINITIS ALLERGIC	过敏性鼻炎	NASAL CONGESTION AND INFLAMMATIONS	鼻充血和炎症	UPPER RESPIRATORY TRACT DISORDERS (EXCL INFECTIONS)	上呼吸道疾病（不包括感染）	RESPIRATORY, THORACIC AND MEDIASTINAL DISORDERS	呼吸系统、胸及纵隔疾病	118394521	REAC15Q4.txt
SMOOTH MUSCLE ANTIBODY POSITIVE	SMOOTH MUSCLE ANTIBODY POSITIVE	平滑肌抗体阳性	AUTOIMMUNITY ANALYSES	各种自身免疫分析	IMMUNOLOGY AND ALLERGY INVESTIGATIONS	免疫及过敏类检查	INVESTIGATIONS	各类检查	118394521	REAC15Q4.txt
UPPER RESPIRATORY TRACT INFECTION	UPPER RESPIRATORY TRACT INFECTION	上呼吸道感染	UPPER RESPIRATORY TRACT INFECTIONS	各种上呼吸道感染	INFECTIONS - PATHOGEN UNSPECIFIED	感染 - 未指明病原	INFECTIONS AND INFESTATIONS	感染及侵染类疾病	118394521	REAC15Q4.txt
SERUM SICKNESS	SERUM SICKNESS	血清病	ALLERGIC CONDITIONS NEC	各种过敏反应（不另分类）	ALLERGIC CONDITIONS	过敏类反应	IMMUNE SYSTEM DISORDERS	免疫系统疾病	118415191	REAC15Q4.txt
ANGIOEDEMA	ANGIOEDEMA	血管性水肿	ANGIOEDEMAS	各种血管性水肿	ANGIOEDEMA AND URTICARIA	血管性水肿和风疹	SKIN AND SUBCUTANEOUS TISSUE DISORDERS	皮肤及皮下组织类疾病	118415401	REAC15Q4.txt
SERUM SICKNESS	SERUM SICKNESS	血清病	ALLERGIC CONDITIONS NEC	各种过敏反应（不另分类）	ALLERGIC CONDITIONS	过敏类反应	IMMUNE SYSTEM DISORDERS	免疫系统疾病	118442403	REAC17Q2.txt
GUILLAIN-BARRE SYNDROME	GUILLAIN-BARRE SYNDROME	格林巴利综合征	ACUTE POLYNEUROPATHIES	各种急性多发性神经病	PERIPHERAL NEUROPATHIES	外周神经类疾病	NERVOUS SYSTEM DISORDERS	各类神经系统疾病	118558971	REAC15Q4.txt
GUILLAIN-BARRE SYNDROME	GUILLAIN-BARRE SYNDROME	格林巴利综合征	ACUTE POLYNEUROPATHIES	各种急性多发性神经病	PERIPHERAL NEUROPATHIES	外周神经类疾病	NERVOUS SYSTEM DISORDERS	各类神经系统疾病	118677211	REAC15Q4.txt
GUILLAIN-BARRE SYNDROME	GUILLAIN-BARRE SYNDROME	格林巴利综合征	ACUTE POLYNEUROPATHIES	各种急性多发性神经病	PERIPHERAL NEUROPATHIES	外周神经类疾病	NERVOUS SYSTEM DISORDERS	各类神经系统疾病	118713041	REAC15Q4.txt
ANGIOEDEMA	ANGIOEDEMA	血管性水肿	ANGIOEDEMAS	各种血管性水肿	ANGIOEDEMA AND URTICARIA	血管性水肿和风疹	SKIN AND SUBCUTANEOUS TISSUE DISORDERS	皮肤及皮下组织类疾病	118714211	REAC15Q4.txt
PULMONARY HYPERTENSION	PULMONARY HYPERTENSION	肺性高血压	PULMONARY HYPERTENSIONS	各种肺动脉高压	PULMONARY VASCULAR DISORDERS	肺血管类疾病	RESPIRATORY, THORACIC AND MEDIASTINAL DISORDERS	呼吸系统、胸及纵隔疾病	118714221	REAC15Q4.txt
THYROTOXIC CRISIS	THYROTOXIC CRISIS	甲状腺毒危象	THYROID HYPERFUNCTION DISORDERS	各种甲状腺机能亢进疾病	THYROID GLAND DISORDERS	甲状腺类疾病	ENDOCRINE DISORDERS	内分泌系统疾病	118714221	REAC15Q4.txt
WITHDRAWAL SYNDROME	WITHDRAWAL SYNDROME	戒断综合征	WITHDRAWAL AND REBOUND EFFECTS	各种停药与反弹效应	THERAPEUTIC AND NONTHERAPEUTIC EFFECTS (EXCL TOXICITY)	治疗性及非治疗性反应类（不包括毒性）	GENERAL DISORDERS AND ADMINISTRATION SITE CONDITIONS	全身性疾病及给药部位各种反应	118714221	REAC15Q4.txt
SERUM SICKNESS	SERUM SICKNESS	血清病	ALLERGIC CONDITIONS NEC	各种过敏反应（不另分类）	ALLERGIC CONDITIONS	过敏类反应	IMMUNE SYSTEM DISORDERS	免疫系统疾病	118714231	REAC15Q4.txt
GUILLAIN-BARRE SYNDROME	GUILLAIN-BARRE SYNDROME	格林巴利综合征	ACUTE POLYNEUROPATHIES	各种急性多发性神经病	PERIPHERAL NEUROPATHIES	外周神经类疾病	NERVOUS SYSTEM DISORDERS	各类神经系统疾病	118742723	REAC17Q2.txt
ALOPECIA	ALOPECIA	脱发	ALOPECIAS	各种秃头症	SKIN APPENDAGE CONDITIONS	皮肤附属物各种状况	SKIN AND SUBCUTANEOUS TISSUE DISORDERS	皮肤及皮下组织类疾病	118781271	REAC15Q4.txt
DEPRESSION	DEPRESSION	抑郁	DEPRESSIVE DISORDERS	各种抑郁病	DEPRESSED MOOD DISORDERS AND DISTURBANCES	抑郁性心境障碍和混乱	PSYCHIATRIC DISORDERS	精神病类	118781271	REAC15Q4.txt
HYPERSOMNIA	HYPERSOMNIA	睡眠过度	NARCOLEPSY AND HYPERSOMNIA	发作性睡病和睡眠过度	SLEEP DISTURBANCES (INCL SUBTYPES)	睡眠类障碍（包括各种亚型）	NERVOUS SYSTEM DISORDERS	各类神经系统疾病	118781271	REAC15Q4.txt
IMPAIRED HEALING	IMPAIRED HEALING	愈合不良	HEALING ABNORMAL NEC	愈合异常（不另分类）	TISSUE DISORDERS NEC	组织疾病（不另分类）	GENERAL DISORDERS AND ADMINISTRATION SITE CONDITIONS	全身性疾病及给药部位各种反应	118781271	REAC15Q4.txt
INSOMNIA	INSOMNIA	失眠	DISTURBANCES IN INITIATING AND MAINTAINING SLEEP	入睡和睡眠障碍	SLEEP DISORDERS AND DISTURBANCES	睡眠异常和混乱	PSYCHIATRIC DISORDERS	精神病类	118781271	REAC15Q4.txt
SKIN ULCER	SKIN ULCER	皮肤溃疡	SKIN AND SUBCUTANEOUS TISSUE ULCERATIONS	皮肤和皮下组织溃疡	SKIN AND SUBCUTANEOUS TISSUE DISORDERS NEC	皮肤及皮下组织类疾病（不另分类）	SKIN AND SUBCUTANEOUS TISSUE DISORDERS	皮肤及皮下组织类疾病	118781271	REAC15Q4.txt
WEIGHT INCREASED	WEIGHT INCREASED	体重增加	PHYSICAL EXAMINATION PROCEDURES AND ORGAN SYSTEM STATUS	体检步骤和器官系统状态	PHYSICAL EXAMINATION AND ORGAN SYSTEM STATUS TOPICS	体检和器官系统状态主题	INVESTIGATIONS	各类检查	118781271	REAC15Q4.txt
ANAPHYLACTIC REACTION	ANAPHYLACTIC REACTION	速发严重过敏反应	ANAPHYLACTIC AND ANAPHYLACTOID RESPONSES	速发严重过敏反应与类过敏反应	ALLERGIC CONDITIONS	过敏类反应	IMMUNE SYSTEM DISORDERS	免疫系统疾病	118796942	REAC16Q1.txt
SKIN REACTION	SKIN REACTION	皮肤反应	DERMAL AND EPIDERMAL CONDITIONS NEC	各种表皮和真皮病症（不另分类）	EPIDERMAL AND DERMAL CONDITIONS	表皮及真皮状况	SKIN AND SUBCUTANEOUS TISSUE DISORDERS	皮肤及皮下组织类疾病	118796942	REAC16Q1.txt
SKIN TEST POSITIVE	SKIN TEST POSITIVE	皮肤试验阳性	IMMUNOLOGY SKIN TESTS NEC	免疫学皮肤试验（不另分类）	IMMUNOLOGY AND ALLERGY INVESTIGATIONS	免疫及过敏类检查	INVESTIGATIONS	各类检查	118796942	REAC16Q1.txt
TREATMENT FAILURE	TREATMENT FAILURE	治疗失败	THERAPEUTIC AND NONTHERAPEUTIC RESPONSES	各种治疗和非治疗反应	THERAPEUTIC AND NONTHERAPEUTIC EFFECTS (EXCL TOXICITY)	治疗性及非治疗性反应类（不包括毒性）	GENERAL DISORDERS AND ADMINISTRATION SITE CONDITIONS	全身性疾病及给药部位各种反应	118867341	REAC16Q1.txt
REACTION TO EXCIPIENT	REACTION TO EXCIPIENT	赋形剂反应	ALLERGIES TO FOODS, FOOD ADDITIVES, DRUGS AND OTHER CHEMICALS	对食物、食物添加剂、药物和其他化学物的过敏	ALLERGIC CONDITIONS	过敏类反应	IMMUNE SYSTEM DISORDERS	免疫系统疾病	119082661	REAC16Q1.txt
COELIAC DISEASE	COELIAC DISEASE	乳糜泻	MALABSORPTION SYNDROMES	各种吸收不良综合征	MALABSORPTION CONDITIONS	吸收不良类疾病	GASTROINTESTINAL DISORDERS	胃肠系统疾病	119145471	REAC16Q1.txt
CHOLESTASIS	CHOLESTASIS	胆汁淤积	CHOLESTASIS AND JAUNDICE	胆汁淤积和黄疸类病症	HEPATIC AND HEPATOBILIARY DISORDERS	肝脏及肝胆类疾病	HEPATOBILIARY DISORDERS	肝胆系统疾病	119386361	REAC16Q1.txt
TRANSAMINASES INCREASED	TRANSAMINASES INCREASED	转氨酶升高	HEPATOBILIARY FUNCTION DIAGNOSTIC PROCEDURES	肝胆功能诊断性操作	HEPATOBILIARY INVESTIGATIONS	肝胆系统检查	INVESTIGATIONS	各类检查	119386361	REAC16Q1.txt
GINGIVAL PAIN	GINGIVAL PAIN	牙龈疼痛	GINGIVAL DISORDERS, SIGNS AND SYMPTOMS NEC	各种牙龈疾病、症状和体征（不另分类）	DENTAL AND GINGIVAL CONDITIONS	牙齿和牙龈类疾病	GASTROINTESTINAL DISORDERS	胃肠系统疾病	119830331	REAC16Q1.txt
HYPERTHYROIDISM	HYPERTHYROIDISM	甲状腺功能亢进症	THYROID HYPERFUNCTION DISORDERS	各种甲状腺机能亢进疾病	THYROID GLAND DISORDERS	甲状腺类疾病	ENDOCRINE DISORDERS	内分泌系统疾病	120706171	REAC16Q1.txt
RASH	RASH	皮疹	RASHES, ERUPTIONS AND EXANTHEMS NEC	出疹、发疹和皮疹（不另分类）	EPIDERMAL AND DERMAL CONDITIONS	表皮及真皮状况	SKIN AND SUBCUTANEOUS TISSUE DISORDERS	皮肤及皮下组织类疾病	120706171	REAC16Q1.txt
VASCULITIS	VASCULITIS	血管炎	VASCULITIDES NEC	各种血管炎（不另分类）	VASCULAR INFECTIONS AND INFLAMMATIONS	血管感染和炎症类疾病	VASCULAR DISORDERS	血管与淋巴管类疾病	120706171	REAC16Q1.txt
ABDOMINAL PAIN UPPER	ABDOMINAL PAIN UPPER	上腹痛	GASTROINTESTINAL AND ABDOMINAL PAINS (EXCL ORAL AND THROAT)	胃肠道和腹部疼痛（不包括口腔和咽喉）	GASTROINTESTINAL SIGNS AND SYMPTOMS	胃肠道系统症状和体征	GASTROINTESTINAL DISORDERS	胃肠系统疾病	120733941	REAC16Q1.txt
ANXIETY	ANXIETY	焦虑	ANXIETY SYMPTOMS	焦虑症状	ANXIETY DISORDERS AND SYMPTOMS	焦虑症及症状	PSYCHIATRIC DISORDERS	精神病类	120733941	REAC16Q1.txt
ASTHENIA	ASTHENIA	乏力	ASTHENIC CONDITIONS	虚弱状态	GENERAL SYSTEM DISORDERS NEC	全身系统疾病（不另分类）	GENERAL DISORDERS AND ADMINISTRATION SITE CONDITIONS	全身性疾病及给药部位各种反应	120733941	REAC16Q1.txt
BONE PAIN	BONE PAIN	骨痛	BONE RELATED SIGNS AND SYMPTOMS	骨相关症状和体征	BONE DISORDERS (EXCL CONGENITAL AND FRACTURES)	骨骼类疾病（不包括先天性疾病及骨折）	MUSCULOSKELETAL AND CONNECTIVE TISSUE DISORDERS	各种肌肉骨骼及结缔组织疾病	120733941	REAC16Q1.txt
CONDITION AGGRAVATED	CONDITION AGGRAVATED	病情恶化	GENERAL SIGNS AND SYMPTOMS NEC	一般症状和体征（不另分类）	GENERAL SYSTEM DISORDERS NEC	全身系统疾病（不另分类）	GENERAL DISORDERS AND ADMINISTRATION SITE CONDITIONS	全身性疾病及给药部位各种反应	120733941	REAC16Q1.txt
DECREASED APPETITE	DECREASED APPETITE	食欲减退	APPETITE DISORDERS	各种食欲障碍	APPETITE AND GENERAL NUTRITIONAL DISORDERS	食欲及一般性营养障碍	METABOLISM AND NUTRITION DISORDERS	代谢及营养类疾病	120733941	REAC16Q1.txt
DIZZINESS	DIZZINESS	头晕	NEUROLOGICAL SIGNS AND SYMPTOMS NEC	神经学症状和体征（不另分类）	NEUROLOGICAL DISORDERS NEC	神经类疾病（不另分类）	NERVOUS SYSTEM DISORDERS	各类神经系统疾病	120733941	REAC16Q1.txt
DYSPHAGIA	DYSPHAGIA	吞咽困难	GASTROINTESTINAL SIGNS AND SYMPTOMS NEC	各种胃肠道症状和体征（不另分类）	GASTROINTESTINAL SIGNS AND SYMPTOMS	胃肠道系统症状和体征	GASTROINTESTINAL DISORDERS	胃肠系统疾病	120733941	REAC16Q1.txt
DYSPNOEA	DYSPNOEA	呼吸困难	BREATHING ABNORMALITIES	各种呼吸异常	RESPIRATORY DISORDERS NEC	呼吸系统疾病（不另分类）	RESPIRATORY, THORACIC AND MEDIASTINAL DISORDERS	呼吸系统、胸及纵隔疾病	120733941	REAC16Q1.txt
FATIGUE	FATIGUE	疲劳	ASTHENIC CONDITIONS	虚弱状态	GENERAL SYSTEM DISORDERS NEC	全身系统疾病（不另分类）	GENERAL DISORDERS AND ADMINISTRATION SITE CONDITIONS	全身性疾病及给药部位各种反应	120733941	REAC16Q1.txt
FEELING OF BODY TEMPERATURE CHANGE	FEELING OF BODY TEMPERATURE CHANGE	体温感觉改变	FEELINGS AND SENSATIONS NEC	各种感受与感觉（不另分类）	GENERAL SYSTEM DISORDERS NEC	全身系统疾病（不另分类）	GENERAL DISORDERS AND ADMINISTRATION SITE CONDITIONS	全身性疾病及给药部位各种反应	120733941	REAC16Q1.txt
HEADACHE	HEADACHE	头痛	HEADACHES NEC	各种头痛（不另分类）	HEADACHES	各类头痛	NERVOUS SYSTEM DISORDERS	各类神经系统疾病	120733941	REAC16Q1.txt
HYPERHIDROSIS	HYPERHIDROSIS	多汗	APOCRINE AND ECCRINE GLAND DISORDERS	顶浆分泌腺和小汗腺疾病	SKIN APPENDAGE CONDITIONS	皮肤附属物各种状况	SKIN AND SUBCUTANEOUS TISSUE DISORDERS	皮肤及皮下组织类疾病	120733941	REAC16Q1.txt
IRRITABILITY	IRRITABILITY	易激惹	EMOTIONAL AND MOOD DISTURBANCES NEC	情感和情绪障碍（不另分类）	MOOD DISORDERS AND DISTURBANCES NEC	心境障碍和混乱（不另分类）	PSYCHIATRIC DISORDERS	精神病类	120733941	REAC16Q1.txt
LACRIMATION INCREASED	LACRIMATION INCREASED	流泪增加	LACRIMATION DISORDERS	泪液分泌类疾病	EYE DISORDERS NEC	眼类疾病（不另分类）	EYE DISORDERS	眼器官疾病	120733941	REAC16Q1.txt
MYALGIA	MYALGIA	肌痛	MUSCLE PAINS	肌肉疼痛	MUSCLE DISORDERS	肌肉类疾病	MUSCULOSKELETAL AND CONNECTIVE TISSUE DISORDERS	各种肌肉骨骼及结缔组织疾病	120733941	REAC16Q1.txt
NAUSEA	NAUSEA	恶心	NAUSEA AND VOMITING SYMPTOMS	恶心和呕吐症状	GASTROINTESTINAL SIGNS AND SYMPTOMS	胃肠道系统症状和体征	GASTROINTESTINAL DISORDERS	胃肠系统疾病	120733941	REAC16Q1.txt
NERVOUSNESS	NERVOUSNESS	神经紧张不安	ANXIETY SYMPTOMS	焦虑症状	ANXIETY DISORDERS AND SYMPTOMS	焦虑症及症状	PSYCHIATRIC DISORDERS	精神病类	120733941	REAC16Q1.txt
PAIN IN JAW	PAIN IN JAW	颌骨疼痛	BONE RELATED SIGNS AND SYMPTOMS	骨相关症状和体征	BONE DISORDERS (EXCL CONGENITAL AND FRACTURES)	骨骼类疾病（不包括先天性疾病及骨折）	MUSCULOSKELETAL AND CONNECTIVE TISSUE DISORDERS	各种肌肉骨骼及结缔组织疾病	120733941	REAC16Q1.txt
RHINORRHOEA	RHINORRHOEA	流涕	UPPER RESPIRATORY TRACT SIGNS AND SYMPTOMS	上呼吸道症状和体征	RESPIRATORY TRACT SIGNS AND SYMPTOMS	呼吸道症状和体征	RESPIRATORY, THORACIC AND MEDIASTINAL DISORDERS	呼吸系统、胸及纵隔疾病	120733941	REAC16Q1.txt
UNEVALUABLE EVENT	UNEVALUABLE EVENT	无法评估的事件	GENERAL SIGNS AND SYMPTOMS NEC	一般症状和体征（不另分类）	GENERAL SYSTEM DISORDERS NEC	全身系统疾病（不另分类）	GENERAL DISORDERS AND ADMINISTRATION SITE CONDITIONS	全身性疾病及给药部位各种反应	120733941	REAC16Q1.txt
VISION BLURRED	VISION BLURRED	视物模糊	VISUAL DISORDERS NEC	视力障碍（不另分类）	VISION DISORDERS	各种视觉障碍	EYE DISORDERS	眼器官疾病	120733941	REAC16Q1.txt
DRUG INEFFECTIVE	DRUG INEFFECTIVE	药物无效	THERAPEUTIC AND NONTHERAPEUTIC RESPONSES	各种治疗和非治疗反应	THERAPEUTIC AND NONTHERAPEUTIC EFFECTS (EXCL TOXICITY)	治疗性及非治疗性反应类（不包括毒性）	GENERAL DISORDERS AND ADMINISTRATION SITE CONDITIONS	全身性疾病及给药部位各种反应	120935281	REAC16Q1.txt
ALOPECIA	ALOPECIA	脱发	ALOPECIAS	各种秃头症	SKIN APPENDAGE CONDITIONS	皮肤附属物各种状况	SKIN AND SUBCUTANEOUS TISSUE DISORDERS	皮肤及皮下组织类疾病	121363791	REAC16Q1.txt
ARTHRALGIA	ARTHRALGIA	关节痛	JOINT RELATED SIGNS AND SYMPTOMS	关节相关症状和体征	JOINT DISORDERS	关节类疾病	MUSCULOSKELETAL AND CONNECTIVE TISSUE DISORDERS	各种肌肉骨骼及结缔组织疾病	121363791	REAC16Q1.txt
MYALGIA	MYALGIA	肌痛	MUSCLE PAINS	肌肉疼痛	MUSCLE DISORDERS	肌肉类疾病	MUSCULOSKELETAL AND CONNECTIVE TISSUE DISORDERS	各种肌肉骨骼及结缔组织疾病	121363791	REAC16Q1.txt
NAUSEA	NAUSEA	恶心	NAUSEA AND VOMITING SYMPTOMS	恶心和呕吐症状	GASTROINTESTINAL SIGNS AND SYMPTOMS	胃肠道系统症状和体征	GASTROINTESTINAL DISORDERS	胃肠系统疾病	121363791	REAC16Q1.txt
RASH	RASH	皮疹	RASHES, ERUPTIONS AND EXANTHEMS NEC	出疹、发疹和皮疹（不另分类）	EPIDERMAL AND DERMAL CONDITIONS	表皮及真皮状况	SKIN AND SUBCUTANEOUS TISSUE DISORDERS	皮肤及皮下组织类疾病	121363791	REAC16Q1.txt
MATERNAL EXPOSURE DURING PREGNANCY	MATERNAL EXPOSURE DURING PREGNANCY	孕产妇在妊娠过程中的暴露	EXPOSURES ASSOCIATED WITH PREGNANCY, DELIVERY AND LACTATION	与妊娠、分娩和泌乳有关的暴露	EXPOSURES, CHEMICAL INJURIES AND POISONING	暴露、化学伤和中毒	INJURY, POISONING AND PROCEDURAL COMPLICATIONS	各类损伤、中毒及操作并发症	121465991	REAC16Q1.txt
PREMATURE RUPTURE OF MEMBRANES	PREMATURE RUPTURE OF MEMBRANES	胎膜早破	LABOUR ONSET AND LENGTH ABNORMALITIES	分娩发动和产程异常	MATERNAL COMPLICATIONS OF LABOUR AND DELIVERY	产妇临产及分娩并发症	PREGNANCY, PUERPERIUM AND PERINATAL CONDITIONS	妊娠期、产褥期及围产期状况	121465991	REAC16Q1.txt
NEUTROPENIA	NEUTROPENIA	中性粒细胞减少症	NEUTROPENIAS	各种嗜中性白细胞减少症	WHITE BLOOD CELL DISORDERS	白血球类疾病	BLOOD AND LYMPHATIC SYSTEM DISORDERS	血液及淋巴系统疾病	121594751	REAC16Q1.txt
THROMBOCYTOPENIA	THROMBOCYTOPENIA	血小板减少症	THROMBOCYTOPENIAS	各种血小板减少症	PLATELET DISORDERS	血小板类疾病	BLOOD AND LYMPHATIC SYSTEM DISORDERS	血液及淋巴系统疾病	121594751	REAC16Q1.txt
AGRANULOCYTOSIS	AGRANULOCYTOSIS	粒细胞缺乏症	NEUTROPENIAS	各种嗜中性白细胞减少症	WHITE BLOOD CELL DISORDERS	白血球类疾病	BLOOD AND LYMPHATIC SYSTEM DISORDERS	血液及淋巴系统疾病	121718311	REAC16Q1.txt
AGRANULOCYTOSIS	AGRANULOCYTOSIS	粒细胞缺乏症	NEUTROPENIAS	各种嗜中性白细胞减少症	WHITE BLOOD CELL DISORDERS	白血球类疾病	BLOOD AND LYMPHATIC SYSTEM DISORDERS	血液及淋巴系统疾病	121800611	REAC16Q1.txt
CUTANEOUS VASCULITIS	CUTANEOUS VASCULITIS	皮肤血管炎	SKIN VASCULITIDES	皮肤脉管炎	SKIN VASCULAR ABNORMALITIES	皮肤血管异常	SKIN AND SUBCUTANEOUS TISSUE DISORDERS	皮肤及皮下组织类疾病	121800611	REAC16Q1.txt
DRUG HYPERSENSITIVITY	DRUG HYPERSENSITIVITY	药物性超敏反应	ALLERGIES TO FOODS, FOOD ADDITIVES, DRUGS AND OTHER CHEMICALS	对食物、食物添加剂、药物和其他化学物的过敏	ALLERGIC CONDITIONS	过敏类反应	IMMUNE SYSTEM DISORDERS	免疫系统疾病	121993961	REAC16Q1.txt
BLOOD THYROID STIMULATING HORMONE INCREASED	BLOOD THYROID STIMULATING HORMONE INCREASED	血促甲状腺激素升高	PITUITARY ANALYSES ANTERIOR	垂体前叶分析	ENDOCRINE INVESTIGATIONS (INCL SEX HORMONES)	内分泌系统检查（包括性激素）	INVESTIGATIONS	各类检查	122055091	REAC16Q1.txt
THYROID STIMULATING IMMUNOGLOBULIN	THYROID STIMULATING IMMUNOGLOBULIN	甲状腺刺激性免疫球蛋白	THYROID ANALYSES	各种甲状腺分析	ENDOCRINE INVESTIGATIONS (INCL SEX HORMONES)	内分泌系统检查（包括性激素）	INVESTIGATIONS	各类检查	122055091	REAC16Q1.txt
DYSGEUSIA	DYSGEUSIA	味觉倒错	SENSORY ABNORMALITIES NEC	各种感觉异常（不另分类）	NEUROLOGICAL DISORDERS NEC	神经类疾病（不另分类）	NERVOUS SYSTEM DISORDERS	各类神经系统疾病	122208901	REAC16Q1.txt
GINGIVAL PAIN	GINGIVAL PAIN	牙龈疼痛	GINGIVAL DISORDERS, SIGNS AND SYMPTOMS NEC	各种牙龈疾病、症状和体征（不另分类）	DENTAL AND GINGIVAL CONDITIONS	牙齿和牙龈类疾病	GASTROINTESTINAL DISORDERS	胃肠系统疾病	122208901	REAC16Q1.txt
THROMBOCYTOPENIA	THROMBOCYTOPENIA	血小板减少症	THROMBOCYTOPENIAS	各种血小板减少症	PLATELET DISORDERS	血小板类疾病	BLOOD AND LYMPHATIC SYSTEM DISORDERS	血液及淋巴系统疾病	122684852	REAC16Q2.txt
FOETAL EXPOSURE DURING PREGNANCY	FOETAL EXPOSURE DURING PREGNANCY	妊娠过程中胎儿暴露	EXPOSURES ASSOCIATED WITH PREGNANCY, DELIVERY AND LACTATION	与妊娠、分娩和泌乳有关的暴露	EXPOSURES, CHEMICAL INJURIES AND POISONING	暴露、化学伤和中毒	INJURY, POISONING AND PROCEDURAL COMPLICATIONS	各类损伤、中毒及操作并发症	122827651	REAC16Q2.txt
PREMATURE BABY	PREMATURE BABY	早产儿	GESTATIONAL AGE AND WEIGHT CONDITIONS	胎龄和体重状况	NEONATAL AND PERINATAL CONDITIONS	新生儿及围产期状况	PREGNANCY, PUERPERIUM AND PERINATAL CONDITIONS	妊娠期、产褥期及围产期状况	122827651	REAC16Q2.txt
ELECTROCARDIOGRAM QT PROLONGED	ELECTROCARDIOGRAM QT PROLONGED	心电图 QT 间期延长	ECG INVESTIGATIONS	各种心电图检查	CARDIAC AND VASCULAR INVESTIGATIONS (EXCL ENZYME TESTS)	心血管检查（不包括酶检测）	INVESTIGATIONS	各类检查	122827761	REAC16Q2.txt
HYPOCALCAEMIA	HYPOCALCAEMIA	低钙血症	CALCIUM METABOLISM DISORDERS	各种钙代谢疾病	BONE, CALCIUM, MAGNESIUM AND PHOSPHORUS METABOLISM DISORDERS	骨、钙、镁及磷代谢异常	METABOLISM AND NUTRITION DISORDERS	代谢及营养类疾病	122827761	REAC16Q2.txt
HYPOPARATHYROIDISM SECONDARY	HYPOPARATHYROIDISM SECONDARY	继发性甲状旁腺功能减退症	HYPOPARATHYROID DISORDERS	甲状旁腺机能减退疾病	PARATHYROID GLAND DISORDERS	甲状旁腺类疾病	ENDOCRINE DISORDERS	内分泌系统疾病	122827761	REAC16Q2.txt
MATERNAL EXPOSURE DURING PREGNANCY	MATERNAL EXPOSURE DURING PREGNANCY	孕产妇在妊娠过程中的暴露	EXPOSURES ASSOCIATED WITH PREGNANCY, DELIVERY AND LACTATION	与妊娠、分娩和泌乳有关的暴露	EXPOSURES, CHEMICAL INJURIES AND POISONING	暴露、化学伤和中毒	INJURY, POISONING AND PROCEDURAL COMPLICATIONS	各类损伤、中毒及操作并发症	122827761	REAC16Q2.txt
PREMATURE DELIVERY	PREMATURE DELIVERY	分娩提前	LABOUR ONSET AND LENGTH ABNORMALITIES	分娩发动和产程异常	MATERNAL COMPLICATIONS OF LABOUR AND DELIVERY	产妇临产及分娩并发症	PREGNANCY, PUERPERIUM AND PERINATAL CONDITIONS	妊娠期、产褥期及围产期状况	122827761	REAC16Q2.txt
PREMATURE RUPTURE OF MEMBRANES	PREMATURE RUPTURE OF MEMBRANES	胎膜早破	LABOUR ONSET AND LENGTH ABNORMALITIES	分娩发动和产程异常	MATERNAL COMPLICATIONS OF LABOUR AND DELIVERY	产妇临产及分娩并发症	PREGNANCY, PUERPERIUM AND PERINATAL CONDITIONS	妊娠期、产褥期及围产期状况	122827761	REAC16Q2.txt
PREMATURE SEPARATION OF PLACENTA	PREMATURE SEPARATION OF PLACENTA	胎盘早剥	HAEMORRHAGIC COMPLICATIONS OF PREGNANCY	妊娠出血并发症	MATERNAL COMPLICATIONS OF PREGNANCY	孕妇妊娠并发症	PREGNANCY, PUERPERIUM AND PERINATAL CONDITIONS	妊娠期、产褥期及围产期状况	122827761	REAC16Q2.txt
UMBILICAL CORD PROLAPSE	UMBILICAL CORD PROLAPSE	脐带脱垂	UMBILICAL CORD COMPLICATIONS	各种脐带并发症	NEONATAL AND PERINATAL CONDITIONS	新生儿及围产期状况	PREGNANCY, PUERPERIUM AND PERINATAL CONDITIONS	妊娠期、产褥期及围产期状况	122827761	REAC16Q2.txt
ABDOMINAL DISTENSION	ABDOMINAL DISTENSION	腹胀	FLATULENCE, BLOATING AND DISTENSION	肠胃胀气、气胀和膨胀	GASTROINTESTINAL SIGNS AND SYMPTOMS	胃肠道系统症状和体征	GASTROINTESTINAL DISORDERS	胃肠系统疾病	122961461	REAC16Q2.txt
RASH	RASH	皮疹	RASHES, ERUPTIONS AND EXANTHEMS NEC	出疹、发疹和皮疹（不另分类）	EPIDERMAL AND DERMAL CONDITIONS	表皮及真皮状况	SKIN AND SUBCUTANEOUS TISSUE DISORDERS	皮肤及皮下组织类疾病	122961461	REAC16Q2.txt
HEART RATE INCREASED	HEART RATE INCREASED	心率升高	HEART RATE AND PULSE INVESTIGATIONS	心率和脉搏检查	CARDIAC AND VASCULAR INVESTIGATIONS (EXCL ENZYME TESTS)	心血管检查（不包括酶检测）	INVESTIGATIONS	各类检查	122961471	REAC16Q2.txt
THYROID FUNCTION TEST ABNORMAL	THYROID FUNCTION TEST ABNORMAL	甲状腺功能检查异常	THYROID ANALYSES	各种甲状腺分析	ENDOCRINE INVESTIGATIONS (INCL SEX HORMONES)	内分泌系统检查（包括性激素）	INVESTIGATIONS	各类检查	122961471	REAC16Q2.txt
DRUG HYPERSENSITIVITY	DRUG HYPERSENSITIVITY	药物性超敏反应	ALLERGIES TO FOODS, FOOD ADDITIVES, DRUGS AND OTHER CHEMICALS	对食物、食物添加剂、药物和其他化学物的过敏	ALLERGIC CONDITIONS	过敏类反应	IMMUNE SYSTEM DISORDERS	免疫系统疾病	122961481	REAC16Q2.txt
ABDOMINAL DISCOMFORT	ABDOMINAL DISCOMFORT	腹部不适	GASTROINTESTINAL SIGNS AND SYMPTOMS NEC	各种胃肠道症状和体征（不另分类）	GASTROINTESTINAL SIGNS AND SYMPTOMS	胃肠道系统症状和体征	GASTROINTESTINAL DISORDERS	胃肠系统疾病	122961491	REAC16Q2.txt
ABDOMINAL DISCOMFORT	ABDOMINAL DISCOMFORT	腹部不适	GASTROINTESTINAL SIGNS AND SYMPTOMS NEC	各种胃肠道症状和体征（不另分类）	GASTROINTESTINAL SIGNS AND SYMPTOMS	胃肠道系统症状和体征	GASTROINTESTINAL DISORDERS	胃肠系统疾病	122961501	REAC16Q2.txt
BLOOD THYROID STIMULATING HORMONE DECREASED	BLOOD THYROID STIMULATING HORMONE DECREASED	血促甲状腺激素降低	PITUITARY ANALYSES ANTERIOR	垂体前叶分析	ENDOCRINE INVESTIGATIONS (INCL SEX HORMONES)	内分泌系统检查（包括性激素）	INVESTIGATIONS	各类检查	122961501	REAC16Q2.txt
HEADACHE	HEADACHE	头痛	HEADACHES NEC	各种头痛（不另分类）	HEADACHES	各类头痛	NERVOUS SYSTEM DISORDERS	各类神经系统疾病	122961501	REAC16Q2.txt
MALAISE	MALAISE	难受	ASTHENIC CONDITIONS	虚弱状态	GENERAL SYSTEM DISORDERS NEC	全身系统疾病（不另分类）	GENERAL DISORDERS AND ADMINISTRATION SITE CONDITIONS	全身性疾病及给药部位各种反应	122961501	REAC16Q2.txt
MUSCLE TIGHTNESS	MUSCLE TIGHTNESS	肌紧张	MUSCLE RELATED SIGNS AND SYMPTOMS NEC	肌肉相关症状和体征（不另分类）	MUSCLE DISORDERS	肌肉类疾病	MUSCULOSKELETAL AND CONNECTIVE TISSUE DISORDERS	各种肌肉骨骼及结缔组织疾病	122961501	REAC16Q2.txt
HEADACHE	HEADACHE	头痛	HEADACHES NEC	各种头痛（不另分类）	HEADACHES	各类头痛	NERVOUS SYSTEM DISORDERS	各类神经系统疾病	122961511	REAC16Q2.txt
NAUSEA	NAUSEA	恶心	NAUSEA AND VOMITING SYMPTOMS	恶心和呕吐症状	GASTROINTESTINAL SIGNS AND SYMPTOMS	胃肠道系统症状和体征	GASTROINTESTINAL DISORDERS	胃肠系统疾病	122961511	REAC16Q2.txt
ABDOMINAL DISTENSION	ABDOMINAL DISTENSION	腹胀	FLATULENCE, BLOATING AND DISTENSION	肠胃胀气、气胀和膨胀	GASTROINTESTINAL SIGNS AND SYMPTOMS	胃肠道系统症状和体征	GASTROINTESTINAL DISORDERS	胃肠系统疾病	122961531	REAC16Q2.txt
ABDOMINAL PAIN UPPER	ABDOMINAL PAIN UPPER	上腹痛	GASTROINTESTINAL AND ABDOMINAL PAINS (EXCL ORAL AND THROAT)	胃肠道和腹部疼痛（不包括口腔和咽喉）	GASTROINTESTINAL SIGNS AND SYMPTOMS	胃肠道系统症状和体征	GASTROINTESTINAL DISORDERS	胃肠系统疾病	122961531	REAC16Q2.txt
ASTHENIA	ASTHENIA	乏力	ASTHENIC CONDITIONS	虚弱状态	GENERAL SYSTEM DISORDERS NEC	全身系统疾病（不另分类）	GENERAL DISORDERS AND ADMINISTRATION SITE CONDITIONS	全身性疾病及给药部位各种反应	122961531	REAC16Q2.txt
DIZZINESS	DIZZINESS	头晕	NEUROLOGICAL SIGNS AND SYMPTOMS NEC	神经学症状和体征（不另分类）	NEUROLOGICAL DISORDERS NEC	神经类疾病（不另分类）	NERVOUS SYSTEM DISORDERS	各类神经系统疾病	122961531	REAC16Q2.txt
MYALGIA	MYALGIA	肌痛	MUSCLE PAINS	肌肉疼痛	MUSCLE DISORDERS	肌肉类疾病	MUSCULOSKELETAL AND CONNECTIVE TISSUE DISORDERS	各种肌肉骨骼及结缔组织疾病	122961531	REAC16Q2.txt
NAUSEA	NAUSEA	恶心	NAUSEA AND VOMITING SYMPTOMS	恶心和呕吐症状	GASTROINTESTINAL SIGNS AND SYMPTOMS	胃肠道系统症状和体征	GASTROINTESTINAL DISORDERS	胃肠系统疾病	122961531	REAC16Q2.txt
VISUAL IMPAIRMENT	VISUAL IMPAIRMENT	视觉损害	VISUAL IMPAIRMENT AND BLINDNESS (EXCL COLOUR BLINDNESS)	视觉损害和失明（色盲除外）	VISION DISORDERS	各种视觉障碍	EYE DISORDERS	眼器官疾病	122961531	REAC16Q2.txt
DYSPNOEA	DYSPNOEA	呼吸困难	BREATHING ABNORMALITIES	各种呼吸异常	RESPIRATORY DISORDERS NEC	呼吸系统疾病（不另分类）	RESPIRATORY, THORACIC AND MEDIASTINAL DISORDERS	呼吸系统、胸及纵隔疾病	122961541	REAC16Q2.txt
DYSTONIA	DYSTONIA	肌张力障碍	DYSTONIAS	各种肌张力障碍	MOVEMENT DISORDERS (INCL PARKINSONISM)	运动障碍类（包括帕金森病）	NERVOUS SYSTEM DISORDERS	各类神经系统疾病	122961541	REAC16Q2.txt
ARTHRALGIA	ARTHRALGIA	关节痛	JOINT RELATED SIGNS AND SYMPTOMS	关节相关症状和体征	JOINT DISORDERS	关节类疾病	MUSCULOSKELETAL AND CONNECTIVE TISSUE DISORDERS	各种肌肉骨骼及结缔组织疾病	122991211	REAC16Q2.txt
INCORRECT DOSE ADMINISTERED	INCORRECT DOSE ADMINISTERED	给用了不正确的剂量	PRODUCT ADMINISTRATION ERRORS AND ISSUES	各种产品给用错误和问题	MEDICATION ERRORS AND OTHER PRODUCT USE ERRORS AND ISSUES	用药错误及其他产品使用错误和问题	INJURY, POISONING AND PROCEDURAL COMPLICATIONS	各类损伤、中毒及操作并发症	122991211	REAC16Q2.txt
LIGAMENT PAIN	LIGAMENT PAIN	韧带疼痛	LIGAMENT DISORDERS	各种韧带疾病	TENDON, LIGAMENT AND CARTILAGE DISORDERS	肌腱、韧带及软骨疾病	MUSCULOSKELETAL AND CONNECTIVE TISSUE DISORDERS	各种肌肉骨骼及结缔组织疾病	122991211	REAC16Q2.txt
MUSCULOSKELETAL PAIN	MUSCULOSKELETAL PAIN	骨骼肌肉疼痛	MUSCULOSKELETAL AND CONNECTIVE TISSUE PAIN AND DISCOMFORT	肌肉骨骼和结缔组织的各种疼痛与不适	MUSCULOSKELETAL AND CONNECTIVE TISSUE DISORDERS NEC	肌肉骨骼和结缔组织疾病（不另分类）	MUSCULOSKELETAL AND CONNECTIVE TISSUE DISORDERS	各种肌肉骨骼及结缔组织疾病	122991211	REAC16Q2.txt
MYALGIA	MYALGIA	肌痛	MUSCLE PAINS	肌肉疼痛	MUSCLE DISORDERS	肌肉类疾病	MUSCULOSKELETAL AND CONNECTIVE TISSUE DISORDERS	各种肌肉骨骼及结缔组织疾病	122991211	REAC16Q2.txt
NEURALGIA	NEURALGIA	神经痛	SENSORY ABNORMALITIES NEC	各种感觉异常（不另分类）	NEUROLOGICAL DISORDERS NEC	神经类疾病（不另分类）	NERVOUS SYSTEM DISORDERS	各类神经系统疾病	122991211	REAC16Q2.txt
THERAPY NON-RESPONDER	THERAPY NON-RESPONDER	治疗无反应者	THERAPEUTIC AND NONTHERAPEUTIC RESPONSES	各种治疗和非治疗反应	THERAPEUTIC AND NONTHERAPEUTIC EFFECTS (EXCL TOXICITY)	治疗性及非治疗性反应类（不包括毒性）	GENERAL DISORDERS AND ADMINISTRATION SITE CONDITIONS	全身性疾病及给药部位各种反应	122991211	REAC16Q2.txt
PAIN IN EXTREMITY	PAIN IN EXTREMITY	肢体疼痛	MUSCULOSKELETAL AND CONNECTIVE TISSUE PAIN AND DISCOMFORT	肌肉骨骼和结缔组织的各种疼痛与不适	MUSCULOSKELETAL AND CONNECTIVE TISSUE DISORDERS NEC	肌肉骨骼和结缔组织疾病（不另分类）	MUSCULOSKELETAL AND CONNECTIVE TISSUE DISORDERS	各种肌肉骨骼及结缔组织疾病	122991211	REAC16Q2.txt
PRURITUS	PRURITUS	瘙痒	PRURITUS NEC	各种瘙痒（不另分类）	EPIDERMAL AND DERMAL CONDITIONS	表皮及真皮状况	SKIN AND SUBCUTANEOUS TISSUE DISORDERS	皮肤及皮下组织类疾病	122991211	REAC16Q2.txt
SCRATCH	SCRATCH	抓伤	SKIN INJURIES NEC	各种皮肤损伤（不另分类）	INJURIES NEC	各种损伤（不另分类）	INJURY, POISONING AND PROCEDURAL COMPLICATIONS	各类损伤、中毒及操作并发症	122991211	REAC16Q2.txt
TENDON PAIN	TENDON PAIN	肌腱疼痛	TENDON DISORDERS	各种肌腱疾病	TENDON, LIGAMENT AND CARTILAGE DISORDERS	肌腱、韧带及软骨疾病	MUSCULOSKELETAL AND CONNECTIVE TISSUE DISORDERS	各种肌肉骨骼及结缔组织疾病	122991211	REAC16Q2.txt
URTICARIA	URTICARIA	荨麻疹	URTICARIAS	各种荨麻疹	ANGIOEDEMA AND URTICARIA	血管性水肿和风疹	SKIN AND SUBCUTANEOUS TISSUE DISORDERS	皮肤及皮下组织类疾病	122991211	REAC16Q2.txt
BLOOD THYROID STIMULATING HORMONE DECREASED	BLOOD THYROID STIMULATING HORMONE DECREASED	血促甲状腺激素降低	PITUITARY ANALYSES ANTERIOR	垂体前叶分析	ENDOCRINE INVESTIGATIONS (INCL SEX HORMONES)	内分泌系统检查（包括性激素）	INVESTIGATIONS	各类检查	123390741	REAC16Q2.txt
DIPLOPIA	DIPLOPIA	复视	VISUAL DISORDERS NEC	视力障碍（不另分类）	VISION DISORDERS	各种视觉障碍	EYE DISORDERS	眼器官疾病	123390741	REAC16Q2.txt
ABDOMINAL PAIN	ABDOMINAL PAIN	腹痛	GASTROINTESTINAL AND ABDOMINAL PAINS (EXCL ORAL AND THROAT)	胃肠道和腹部疼痛（不包括口腔和咽喉）	GASTROINTESTINAL SIGNS AND SYMPTOMS	胃肠道系统症状和体征	GASTROINTESTINAL DISORDERS	胃肠系统疾病	123390751	REAC16Q2.txt
ALOPECIA	ALOPECIA	脱发	ALOPECIAS	各种秃头症	SKIN APPENDAGE CONDITIONS	皮肤附属物各种状况	SKIN AND SUBCUTANEOUS TISSUE DISORDERS	皮肤及皮下组织类疾病	123390751	REAC16Q2.txt
ARTHRALGIA	ARTHRALGIA	关节痛	JOINT RELATED SIGNS AND SYMPTOMS	关节相关症状和体征	JOINT DISORDERS	关节类疾病	MUSCULOSKELETAL AND CONNECTIVE TISSUE DISORDERS	各种肌肉骨骼及结缔组织疾病	123390751	REAC16Q2.txt
DEPRESSED MOOD	DEPRESSED MOOD	心境抑郁	MOOD ALTERATIONS WITH DEPRESSIVE SYMPTOMS	伴忧郁症状的情绪变化	DEPRESSED MOOD DISORDERS AND DISTURBANCES	抑郁性心境障碍和混乱	PSYCHIATRIC DISORDERS	精神病类	123390751	REAC16Q2.txt
DIARRHOEA	DIARRHOEA	腹泻	DIARRHOEA (EXCL INFECTIVE)	各种腹泻（不包括感染性的）	GASTROINTESTINAL MOTILITY AND DEFAECATION CONDITIONS	胃肠运动及排便状况	GASTROINTESTINAL DISORDERS	胃肠系统疾病	123390751	REAC16Q2.txt
DIZZINESS	DIZZINESS	头晕	NEUROLOGICAL SIGNS AND SYMPTOMS NEC	神经学症状和体征（不另分类）	NEUROLOGICAL DISORDERS NEC	神经类疾病（不另分类）	NERVOUS SYSTEM DISORDERS	各类神经系统疾病	123390751	REAC16Q2.txt
DRUG INEFFECTIVE	DRUG INEFFECTIVE	药物无效	THERAPEUTIC AND NONTHERAPEUTIC RESPONSES	各种治疗和非治疗反应	THERAPEUTIC AND NONTHERAPEUTIC EFFECTS (EXCL TOXICITY)	治疗性及非治疗性反应类（不包括毒性）	GENERAL DISORDERS AND ADMINISTRATION SITE CONDITIONS	全身性疾病及给药部位各种反应	123390751	REAC16Q2.txt
FATIGUE	FATIGUE	疲劳	ASTHENIC CONDITIONS	虚弱状态	GENERAL SYSTEM DISORDERS NEC	全身系统疾病（不另分类）	GENERAL DISORDERS AND ADMINISTRATION SITE CONDITIONS	全身性疾病及给药部位各种反应	123390751	REAC16Q2.txt
HEADACHE	HEADACHE	头痛	HEADACHES NEC	各种头痛（不另分类）	HEADACHES	各类头痛	NERVOUS SYSTEM DISORDERS	各类神经系统疾病	123390751	REAC16Q2.txt
HYPERSENSITIVITY	HYPERSENSITIVITY	超敏反应	ALLERGIC CONDITIONS NEC	各种过敏反应（不另分类）	ALLERGIC CONDITIONS	过敏类反应	IMMUNE SYSTEM DISORDERS	免疫系统疾病	123390751	REAC16Q2.txt
NAUSEA	NAUSEA	恶心	NAUSEA AND VOMITING SYMPTOMS	恶心和呕吐症状	GASTROINTESTINAL SIGNS AND SYMPTOMS	胃肠道系统症状和体征	GASTROINTESTINAL DISORDERS	胃肠系统疾病	123390751	REAC16Q2.txt
PRURITUS	PRURITUS	瘙痒	PRURITUS NEC	各种瘙痒（不另分类）	EPIDERMAL AND DERMAL CONDITIONS	表皮及真皮状况	SKIN AND SUBCUTANEOUS TISSUE DISORDERS	皮肤及皮下组织类疾病	123390751	REAC16Q2.txt
RASH	RASH	皮疹	RASHES, ERUPTIONS AND EXANTHEMS NEC	出疹、发疹和皮疹（不另分类）	EPIDERMAL AND DERMAL CONDITIONS	表皮及真皮状况	SKIN AND SUBCUTANEOUS TISSUE DISORDERS	皮肤及皮下组织类疾病	123390751	REAC16Q2.txt
UNDERDOSE	UNDERDOSE	用药剂量不足	UNDERDOSES NEC	用药剂量不足（不另分类）	OVERDOSES AND UNDERDOSES NEC	用药过量及用药剂量不足（不另分类）	INJURY, POISONING AND PROCEDURAL COMPLICATIONS	各类损伤、中毒及操作并发症	123390751	REAC16Q2.txt
VOMITING	VOMITING	呕吐	NAUSEA AND VOMITING SYMPTOMS	恶心和呕吐症状	GASTROINTESTINAL SIGNS AND SYMPTOMS	胃肠道系统症状和体征	GASTROINTESTINAL DISORDERS	胃肠系统疾病	123390751	REAC16Q2.txt
WRONG TECHNIQUE IN PRODUCT USAGE PROCESS	WRONG TECHNIQUE IN PRODUCT USAGE PROCESS	产品使用过程中的技术性错误	MEDICATION ERRORS, PRODUCT USE ERRORS AND ISSUES NEC	不另分类的各种用药错误、产品使用错误和问题	MEDICATION ERRORS AND OTHER PRODUCT USE ERRORS AND ISSUES	用药错误及其他产品使用错误和问题	INJURY, POISONING AND PROCEDURAL COMPLICATIONS	各类损伤、中毒及操作并发症	123390751	REAC16Q2.txt
ALOPECIA	ALOPECIA	脱发	ALOPECIAS	各种秃头症	SKIN APPENDAGE CONDITIONS	皮肤附属物各种状况	SKIN AND SUBCUTANEOUS TISSUE DISORDERS	皮肤及皮下组织类疾病	123390761	REAC16Q2.txt
BLOOD THYROID STIMULATING HORMONE INCREASED	BLOOD THYROID STIMULATING HORMONE INCREASED	血促甲状腺激素升高	PITUITARY ANALYSES ANTERIOR	垂体前叶分析	ENDOCRINE INVESTIGATIONS (INCL SEX HORMONES)	内分泌系统检查（包括性激素）	INVESTIGATIONS	各类检查	123390761	REAC16Q2.txt
ABDOMINAL DISCOMFORT	ABDOMINAL DISCOMFORT	腹部不适	GASTROINTESTINAL SIGNS AND SYMPTOMS NEC	各种胃肠道症状和体征（不另分类）	GASTROINTESTINAL SIGNS AND SYMPTOMS	胃肠道系统症状和体征	GASTROINTESTINAL DISORDERS	胃肠系统疾病	123390771	REAC16Q2.txt
ALANINE AMINOTRANSFERASE INCREASED	ALANINE AMINOTRANSFERASE INCREASED	丙氨酸氨基转移酶升高	HEPATOBILIARY FUNCTION DIAGNOSTIC PROCEDURES	肝胆功能诊断性操作	HEPATOBILIARY INVESTIGATIONS	肝胆系统检查	INVESTIGATIONS	各类检查	123760661	REAC16Q2.txt
ASPARTATE AMINOTRANSFERASE INCREASED	ASPARTATE AMINOTRANSFERASE INCREASED	天门冬氨酸氨基转移酶升高	HEPATOBILIARY FUNCTION DIAGNOSTIC PROCEDURES	肝胆功能诊断性操作	HEPATOBILIARY INVESTIGATIONS	肝胆系统检查	INVESTIGATIONS	各类检查	123760661	REAC16Q2.txt
GRAVES' DISEASE	GRAVES' DISEASE		THYROID HYPERFUNCTION DISORDERS	各种甲状腺机能亢进疾病	THYROID GLAND DISORDERS	甲状腺类疾病	ENDOCRINE DISORDERS	内分泌系统疾病	123760661	REAC16Q2.txt
BLOOD ALKALINE PHOSPHATASE INCREASED	BLOOD ALKALINE PHOSPHATASE INCREASED	血碱性磷酸酶升高	TISSUE ENZYME ANALYSES NEC	组织酶分析（不另分类）	ENZYME INVESTIGATIONS NEC	酶检查（不另分类）	INVESTIGATIONS	各类检查	123760661	REAC16Q2.txt
TOXICITY TO VARIOUS AGENTS	TOXICITY TO VARIOUS AGENTS	各种制剂毒性	POISONING AND TOXICITY	中毒与毒性	EXPOSURES, CHEMICAL INJURIES AND POISONING	暴露、化学伤和中毒	INJURY, POISONING AND PROCEDURAL COMPLICATIONS	各类损伤、中毒及操作并发症	123760661	REAC16Q2.txt
TREATMENT NONCOMPLIANCE	TREATMENT NONCOMPLIANCE	治疗不服从	THERAPEUTIC AND NONTHERAPEUTIC RESPONSES	各种治疗和非治疗反应	THERAPEUTIC AND NONTHERAPEUTIC EFFECTS (EXCL TOXICITY)	治疗性及非治疗性反应类（不包括毒性）	GENERAL DISORDERS AND ADMINISTRATION SITE CONDITIONS	全身性疾病及给药部位各种反应	123760661	REAC16Q2.txt
CHILLS	CHILLS	寒战	FEELINGS AND SENSATIONS NEC	各种感受与感觉（不另分类）	GENERAL SYSTEM DISORDERS NEC	全身系统疾病（不另分类）	GENERAL DISORDERS AND ADMINISTRATION SITE CONDITIONS	全身性疾病及给药部位各种反应	123815161	REAC16Q2.txt
DEPRESSED MOOD	DEPRESSED MOOD	心境抑郁	MOOD ALTERATIONS WITH DEPRESSIVE SYMPTOMS	伴忧郁症状的情绪变化	DEPRESSED MOOD DISORDERS AND DISTURBANCES	抑郁性心境障碍和混乱	PSYCHIATRIC DISORDERS	精神病类	123815161	REAC16Q2.txt
FATIGUE	FATIGUE	疲劳	ASTHENIC CONDITIONS	虚弱状态	GENERAL SYSTEM DISORDERS NEC	全身系统疾病（不另分类）	GENERAL DISORDERS AND ADMINISTRATION SITE CONDITIONS	全身性疾病及给药部位各种反应	123815161	REAC16Q2.txt
PARAESTHESIA MUCOSAL	PARAESTHESIA MUCOSAL	粘膜感觉异常	PARAESTHESIAS AND DYSAESTHESIAS	感觉异常和感觉迟钝	NEUROLOGICAL DISORDERS NEC	神经类疾病（不另分类）	NERVOUS SYSTEM DISORDERS	各类神经系统疾病	123815161	REAC16Q2.txt
PYREXIA	PYREXIA	发热	FEBRILE DISORDERS	发热疾病	BODY TEMPERATURE CONDITIONS	体温状况类	GENERAL DISORDERS AND ADMINISTRATION SITE CONDITIONS	全身性疾病及给药部位各种反应	123815161	REAC16Q2.txt
RASH	RASH	皮疹	RASHES, ERUPTIONS AND EXANTHEMS NEC	出疹、发疹和皮疹（不另分类）	EPIDERMAL AND DERMAL CONDITIONS	表皮及真皮状况	SKIN AND SUBCUTANEOUS TISSUE DISORDERS	皮肤及皮下组织类疾病	123815161	REAC16Q2.txt
PYREXIA	PYREXIA	发热	FEBRILE DISORDERS	发热疾病	BODY TEMPERATURE CONDITIONS	体温状况类	GENERAL DISORDERS AND ADMINISTRATION SITE CONDITIONS	全身性疾病及给药部位各种反应	123933291	REAC16Q2.txt
HORMONE LEVEL ABNORMAL	HORMONE LEVEL ABNORMAL	激素水平异常	ENDOCRINE ANALYSES AND IMAGING NEC	内分泌分析和成像(不另分类)	ENDOCRINE INVESTIGATIONS (INCL SEX HORMONES)	内分泌系统检查（包括性激素）	INVESTIGATIONS	各类检查	123966201	REAC16Q2.txt
THYROID OPERATION	THYROID OPERATION	甲状腺手术	THYROID THERAPEUTIC PROCEDURES	甲状腺治疗类操作	ENDOCRINE GLAND THERAPEUTIC PROCEDURES	内分泌腺治疗类操作	SURGICAL AND MEDICAL PROCEDURES	各种手术及医疗操作	123966201	REAC16Q2.txt
ARTHRALGIA	ARTHRALGIA	关节痛	JOINT RELATED SIGNS AND SYMPTOMS	关节相关症状和体征	JOINT DISORDERS	关节类疾病	MUSCULOSKELETAL AND CONNECTIVE TISSUE DISORDERS	各种肌肉骨骼及结缔组织疾病	124019972	REAC16Q2.txt
PRODUCT DOSE OMISSION ISSUE	PRODUCT DOSE OMISSION ISSUE	产品漏用问题	PRODUCT ADMINISTRATION ERRORS AND ISSUES	各种产品给用错误和问题	MEDICATION ERRORS AND OTHER PRODUCT USE ERRORS AND ISSUES	用药错误及其他产品使用错误和问题	INJURY, POISONING AND PROCEDURAL COMPLICATIONS	各类损伤、中毒及操作并发症	124019972	REAC16Q2.txt
GLOSSODYNIA	GLOSSODYNIA	舌痛	TONGUE SIGNS AND SYMPTOMS	舌部症状和体征	TONGUE CONDITIONS	舌疾病	GASTROINTESTINAL DISORDERS	胃肠系统疾病	124019972	REAC16Q2.txt
HEADACHE	HEADACHE	头痛	HEADACHES NEC	各种头痛（不另分类）	HEADACHES	各类头痛	NERVOUS SYSTEM DISORDERS	各类神经系统疾病	124019972	REAC16Q2.txt
MYALGIA	MYALGIA	肌痛	MUSCLE PAINS	肌肉疼痛	MUSCLE DISORDERS	肌肉类疾病	MUSCULOSKELETAL AND CONNECTIVE TISSUE DISORDERS	各种肌肉骨骼及结缔组织疾病	124019972	REAC16Q2.txt
NAUSEA	NAUSEA	恶心	NAUSEA AND VOMITING SYMPTOMS	恶心和呕吐症状	GASTROINTESTINAL SIGNS AND SYMPTOMS	胃肠道系统症状和体征	GASTROINTESTINAL DISORDERS	胃肠系统疾病	124019972	REAC16Q2.txt
ORAL PAIN	ORAL PAIN	口腔疼痛	ORAL SOFT TISSUE SIGNS AND SYMPTOMS	口部软组织症状和体征	ORAL SOFT TISSUE CONDITIONS	口腔软组织类疾病	GASTROINTESTINAL DISORDERS	胃肠系统疾病	124019972	REAC16Q2.txt
SOMNOLENCE	SOMNOLENCE	嗜睡	DISTURBANCES IN CONSCIOUSNESS NEC	意识障碍（不另分类）	NEUROLOGICAL DISORDERS NEC	神经类疾病（不另分类）	NERVOUS SYSTEM DISORDERS	各类神经系统疾病	124019972	REAC16Q2.txt
THINKING ABNORMAL	THINKING ABNORMAL	思维异常	THINKING DISTURBANCES	思维障碍	DISTURBANCES IN THINKING AND PERCEPTION	思维及感知紊乱	PSYCHIATRIC DISORDERS	精神病类	124019972	REAC16Q2.txt
HALLUCINATION	HALLUCINATION	幻觉	HALLUCINATIONS (EXCL SLEEP-RELATED)	各种幻觉（睡眠相关性除外）	DISTURBANCES IN THINKING AND PERCEPTION	思维及感知紊乱	PSYCHIATRIC DISORDERS	精神病类	124030391	REAC16Q2.txt
HYPERSENSITIVITY	HYPERSENSITIVITY	超敏反应	ALLERGIC CONDITIONS NEC	各种过敏反应（不另分类）	ALLERGIC CONDITIONS	过敏类反应	IMMUNE SYSTEM DISORDERS	免疫系统疾病	124030391	REAC16Q2.txt
HYPERTENSION	HYPERTENSION	高血压	VASCULAR HYPERTENSIVE DISORDERS NEC	高血压类疾病（不另分类）	VASCULAR HYPERTENSIVE DISORDERS	血管性高血压疾病	VASCULAR DISORDERS	血管与淋巴管类疾病	124030391	REAC16Q2.txt
BLOOD PRESSURE INCREASED	BLOOD PRESSURE INCREASED	血压升高	VASCULAR TESTS NEC (INCL BLOOD PRESSURE)	各种血管检查（不另分类）（包括血压）	CARDIAC AND VASCULAR INVESTIGATIONS (EXCL ENZYME TESTS)	心血管检查（不包括酶检测）	INVESTIGATIONS	各类检查	124215251	REAC16Q2.txt
DYSPNOEA	DYSPNOEA	呼吸困难	BREATHING ABNORMALITIES	各种呼吸异常	RESPIRATORY DISORDERS NEC	呼吸系统疾病（不另分类）	RESPIRATORY, THORACIC AND MEDIASTINAL DISORDERS	呼吸系统、胸及纵隔疾病	124215251	REAC16Q2.txt
FORMICATION	FORMICATION	蚁行感	PARAESTHESIAS AND DYSAESTHESIAS	感觉异常和感觉迟钝	NEUROLOGICAL DISORDERS NEC	神经类疾病（不另分类）	NERVOUS SYSTEM DISORDERS	各类神经系统疾病	124215251	REAC16Q2.txt
HALLUCINATION	HALLUCINATION	幻觉	HALLUCINATIONS (EXCL SLEEP-RELATED)	各种幻觉（睡眠相关性除外）	DISTURBANCES IN THINKING AND PERCEPTION	思维及感知紊乱	PSYCHIATRIC DISORDERS	精神病类	124215251	REAC16Q2.txt
THROAT TIGHTNESS	THROAT TIGHTNESS	咽喉缩紧感	UPPER RESPIRATORY TRACT SIGNS AND SYMPTOMS	上呼吸道症状和体征	RESPIRATORY TRACT SIGNS AND SYMPTOMS	呼吸道症状和体征	RESPIRATORY, THORACIC AND MEDIASTINAL DISORDERS	呼吸系统、胸及纵隔疾病	124215251	REAC16Q2.txt
ANXIETY	ANXIETY	焦虑	ANXIETY SYMPTOMS	焦虑症状	ANXIETY DISORDERS AND SYMPTOMS	焦虑症及症状	PSYCHIATRIC DISORDERS	精神病类	124237211	REAC16Q2.txt
DIARRHOEA	DIARRHOEA	腹泻	DIARRHOEA (EXCL INFECTIVE)	各种腹泻（不包括感染性的）	GASTROINTESTINAL MOTILITY AND DEFAECATION CONDITIONS	胃肠运动及排便状况	GASTROINTESTINAL DISORDERS	胃肠系统疾病	124237211	REAC16Q2.txt
FATIGUE	FATIGUE	疲劳	ASTHENIC CONDITIONS	虚弱状态	GENERAL SYSTEM DISORDERS NEC	全身系统疾病（不另分类）	GENERAL DISORDERS AND ADMINISTRATION SITE CONDITIONS	全身性疾病及给药部位各种反应	124237211	REAC16Q2.txt
GINGIVAL SWELLING	GINGIVAL SWELLING	牙龈肿胀	GINGIVAL DISORDERS, SIGNS AND SYMPTOMS NEC	各种牙龈疾病、症状和体征（不另分类）	DENTAL AND GINGIVAL CONDITIONS	牙齿和牙龈类疾病	GASTROINTESTINAL DISORDERS	胃肠系统疾病	124237211	REAC16Q2.txt
HYPERTHYROIDISM	HYPERTHYROIDISM	甲状腺功能亢进症	THYROID HYPERFUNCTION DISORDERS	各种甲状腺机能亢进疾病	THYROID GLAND DISORDERS	甲状腺类疾病	ENDOCRINE DISORDERS	内分泌系统疾病	124237211	REAC16Q2.txt
NEUTROPENIA	NEUTROPENIA	中性粒细胞减少症	NEUTROPENIAS	各种嗜中性白细胞减少症	WHITE BLOOD CELL DISORDERS	白血球类疾病	BLOOD AND LYMPHATIC SYSTEM DISORDERS	血液及淋巴系统疾病	124237211	REAC16Q2.txt
OROPHARYNGEAL PAIN	OROPHARYNGEAL PAIN	口咽疼痛	UPPER RESPIRATORY TRACT SIGNS AND SYMPTOMS	上呼吸道症状和体征	RESPIRATORY TRACT SIGNS AND SYMPTOMS	呼吸道症状和体征	RESPIRATORY, THORACIC AND MEDIASTINAL DISORDERS	呼吸系统、胸及纵隔疾病	124237211	REAC16Q2.txt
TREMOR	TREMOR	震颤	TREMOR (EXCL CONGENITAL)	各种颤抖（不包括先天性）	MOVEMENT DISORDERS (INCL PARKINSONISM)	运动障碍类（包括帕金森病）	NERVOUS SYSTEM DISORDERS	各类神经系统疾病	124237211	REAC16Q2.txt
ANAEMIA	ANAEMIA	贫血	ANAEMIAS NEC	各种贫血（不另分类）	ANAEMIAS NONHAEMOLYTIC AND MARROW DEPRESSION	非溶血性贫血及骨髓抑制	BLOOD AND LYMPHATIC SYSTEM DISORDERS	血液及淋巴系统疾病	124239101	REAC16Q2.txt
IRON DEFICIENCY ANAEMIA	IRON DEFICIENCY ANAEMIA	缺铁性贫血	ANAEMIA DEFICIENCIES	各种贫血症	ANAEMIAS NONHAEMOLYTIC AND MARROW DEPRESSION	非溶血性贫血及骨髓抑制	BLOOD AND LYMPHATIC SYSTEM DISORDERS	血液及淋巴系统疾病	124239101	REAC16Q2.txt
NEUTROPENIA	NEUTROPENIA	中性粒细胞减少症	NEUTROPENIAS	各种嗜中性白细胞减少症	WHITE BLOOD CELL DISORDERS	白血球类疾病	BLOOD AND LYMPHATIC SYSTEM DISORDERS	血液及淋巴系统疾病	124239101	REAC16Q2.txt
URTICARIA CHRONIC	URTICARIA CHRONIC	慢性荨麻疹	URTICARIAS	各种荨麻疹	ANGIOEDEMA AND URTICARIA	血管性水肿和风疹	SKIN AND SUBCUTANEOUS TISSUE DISORDERS	皮肤及皮下组织类疾病	124286121	REAC16Q2.txt
BONE DISORDER	BONE DISORDER	骨骼疾病	BONE DISORDERS NEC	各种骨病（不另分类）	BONE DISORDERS (EXCL CONGENITAL AND FRACTURES)	骨骼类疾病（不包括先天性疾病及骨折）	MUSCULOSKELETAL AND CONNECTIVE TISSUE DISORDERS	各种肌肉骨骼及结缔组织疾病	124669871	REAC16Q2.txt
RASH	RASH	皮疹	RASHES, ERUPTIONS AND EXANTHEMS NEC	出疹、发疹和皮疹（不另分类）	EPIDERMAL AND DERMAL CONDITIONS	表皮及真皮状况	SKIN AND SUBCUTANEOUS TISSUE DISORDERS	皮肤及皮下组织类疾病	124789551	REAC16Q2.txt
ASCITES	ASCITES	腹水	PERITONEAL AND RETROPERITONEAL DISORDERS	腹膜和腹膜后疾病	PERITONEAL AND RETROPERITONEAL CONDITIONS	腹膜及腹后膜类疾病	GASTROINTESTINAL DISORDERS	胃肠系统疾病	124968311	REAC16Q2.txt
ASCITES	ASCITES	腹水	PERITONEAL AND RETROPERITONEAL DISORDERS	腹膜和腹膜后疾病	PERITONEAL AND RETROPERITONEAL CONDITIONS	腹膜及腹后膜类疾病	GASTROINTESTINAL DISORDERS	胃肠系统疾病	124973841	REAC16Q2.txt
HYPOTHYROIDISM	HYPOTHYROIDISM	甲状腺功能减退症	THYROID HYPOFUNCTION DISORDERS	各种甲状腺机能减退疾病	THYROID GLAND DISORDERS	甲状腺类疾病	ENDOCRINE DISORDERS	内分泌系统疾病	124973841	REAC16Q2.txt
CHOKING SENSATION	CHOKING SENSATION	呛噎感	UPPER RESPIRATORY TRACT SIGNS AND SYMPTOMS	上呼吸道症状和体征	RESPIRATORY TRACT SIGNS AND SYMPTOMS	呼吸道症状和体征	RESPIRATORY, THORACIC AND MEDIASTINAL DISORDERS	呼吸系统、胸及纵隔疾病	125017182	REAC16Q3.txt
DRUG INTOLERANCE	DRUG INTOLERANCE	药物不耐受	THERAPEUTIC AND NONTHERAPEUTIC RESPONSES	各种治疗和非治疗反应	THERAPEUTIC AND NONTHERAPEUTIC EFFECTS (EXCL TOXICITY)	治疗性及非治疗性反应类（不包括毒性）	GENERAL DISORDERS AND ADMINISTRATION SITE CONDITIONS	全身性疾病及给药部位各种反应	125017182	REAC16Q3.txt
DYSPNOEA	DYSPNOEA	呼吸困难	BREATHING ABNORMALITIES	各种呼吸异常	RESPIRATORY DISORDERS NEC	呼吸系统疾病（不另分类）	RESPIRATORY, THORACIC AND MEDIASTINAL DISORDERS	呼吸系统、胸及纵隔疾病	125017182	REAC16Q3.txt
GOITRE	GOITRE	甲状腺肿	THYROID DISORDERS NEC	各种甲状腺疾病（不另分类）	THYROID GLAND DISORDERS	甲状腺类疾病	ENDOCRINE DISORDERS	内分泌系统疾病	125017182	REAC16Q3.txt
SWELLING	SWELLING	肿胀	GENERAL SIGNS AND SYMPTOMS NEC	一般症状和体征（不另分类）	GENERAL SYSTEM DISORDERS NEC	全身系统疾病（不另分类）	GENERAL DISORDERS AND ADMINISTRATION SITE CONDITIONS	全身性疾病及给药部位各种反应	125017182	REAC16Q3.txt
LOCALISED OEDEMA	LOCALISED OEDEMA	局部水肿	OEDEMA NEC	各种水肿（不另分类）	GENERAL SYSTEM DISORDERS NEC	全身系统疾病（不另分类）	GENERAL DISORDERS AND ADMINISTRATION SITE CONDITIONS	全身性疾病及给药部位各种反应	125017182	REAC16Q3.txt
CHOKING SENSATION	CHOKING SENSATION	呛噎感	UPPER RESPIRATORY TRACT SIGNS AND SYMPTOMS	上呼吸道症状和体征	RESPIRATORY TRACT SIGNS AND SYMPTOMS	呼吸道症状和体征	RESPIRATORY, THORACIC AND MEDIASTINAL DISORDERS	呼吸系统、胸及纵隔疾病	125020492	REAC16Q3.txt
DYSPNOEA	DYSPNOEA	呼吸困难	BREATHING ABNORMALITIES	各种呼吸异常	RESPIRATORY DISORDERS NEC	呼吸系统疾病（不另分类）	RESPIRATORY, THORACIC AND MEDIASTINAL DISORDERS	呼吸系统、胸及纵隔疾病	125020492	REAC16Q3.txt
GOITRE	GOITRE	甲状腺肿	THYROID DISORDERS NEC	各种甲状腺疾病（不另分类）	THYROID GLAND DISORDERS	甲状腺类疾病	ENDOCRINE DISORDERS	内分泌系统疾病	125020492	REAC16Q3.txt
SWELLING	SWELLING	肿胀	GENERAL SIGNS AND SYMPTOMS NEC	一般症状和体征（不另分类）	GENERAL SYSTEM DISORDERS NEC	全身系统疾病（不另分类）	GENERAL DISORDERS AND ADMINISTRATION SITE CONDITIONS	全身性疾病及给药部位各种反应	125020492	REAC16Q3.txt
LOCALISED OEDEMA	LOCALISED OEDEMA	局部水肿	OEDEMA NEC	各种水肿（不另分类）	GENERAL SYSTEM DISORDERS NEC	全身系统疾病（不另分类）	GENERAL DISORDERS AND ADMINISTRATION SITE CONDITIONS	全身性疾病及给药部位各种反应	125020492	REAC16Q3.txt
ASCITES	ASCITES	腹水	PERITONEAL AND RETROPERITONEAL DISORDERS	腹膜和腹膜后疾病	PERITONEAL AND RETROPERITONEAL CONDITIONS	腹膜及腹后膜类疾病	GASTROINTESTINAL DISORDERS	胃肠系统疾病	125169272	REAC17Q4.txt
HYPOTHYROIDISM	HYPOTHYROIDISM	甲状腺功能减退症	THYROID HYPOFUNCTION DISORDERS	各种甲状腺机能减退疾病	THYROID GLAND DISORDERS	甲状腺类疾病	ENDOCRINE DISORDERS	内分泌系统疾病	125169272	REAC17Q4.txt
INSULIN AUTOIMMUNE SYNDROME	INSULIN AUTOIMMUNE SYNDROME	胰岛素自身免疫综合征	ENDOCRINE AUTOIMMUNE DISORDERS	内分泌自身免疫病	AUTOIMMUNE DISORDERS	自身免疫类疾病	IMMUNE SYSTEM DISORDERS	免疫系统疾病	125202343	REAC17Q4.txt
INSULIN AUTOIMMUNE SYNDROME	INSULIN AUTOIMMUNE SYNDROME	胰岛素自身免疫综合征	ENDOCRINE AUTOIMMUNE DISORDERS	内分泌自身免疫病	AUTOIMMUNE DISORDERS	自身免疫类疾病	IMMUNE SYSTEM DISORDERS	免疫系统疾病	125203542	REAC17Q3.txt
ASCITES	ASCITES	腹水	PERITONEAL AND RETROPERITONEAL DISORDERS	腹膜和腹膜后疾病	PERITONEAL AND RETROPERITONEAL CONDITIONS	腹膜及腹后膜类疾病	GASTROINTESTINAL DISORDERS	胃肠系统疾病	125276361	REAC16Q3.txt
HYPOTHYROIDISM	HYPOTHYROIDISM	甲状腺功能减退症	THYROID HYPOFUNCTION DISORDERS	各种甲状腺机能减退疾病	THYROID GLAND DISORDERS	甲状腺类疾病	ENDOCRINE DISORDERS	内分泌系统疾病	125276361	REAC16Q3.txt
ASCITES	ASCITES	腹水	PERITONEAL AND RETROPERITONEAL DISORDERS	腹膜和腹膜后疾病	PERITONEAL AND RETROPERITONEAL CONDITIONS	腹膜及腹后膜类疾病	GASTROINTESTINAL DISORDERS	胃肠系统疾病	125308831	REAC16Q3.txt
HYPOTHYROIDISM	HYPOTHYROIDISM	甲状腺功能减退症	THYROID HYPOFUNCTION DISORDERS	各种甲状腺机能减退疾病	THYROID GLAND DISORDERS	甲状腺类疾病	ENDOCRINE DISORDERS	内分泌系统疾病	125308831	REAC16Q3.txt
CHOKING SENSATION	CHOKING SENSATION	呛噎感	UPPER RESPIRATORY TRACT SIGNS AND SYMPTOMS	上呼吸道症状和体征	RESPIRATORY TRACT SIGNS AND SYMPTOMS	呼吸道症状和体征	RESPIRATORY, THORACIC AND MEDIASTINAL DISORDERS	呼吸系统、胸及纵隔疾病	125377741	REAC16Q3.txt
DYSPNOEA	DYSPNOEA	呼吸困难	BREATHING ABNORMALITIES	各种呼吸异常	RESPIRATORY DISORDERS NEC	呼吸系统疾病（不另分类）	RESPIRATORY, THORACIC AND MEDIASTINAL DISORDERS	呼吸系统、胸及纵隔疾病	125377741	REAC16Q3.txt
ERYTHEMA	ERYTHEMA	红斑	ERYTHEMAS	各种皮肤红斑	EPIDERMAL AND DERMAL CONDITIONS	表皮及真皮状况	SKIN AND SUBCUTANEOUS TISSUE DISORDERS	皮肤及皮下组织类疾病	125377741	REAC16Q3.txt
SWELLING	SWELLING	肿胀	GENERAL SIGNS AND SYMPTOMS NEC	一般症状和体征（不另分类）	GENERAL SYSTEM DISORDERS NEC	全身系统疾病（不另分类）	GENERAL DISORDERS AND ADMINISTRATION SITE CONDITIONS	全身性疾病及给药部位各种反应	125377741	REAC16Q3.txt
MYXOEDEMA	MYXOEDEMA	粘液水肿	THYROID HYPOFUNCTION DISORDERS	各种甲状腺机能减退疾病	THYROID GLAND DISORDERS	甲状腺类疾病	ENDOCRINE DISORDERS	内分泌系统疾病	125454071	REAC16Q3.txt
MYXOEDEMA	MYXOEDEMA	粘液水肿	THYROID HYPOFUNCTION DISORDERS	各种甲状腺机能减退疾病	THYROID GLAND DISORDERS	甲状腺类疾病	ENDOCRINE DISORDERS	内分泌系统疾病	125454121	REAC16Q3.txt
AGRANULOCYTOSIS	AGRANULOCYTOSIS	粒细胞缺乏症	NEUTROPENIAS	各种嗜中性白细胞减少症	WHITE BLOOD CELL DISORDERS	白血球类疾病	BLOOD AND LYMPHATIC SYSTEM DISORDERS	血液及淋巴系统疾病	125535681	REAC16Q3.txt
HYPOTHYROIDISM	HYPOTHYROIDISM	甲状腺功能减退症	THYROID HYPOFUNCTION DISORDERS	各种甲状腺机能减退疾病	THYROID GLAND DISORDERS	甲状腺类疾病	ENDOCRINE DISORDERS	内分泌系统疾病	125535681	REAC16Q3.txt
VASCULITIS	VASCULITIS	血管炎	VASCULITIDES NEC	各种血管炎（不另分类）	VASCULAR INFECTIONS AND INFLAMMATIONS	血管感染和炎症类疾病	VASCULAR DISORDERS	血管与淋巴管类疾病	125535681	REAC16Q3.txt
ARTHRALGIA	ARTHRALGIA	关节痛	JOINT RELATED SIGNS AND SYMPTOMS	关节相关症状和体征	JOINT DISORDERS	关节类疾病	MUSCULOSKELETAL AND CONNECTIVE TISSUE DISORDERS	各种肌肉骨骼及结缔组织疾病	125651351	REAC16Q3.txt
BONE PAIN	BONE PAIN	骨痛	BONE RELATED SIGNS AND SYMPTOMS	骨相关症状和体征	BONE DISORDERS (EXCL CONGENITAL AND FRACTURES)	骨骼类疾病（不包括先天性疾病及骨折）	MUSCULOSKELETAL AND CONNECTIVE TISSUE DISORDERS	各种肌肉骨骼及结缔组织疾病	125651351	REAC16Q3.txt
GINGIVAL BLEEDING	GINGIVAL BLEEDING	牙龈出血	GINGIVAL HAEMORRHAGES	各种牙龈出血	DENTAL AND GINGIVAL CONDITIONS	牙齿和牙龈类疾病	GASTROINTESTINAL DISORDERS	胃肠系统疾病	125651351	REAC16Q3.txt
PRURITUS	PRURITUS	瘙痒	PRURITUS NEC	各种瘙痒（不另分类）	EPIDERMAL AND DERMAL CONDITIONS	表皮及真皮状况	SKIN AND SUBCUTANEOUS TISSUE DISORDERS	皮肤及皮下组织类疾病	125651351	REAC16Q3.txt
WHITE BLOOD CELL COUNT DECREASED	WHITE BLOOD CELL COUNT DECREASED	白细胞计数降低	WHITE BLOOD CELL ANALYSES	各种白细胞分析	HAEMATOLOGY INVESTIGATIONS (INCL BLOOD GROUPS)	血液类检查（包括血型）	INVESTIGATIONS	各类检查	125651351	REAC16Q3.txt
DRUG INEFFECTIVE	DRUG INEFFECTIVE	药物无效	THERAPEUTIC AND NONTHERAPEUTIC RESPONSES	各种治疗和非治疗反应	THERAPEUTIC AND NONTHERAPEUTIC EFFECTS (EXCL TOXICITY)	治疗性及非治疗性反应类（不包括毒性）	GENERAL DISORDERS AND ADMINISTRATION SITE CONDITIONS	全身性疾病及给药部位各种反应	125770261	REAC16Q3.txt
PRODUCT STORAGE ERROR	PRODUCT STORAGE ERROR	产品存储差错	PRODUCT STORAGE ERRORS AND ISSUES IN THE PRODUCT USE SYSTEM	各种产品使用系统中的储存错误和问题	MEDICATION ERRORS AND OTHER PRODUCT USE ERRORS AND ISSUES	用药错误及其他产品使用错误和问题	INJURY, POISONING AND PROCEDURAL COMPLICATIONS	各类损伤、中毒及操作并发症	125770261	REAC16Q3.txt
BONE MARROW FAILURE	BONE MARROW FAILURE	骨髓功能衰竭	MARROW DEPRESSION AND HYPOPLASTIC ANAEMIAS	骨髓抑制和增生不良性贫血	ANAEMIAS NONHAEMOLYTIC AND MARROW DEPRESSION	非溶血性贫血及骨髓抑制	BLOOD AND LYMPHATIC SYSTEM DISORDERS	血液及淋巴系统疾病	125819651	REAC16Q3.txt
CEREBRAL VENOUS THROMBOSIS	CEREBRAL VENOUS THROMBOSIS	脑静脉血栓形成	CEREBROVASCULAR VENOUS AND SINUS THROMBOSIS	脑血管静脉和静脉窦血栓形成	CENTRAL NERVOUS SYSTEM VASCULAR DISORDERS	中枢神经系统血管疾病	NERVOUS SYSTEM DISORDERS	各类神经系统疾病	125819651	REAC16Q3.txt
PERIORBITAL CELLULITIS	PERIORBITAL CELLULITIS	眶周蜂窝织炎	BACTERIAL INFECTIONS NEC	各种细菌感染（不另分类）	BACTERIAL INFECTIOUS DISORDERS	细菌感染性疾病	INFECTIONS AND INFESTATIONS	感染及侵染类疾病	125819651	REAC16Q3.txt
SYSTEMIC CANDIDA	SYSTEMIC CANDIDA	全身性念珠菌病	CANDIDA INFECTIONS	各种念珠菌感染	FUNGAL INFECTIOUS DISORDERS	真菌感染性疾病	INFECTIONS AND INFESTATIONS	感染及侵染类疾病	125819651	REAC16Q3.txt
THYROTOXIC CRISIS	THYROTOXIC CRISIS	甲状腺毒危象	THYROID HYPERFUNCTION DISORDERS	各种甲状腺机能亢进疾病	THYROID GLAND DISORDERS	甲状腺类疾病	ENDOCRINE DISORDERS	内分泌系统疾病	125819651	REAC16Q3.txt
HYPOMETABOLISM	HYPOMETABOLISM	低代谢	METABOLIC DISORDERS NEC	各种代谢异常（不另分类）	METABOLISM DISORDERS NEC	代谢类异常（不另分类）	METABOLISM AND NUTRITION DISORDERS	代谢及营养类疾病	125867521	REAC16Q3.txt
INCORRECT DOSE ADMINISTERED	INCORRECT DOSE ADMINISTERED	给用了不正确的剂量	PRODUCT ADMINISTRATION ERRORS AND ISSUES	各种产品给用错误和问题	MEDICATION ERRORS AND OTHER PRODUCT USE ERRORS AND ISSUES	用药错误及其他产品使用错误和问题	INJURY, POISONING AND PROCEDURAL COMPLICATIONS	各类损伤、中毒及操作并发症	125867521	REAC16Q3.txt
WEIGHT INCREASED	WEIGHT INCREASED	体重增加	PHYSICAL EXAMINATION PROCEDURES AND ORGAN SYSTEM STATUS	体检步骤和器官系统状态	PHYSICAL EXAMINATION AND ORGAN SYSTEM STATUS TOPICS	体检和器官系统状态主题	INVESTIGATIONS	各类检查	125867521	REAC16Q3.txt
ASPERGILLUS INFECTION	ASPERGILLUS INFECTION	曲霉菌感染	ASPERGILLUS INFECTIONS	各种曲霉菌感染	FUNGAL INFECTIOUS DISORDERS	真菌感染性疾病	INFECTIONS AND INFESTATIONS	感染及侵染类疾病	125899441	REAC16Q3.txt
DRUG-INDUCED LIVER INJURY	DRUG-INDUCED LIVER INJURY	药物诱导的肝损伤	HEPATOCELLULAR DAMAGE AND HEPATITIS NEC	肝细胞损害和肝炎（不另分类）	HEPATIC AND HEPATOBILIARY DISORDERS	肝脏及肝胆类疾病	HEPATOBILIARY DISORDERS	肝胆系统疾病	125899441	REAC16Q3.txt
ABDOMINAL PAIN	ABDOMINAL PAIN	腹痛	GASTROINTESTINAL AND ABDOMINAL PAINS (EXCL ORAL AND THROAT)	胃肠道和腹部疼痛（不包括口腔和咽喉）	GASTROINTESTINAL SIGNS AND SYMPTOMS	胃肠道系统症状和体征	GASTROINTESTINAL DISORDERS	胃肠系统疾病	125997391	REAC16Q3.txt
LOSS OF PERSONAL INDEPENDENCE IN DAILY ACTIVITIES	LOSS OF PERSONAL INDEPENDENCE IN DAILY ACTIVITIES	日常活动自理能力丧失	DISABILITY ISSUES	残疾问题	LIFESTYLE ISSUES	生活方式问题	SOCIAL CIRCUMSTANCES	社会环境	125997391	REAC16Q3.txt
DISCOMFORT	DISCOMFORT	不适	PAIN AND DISCOMFORT NEC	疼痛和不适（不另分类）	GENERAL SYSTEM DISORDERS NEC	全身系统疾病（不另分类）	GENERAL DISORDERS AND ADMINISTRATION SITE CONDITIONS	全身性疾病及给药部位各种反应	125997391	REAC16Q3.txt
DYSPEPSIA	DYSPEPSIA	消化不良	DYSPEPTIC SIGNS AND SYMPTOMS	消化不良症状和体征	GASTROINTESTINAL SIGNS AND SYMPTOMS	胃肠道系统症状和体征	GASTROINTESTINAL DISORDERS	胃肠系统疾病	125997391	REAC16Q3.txt
FACIAL PARESIS	FACIAL PARESIS	面轻瘫	FACIAL CRANIAL NERVE DISORDERS	各种面部神经疾病	CRANIAL NERVE DISORDERS (EXCL NEOPLASMS)	颅神经疾病（不包括肿瘤）	NERVOUS SYSTEM DISORDERS	各类神经系统疾病	125997391	REAC16Q3.txt
FAECES DISCOLOURED	FAECES DISCOLOURED	粪便变色	FAECAL ABNORMALITIES NEC	大便异常（不另分类）	GASTROINTESTINAL SIGNS AND SYMPTOMS	胃肠道系统症状和体征	GASTROINTESTINAL DISORDERS	胃肠系统疾病	125997391	REAC16Q3.txt
FEELING ABNORMAL	FEELING ABNORMAL	感受异常	FEELINGS AND SENSATIONS NEC	各种感受与感觉（不另分类）	GENERAL SYSTEM DISORDERS NEC	全身系统疾病（不另分类）	GENERAL DISORDERS AND ADMINISTRATION SITE CONDITIONS	全身性疾病及给药部位各种反应	125997391	REAC16Q3.txt
IMPAIRED WORK ABILITY	IMPAIRED WORK ABILITY	工作能力受损	DISABILITY ISSUES	残疾问题	LIFESTYLE ISSUES	生活方式问题	SOCIAL CIRCUMSTANCES	社会环境	125997391	REAC16Q3.txt
INFERIOR VENA CAVA DILATATION	INFERIOR VENA CAVA DILATATION	下腔静脉扩张	SITE SPECIFIC VASCULAR DISORDERS NEC	特定部位血管疾病（不另分类）	VASCULAR DISORDERS NEC	血管疾病（不另分类）	VASCULAR DISORDERS	血管与淋巴管类疾病	125997391	REAC16Q3.txt
INTESTINAL ISCHAEMIA	INTESTINAL ISCHAEMIA	肠缺血	GASTROINTESTINAL VASCULAR OCCLUSION AND INFARCTION	胃肠道血管闭塞及梗死	GASTROINTESTINAL VASCULAR CONDITIONS	胃肠系统血管疾病	GASTROINTESTINAL DISORDERS	胃肠系统疾病	125997391	REAC16Q3.txt
MOUTH INJURY	MOUTH INJURY	嘴部损伤	ABDOMINAL AND GASTROINTESTINAL INJURIES NEC	腹部及胃肠道损伤（不另分类）	INJURIES NEC	各种损伤（不另分类）	INJURY, POISONING AND PROCEDURAL COMPLICATIONS	各类损伤、中毒及操作并发症	125997391	REAC16Q3.txt
MUSCULOSKELETAL PAIN	MUSCULOSKELETAL PAIN	骨骼肌肉疼痛	MUSCULOSKELETAL AND CONNECTIVE TISSUE PAIN AND DISCOMFORT	肌肉骨骼和结缔组织的各种疼痛与不适	MUSCULOSKELETAL AND CONNECTIVE TISSUE DISORDERS NEC	肌肉骨骼和结缔组织疾病（不另分类）	MUSCULOSKELETAL AND CONNECTIVE TISSUE DISORDERS	各种肌肉骨骼及结缔组织疾病	125997391	REAC16Q3.txt
SENSORY DISTURBANCE	SENSORY DISTURBANCE	感觉障碍	SENSORY ABNORMALITIES NEC	各种感觉异常（不另分类）	NEUROLOGICAL DISORDERS NEC	神经类疾病（不另分类）	NERVOUS SYSTEM DISORDERS	各类神经系统疾病	125997391	REAC16Q3.txt
THROMBOSIS	THROMBOSIS	血栓形成	NON-SITE SPECIFIC EMBOLISM AND THROMBOSIS	部位不确定的栓塞和血栓形成	EMBOLISM AND THROMBOSIS	栓塞及血栓	VASCULAR DISORDERS	血管与淋巴管类疾病	125997391	REAC16Q3.txt
WEIGHT DECREASED	WEIGHT DECREASED	体重降低	PHYSICAL EXAMINATION PROCEDURES AND ORGAN SYSTEM STATUS	体检步骤和器官系统状态	PHYSICAL EXAMINATION AND ORGAN SYSTEM STATUS TOPICS	体检和器官系统状态主题	INVESTIGATIONS	各类检查	125997391	REAC16Q3.txt
ACUTE HEPATIC FAILURE	ACUTE HEPATIC FAILURE	急性肝衰竭	HEPATIC FAILURE AND ASSOCIATED DISORDERS	肝衰竭和相关疾病	HEPATIC AND HEPATOBILIARY DISORDERS	肝脏及肝胆类疾病	HEPATOBILIARY DISORDERS	肝胆系统疾病	126081831	REAC16Q3.txt
DRUG-INDUCED LIVER INJURY	DRUG-INDUCED LIVER INJURY	药物诱导的肝损伤	HEPATOCELLULAR DAMAGE AND HEPATITIS NEC	肝细胞损害和肝炎（不另分类）	HEPATIC AND HEPATOBILIARY DISORDERS	肝脏及肝胆类疾病	HEPATOBILIARY DISORDERS	肝胆系统疾病	126134533	REAC18Q4.txt
AGRANULOCYTOSIS	AGRANULOCYTOSIS	粒细胞缺乏症	NEUTROPENIAS	各种嗜中性白细胞减少症	WHITE BLOOD CELL DISORDERS	白血球类疾病	BLOOD AND LYMPHATIC SYSTEM DISORDERS	血液及淋巴系统疾病	126134811	REAC16Q3.txt
BONE MARROW FAILURE	BONE MARROW FAILURE	骨髓功能衰竭	MARROW DEPRESSION AND HYPOPLASTIC ANAEMIAS	骨髓抑制和增生不良性贫血	ANAEMIAS NONHAEMOLYTIC AND MARROW DEPRESSION	非溶血性贫血及骨髓抑制	BLOOD AND LYMPHATIC SYSTEM DISORDERS	血液及淋巴系统疾病	126134811	REAC16Q3.txt
CEREBRAL VENOUS THROMBOSIS	CEREBRAL VENOUS THROMBOSIS	脑静脉血栓形成	CEREBROVASCULAR VENOUS AND SINUS THROMBOSIS	脑血管静脉和静脉窦血栓形成	CENTRAL NERVOUS SYSTEM VASCULAR DISORDERS	中枢神经系统血管疾病	NERVOUS SYSTEM DISORDERS	各类神经系统疾病	126134811	REAC16Q3.txt
FEBRILE NEUTROPENIA	FEBRILE NEUTROPENIA	发热性中性粒细胞减少症	NEUTROPENIAS	各种嗜中性白细胞减少症	WHITE BLOOD CELL DISORDERS	白血球类疾病	BLOOD AND LYMPHATIC SYSTEM DISORDERS	血液及淋巴系统疾病	126134811	REAC16Q3.txt
RETICULOCYTOPENIA	RETICULOCYTOPENIA	网织红细胞减少症	RED BLOOD CELL ABNORMAL FINDINGS NEC	各种红细胞异常发现（不另分类）	RED BLOOD CELL DISORDERS	红血球类疾病	BLOOD AND LYMPHATIC SYSTEM DISORDERS	血液及淋巴系统疾病	126134811	REAC16Q3.txt
SYSTEMIC CANDIDA	SYSTEMIC CANDIDA	全身性念珠菌病	CANDIDA INFECTIONS	各种念珠菌感染	FUNGAL INFECTIOUS DISORDERS	真菌感染性疾病	INFECTIONS AND INFESTATIONS	感染及侵染类疾病	126134811	REAC16Q3.txt
THROMBOCYTOPENIA	THROMBOCYTOPENIA	血小板减少症	THROMBOCYTOPENIAS	各种血小板减少症	PLATELET DISORDERS	血小板类疾病	BLOOD AND LYMPHATIC SYSTEM DISORDERS	血液及淋巴系统疾病	126134811	REAC16Q3.txt
FEBRILE NEUTROPENIA	FEBRILE NEUTROPENIA	发热性中性粒细胞减少症	NEUTROPENIAS	各种嗜中性白细胞减少症	WHITE BLOOD CELL DISORDERS	白血球类疾病	BLOOD AND LYMPHATIC SYSTEM DISORDERS	血液及淋巴系统疾病	126196371	REAC16Q3.txt
HYPERTHYROIDISM	HYPERTHYROIDISM	甲状腺功能亢进症	THYROID HYPERFUNCTION DISORDERS	各种甲状腺机能亢进疾病	THYROID GLAND DISORDERS	甲状腺类疾病	ENDOCRINE DISORDERS	内分泌系统疾病	126196371	REAC16Q3.txt
RENAL FAILURE	RENAL FAILURE	肾衰	RENAL FAILURE AND IMPAIRMENT	肾衰和肾损害	RENAL DISORDERS (EXCL NEPHROPATHIES)	肾脏各种异常（不包括肾病）	RENAL AND URINARY DISORDERS	肾脏及泌尿系统疾病	126196371	REAC16Q3.txt
FEBRILE NEUTROPENIA	FEBRILE NEUTROPENIA	发热性中性粒细胞减少症	NEUTROPENIAS	各种嗜中性白细胞减少症	WHITE BLOOD CELL DISORDERS	白血球类疾病	BLOOD AND LYMPHATIC SYSTEM DISORDERS	血液及淋巴系统疾病	126256081	REAC16Q3.txt
HYPERTHYROIDISM	HYPERTHYROIDISM	甲状腺功能亢进症	THYROID HYPERFUNCTION DISORDERS	各种甲状腺机能亢进疾病	THYROID GLAND DISORDERS	甲状腺类疾病	ENDOCRINE DISORDERS	内分泌系统疾病	126256081	REAC16Q3.txt
RENAL FAILURE	RENAL FAILURE	肾衰	RENAL FAILURE AND IMPAIRMENT	肾衰和肾损害	RENAL DISORDERS (EXCL NEPHROPATHIES)	肾脏各种异常（不包括肾病）	RENAL AND URINARY DISORDERS	肾脏及泌尿系统疾病	126256081	REAC16Q3.txt
THYROTOXIC CRISIS	THYROTOXIC CRISIS	甲状腺毒危象	THYROID HYPERFUNCTION DISORDERS	各种甲状腺机能亢进疾病	THYROID GLAND DISORDERS	甲状腺类疾病	ENDOCRINE DISORDERS	内分泌系统疾病	126339871	REAC16Q3.txt
AGRANULOCYTOSIS	AGRANULOCYTOSIS	粒细胞缺乏症	NEUTROPENIAS	各种嗜中性白细胞减少症	WHITE BLOOD CELL DISORDERS	白血球类疾病	BLOOD AND LYMPHATIC SYSTEM DISORDERS	血液及淋巴系统疾病	126399022	REAC18Q2.txt
TONSILLITIS	TONSILLITIS	扁桃体炎	UPPER RESPIRATORY TRACT INFECTIONS	各种上呼吸道感染	INFECTIONS - PATHOGEN UNSPECIFIED	感染 - 未指明病原	INFECTIONS AND INFESTATIONS	感染及侵染类疾病	126399022	REAC18Q2.txt
ACUTE HEPATIC FAILURE	ACUTE HEPATIC FAILURE	急性肝衰竭	HEPATIC FAILURE AND ASSOCIATED DISORDERS	肝衰竭和相关疾病	HEPATIC AND HEPATOBILIARY DISORDERS	肝脏及肝胆类疾病	HEPATOBILIARY DISORDERS	肝胆系统疾病	126399131	REAC16Q3.txt
UNRESPONSIVE TO STIMULI	UNRESPONSIVE TO STIMULI	刺激反应消失	NEUROLOGICAL SIGNS AND SYMPTOMS NEC	神经学症状和体征（不另分类）	NEUROLOGICAL DISORDERS NEC	神经类疾病（不另分类）	NERVOUS SYSTEM DISORDERS	各类神经系统疾病	126399131	REAC16Q3.txt
AGRANULOCYTOSIS	AGRANULOCYTOSIS	粒细胞缺乏症	NEUTROPENIAS	各种嗜中性白细胞减少症	WHITE BLOOD CELL DISORDERS	白血球类疾病	BLOOD AND LYMPHATIC SYSTEM DISORDERS	血液及淋巴系统疾病	126399161	REAC16Q3.txt
THYROTOXIC CRISIS	THYROTOXIC CRISIS	甲状腺毒危象	THYROID HYPERFUNCTION DISORDERS	各种甲状腺机能亢进疾病	THYROID GLAND DISORDERS	甲状腺类疾病	ENDOCRINE DISORDERS	内分泌系统疾病	126399161	REAC16Q3.txt
FEBRILE NEUTROPENIA	FEBRILE NEUTROPENIA	发热性中性粒细胞减少症	NEUTROPENIAS	各种嗜中性白细胞减少症	WHITE BLOOD CELL DISORDERS	白血球类疾病	BLOOD AND LYMPHATIC SYSTEM DISORDERS	血液及淋巴系统疾病	126400051	REAC16Q3.txt
HYPERTHYROIDISM	HYPERTHYROIDISM	甲状腺功能亢进症	THYROID HYPERFUNCTION DISORDERS	各种甲状腺机能亢进疾病	THYROID GLAND DISORDERS	甲状腺类疾病	ENDOCRINE DISORDERS	内分泌系统疾病	126400051	REAC16Q3.txt
RENAL FAILURE	RENAL FAILURE	肾衰	RENAL FAILURE AND IMPAIRMENT	肾衰和肾损害	RENAL DISORDERS (EXCL NEPHROPATHIES)	肾脏各种异常（不包括肾病）	RENAL AND URINARY DISORDERS	肾脏及泌尿系统疾病	126400051	REAC16Q3.txt
CHROMATURIA	CHROMATURIA	色素尿	URINARY ABNORMALITIES	各种泌尿系统障碍	URINARY TRACT SIGNS AND SYMPTOMS	各种泌尿道体征和症状	RENAL AND URINARY DISORDERS	肾脏及泌尿系统疾病	126445484	REAC16Q4.txt
DRUG-INDUCED LIVER INJURY	DRUG-INDUCED LIVER INJURY	药物诱导的肝损伤	HEPATOCELLULAR DAMAGE AND HEPATITIS NEC	肝细胞损害和肝炎（不另分类）	HEPATIC AND HEPATOBILIARY DISORDERS	肝脏及肝胆类疾病	HEPATOBILIARY DISORDERS	肝胆系统疾病	126445484	REAC16Q4.txt
HEPATIC FUNCTION ABNORMAL	HEPATIC FUNCTION ABNORMAL	肝功能异常	HEPATIC ENZYMES AND FUNCTION ABNORMALITIES	肝酶和肝功能异常	HEPATIC AND HEPATOBILIARY DISORDERS	肝脏及肝胆类疾病	HEPATOBILIARY DISORDERS	肝胆系统疾病	126445484	REAC16Q4.txt
OCULAR ICTERUS	OCULAR ICTERUS	眼黄疸	CHOLESTASIS AND JAUNDICE	胆汁淤积和黄疸类病症	HEPATIC AND HEPATOBILIARY DISORDERS	肝脏及肝胆类疾病	HEPATOBILIARY DISORDERS	肝胆系统疾病	126445484	REAC16Q4.txt
OROPHARYNGEAL PAIN	OROPHARYNGEAL PAIN	口咽疼痛	UPPER RESPIRATORY TRACT SIGNS AND SYMPTOMS	上呼吸道症状和体征	RESPIRATORY TRACT SIGNS AND SYMPTOMS	呼吸道症状和体征	RESPIRATORY, THORACIC AND MEDIASTINAL DISORDERS	呼吸系统、胸及纵隔疾病	126445484	REAC16Q4.txt
PRURITUS	PRURITUS	瘙痒	PRURITUS NEC	各种瘙痒（不另分类）	EPIDERMAL AND DERMAL CONDITIONS	表皮及真皮状况	SKIN AND SUBCUTANEOUS TISSUE DISORDERS	皮肤及皮下组织类疾病	126445484	REAC16Q4.txt
PYREXIA	PYREXIA	发热	FEBRILE DISORDERS	发热疾病	BODY TEMPERATURE CONDITIONS	体温状况类	GENERAL DISORDERS AND ADMINISTRATION SITE CONDITIONS	全身性疾病及给药部位各种反应	126445484	REAC16Q4.txt
RENAL IMPAIRMENT	RENAL IMPAIRMENT	肾功能损害	RENAL FAILURE AND IMPAIRMENT	肾衰和肾损害	RENAL DISORDERS (EXCL NEPHROPATHIES)	肾脏各种异常（不包括肾病）	RENAL AND URINARY DISORDERS	肾脏及泌尿系统疾病	126445484	REAC16Q4.txt
RENAL INJURY	RENAL INJURY	肾损伤	RENAL FAILURE AND IMPAIRMENT	肾衰和肾损害	RENAL DISORDERS (EXCL NEPHROPATHIES)	肾脏各种异常（不包括肾病）	RENAL AND URINARY DISORDERS	肾脏及泌尿系统疾病	126445484	REAC16Q4.txt
TUBULOINTERSTITIAL NEPHRITIS	TUBULOINTERSTITIAL NEPHRITIS	小管间质性肾炎	NEPHRITIS NEC	各种肾炎（不另分类）	NEPHROPATHIES	肾脏类病	RENAL AND URINARY DISORDERS	肾脏及泌尿系统疾病	126445484	REAC16Q4.txt
THYROTOXIC CRISIS	THYROTOXIC CRISIS	甲状腺毒危象	THYROID HYPERFUNCTION DISORDERS	各种甲状腺机能亢进疾病	THYROID GLAND DISORDERS	甲状腺类疾病	ENDOCRINE DISORDERS	内分泌系统疾病	126475991	REAC16Q3.txt
ACUTE KIDNEY INJURY	ACUTE KIDNEY INJURY	急性肾损伤	RENAL FAILURE AND IMPAIRMENT	肾衰和肾损害	RENAL DISORDERS (EXCL NEPHROPATHIES)	肾脏各种异常（不包括肾病）	RENAL AND URINARY DISORDERS	肾脏及泌尿系统疾病	126568021	REAC16Q3.txt
HEPATOTOXICITY	HEPATOTOXICITY	肝脏毒性	HEPATOCELLULAR DAMAGE AND HEPATITIS NEC	肝细胞损害和肝炎（不另分类）	HEPATIC AND HEPATOBILIARY DISORDERS	肝脏及肝胆类疾病	HEPATOBILIARY DISORDERS	肝胆系统疾病	126568021	REAC16Q3.txt
PRURITUS	PRURITUS	瘙痒	PRURITUS NEC	各种瘙痒（不另分类）	EPIDERMAL AND DERMAL CONDITIONS	表皮及真皮状况	SKIN AND SUBCUTANEOUS TISSUE DISORDERS	皮肤及皮下组织类疾病	126568021	REAC16Q3.txt
TUBULOINTERSTITIAL NEPHRITIS	TUBULOINTERSTITIAL NEPHRITIS	小管间质性肾炎	NEPHRITIS NEC	各种肾炎（不另分类）	NEPHROPATHIES	肾脏类病	RENAL AND URINARY DISORDERS	肾脏及泌尿系统疾病	126568021	REAC16Q3.txt
PRODUCT SUBSTITUTION ISSUE	PRODUCT SUBSTITUTION ISSUE	产品替换问题	PRODUCT QUALITY ISSUES NEC	产品的各种质量问题（不另分类）	PRODUCT QUALITY, SUPPLY, DISTRIBUTION, MANUFACTURING AND QUALITY SYSTEM ISSUES	产品质量、供应、经销、生产和质量系统问题	PRODUCT ISSUES	产品问题	126669031	REAC16Q3.txt
RASH	RASH	皮疹	RASHES, ERUPTIONS AND EXANTHEMS NEC	出疹、发疹和皮疹（不另分类）	EPIDERMAL AND DERMAL CONDITIONS	表皮及真皮状况	SKIN AND SUBCUTANEOUS TISSUE DISORDERS	皮肤及皮下组织类疾病	126669031	REAC16Q3.txt
AGRANULOCYTOSIS	AGRANULOCYTOSIS	粒细胞缺乏症	NEUTROPENIAS	各种嗜中性白细胞减少症	WHITE BLOOD CELL DISORDERS	白血球类疾病	BLOOD AND LYMPHATIC SYSTEM DISORDERS	血液及淋巴系统疾病	126769902	REAC16Q3.txt
HYPERTHYROIDISM	HYPERTHYROIDISM	甲状腺功能亢进症	THYROID HYPERFUNCTION DISORDERS	各种甲状腺机能亢进疾病	THYROID GLAND DISORDERS	甲状腺类疾病	ENDOCRINE DISORDERS	内分泌系统疾病	126769902	REAC16Q3.txt
LEUKOPENIA	LEUKOPENIA	白细胞减少症	LEUKOPENIAS NEC	各种白细胞减少症（不另分类）	WHITE BLOOD CELL DISORDERS	白血球类疾病	BLOOD AND LYMPHATIC SYSTEM DISORDERS	血液及淋巴系统疾病	126769902	REAC16Q3.txt
TONSILLITIS BACTERIAL	TONSILLITIS BACTERIAL	细菌性扁桃体炎	BACTERIAL INFECTIONS NEC	各种细菌感染（不另分类）	BACTERIAL INFECTIOUS DISORDERS	细菌感染性疾病	INFECTIONS AND INFESTATIONS	感染及侵染类疾病	126769902	REAC16Q3.txt
ACUTE KIDNEY INJURY	ACUTE KIDNEY INJURY	急性肾损伤	RENAL FAILURE AND IMPAIRMENT	肾衰和肾损害	RENAL DISORDERS (EXCL NEPHROPATHIES)	肾脏各种异常（不包括肾病）	RENAL AND URINARY DISORDERS	肾脏及泌尿系统疾病	126793031	REAC16Q3.txt
CHOLESTATIC LIVER INJURY	CHOLESTATIC LIVER INJURY	胆汁郁积性肝病损伤	HEPATOCELLULAR DAMAGE AND HEPATITIS NEC	肝细胞损害和肝炎（不另分类）	HEPATIC AND HEPATOBILIARY DISORDERS	肝脏及肝胆类疾病	HEPATOBILIARY DISORDERS	肝胆系统疾病	126793031	REAC16Q3.txt
DRUG HYPERSENSITIVITY	DRUG HYPERSENSITIVITY	药物性超敏反应	ALLERGIES TO FOODS, FOOD ADDITIVES, DRUGS AND OTHER CHEMICALS	对食物、食物添加剂、药物和其他化学物的过敏	ALLERGIC CONDITIONS	过敏类反应	IMMUNE SYSTEM DISORDERS	免疫系统疾病	126793031	REAC16Q3.txt
RHABDOMYOLYSIS	RHABDOMYOLYSIS	横纹肌溶解	MYOPATHIES	各种肌病	MUSCLE DISORDERS	肌肉类疾病	MUSCULOSKELETAL AND CONNECTIVE TISSUE DISORDERS	各种肌肉骨骼及结缔组织疾病	126811641	REAC16Q3.txt
NEUTROPENIA	NEUTROPENIA	中性粒细胞减少症	NEUTROPENIAS	各种嗜中性白细胞减少症	WHITE BLOOD CELL DISORDERS	白血球类疾病	BLOOD AND LYMPHATIC SYSTEM DISORDERS	血液及淋巴系统疾病	126812211	REAC16Q3.txt
RHABDOMYOLYSIS	RHABDOMYOLYSIS	横纹肌溶解	MYOPATHIES	各种肌病	MUSCLE DISORDERS	肌肉类疾病	MUSCULOSKELETAL AND CONNECTIVE TISSUE DISORDERS	各种肌肉骨骼及结缔组织疾病	126812211	REAC16Q3.txt
RHABDOMYOLYSIS	RHABDOMYOLYSIS	横纹肌溶解	MYOPATHIES	各种肌病	MUSCLE DISORDERS	肌肉类疾病	MUSCULOSKELETAL AND CONNECTIVE TISSUE DISORDERS	各种肌肉骨骼及结缔组织疾病	126812501	REAC16Q3.txt
HYPOTHYROIDISM	HYPOTHYROIDISM	甲状腺功能减退症	THYROID HYPOFUNCTION DISORDERS	各种甲状腺机能减退疾病	THYROID GLAND DISORDERS	甲状腺类疾病	ENDOCRINE DISORDERS	内分泌系统疾病	126812551	REAC16Q3.txt
RHABDOMYOLYSIS	RHABDOMYOLYSIS	横纹肌溶解	MYOPATHIES	各种肌病	MUSCLE DISORDERS	肌肉类疾病	MUSCULOSKELETAL AND CONNECTIVE TISSUE DISORDERS	各种肌肉骨骼及结缔组织疾病	126812551	REAC16Q3.txt
ARTHRALGIA	ARTHRALGIA	关节痛	JOINT RELATED SIGNS AND SYMPTOMS	关节相关症状和体征	JOINT DISORDERS	关节类疾病	MUSCULOSKELETAL AND CONNECTIVE TISSUE DISORDERS	各种肌肉骨骼及结缔组织疾病	126812561	REAC16Q3.txt
GRANULOCYTOPENIA	GRANULOCYTOPENIA	粒细胞减少症	NEUTROPENIAS	各种嗜中性白细胞减少症	WHITE BLOOD CELL DISORDERS	白血球类疾病	BLOOD AND LYMPHATIC SYSTEM DISORDERS	血液及淋巴系统疾病	126812561	REAC16Q3.txt
PYREXIA	PYREXIA	发热	FEBRILE DISORDERS	发热疾病	BODY TEMPERATURE CONDITIONS	体温状况类	GENERAL DISORDERS AND ADMINISTRATION SITE CONDITIONS	全身性疾病及给药部位各种反应	126812561	REAC16Q3.txt
RHABDOMYOLYSIS	RHABDOMYOLYSIS	横纹肌溶解	MYOPATHIES	各种肌病	MUSCLE DISORDERS	肌肉类疾病	MUSCULOSKELETAL AND CONNECTIVE TISSUE DISORDERS	各种肌肉骨骼及结缔组织疾病	126812561	REAC16Q3.txt
RHABDOMYOLYSIS	RHABDOMYOLYSIS	横纹肌溶解	MYOPATHIES	各种肌病	MUSCLE DISORDERS	肌肉类疾病	MUSCULOSKELETAL AND CONNECTIVE TISSUE DISORDERS	各种肌肉骨骼及结缔组织疾病	126812571	REAC16Q3.txt
RHABDOMYOLYSIS	RHABDOMYOLYSIS	横纹肌溶解	MYOPATHIES	各种肌病	MUSCLE DISORDERS	肌肉类疾病	MUSCULOSKELETAL AND CONNECTIVE TISSUE DISORDERS	各种肌肉骨骼及结缔组织疾病	126812581	REAC16Q3.txt
RHABDOMYOLYSIS	RHABDOMYOLYSIS	横纹肌溶解	MYOPATHIES	各种肌病	MUSCLE DISORDERS	肌肉类疾病	MUSCULOSKELETAL AND CONNECTIVE TISSUE DISORDERS	各种肌肉骨骼及结缔组织疾病	126812591	REAC16Q3.txt
HYPOTHYROIDISM	HYPOTHYROIDISM	甲状腺功能减退症	THYROID HYPOFUNCTION DISORDERS	各种甲状腺机能减退疾病	THYROID GLAND DISORDERS	甲状腺类疾病	ENDOCRINE DISORDERS	内分泌系统疾病	126812811	REAC16Q3.txt
RHABDOMYOLYSIS	RHABDOMYOLYSIS	横纹肌溶解	MYOPATHIES	各种肌病	MUSCLE DISORDERS	肌肉类疾病	MUSCULOSKELETAL AND CONNECTIVE TISSUE DISORDERS	各种肌肉骨骼及结缔组织疾病	126812811	REAC16Q3.txt
MYOPATHY	MYOPATHY	肌病	MYOPATHIES	各种肌病	MUSCLE DISORDERS	肌肉类疾病	MUSCULOSKELETAL AND CONNECTIVE TISSUE DISORDERS	各种肌肉骨骼及结缔组织疾病	126812821	REAC16Q3.txt
RENAL IMPAIRMENT	RENAL IMPAIRMENT	肾功能损害	RENAL FAILURE AND IMPAIRMENT	肾衰和肾损害	RENAL DISORDERS (EXCL NEPHROPATHIES)	肾脏各种异常（不包括肾病）	RENAL AND URINARY DISORDERS	肾脏及泌尿系统疾病	126812821	REAC16Q3.txt
RHABDOMYOLYSIS	RHABDOMYOLYSIS	横纹肌溶解	MYOPATHIES	各种肌病	MUSCLE DISORDERS	肌肉类疾病	MUSCULOSKELETAL AND CONNECTIVE TISSUE DISORDERS	各种肌肉骨骼及结缔组织疾病	126812821	REAC16Q3.txt
RHABDOMYOLYSIS	RHABDOMYOLYSIS	横纹肌溶解	MYOPATHIES	各种肌病	MUSCLE DISORDERS	肌肉类疾病	MUSCULOSKELETAL AND CONNECTIVE TISSUE DISORDERS	各种肌肉骨骼及结缔组织疾病	126812841	REAC16Q3.txt
RHABDOMYOLYSIS	RHABDOMYOLYSIS	横纹肌溶解	MYOPATHIES	各种肌病	MUSCLE DISORDERS	肌肉类疾病	MUSCULOSKELETAL AND CONNECTIVE TISSUE DISORDERS	各种肌肉骨骼及结缔组织疾病	126819431	REAC16Q3.txt
RHABDOMYOLYSIS	RHABDOMYOLYSIS	横纹肌溶解	MYOPATHIES	各种肌病	MUSCLE DISORDERS	肌肉类疾病	MUSCULOSKELETAL AND CONNECTIVE TISSUE DISORDERS	各种肌肉骨骼及结缔组织疾病	126819511	REAC16Q3.txt
RHABDOMYOLYSIS	RHABDOMYOLYSIS	横纹肌溶解	MYOPATHIES	各种肌病	MUSCLE DISORDERS	肌肉类疾病	MUSCULOSKELETAL AND CONNECTIVE TISSUE DISORDERS	各种肌肉骨骼及结缔组织疾病	126819521	REAC16Q3.txt
RHABDOMYOLYSIS	RHABDOMYOLYSIS	横纹肌溶解	MYOPATHIES	各种肌病	MUSCLE DISORDERS	肌肉类疾病	MUSCULOSKELETAL AND CONNECTIVE TISSUE DISORDERS	各种肌肉骨骼及结缔组织疾病	126819531	REAC16Q3.txt
RHABDOMYOLYSIS	RHABDOMYOLYSIS	横纹肌溶解	MYOPATHIES	各种肌病	MUSCLE DISORDERS	肌肉类疾病	MUSCULOSKELETAL AND CONNECTIVE TISSUE DISORDERS	各种肌肉骨骼及结缔组织疾病	126819541	REAC16Q3.txt
RHABDOMYOLYSIS	RHABDOMYOLYSIS	横纹肌溶解	MYOPATHIES	各种肌病	MUSCLE DISORDERS	肌肉类疾病	MUSCULOSKELETAL AND CONNECTIVE TISSUE DISORDERS	各种肌肉骨骼及结缔组织疾病	126819551	REAC16Q3.txt
DRUG HYPERSENSITIVITY	DRUG HYPERSENSITIVITY	药物性超敏反应	ALLERGIES TO FOODS, FOOD ADDITIVES, DRUGS AND OTHER CHEMICALS	对食物、食物添加剂、药物和其他化学物的过敏	ALLERGIC CONDITIONS	过敏类反应	IMMUNE SYSTEM DISORDERS	免疫系统疾病	126945121	REAC16Q3.txt
RASH	RASH	皮疹	RASHES, ERUPTIONS AND EXANTHEMS NEC	出疹、发疹和皮疹（不另分类）	EPIDERMAL AND DERMAL CONDITIONS	表皮及真皮状况	SKIN AND SUBCUTANEOUS TISSUE DISORDERS	皮肤及皮下组织类疾病	126945121	REAC16Q3.txt
ACCIDENTAL OVERDOSE	ACCIDENTAL OVERDOSE	意外用药过量	PRODUCT ADMINISTRATION ERRORS AND ISSUES	各种产品给用错误和问题	MEDICATION ERRORS AND OTHER PRODUCT USE ERRORS AND ISSUES	用药错误及其他产品使用错误和问题	INJURY, POISONING AND PROCEDURAL COMPLICATIONS	各类损伤、中毒及操作并发症	126998431	REAC16Q3.txt
HYPOGLYCAEMIA	HYPOGLYCAEMIA	低血糖	HYPOGLYCAEMIC CONDITIONS NEC	各种低血糖状况（不另分类）	GLUCOSE METABOLISM DISORDERS (INCL DIABETES MELLITUS)	葡萄糖代谢疾病（包括糖尿病）	METABOLISM AND NUTRITION DISORDERS	代谢及营养类疾病	126998431	REAC16Q3.txt
HYPOTENSION	HYPOTENSION	低血压	VASCULAR HYPOTENSIVE DISORDERS	血管低血压疾病	DECREASED AND NONSPECIFIC BLOOD PRESSURE DISORDERS AND SHOCK	血压降低和性质不明的血压异常及休克	VASCULAR DISORDERS	血管与淋巴管类疾病	126998431	REAC16Q3.txt
INSULIN AUTOIMMUNE SYNDROME	INSULIN AUTOIMMUNE SYNDROME	胰岛素自身免疫综合征	ENDOCRINE AUTOIMMUNE DISORDERS	内分泌自身免疫病	AUTOIMMUNE DISORDERS	自身免疫类疾病	IMMUNE SYSTEM DISORDERS	免疫系统疾病	126998431	REAC16Q3.txt
UNRESPONSIVE TO STIMULI	UNRESPONSIVE TO STIMULI	刺激反应消失	NEUROLOGICAL SIGNS AND SYMPTOMS NEC	神经学症状和体征（不另分类）	NEUROLOGICAL DISORDERS NEC	神经类疾病（不另分类）	NERVOUS SYSTEM DISORDERS	各类神经系统疾病	126998431	REAC16Q3.txt
REACTION TO EXCIPIENT	REACTION TO EXCIPIENT	赋形剂反应	ALLERGIES TO FOODS, FOOD ADDITIVES, DRUGS AND OTHER CHEMICALS	对食物、食物添加剂、药物和其他化学物的过敏	ALLERGIC CONDITIONS	过敏类反应	IMMUNE SYSTEM DISORDERS	免疫系统疾病	127125131	REAC16Q3.txt
RHABDOMYOLYSIS	RHABDOMYOLYSIS	横纹肌溶解	MYOPATHIES	各种肌病	MUSCLE DISORDERS	肌肉类疾病	MUSCULOSKELETAL AND CONNECTIVE TISSUE DISORDERS	各种肌肉骨骼及结缔组织疾病	127130062	REAC16Q3.txt
CHOLESTATIC LIVER INJURY	CHOLESTATIC LIVER INJURY	胆汁郁积性肝病损伤	HEPATOCELLULAR DAMAGE AND HEPATITIS NEC	肝细胞损害和肝炎（不另分类）	HEPATIC AND HEPATOBILIARY DISORDERS	肝脏及肝胆类疾病	HEPATOBILIARY DISORDERS	肝胆系统疾病	127169371	REAC16Q3.txt
HEPATOTOXICITY	HEPATOTOXICITY	肝脏毒性	HEPATOCELLULAR DAMAGE AND HEPATITIS NEC	肝细胞损害和肝炎（不另分类）	HEPATIC AND HEPATOBILIARY DISORDERS	肝脏及肝胆类疾病	HEPATOBILIARY DISORDERS	肝胆系统疾病	127169371	REAC16Q3.txt
HYPERSENSITIVITY	HYPERSENSITIVITY	超敏反应	ALLERGIC CONDITIONS NEC	各种过敏反应（不另分类）	ALLERGIC CONDITIONS	过敏类反应	IMMUNE SYSTEM DISORDERS	免疫系统疾病	127169371	REAC16Q3.txt
RENAL INJURY	RENAL INJURY	肾损伤	RENAL FAILURE AND IMPAIRMENT	肾衰和肾损害	RENAL DISORDERS (EXCL NEPHROPATHIES)	肾脏各种异常（不包括肾病）	RENAL AND URINARY DISORDERS	肾脏及泌尿系统疾病	127169371	REAC16Q3.txt
RHABDOMYOLYSIS	RHABDOMYOLYSIS	横纹肌溶解	MYOPATHIES	各种肌病	MUSCLE DISORDERS	肌肉类疾病	MUSCULOSKELETAL AND CONNECTIVE TISSUE DISORDERS	各种肌肉骨骼及结缔组织疾病	127200861	REAC16Q3.txt
ASTHENIA	ASTHENIA	乏力	ASTHENIC CONDITIONS	虚弱状态	GENERAL SYSTEM DISORDERS NEC	全身系统疾病（不另分类）	GENERAL DISORDERS AND ADMINISTRATION SITE CONDITIONS	全身性疾病及给药部位各种反应	127562632	REAC17Q1.txt
BREAST DISCOMFORT	BREAST DISCOMFORT	乳房不适	BREAST SIGNS AND SYMPTOMS	乳房症状和体征	BREAST DISORDERS	乳腺类疾病	REPRODUCTIVE SYSTEM AND BREAST DISORDERS	生殖系统及乳腺疾病	127562632	REAC17Q1.txt
FLUID RETENTION	FLUID RETENTION	液体潴留	TOTAL FLUID VOLUME INCREASED	总液体体积增加	ELECTROLYTE AND FLUID BALANCE CONDITIONS	电解质及液体平衡状况	METABOLISM AND NUTRITION DISORDERS	代谢及营养类疾病	127562632	REAC17Q1.txt
LIVER DISORDER	LIVER DISORDER	肝脏疾病	HEPATIC AND HEPATOBILIARY DISORDERS NEC	各种肝脏及肝胆疾病（不另分类）	HEPATIC AND HEPATOBILIARY DISORDERS	肝脏及肝胆类疾病	HEPATOBILIARY DISORDERS	肝胆系统疾病	127562632	REAC17Q1.txt
MALAISE	MALAISE	难受	ASTHENIC CONDITIONS	虚弱状态	GENERAL SYSTEM DISORDERS NEC	全身系统疾病（不另分类）	GENERAL DISORDERS AND ADMINISTRATION SITE CONDITIONS	全身性疾病及给药部位各种反应	127562632	REAC17Q1.txt
MUSCULOSKELETAL STIFFNESS	MUSCULOSKELETAL STIFFNESS	肌肉骨骼强直	MUSCULOSKELETAL AND CONNECTIVE TISSUE CONDITIONS NEC	各种肌肉骨骼和结缔组织疾病（不另分类）	MUSCULOSKELETAL AND CONNECTIVE TISSUE DISORDERS NEC	肌肉骨骼和结缔组织疾病（不另分类）	MUSCULOSKELETAL AND CONNECTIVE TISSUE DISORDERS	各种肌肉骨骼及结缔组织疾病	127562632	REAC17Q1.txt
PAIN	PAIN	疼痛	PAIN AND DISCOMFORT NEC	疼痛和不适（不另分类）	GENERAL SYSTEM DISORDERS NEC	全身系统疾病（不另分类）	GENERAL DISORDERS AND ADMINISTRATION SITE CONDITIONS	全身性疾病及给药部位各种反应	127562632	REAC17Q1.txt
PRURITUS	PRURITUS	瘙痒	PRURITUS NEC	各种瘙痒（不另分类）	EPIDERMAL AND DERMAL CONDITIONS	表皮及真皮状况	SKIN AND SUBCUTANEOUS TISSUE DISORDERS	皮肤及皮下组织类疾病	127562632	REAC17Q1.txt
WEIGHT DECREASED	WEIGHT DECREASED	体重降低	PHYSICAL EXAMINATION PROCEDURES AND ORGAN SYSTEM STATUS	体检步骤和器官系统状态	PHYSICAL EXAMINATION AND ORGAN SYSTEM STATUS TOPICS	体检和器官系统状态主题	INVESTIGATIONS	各类检查	127562632	REAC17Q1.txt
SYNCOPE	SYNCOPE	晕厥	DISTURBANCES IN CONSCIOUSNESS NEC	意识障碍（不另分类）	NEUROLOGICAL DISORDERS NEC	神经类疾病（不另分类）	NERVOUS SYSTEM DISORDERS	各类神经系统疾病	127829201	REAC16Q3.txt
DRUG HYPERSENSITIVITY	DRUG HYPERSENSITIVITY	药物性超敏反应	ALLERGIES TO FOODS, FOOD ADDITIVES, DRUGS AND OTHER CHEMICALS	对食物、食物添加剂、药物和其他化学物的过敏	ALLERGIC CONDITIONS	过敏类反应	IMMUNE SYSTEM DISORDERS	免疫系统疾病	127910492	REAC16Q4.txt
BLOOD GLUCOSE INCREASED	BLOOD GLUCOSE INCREASED	血葡萄糖升高	CARBOHYDRATE TOLERANCE ANALYSES (INCL DIABETES)	碳水化合物耐受性分析（包括糖尿病）	METABOLIC, NUTRITIONAL AND BLOOD GAS INVESTIGATIONS	代谢、营养和血气检查	INVESTIGATIONS	各类检查	127914681	REAC16Q3.txt
FEELING HOT	FEELING HOT	感觉热	FEELINGS AND SENSATIONS NEC	各种感受与感觉（不另分类）	GENERAL SYSTEM DISORDERS NEC	全身系统疾病（不另分类）	GENERAL DISORDERS AND ADMINISTRATION SITE CONDITIONS	全身性疾病及给药部位各种反应	127914681	REAC16Q3.txt
MYALGIA	MYALGIA	肌痛	MUSCLE PAINS	肌肉疼痛	MUSCLE DISORDERS	肌肉类疾病	MUSCULOSKELETAL AND CONNECTIVE TISSUE DISORDERS	各种肌肉骨骼及结缔组织疾病	127914681	REAC16Q3.txt
OROPHARYNGEAL PAIN	OROPHARYNGEAL PAIN	口咽疼痛	UPPER RESPIRATORY TRACT SIGNS AND SYMPTOMS	上呼吸道症状和体征	RESPIRATORY TRACT SIGNS AND SYMPTOMS	呼吸道症状和体征	RESPIRATORY, THORACIC AND MEDIASTINAL DISORDERS	呼吸系统、胸及纵隔疾病	127914681	REAC16Q3.txt
PRURITUS	PRURITUS	瘙痒	PRURITUS NEC	各种瘙痒（不另分类）	EPIDERMAL AND DERMAL CONDITIONS	表皮及真皮状况	SKIN AND SUBCUTANEOUS TISSUE DISORDERS	皮肤及皮下组织类疾病	127914681	REAC16Q3.txt
SCRATCH	SCRATCH	抓伤	SKIN INJURIES NEC	各种皮肤损伤（不另分类）	INJURIES NEC	各种损伤（不另分类）	INJURY, POISONING AND PROCEDURAL COMPLICATIONS	各类损伤、中毒及操作并发症	127914681	REAC16Q3.txt
CHOLESTASIS	CHOLESTASIS	胆汁淤积	CHOLESTASIS AND JAUNDICE	胆汁淤积和黄疸类病症	HEPATIC AND HEPATOBILIARY DISORDERS	肝脏及肝胆类疾病	HEPATOBILIARY DISORDERS	肝胆系统疾病	128411441	REAC16Q4.txt
HYPERTHYROIDISM	HYPERTHYROIDISM	甲状腺功能亢进症	THYROID HYPERFUNCTION DISORDERS	各种甲状腺机能亢进疾病	THYROID GLAND DISORDERS	甲状腺类疾病	ENDOCRINE DISORDERS	内分泌系统疾病	128411441	REAC16Q4.txt
SKIN HYPOPIGMENTATION	SKIN HYPOPIGMENTATION	皮肤色素减退	HYPOPIGMENTATION DISORDERS	色素沉着不足疾病	PIGMENTATION DISORDERS	各类皮肤色素异常	SKIN AND SUBCUTANEOUS TISSUE DISORDERS	皮肤及皮下组织类疾病	128585141	REAC16Q4.txt
DRUG INTERACTION	DRUG INTERACTION	药物相互作用	INTERACTIONS	各种相互作用	THERAPEUTIC AND NONTHERAPEUTIC EFFECTS (EXCL TOXICITY)	治疗性及非治疗性反应类（不包括毒性）	GENERAL DISORDERS AND ADMINISTRATION SITE CONDITIONS	全身性疾病及给药部位各种反应	128883071	REAC16Q4.txt
DRUG-INDUCED LIVER INJURY	DRUG-INDUCED LIVER INJURY	药物诱导的肝损伤	HEPATOCELLULAR DAMAGE AND HEPATITIS NEC	肝细胞损害和肝炎（不另分类）	HEPATIC AND HEPATOBILIARY DISORDERS	肝脏及肝胆类疾病	HEPATOBILIARY DISORDERS	肝胆系统疾病	128883071	REAC16Q4.txt
HERPES ZOSTER	HERPES ZOSTER	带状疱疹	HERPES VIRAL INFECTIONS	各种疱疹病毒感染	VIRAL INFECTIOUS DISORDERS	病毒感染性疾病	INFECTIONS AND INFESTATIONS	感染及侵染类疾病	129007203	REAC17Q1.txt
INFECTION	INFECTION	感染	INFECTIONS NEC	各种感染（不另分类）	INFECTIONS - PATHOGEN UNSPECIFIED	感染 - 未指明病原	INFECTIONS AND INFESTATIONS	感染及侵染类疾病	129007203	REAC17Q1.txt
SWELLING	SWELLING	肿胀	GENERAL SIGNS AND SYMPTOMS NEC	一般症状和体征（不另分类）	GENERAL SYSTEM DISORDERS NEC	全身系统疾病（不另分类）	GENERAL DISORDERS AND ADMINISTRATION SITE CONDITIONS	全身性疾病及给药部位各种反应	129007203	REAC17Q1.txt
THYROTOXIC CRISIS	THYROTOXIC CRISIS	甲状腺毒危象	THYROID HYPERFUNCTION DISORDERS	各种甲状腺机能亢进疾病	THYROID GLAND DISORDERS	甲状腺类疾病	ENDOCRINE DISORDERS	内分泌系统疾病	129007203	REAC17Q1.txt
HEPATIC ENZYME INCREASED	HEPATIC ENZYME INCREASED	肝酶升高	HEPATOBILIARY FUNCTION DIAGNOSTIC PROCEDURES	肝胆功能诊断性操作	HEPATOBILIARY INVESTIGATIONS	肝胆系统检查	INVESTIGATIONS	各类检查	129054311	REAC16Q4.txt
PANCREATITIS	PANCREATITIS	胰腺炎	ACUTE AND CHRONIC PANCREATITIS	急性及慢性胰腺炎	EXOCRINE PANCREAS CONDITIONS	胰腺外分泌疾病	GASTROINTESTINAL DISORDERS	胃肠系统疾病	129054311	REAC16Q4.txt
HYPERTHYROIDISM	HYPERTHYROIDISM	甲状腺功能亢进症	THYROID HYPERFUNCTION DISORDERS	各种甲状腺机能亢进疾病	THYROID GLAND DISORDERS	甲状腺类疾病	ENDOCRINE DISORDERS	内分泌系统疾病	129303021	REAC16Q4.txt
ECZEMA	ECZEMA	湿疹	DERMATITIS AND ECZEMA	皮炎和湿疹	EPIDERMAL AND DERMAL CONDITIONS	表皮及真皮状况	SKIN AND SUBCUTANEOUS TISSUE DISORDERS	皮肤及皮下组织类疾病	129854671	REAC16Q4.txt
POLYNEUROPATHY	POLYNEUROPATHY	多发神经病	PERIPHERAL NEUROPATHIES NEC	各种周围神经疾病（不另分类）	PERIPHERAL NEUROPATHIES	外周神经类疾病	NERVOUS SYSTEM DISORDERS	各类神经系统疾病	129854671	REAC16Q4.txt
RASH	RASH	皮疹	RASHES, ERUPTIONS AND EXANTHEMS NEC	出疹、发疹和皮疹（不另分类）	EPIDERMAL AND DERMAL CONDITIONS	表皮及真皮状况	SKIN AND SUBCUTANEOUS TISSUE DISORDERS	皮肤及皮下组织类疾病	129854671	REAC16Q4.txt
HAEMOPTYSIS	HAEMOPTYSIS	咯血	COUGHING AND ASSOCIATED SYMPTOMS	咳嗽和相关症状	RESPIRATORY DISORDERS NEC	呼吸系统疾病（不另分类）	RESPIRATORY, THORACIC AND MEDIASTINAL DISORDERS	呼吸系统、胸及纵隔疾病	130236321	REAC16Q4.txt
PULMONARY ALVEOLAR HAEMORRHAGE	PULMONARY ALVEOLAR HAEMORRHAGE	肺泡出血	PARENCHYMAL LUNG DISORDERS NEC	实质性肺疾病（不另分类）	LOWER RESPIRATORY TRACT DISORDERS (EXCL OBSTRUCTION AND INFECTION)	下呼吸道疾病（阻塞和感染除外）	RESPIRATORY, THORACIC AND MEDIASTINAL DISORDERS	呼吸系统、胸及纵隔疾病	130236321	REAC16Q4.txt
RESPIRATORY FAILURE	RESPIRATORY FAILURE	呼吸衰竭	RESPIRATORY FAILURES (EXCL NEONATAL)	各种呼吸衰竭（不包括新生儿）	RESPIRATORY DISORDERS NEC	呼吸系统疾病（不另分类）	RESPIRATORY, THORACIC AND MEDIASTINAL DISORDERS	呼吸系统、胸及纵隔疾病	130236321	REAC16Q4.txt
PULMONARY ALVEOLAR HAEMORRHAGE	PULMONARY ALVEOLAR HAEMORRHAGE	肺泡出血	PARENCHYMAL LUNG DISORDERS NEC	实质性肺疾病（不另分类）	LOWER RESPIRATORY TRACT DISORDERS (EXCL OBSTRUCTION AND INFECTION)	下呼吸道疾病（阻塞和感染除外）	RESPIRATORY, THORACIC AND MEDIASTINAL DISORDERS	呼吸系统、胸及纵隔疾病	130241041	REAC16Q4.txt
ACUTE KIDNEY INJURY	ACUTE KIDNEY INJURY	急性肾损伤	RENAL FAILURE AND IMPAIRMENT	肾衰和肾损害	RENAL DISORDERS (EXCL NEPHROPATHIES)	肾脏各种异常（不包括肾病）	RENAL AND URINARY DISORDERS	肾脏及泌尿系统疾病	130300603	REAC17Q4.txt
CHOLESTATIC LIVER INJURY	CHOLESTATIC LIVER INJURY	胆汁郁积性肝病损伤	HEPATOCELLULAR DAMAGE AND HEPATITIS NEC	肝细胞损害和肝炎（不另分类）	HEPATIC AND HEPATOBILIARY DISORDERS	肝脏及肝胆类疾病	HEPATOBILIARY DISORDERS	肝胆系统疾病	130300603	REAC17Q4.txt
DRUG HYPERSENSITIVITY	DRUG HYPERSENSITIVITY	药物性超敏反应	ALLERGIES TO FOODS, FOOD ADDITIVES, DRUGS AND OTHER CHEMICALS	对食物、食物添加剂、药物和其他化学物的过敏	ALLERGIC CONDITIONS	过敏类反应	IMMUNE SYSTEM DISORDERS	免疫系统疾病	130300603	REAC17Q4.txt
TUBULOINTERSTITIAL NEPHRITIS	TUBULOINTERSTITIAL NEPHRITIS	小管间质性肾炎	NEPHRITIS NEC	各种肾炎（不另分类）	NEPHROPATHIES	肾脏类病	RENAL AND URINARY DISORDERS	肾脏及泌尿系统疾病	130300603	REAC17Q4.txt
AGRANULOCYTOSIS	AGRANULOCYTOSIS	粒细胞缺乏症	NEUTROPENIAS	各种嗜中性白细胞减少症	WHITE BLOOD CELL DISORDERS	白血球类疾病	BLOOD AND LYMPHATIC SYSTEM DISORDERS	血液及淋巴系统疾病	130441321	REAC16Q4.txt
PULMONARY ALVEOLAR HAEMORRHAGE	PULMONARY ALVEOLAR HAEMORRHAGE	肺泡出血	PARENCHYMAL LUNG DISORDERS NEC	实质性肺疾病（不另分类）	LOWER RESPIRATORY TRACT DISORDERS (EXCL OBSTRUCTION AND INFECTION)	下呼吸道疾病（阻塞和感染除外）	RESPIRATORY, THORACIC AND MEDIASTINAL DISORDERS	呼吸系统、胸及纵隔疾病	130452972	REAC17Q1.txt
PULMONARY ALVEOLAR HAEMORRHAGE	PULMONARY ALVEOLAR HAEMORRHAGE	肺泡出血	PARENCHYMAL LUNG DISORDERS NEC	实质性肺疾病（不另分类）	LOWER RESPIRATORY TRACT DISORDERS (EXCL OBSTRUCTION AND INFECTION)	下呼吸道疾病（阻塞和感染除外）	RESPIRATORY, THORACIC AND MEDIASTINAL DISORDERS	呼吸系统、胸及纵隔疾病	130812251	REAC17Q1.txt
RESPIRATORY FAILURE	RESPIRATORY FAILURE	呼吸衰竭	RESPIRATORY FAILURES (EXCL NEONATAL)	各种呼吸衰竭（不包括新生儿）	RESPIRATORY DISORDERS NEC	呼吸系统疾病（不另分类）	RESPIRATORY, THORACIC AND MEDIASTINAL DISORDERS	呼吸系统、胸及纵隔疾病	130812251	REAC17Q1.txt
BLINDNESS	BLINDNESS	失明	VISUAL IMPAIRMENT AND BLINDNESS (EXCL COLOUR BLINDNESS)	视觉损害和失明（色盲除外）	VISION DISORDERS	各种视觉障碍	EYE DISORDERS	眼器官疾病	130889451	REAC17Q1.txt
MICROSCOPIC POLYANGIITIS	MICROSCOPIC POLYANGIITIS	显微镜下型多动脉炎	VASCULITIDES NEC	各种血管炎（不另分类）	VASCULAR INFECTIONS AND INFLAMMATIONS	血管感染和炎症类疾病	VASCULAR DISORDERS	血管与淋巴管类疾病	130889451	REAC17Q1.txt
ANTI-NEUTROPHIL CYTOPLASMIC ANTIBODY POSITIVE VASCULITIS	ANTI-NEUTROPHIL CYTOPLASMIC ANTIBODY POSITIVE VASCULITIS	抗中性粒细胞胞浆抗体阳性血管炎	VASCULITIDES	脉管炎症	IMMUNE DISORDERS NEC	免疫类疾病（不另分类）	IMMUNE SYSTEM DISORDERS	免疫系统疾病	131131711	REAC17Q1.txt
BLINDNESS	BLINDNESS	失明	VISUAL IMPAIRMENT AND BLINDNESS (EXCL COLOUR BLINDNESS)	视觉损害和失明（色盲除外）	VISION DISORDERS	各种视觉障碍	EYE DISORDERS	眼器官疾病	131131711	REAC17Q1.txt
MICROSCOPIC POLYANGIITIS	MICROSCOPIC POLYANGIITIS	显微镜下型多动脉炎	VASCULITIDES NEC	各种血管炎（不另分类）	VASCULAR INFECTIONS AND INFLAMMATIONS	血管感染和炎症类疾病	VASCULAR DISORDERS	血管与淋巴管类疾病	131131711	REAC17Q1.txt
NEUROPATHY PERIPHERAL	NEUROPATHY PERIPHERAL	周围神经病	PERIPHERAL NEUROPATHIES NEC	各种周围神经疾病（不另分类）	PERIPHERAL NEUROPATHIES	外周神经类疾病	NERVOUS SYSTEM DISORDERS	各类神经系统疾病	131131711	REAC17Q1.txt
NEUROPATHY PERIPHERAL	NEUROPATHY PERIPHERAL	周围神经病	PERIPHERAL NEUROPATHIES NEC	各种周围神经疾病（不另分类）	PERIPHERAL NEUROPATHIES	外周神经类疾病	NERVOUS SYSTEM DISORDERS	各类神经系统疾病	131150681	REAC17Q1.txt
SUDDEN VISUAL LOSS	SUDDEN VISUAL LOSS	突发性视觉丧失	VISUAL IMPAIRMENT AND BLINDNESS (EXCL COLOUR BLINDNESS)	视觉损害和失明（色盲除外）	VISION DISORDERS	各种视觉障碍	EYE DISORDERS	眼器官疾病	131150681	REAC17Q1.txt
VASCULITIS	VASCULITIS	血管炎	VASCULITIDES NEC	各种血管炎（不另分类）	VASCULAR INFECTIONS AND INFLAMMATIONS	血管感染和炎症类疾病	VASCULAR DISORDERS	血管与淋巴管类疾病	131150681	REAC17Q1.txt
ANTINEUTROPHIL CYTOPLASMIC ANTIBODY	ANTINEUTROPHIL CYTOPLASMIC ANTIBODY	抗中性粒细胞胞质抗体	AUTOIMMUNITY ANALYSES	各种自身免疫分析	IMMUNOLOGY AND ALLERGY INVESTIGATIONS	免疫及过敏类检查	INVESTIGATIONS	各类检查	131150721	REAC17Q1.txt
PULMONARY VASCULITIS	PULMONARY VASCULITIS	肺血管炎	LOWER RESPIRATORY TRACT INFLAMMATORY AND IMMUNOLOGIC CONDITIONS	下呼吸道炎症和免疫病症	LOWER RESPIRATORY TRACT DISORDERS (EXCL OBSTRUCTION AND INFECTION)	下呼吸道疾病（阻塞和感染除外）	RESPIRATORY, THORACIC AND MEDIASTINAL DISORDERS	呼吸系统、胸及纵隔疾病	131150721	REAC17Q1.txt
GLUTEN SENSITIVITY	GLUTEN SENSITIVITY	麸质敏感	FOOD MALABSORPTION AND INTOLERANCE SYNDROMES (EXCL SUGAR INTOLERANCE)	食物吸收不良和不耐受综合征（不包括糖不耐受）	FOOD INTOLERANCE SYNDROMES	食物不耐受综合征	METABOLISM AND NUTRITION DISORDERS	代谢及营养类疾病	131185021	REAC17Q1.txt
NAUSEA	NAUSEA	恶心	NAUSEA AND VOMITING SYMPTOMS	恶心和呕吐症状	GASTROINTESTINAL SIGNS AND SYMPTOMS	胃肠道系统症状和体征	GASTROINTESTINAL DISORDERS	胃肠系统疾病	131185031	REAC17Q1.txt
DIARRHOEA	DIARRHOEA	腹泻	DIARRHOEA (EXCL INFECTIVE)	各种腹泻（不包括感染性的）	GASTROINTESTINAL MOTILITY AND DEFAECATION CONDITIONS	胃肠运动及排便状况	GASTROINTESTINAL DISORDERS	胃肠系统疾病	131185041	REAC17Q1.txt
HEADACHE	HEADACHE	头痛	HEADACHES NEC	各种头痛（不另分类）	HEADACHES	各类头痛	NERVOUS SYSTEM DISORDERS	各类神经系统疾病	131185051	REAC17Q1.txt
ASTHENIA	ASTHENIA	乏力	ASTHENIC CONDITIONS	虚弱状态	GENERAL SYSTEM DISORDERS NEC	全身系统疾病（不另分类）	GENERAL DISORDERS AND ADMINISTRATION SITE CONDITIONS	全身性疾病及给药部位各种反应	131187742	REAC17Q2.txt
ATRIAL FIBRILLATION	ATRIAL FIBRILLATION	房颤	SUPRAVENTRICULAR ARRHYTHMIAS	各种室上性心律失常	CARDIAC ARRHYTHMIAS	心律失常类疾病	CARDIAC DISORDERS	心脏器官疾病	131187742	REAC17Q2.txt
BALANCE DISORDER	BALANCE DISORDER	平衡疾病	COORDINATION AND BALANCE DISTURBANCES	协调与平衡障碍	NEUROLOGICAL DISORDERS NEC	神经类疾病（不另分类）	NERVOUS SYSTEM DISORDERS	各类神经系统疾病	131187742	REAC17Q2.txt
PRODUCT ADMINISTRATION ERROR	PRODUCT ADMINISTRATION ERROR	产品给用错误	PRODUCT ADMINISTRATION ERRORS AND ISSUES	各种产品给用错误和问题	MEDICATION ERRORS AND OTHER PRODUCT USE ERRORS AND ISSUES	用药错误及其他产品使用错误和问题	INJURY, POISONING AND PROCEDURAL COMPLICATIONS	各类损伤、中毒及操作并发症	131187742	REAC17Q2.txt
FALL	FALL	跌倒	NON-SITE SPECIFIC INJURIES NEC	部位不确定的各种损伤（不另分类）	INJURIES NEC	各种损伤（不另分类）	INJURY, POISONING AND PROCEDURAL COMPLICATIONS	各类损伤、中毒及操作并发症	131187742	REAC17Q2.txt
GAIT DISTURBANCE	GAIT DISTURBANCE	步态障碍	GAIT DISTURBANCES	行走障碍	GENERAL SYSTEM DISORDERS NEC	全身系统疾病（不另分类）	GENERAL DISORDERS AND ADMINISTRATION SITE CONDITIONS	全身性疾病及给药部位各种反应	131187742	REAC17Q2.txt
HAEMORRHAGE	HAEMORRHAGE	出血	HAEMORRHAGES NEC	各种出血（不另分类）	VASCULAR HAEMORRHAGIC DISORDERS	血管性出血疾病	VASCULAR DISORDERS	血管与淋巴管类疾病	131187742	REAC17Q2.txt
HEAD INJURY	HEAD INJURY	头部损伤	SITE SPECIFIC INJURIES NEC	部位确定的各种损伤（不另分类）	INJURIES NEC	各种损伤（不另分类）	INJURY, POISONING AND PROCEDURAL COMPLICATIONS	各类损伤、中毒及操作并发症	131187742	REAC17Q2.txt
HEADACHE	HEADACHE	头痛	HEADACHES NEC	各种头痛（不另分类）	HEADACHES	各类头痛	NERVOUS SYSTEM DISORDERS	各类神经系统疾病	131187742	REAC17Q2.txt
HYPERTENSION	HYPERTENSION	高血压	VASCULAR HYPERTENSIVE DISORDERS NEC	高血压类疾病（不另分类）	VASCULAR HYPERTENSIVE DISORDERS	血管性高血压疾病	VASCULAR DISORDERS	血管与淋巴管类疾病	131187742	REAC17Q2.txt
INJURY	INJURY	损伤	NON-SITE SPECIFIC INJURIES NEC	部位不确定的各种损伤（不另分类）	INJURIES NEC	各种损伤（不另分类）	INJURY, POISONING AND PROCEDURAL COMPLICATIONS	各类损伤、中毒及操作并发症	131187742	REAC17Q2.txt
JOINT INJURY	JOINT INJURY	关节损伤	BONE AND JOINT INJURIES NEC	骨骼及关节损伤（不另分类）	BONE AND JOINT INJURIES	骨骼及关节损伤	INJURY, POISONING AND PROCEDURAL COMPLICATIONS	各类损伤、中毒及操作并发症	131187742	REAC17Q2.txt
SKIN LACERATION	SKIN LACERATION	皮肤撕裂伤	SKIN INJURIES NEC	各种皮肤损伤（不另分类）	INJURIES NEC	各种损伤（不另分类）	INJURY, POISONING AND PROCEDURAL COMPLICATIONS	各类损伤、中毒及操作并发症	131187742	REAC17Q2.txt
LIMB DISCOMFORT	LIMB DISCOMFORT	肢体不适	MUSCULOSKELETAL AND CONNECTIVE TISSUE PAIN AND DISCOMFORT	肌肉骨骼和结缔组织的各种疼痛与不适	MUSCULOSKELETAL AND CONNECTIVE TISSUE DISORDERS NEC	肌肉骨骼和结缔组织疾病（不另分类）	MUSCULOSKELETAL AND CONNECTIVE TISSUE DISORDERS	各种肌肉骨骼及结缔组织疾病	131187742	REAC17Q2.txt
RIB FRACTURE	RIB FRACTURE	肋骨骨折	THORACIC CAGE FRACTURES AND DISLOCATIONS	胸廓骨折和脱臼	BONE AND JOINT INJURIES	骨骼及关节损伤	INJURY, POISONING AND PROCEDURAL COMPLICATIONS	各类损伤、中毒及操作并发症	131187742	REAC17Q2.txt
SCAR	SCAR	瘢痕	SKIN INJURIES NEC	各种皮肤损伤（不另分类）	INJURIES NEC	各种损伤（不另分类）	INJURY, POISONING AND PROCEDURAL COMPLICATIONS	各类损伤、中毒及操作并发症	131187742	REAC17Q2.txt
THERAPY CHANGE	THERAPY CHANGE	治疗改变	THERAPEUTIC PROCEDURES NEC	治疗类操作（不另分类）	THERAPEUTIC PROCEDURES AND SUPPORTIVE CARE NEC	治疗类操作和支持性护理（不另分类）	SURGICAL AND MEDICAL PROCEDURES	各种手术及医疗操作	131187742	REAC17Q2.txt
UNEVALUABLE EVENT	UNEVALUABLE EVENT	无法评估的事件	GENERAL SIGNS AND SYMPTOMS NEC	一般症状和体征（不另分类）	GENERAL SYSTEM DISORDERS NEC	全身系统疾病（不另分类）	GENERAL DISORDERS AND ADMINISTRATION SITE CONDITIONS	全身性疾病及给药部位各种反应	131187742	REAC17Q2.txt
BLOOD CREATINE PHOSPHOKINASE INCREASED	BLOOD CREATINE PHOSPHOKINASE INCREASED	血肌酸磷酸激酶升高	SKELETAL AND CARDIAC MUSCLE ANALYSES	骨和心肌分析检验	ENZYME INVESTIGATIONS NEC	酶检查（不另分类）	INVESTIGATIONS	各类检查	131187761	REAC17Q1.txt
MUSCLE SPASMS	MUSCLE SPASMS	肌痉挛	MUSCLE RELATED SIGNS AND SYMPTOMS NEC	肌肉相关症状和体征（不另分类）	MUSCLE DISORDERS	肌肉类疾病	MUSCULOSKELETAL AND CONNECTIVE TISSUE DISORDERS	各种肌肉骨骼及结缔组织疾病	131187761	REAC17Q1.txt
MYALGIA	MYALGIA	肌痛	MUSCLE PAINS	肌肉疼痛	MUSCLE DISORDERS	肌肉类疾病	MUSCULOSKELETAL AND CONNECTIVE TISSUE DISORDERS	各种肌肉骨骼及结缔组织疾病	131187761	REAC17Q1.txt
HYPOTHYROIDISM	HYPOTHYROIDISM	甲状腺功能减退症	THYROID HYPOFUNCTION DISORDERS	各种甲状腺机能减退疾病	THYROID GLAND DISORDERS	甲状腺类疾病	ENDOCRINE DISORDERS	内分泌系统疾病	131187801	REAC17Q1.txt
MYOPATHY	MYOPATHY	肌病	MYOPATHIES	各种肌病	MUSCLE DISORDERS	肌肉类疾病	MUSCULOSKELETAL AND CONNECTIVE TISSUE DISORDERS	各种肌肉骨骼及结缔组织疾病	131187801	REAC17Q1.txt
BLOOD CREATINE PHOSPHOKINASE INCREASED	BLOOD CREATINE PHOSPHOKINASE INCREASED	血肌酸磷酸激酶升高	SKELETAL AND CARDIAC MUSCLE ANALYSES	骨和心肌分析检验	ENZYME INVESTIGATIONS NEC	酶检查（不另分类）	INVESTIGATIONS	各类检查	131189001	REAC17Q1.txt
MYOPATHY	MYOPATHY	肌病	MYOPATHIES	各种肌病	MUSCLE DISORDERS	肌肉类疾病	MUSCULOSKELETAL AND CONNECTIVE TISSUE DISORDERS	各种肌肉骨骼及结缔组织疾病	131189001	REAC17Q1.txt
BLINDNESS	BLINDNESS	失明	VISUAL IMPAIRMENT AND BLINDNESS (EXCL COLOUR BLINDNESS)	视觉损害和失明（色盲除外）	VISION DISORDERS	各种视觉障碍	EYE DISORDERS	眼器官疾病	131240852	REAC17Q2.txt
RETINAL VASCULITIS	RETINAL VASCULITIS	视网膜血管炎	RETINAL, CHOROID AND VITREOUS INFECTIONS AND INFLAMMATIONS	视网膜、脉络膜和玻璃体感染和炎症	OCULAR INFECTIONS, IRRITATIONS AND INFLAMMATIONS	眼部感染、刺激及炎症	EYE DISORDERS	眼器官疾病	131240852	REAC17Q2.txt
PULMONARY VASCULITIS	PULMONARY VASCULITIS	肺血管炎	LOWER RESPIRATORY TRACT INFLAMMATORY AND IMMUNOLOGIC CONDITIONS	下呼吸道炎症和免疫病症	LOWER RESPIRATORY TRACT DISORDERS (EXCL OBSTRUCTION AND INFECTION)	下呼吸道疾病（阻塞和感染除外）	RESPIRATORY, THORACIC AND MEDIASTINAL DISORDERS	呼吸系统、胸及纵隔疾病	131240932	REAC17Q1.txt
CONGENITAL HYPOTHYROIDISM	CONGENITAL HYPOTHYROIDISM	先天性甲状腺机能减退	THYROID DISORDERS CONGENITAL	先天性甲状腺异常	ENDOCRINE DISORDERS CONGENITAL	先天性内分泌系统疾病	CONGENITAL, FAMILIAL AND GENETIC DISORDERS	各种先天性家族性遗传性疾病	131288793	REAC17Q4.txt
FOETAL EXPOSURE DURING PREGNANCY	FOETAL EXPOSURE DURING PREGNANCY	妊娠过程中胎儿暴露	EXPOSURES ASSOCIATED WITH PREGNANCY, DELIVERY AND LACTATION	与妊娠、分娩和泌乳有关的暴露	EXPOSURES, CHEMICAL INJURIES AND POISONING	暴露、化学伤和中毒	INJURY, POISONING AND PROCEDURAL COMPLICATIONS	各类损伤、中毒及操作并发症	131288793	REAC17Q4.txt
CONDITION AGGRAVATED	CONDITION AGGRAVATED	病情恶化	GENERAL SIGNS AND SYMPTOMS NEC	一般症状和体征（不另分类）	GENERAL SYSTEM DISORDERS NEC	全身系统疾病（不另分类）	GENERAL DISORDERS AND ADMINISTRATION SITE CONDITIONS	全身性疾病及给药部位各种反应	131288922	REAC17Q2.txt
TRANSAMINASES INCREASED	TRANSAMINASES INCREASED	转氨酶升高	HEPATOBILIARY FUNCTION DIAGNOSTIC PROCEDURES	肝胆功能诊断性操作	HEPATOBILIARY INVESTIGATIONS	肝胆系统检查	INVESTIGATIONS	各类检查	131288922	REAC17Q2.txt
MYOPATHY	MYOPATHY	肌病	MYOPATHIES	各种肌病	MUSCLE DISORDERS	肌肉类疾病	MUSCULOSKELETAL AND CONNECTIVE TISSUE DISORDERS	各种肌肉骨骼及结缔组织疾病	131322732	REAC17Q2.txt
BLOOD CREATININE INCREASED	BLOOD CREATININE INCREASED	血肌酐升高	RENAL FUNCTION ANALYSES	各种肾功能分析	RENAL AND URINARY TRACT INVESTIGATIONS AND URINALYSES	肾脏、泌尿道检查及尿液分析	INVESTIGATIONS	各类检查	131323362	REAC17Q1.txt
MUSCLE SPASMS	MUSCLE SPASMS	肌痉挛	MUSCLE RELATED SIGNS AND SYMPTOMS NEC	肌肉相关症状和体征（不另分类）	MUSCLE DISORDERS	肌肉类疾病	MUSCULOSKELETAL AND CONNECTIVE TISSUE DISORDERS	各种肌肉骨骼及结缔组织疾病	131323362	REAC17Q1.txt
MYALGIA	MYALGIA	肌痛	MUSCLE PAINS	肌肉疼痛	MUSCLE DISORDERS	肌肉类疾病	MUSCULOSKELETAL AND CONNECTIVE TISSUE DISORDERS	各种肌肉骨骼及结缔组织疾病	131323362	REAC17Q1.txt
DRUG HYPERSENSITIVITY	DRUG HYPERSENSITIVITY	药物性超敏反应	ALLERGIES TO FOODS, FOOD ADDITIVES, DRUGS AND OTHER CHEMICALS	对食物、食物添加剂、药物和其他化学物的过敏	ALLERGIC CONDITIONS	过敏类反应	IMMUNE SYSTEM DISORDERS	免疫系统疾病	131621571	REAC17Q1.txt
DRUG HYPERSENSITIVITY	DRUG HYPERSENSITIVITY	药物性超敏反应	ALLERGIES TO FOODS, FOOD ADDITIVES, DRUGS AND OTHER CHEMICALS	对食物、食物添加剂、药物和其他化学物的过敏	ALLERGIC CONDITIONS	过敏类反应	IMMUNE SYSTEM DISORDERS	免疫系统疾病	131675011	REAC17Q1.txt
HEADACHE	HEADACHE	头痛	HEADACHES NEC	各种头痛（不另分类）	HEADACHES	各类头痛	NERVOUS SYSTEM DISORDERS	各类神经系统疾病	131675011	REAC17Q1.txt
NAUSEA	NAUSEA	恶心	NAUSEA AND VOMITING SYMPTOMS	恶心和呕吐症状	GASTROINTESTINAL SIGNS AND SYMPTOMS	胃肠道系统症状和体征	GASTROINTESTINAL DISORDERS	胃肠系统疾病	131675011	REAC17Q1.txt
MYALGIA	MYALGIA	肌痛	MUSCLE PAINS	肌肉疼痛	MUSCLE DISORDERS	肌肉类疾病	MUSCULOSKELETAL AND CONNECTIVE TISSUE DISORDERS	各种肌肉骨骼及结缔组织疾病	131684301	REAC17Q1.txt
PAIN	PAIN	疼痛	PAIN AND DISCOMFORT NEC	疼痛和不适（不另分类）	GENERAL SYSTEM DISORDERS NEC	全身系统疾病（不另分类）	GENERAL DISORDERS AND ADMINISTRATION SITE CONDITIONS	全身性疾病及给药部位各种反应	131684301	REAC17Q1.txt
AGRANULOCYTOSIS	AGRANULOCYTOSIS	粒细胞缺乏症	NEUTROPENIAS	各种嗜中性白细胞减少症	WHITE BLOOD CELL DISORDERS	白血球类疾病	BLOOD AND LYMPHATIC SYSTEM DISORDERS	血液及淋巴系统疾病	131743711	REAC17Q1.txt
ISCHAEMIA	ISCHAEMIA	缺血	NON-SITE SPECIFIC NECROSIS AND VASCULAR INSUFFICIENCY NEC	部位不确定的坏死和血管功能障碍（不另分类）	ARTERIOSCLEROSIS, STENOSIS, VASCULAR INSUFFICIENCY AND NECROSIS	动脉硬化、狭窄、血管功能不全和坏死	VASCULAR DISORDERS	血管与淋巴管类疾病	131743711	REAC17Q1.txt
POLYARTHRITIS	POLYARTHRITIS	多发性关节炎	ARTHROPATHIES NEC	各种关节病（不另分类）	JOINT DISORDERS	关节类疾病	MUSCULOSKELETAL AND CONNECTIVE TISSUE DISORDERS	各种肌肉骨骼及结缔组织疾病	131780851	REAC17Q1.txt
HAIR COLOUR CHANGES	HAIR COLOUR CHANGES	毛发颜色改变	PILAR DISORDERS NEC	毛发疾病（不另分类）	SKIN APPENDAGE CONDITIONS	皮肤附属物各种状况	SKIN AND SUBCUTANEOUS TISSUE DISORDERS	皮肤及皮下组织类疾病	132365422	REAC17Q1.txt
HAIR DISORDER	HAIR DISORDER	毛发异常	PILAR DISORDERS NEC	毛发疾病（不另分类）	SKIN APPENDAGE CONDITIONS	皮肤附属物各种状况	SKIN AND SUBCUTANEOUS TISSUE DISORDERS	皮肤及皮下组织类疾病	132365422	REAC17Q1.txt
HAIR GROWTH ABNORMAL	HAIR GROWTH ABNORMAL	毛发生长异常	PILAR DISORDERS NEC	毛发疾病（不另分类）	SKIN APPENDAGE CONDITIONS	皮肤附属物各种状况	SKIN AND SUBCUTANEOUS TISSUE DISORDERS	皮肤及皮下组织类疾病	132365422	REAC17Q1.txt
NEUTROPENIA	NEUTROPENIA	中性粒细胞减少症	NEUTROPENIAS	各种嗜中性白细胞减少症	WHITE BLOOD CELL DISORDERS	白血球类疾病	BLOOD AND LYMPHATIC SYSTEM DISORDERS	血液及淋巴系统疾病	132512892	REAC17Q2.txt
HEPATIC FAILURE	HEPATIC FAILURE	肝衰竭	HEPATIC FAILURE AND ASSOCIATED DISORDERS	肝衰竭和相关疾病	HEPATIC AND HEPATOBILIARY DISORDERS	肝脏及肝胆类疾病	HEPATOBILIARY DISORDERS	肝胆系统疾病	132851831	REAC17Q1.txt
PANCREATITIS	PANCREATITIS	胰腺炎	ACUTE AND CHRONIC PANCREATITIS	急性及慢性胰腺炎	EXOCRINE PANCREAS CONDITIONS	胰腺外分泌疾病	GASTROINTESTINAL DISORDERS	胃肠系统疾病	132851831	REAC17Q1.txt
WEIGHT DECREASED	WEIGHT DECREASED	体重降低	PHYSICAL EXAMINATION PROCEDURES AND ORGAN SYSTEM STATUS	体检步骤和器官系统状态	PHYSICAL EXAMINATION AND ORGAN SYSTEM STATUS TOPICS	体检和器官系统状态主题	INVESTIGATIONS	各类检查	132851831	REAC17Q1.txt
ABDOMINAL PAIN UPPER	ABDOMINAL PAIN UPPER	上腹痛	GASTROINTESTINAL AND ABDOMINAL PAINS (EXCL ORAL AND THROAT)	胃肠道和腹部疼痛（不包括口腔和咽喉）	GASTROINTESTINAL SIGNS AND SYMPTOMS	胃肠道系统症状和体征	GASTROINTESTINAL DISORDERS	胃肠系统疾病	132983501	REAC17Q1.txt
ABNORMAL FAECES	ABNORMAL FAECES	粪便异常	FAECAL ABNORMALITIES NEC	大便异常（不另分类）	GASTROINTESTINAL SIGNS AND SYMPTOMS	胃肠道系统症状和体征	GASTROINTESTINAL DISORDERS	胃肠系统疾病	132983501	REAC17Q1.txt
DIARRHOEA	DIARRHOEA	腹泻	DIARRHOEA (EXCL INFECTIVE)	各种腹泻（不包括感染性的）	GASTROINTESTINAL MOTILITY AND DEFAECATION CONDITIONS	胃肠运动及排便状况	GASTROINTESTINAL DISORDERS	胃肠系统疾病	132983501	REAC17Q1.txt
HEADACHE	HEADACHE	头痛	HEADACHES NEC	各种头痛（不另分类）	HEADACHES	各类头痛	NERVOUS SYSTEM DISORDERS	各类神经系统疾病	132983501	REAC17Q1.txt
NAUSEA	NAUSEA	恶心	NAUSEA AND VOMITING SYMPTOMS	恶心和呕吐症状	GASTROINTESTINAL SIGNS AND SYMPTOMS	胃肠道系统症状和体征	GASTROINTESTINAL DISORDERS	胃肠系统疾病	132983501	REAC17Q1.txt
RETCHING	RETCHING	干呕	NAUSEA AND VOMITING SYMPTOMS	恶心和呕吐症状	GASTROINTESTINAL SIGNS AND SYMPTOMS	胃肠道系统症状和体征	GASTROINTESTINAL DISORDERS	胃肠系统疾病	132983501	REAC17Q1.txt
VOMITING	VOMITING	呕吐	NAUSEA AND VOMITING SYMPTOMS	恶心和呕吐症状	GASTROINTESTINAL SIGNS AND SYMPTOMS	胃肠道系统症状和体征	GASTROINTESTINAL DISORDERS	胃肠系统疾病	132983501	REAC17Q1.txt
ACUTE HEPATIC FAILURE	ACUTE HEPATIC FAILURE	急性肝衰竭	HEPATIC FAILURE AND ASSOCIATED DISORDERS	肝衰竭和相关疾病	HEPATIC AND HEPATOBILIARY DISORDERS	肝脏及肝胆类疾病	HEPATOBILIARY DISORDERS	肝胆系统疾病	133056282	REAC17Q2.txt
LIVER INJURY	LIVER INJURY	肝损伤	HEPATOCELLULAR DAMAGE AND HEPATITIS NEC	肝细胞损害和肝炎（不另分类）	HEPATIC AND HEPATOBILIARY DISORDERS	肝脏及肝胆类疾病	HEPATOBILIARY DISORDERS	肝胆系统疾病	133056292	REAC17Q2.txt
ACUTE HEPATIC FAILURE	ACUTE HEPATIC FAILURE	急性肝衰竭	HEPATIC FAILURE AND ASSOCIATED DISORDERS	肝衰竭和相关疾病	HEPATIC AND HEPATOBILIARY DISORDERS	肝脏及肝胆类疾病	HEPATOBILIARY DISORDERS	肝胆系统疾病	133056302	REAC17Q2.txt
CONFUSIONAL STATE	CONFUSIONAL STATE	意识模糊状态	CONFUSION AND DISORIENTATION	精神错乱和定向障碍	DELIRIA (INCL CONFUSION)	谵妄类（包括意识模糊）	PSYCHIATRIC DISORDERS	精神病类	133333781	REAC17Q1.txt
MOOD SWINGS	MOOD SWINGS	心情波动	FLUCTUATING MOOD SYMPTOMS	情绪变动综合征	MOOD DISORDERS AND DISTURBANCES NEC	心境障碍和混乱（不另分类）	PSYCHIATRIC DISORDERS	精神病类	133333781	REAC17Q1.txt
SOMNOLENCE	SOMNOLENCE	嗜睡	DISTURBANCES IN CONSCIOUSNESS NEC	意识障碍（不另分类）	NEUROLOGICAL DISORDERS NEC	神经类疾病（不另分类）	NERVOUS SYSTEM DISORDERS	各类神经系统疾病	133333781	REAC17Q1.txt
DRUG INEFFECTIVE	DRUG INEFFECTIVE	药物无效	THERAPEUTIC AND NONTHERAPEUTIC RESPONSES	各种治疗和非治疗反应	THERAPEUTIC AND NONTHERAPEUTIC EFFECTS (EXCL TOXICITY)	治疗性及非治疗性反应类（不包括毒性）	GENERAL DISORDERS AND ADMINISTRATION SITE CONDITIONS	全身性疾病及给药部位各种反应	133334342	REAC17Q3.txt
PALPITATIONS	PALPITATIONS	心悸	CARDIAC SIGNS AND SYMPTOMS NEC	各种心脏体征和症状（不另分类）	CARDIAC DISORDERS, SIGNS AND SYMPTOMS NEC	心脏相关疾病、症状和体征（不另分类）	CARDIAC DISORDERS	心脏器官疾病	133334342	REAC17Q3.txt
TREMOR	TREMOR	震颤	TREMOR (EXCL CONGENITAL)	各种颤抖（不包括先天性）	MOVEMENT DISORDERS (INCL PARKINSONISM)	运动障碍类（包括帕金森病）	NERVOUS SYSTEM DISORDERS	各类神经系统疾病	133334342	REAC17Q3.txt
CLEFT LIP AND PALATE	CLEFT LIP AND PALATE	唇腭裂	PALATE DISORDERS CONGENITAL	先天性上腭异常	GASTROINTESTINAL TRACT DISORDERS CONGENITAL	先天性胃肠道系统疾病	CONGENITAL, FAMILIAL AND GENETIC DISORDERS	各种先天性家族性遗传性疾病	133346962	REAC17Q3.txt
ANTITHYROID ARTHRITIS SYNDROME	ANTITHYROID ARTHRITIS SYNDROME	抗甲状腺关节炎综合征	ARTHROPATHIES NEC	各种关节病（不另分类）	JOINT DISORDERS	关节类疾病	MUSCULOSKELETAL AND CONNECTIVE TISSUE DISORDERS	各种肌肉骨骼及结缔组织疾病	133349501	REAC17Q1.txt
HYPOKALAEMIA	HYPOKALAEMIA	低钾血症	POTASSIUM IMBALANCE	钾平衡失调	ELECTROLYTE AND FLUID BALANCE CONDITIONS	电解质及液体平衡状况	METABOLISM AND NUTRITION DISORDERS	代谢及营养类疾病	133427681	REAC17Q1.txt
HEADACHE	HEADACHE	头痛	HEADACHES NEC	各种头痛（不另分类）	HEADACHES	各类头痛	NERVOUS SYSTEM DISORDERS	各类神经系统疾病	133496321	REAC17Q1.txt
CHRONIC CUTANEOUS LUPUS ERYTHEMATOSUS	CHRONIC CUTANEOUS LUPUS ERYTHEMATOSUS	慢性皮肤红斑狼疮	CONNECTIVE TISSUE DISORDERS	各种结缔组织疾病	EPIDERMAL AND DERMAL CONDITIONS	表皮及真皮状况	SKIN AND SUBCUTANEOUS TISSUE DISORDERS	皮肤及皮下组织类疾病	133700751	REAC17Q1.txt
AGRANULOCYTOSIS	AGRANULOCYTOSIS	粒细胞缺乏症	NEUTROPENIAS	各种嗜中性白细胞减少症	WHITE BLOOD CELL DISORDERS	白血球类疾病	BLOOD AND LYMPHATIC SYSTEM DISORDERS	血液及淋巴系统疾病	133783041	REAC17Q1.txt
MATERNAL EXPOSURE DURING PREGNANCY	MATERNAL EXPOSURE DURING PREGNANCY	孕产妇在妊娠过程中的暴露	EXPOSURES ASSOCIATED WITH PREGNANCY, DELIVERY AND LACTATION	与妊娠、分娩和泌乳有关的暴露	EXPOSURES, CHEMICAL INJURIES AND POISONING	暴露、化学伤和中毒	INJURY, POISONING AND PROCEDURAL COMPLICATIONS	各类损伤、中毒及操作并发症	133783041	REAC17Q1.txt
AGRANULOCYTOSIS	AGRANULOCYTOSIS	粒细胞缺乏症	NEUTROPENIAS	各种嗜中性白细胞减少症	WHITE BLOOD CELL DISORDERS	白血球类疾病	BLOOD AND LYMPHATIC SYSTEM DISORDERS	血液及淋巴系统疾病	133783051	REAC17Q1.txt
HEPATIC FAILURE	HEPATIC FAILURE	肝衰竭	HEPATIC FAILURE AND ASSOCIATED DISORDERS	肝衰竭和相关疾病	HEPATIC AND HEPATOBILIARY DISORDERS	肝脏及肝胆类疾病	HEPATOBILIARY DISORDERS	肝胆系统疾病	133783051	REAC17Q1.txt
MATERNAL EXPOSURE DURING PREGNANCY	MATERNAL EXPOSURE DURING PREGNANCY	孕产妇在妊娠过程中的暴露	EXPOSURES ASSOCIATED WITH PREGNANCY, DELIVERY AND LACTATION	与妊娠、分娩和泌乳有关的暴露	EXPOSURES, CHEMICAL INJURIES AND POISONING	暴露、化学伤和中毒	INJURY, POISONING AND PROCEDURAL COMPLICATIONS	各类损伤、中毒及操作并发症	133783051	REAC17Q1.txt
LUPUS-LIKE SYNDROME	LUPUS-LIKE SYNDROME	类狼疮综合征	LUPUS ERYTHEMATOSUS (INCL SUBTYPES)	红斑狼疮（包括亚型）	CONNECTIVE TISSUE DISORDERS (EXCL CONGENITAL)	结缔组织类疾病（不包括先天性）	MUSCULOSKELETAL AND CONNECTIVE TISSUE DISORDERS	各种肌肉骨骼及结缔组织疾病	133807532	REAC17Q4.txt
ASTHENIA	ASTHENIA	乏力	ASTHENIC CONDITIONS	虚弱状态	GENERAL SYSTEM DISORDERS NEC	全身系统疾病（不另分类）	GENERAL DISORDERS AND ADMINISTRATION SITE CONDITIONS	全身性疾病及给药部位各种反应	133959971	REAC17Q2.txt
BALANCE DISORDER	BALANCE DISORDER	平衡疾病	COORDINATION AND BALANCE DISTURBANCES	协调与平衡障碍	NEUROLOGICAL DISORDERS NEC	神经类疾病（不另分类）	NERVOUS SYSTEM DISORDERS	各类神经系统疾病	133959971	REAC17Q2.txt
GAIT DISTURBANCE	GAIT DISTURBANCE	步态障碍	GAIT DISTURBANCES	行走障碍	GENERAL SYSTEM DISORDERS NEC	全身系统疾病（不另分类）	GENERAL DISORDERS AND ADMINISTRATION SITE CONDITIONS	全身性疾病及给药部位各种反应	133959971	REAC17Q2.txt
AGRANULOCYTOSIS	AGRANULOCYTOSIS	粒细胞缺乏症	NEUTROPENIAS	各种嗜中性白细胞减少症	WHITE BLOOD CELL DISORDERS	白血球类疾病	BLOOD AND LYMPHATIC SYSTEM DISORDERS	血液及淋巴系统疾病	134007841	REAC17Q2.txt
AGRANULOCYTOSIS	AGRANULOCYTOSIS	粒细胞缺乏症	NEUTROPENIAS	各种嗜中性白细胞减少症	WHITE BLOOD CELL DISORDERS	白血球类疾病	BLOOD AND LYMPHATIC SYSTEM DISORDERS	血液及淋巴系统疾病	134007851	REAC17Q2.txt
HEPATIC FAILURE	HEPATIC FAILURE	肝衰竭	HEPATIC FAILURE AND ASSOCIATED DISORDERS	肝衰竭和相关疾病	HEPATIC AND HEPATOBILIARY DISORDERS	肝脏及肝胆类疾病	HEPATOBILIARY DISORDERS	肝胆系统疾病	134007851	REAC17Q2.txt
AGRANULOCYTOSIS	AGRANULOCYTOSIS	粒细胞缺乏症	NEUTROPENIAS	各种嗜中性白细胞减少症	WHITE BLOOD CELL DISORDERS	白血球类疾病	BLOOD AND LYMPHATIC SYSTEM DISORDERS	血液及淋巴系统疾病	134230921	REAC17Q2.txt
HEPATIC FAILURE	HEPATIC FAILURE	肝衰竭	HEPATIC FAILURE AND ASSOCIATED DISORDERS	肝衰竭和相关疾病	HEPATIC AND HEPATOBILIARY DISORDERS	肝脏及肝胆类疾病	HEPATOBILIARY DISORDERS	肝胆系统疾病	134230921	REAC17Q2.txt
AGRANULOCYTOSIS	AGRANULOCYTOSIS	粒细胞缺乏症	NEUTROPENIAS	各种嗜中性白细胞减少症	WHITE BLOOD CELL DISORDERS	白血球类疾病	BLOOD AND LYMPHATIC SYSTEM DISORDERS	血液及淋巴系统疾病	134230971	REAC17Q2.txt
DRUG HYPERSENSITIVITY	DRUG HYPERSENSITIVITY	药物性超敏反应	ALLERGIES TO FOODS, FOOD ADDITIVES, DRUGS AND OTHER CHEMICALS	对食物、食物添加剂、药物和其他化学物的过敏	ALLERGIC CONDITIONS	过敏类反应	IMMUNE SYSTEM DISORDERS	免疫系统疾病	134269631	REAC17Q2.txt
PLEURAL EFFUSION	PLEURAL EFFUSION	胸腔积液	PNEUMOTHORAX AND PLEURAL EFFUSIONS NEC	气胸和胸腔积液 （不另分类）	PLEURAL DISORDERS	胸膜类疾病	RESPIRATORY, THORACIC AND MEDIASTINAL DISORDERS	呼吸系统、胸及纵隔疾病	134269631	REAC17Q2.txt
DRY MOUTH	DRY MOUTH	口干	ORAL DRYNESS AND SALIVA ALTERED	口腔干燥和唾液改变	SALIVARY GLAND CONDITIONS	唾液腺疾病类	GASTROINTESTINAL DISORDERS	胃肠系统疾病	134552251	REAC17Q2.txt
DYSGEUSIA	DYSGEUSIA	味觉倒错	SENSORY ABNORMALITIES NEC	各种感觉异常（不另分类）	NEUROLOGICAL DISORDERS NEC	神经类疾病（不另分类）	NERVOUS SYSTEM DISORDERS	各类神经系统疾病	134552251	REAC17Q2.txt
FEEDING DISORDER	FEEDING DISORDER	喂养障碍	GENERAL NUTRITIONAL DISORDERS NEC	一般性营养障碍（不另分类）	APPETITE AND GENERAL NUTRITIONAL DISORDERS	食欲及一般性营养障碍	METABOLISM AND NUTRITION DISORDERS	代谢及营养类疾病	134552251	REAC17Q2.txt
OFF LABEL USE	OFF LABEL USE	超说明书使用	OFF LABEL USES	各种超说明书使用	OFF LABEL USES AND INTENTIONAL PRODUCT MISUSES/USE ISSUES	超说明书使用及故意导致的产品误用/使用类问题	INJURY, POISONING AND PROCEDURAL COMPLICATIONS	各类损伤、中毒及操作并发症	134552251	REAC17Q2.txt
RETCHING	RETCHING	干呕	NAUSEA AND VOMITING SYMPTOMS	恶心和呕吐症状	GASTROINTESTINAL SIGNS AND SYMPTOMS	胃肠道系统症状和体征	GASTROINTESTINAL DISORDERS	胃肠系统疾病	134552251	REAC17Q2.txt
WEIGHT DECREASED	WEIGHT DECREASED	体重降低	PHYSICAL EXAMINATION PROCEDURES AND ORGAN SYSTEM STATUS	体检步骤和器官系统状态	PHYSICAL EXAMINATION AND ORGAN SYSTEM STATUS TOPICS	体检和器官系统状态主题	INVESTIGATIONS	各类检查	134552251	REAC17Q2.txt
VASCULITIS	VASCULITIS	血管炎	VASCULITIDES NEC	各种血管炎（不另分类）	VASCULAR INFECTIONS AND INFLAMMATIONS	血管感染和炎症类疾病	VASCULAR DISORDERS	血管与淋巴管类疾病	134670971	REAC17Q2.txt
ABDOMINAL PAIN	ABDOMINAL PAIN	腹痛	GASTROINTESTINAL AND ABDOMINAL PAINS (EXCL ORAL AND THROAT)	胃肠道和腹部疼痛（不包括口腔和咽喉）	GASTROINTESTINAL SIGNS AND SYMPTOMS	胃肠道系统症状和体征	GASTROINTESTINAL DISORDERS	胃肠系统疾病	134889891	REAC17Q2.txt
PRODUCT DOSE OMISSION ISSUE	PRODUCT DOSE OMISSION ISSUE	产品漏用问题	PRODUCT ADMINISTRATION ERRORS AND ISSUES	各种产品给用错误和问题	MEDICATION ERRORS AND OTHER PRODUCT USE ERRORS AND ISSUES	用药错误及其他产品使用错误和问题	INJURY, POISONING AND PROCEDURAL COMPLICATIONS	各类损伤、中毒及操作并发症	134889911	REAC17Q2.txt
THYROXINE DECREASED	THYROXINE DECREASED	甲状腺素降低	THYROID ANALYSES	各种甲状腺分析	ENDOCRINE INVESTIGATIONS (INCL SEX HORMONES)	内分泌系统检查（包括性激素）	INVESTIGATIONS	各类检查	134889911	REAC17Q2.txt
TRI-IODOTHYRONINE DECREASED	TRI-IODOTHYRONINE DECREASED	三碘甲状腺原氨酸减低	THYROID ANALYSES	各种甲状腺分析	ENDOCRINE INVESTIGATIONS (INCL SEX HORMONES)	内分泌系统检查（包括性激素）	INVESTIGATIONS	各类检查	134889911	REAC17Q2.txt
GASTROINTESTINAL INFLAMMATION	GASTROINTESTINAL INFLAMMATION	胃肠炎症	GASTROINTESTINAL INFLAMMATORY DISORDERS NEC	胃肠道各种炎症（不另分类）	GASTROINTESTINAL INFLAMMATORY CONDITIONS	胃肠系统炎症	GASTROINTESTINAL DISORDERS	胃肠系统疾病	134889931	REAC17Q2.txt
CHOKING SENSATION	CHOKING SENSATION	呛噎感	UPPER RESPIRATORY TRACT SIGNS AND SYMPTOMS	上呼吸道症状和体征	RESPIRATORY TRACT SIGNS AND SYMPTOMS	呼吸道症状和体征	RESPIRATORY, THORACIC AND MEDIASTINAL DISORDERS	呼吸系统、胸及纵隔疾病	134889961	REAC17Q2.txt
DYSPNOEA	DYSPNOEA	呼吸困难	BREATHING ABNORMALITIES	各种呼吸异常	RESPIRATORY DISORDERS NEC	呼吸系统疾病（不另分类）	RESPIRATORY, THORACIC AND MEDIASTINAL DISORDERS	呼吸系统、胸及纵隔疾病	134889961	REAC17Q2.txt
ERYTHEMA	ERYTHEMA	红斑	ERYTHEMAS	各种皮肤红斑	EPIDERMAL AND DERMAL CONDITIONS	表皮及真皮状况	SKIN AND SUBCUTANEOUS TISSUE DISORDERS	皮肤及皮下组织类疾病	134889961	REAC17Q2.txt
GOITRE	GOITRE	甲状腺肿	THYROID DISORDERS NEC	各种甲状腺疾病（不另分类）	THYROID GLAND DISORDERS	甲状腺类疾病	ENDOCRINE DISORDERS	内分泌系统疾病	134889961	REAC17Q2.txt
SWELLING	SWELLING	肿胀	GENERAL SIGNS AND SYMPTOMS NEC	一般症状和体征（不另分类）	GENERAL SYSTEM DISORDERS NEC	全身系统疾病（不另分类）	GENERAL DISORDERS AND ADMINISTRATION SITE CONDITIONS	全身性疾病及给药部位各种反应	134889961	REAC17Q2.txt
ABDOMINAL DISCOMFORT	ABDOMINAL DISCOMFORT	腹部不适	GASTROINTESTINAL SIGNS AND SYMPTOMS NEC	各种胃肠道症状和体征（不另分类）	GASTROINTESTINAL SIGNS AND SYMPTOMS	胃肠道系统症状和体征	GASTROINTESTINAL DISORDERS	胃肠系统疾病	134889981	REAC17Q2.txt
DIARRHOEA	DIARRHOEA	腹泻	DIARRHOEA (EXCL INFECTIVE)	各种腹泻（不包括感染性的）	GASTROINTESTINAL MOTILITY AND DEFAECATION CONDITIONS	胃肠运动及排便状况	GASTROINTESTINAL DISORDERS	胃肠系统疾病	134889981	REAC17Q2.txt
ARTHRALGIA	ARTHRALGIA	关节痛	JOINT RELATED SIGNS AND SYMPTOMS	关节相关症状和体征	JOINT DISORDERS	关节类疾病	MUSCULOSKELETAL AND CONNECTIVE TISSUE DISORDERS	各种肌肉骨骼及结缔组织疾病	134890001	REAC17Q2.txt
BONE PAIN	BONE PAIN	骨痛	BONE RELATED SIGNS AND SYMPTOMS	骨相关症状和体征	BONE DISORDERS (EXCL CONGENITAL AND FRACTURES)	骨骼类疾病（不包括先天性疾病及骨折）	MUSCULOSKELETAL AND CONNECTIVE TISSUE DISORDERS	各种肌肉骨骼及结缔组织疾病	134890001	REAC17Q2.txt
GINGIVAL BLEEDING	GINGIVAL BLEEDING	牙龈出血	GINGIVAL HAEMORRHAGES	各种牙龈出血	DENTAL AND GINGIVAL CONDITIONS	牙齿和牙龈类疾病	GASTROINTESTINAL DISORDERS	胃肠系统疾病	134890001	REAC17Q2.txt
PRURITUS	PRURITUS	瘙痒	PRURITUS NEC	各种瘙痒（不另分类）	EPIDERMAL AND DERMAL CONDITIONS	表皮及真皮状况	SKIN AND SUBCUTANEOUS TISSUE DISORDERS	皮肤及皮下组织类疾病	134890001	REAC17Q2.txt
WHITE BLOOD CELL COUNT DECREASED	WHITE BLOOD CELL COUNT DECREASED	白细胞计数降低	WHITE BLOOD CELL ANALYSES	各种白细胞分析	HAEMATOLOGY INVESTIGATIONS (INCL BLOOD GROUPS)	血液类检查（包括血型）	INVESTIGATIONS	各类检查	134890001	REAC17Q2.txt
PRURITUS	PRURITUS	瘙痒	PRURITUS NEC	各种瘙痒（不另分类）	EPIDERMAL AND DERMAL CONDITIONS	表皮及真皮状况	SKIN AND SUBCUTANEOUS TISSUE DISORDERS	皮肤及皮下组织类疾病	134890021	REAC17Q2.txt
REACTION TO EXCIPIENT	REACTION TO EXCIPIENT	赋形剂反应	ALLERGIES TO FOODS, FOOD ADDITIVES, DRUGS AND OTHER CHEMICALS	对食物、食物添加剂、药物和其他化学物的过敏	ALLERGIC CONDITIONS	过敏类反应	IMMUNE SYSTEM DISORDERS	免疫系统疾病	134890021	REAC17Q2.txt
CHOKING SENSATION	CHOKING SENSATION	呛噎感	UPPER RESPIRATORY TRACT SIGNS AND SYMPTOMS	上呼吸道症状和体征	RESPIRATORY TRACT SIGNS AND SYMPTOMS	呼吸道症状和体征	RESPIRATORY, THORACIC AND MEDIASTINAL DISORDERS	呼吸系统、胸及纵隔疾病	134890051	REAC17Q2.txt
DYSPNOEA	DYSPNOEA	呼吸困难	BREATHING ABNORMALITIES	各种呼吸异常	RESPIRATORY DISORDERS NEC	呼吸系统疾病（不另分类）	RESPIRATORY, THORACIC AND MEDIASTINAL DISORDERS	呼吸系统、胸及纵隔疾病	134890051	REAC17Q2.txt
ERYTHEMA	ERYTHEMA	红斑	ERYTHEMAS	各种皮肤红斑	EPIDERMAL AND DERMAL CONDITIONS	表皮及真皮状况	SKIN AND SUBCUTANEOUS TISSUE DISORDERS	皮肤及皮下组织类疾病	134890051	REAC17Q2.txt
GOITRE	GOITRE	甲状腺肿	THYROID DISORDERS NEC	各种甲状腺疾病（不另分类）	THYROID GLAND DISORDERS	甲状腺类疾病	ENDOCRINE DISORDERS	内分泌系统疾病	134890051	REAC17Q2.txt
SWELLING	SWELLING	肿胀	GENERAL SIGNS AND SYMPTOMS NEC	一般症状和体征（不另分类）	GENERAL SYSTEM DISORDERS NEC	全身系统疾病（不另分类）	GENERAL DISORDERS AND ADMINISTRATION SITE CONDITIONS	全身性疾病及给药部位各种反应	134890051	REAC17Q2.txt
DRUG INEFFECTIVE	DRUG INEFFECTIVE	药物无效	THERAPEUTIC AND NONTHERAPEUTIC RESPONSES	各种治疗和非治疗反应	THERAPEUTIC AND NONTHERAPEUTIC EFFECTS (EXCL TOXICITY)	治疗性及非治疗性反应类（不包括毒性）	GENERAL DISORDERS AND ADMINISTRATION SITE CONDITIONS	全身性疾病及给药部位各种反应	134929941	REAC17Q2.txt
ANTITHYROID ARTHRITIS SYNDROME	ANTITHYROID ARTHRITIS SYNDROME	抗甲状腺关节炎综合征	ARTHROPATHIES NEC	各种关节病（不另分类）	JOINT DISORDERS	关节类疾病	MUSCULOSKELETAL AND CONNECTIVE TISSUE DISORDERS	各种肌肉骨骼及结缔组织疾病	134960651	REAC17Q2.txt
ANTITHYROID ARTHRITIS SYNDROME	ANTITHYROID ARTHRITIS SYNDROME	抗甲状腺关节炎综合征	ARTHROPATHIES NEC	各种关节病（不另分类）	JOINT DISORDERS	关节类疾病	MUSCULOSKELETAL AND CONNECTIVE TISSUE DISORDERS	各种肌肉骨骼及结缔组织疾病	135187181	REAC17Q2.txt
POLYARTHRITIS	POLYARTHRITIS	多发性关节炎	ARTHROPATHIES NEC	各种关节病（不另分类）	JOINT DISORDERS	关节类疾病	MUSCULOSKELETAL AND CONNECTIVE TISSUE DISORDERS	各种肌肉骨骼及结缔组织疾病	135187181	REAC17Q2.txt
ANTITHYROID ARTHRITIS SYNDROME	ANTITHYROID ARTHRITIS SYNDROME	抗甲状腺关节炎综合征	ARTHROPATHIES NEC	各种关节病（不另分类）	JOINT DISORDERS	关节类疾病	MUSCULOSKELETAL AND CONNECTIVE TISSUE DISORDERS	各种肌肉骨骼及结缔组织疾病	135189201	REAC17Q2.txt
PLEURAL EFFUSION	PLEURAL EFFUSION	胸腔积液	PNEUMOTHORAX AND PLEURAL EFFUSIONS NEC	气胸和胸腔积液 （不另分类）	PLEURAL DISORDERS	胸膜类疾病	RESPIRATORY, THORACIC AND MEDIASTINAL DISORDERS	呼吸系统、胸及纵隔疾病	135279561	REAC17Q2.txt
DRUG HYPERSENSITIVITY	DRUG HYPERSENSITIVITY	药物性超敏反应	ALLERGIES TO FOODS, FOOD ADDITIVES, DRUGS AND OTHER CHEMICALS	对食物、食物添加剂、药物和其他化学物的过敏	ALLERGIC CONDITIONS	过敏类反应	IMMUNE SYSTEM DISORDERS	免疫系统疾病	135311562	REAC17Q3.txt
PLEURAL EFFUSION	PLEURAL EFFUSION	胸腔积液	PNEUMOTHORAX AND PLEURAL EFFUSIONS NEC	气胸和胸腔积液 （不另分类）	PLEURAL DISORDERS	胸膜类疾病	RESPIRATORY, THORACIC AND MEDIASTINAL DISORDERS	呼吸系统、胸及纵隔疾病	135311562	REAC17Q3.txt
DRUG INEFFECTIVE	DRUG INEFFECTIVE	药物无效	THERAPEUTIC AND NONTHERAPEUTIC RESPONSES	各种治疗和非治疗反应	THERAPEUTIC AND NONTHERAPEUTIC EFFECTS (EXCL TOXICITY)	治疗性及非治疗性反应类（不包括毒性）	GENERAL DISORDERS AND ADMINISTRATION SITE CONDITIONS	全身性疾病及给药部位各种反应	135312503	REAC17Q2.txt
DYSPHAGIA	DYSPHAGIA	吞咽困难	GASTROINTESTINAL SIGNS AND SYMPTOMS NEC	各种胃肠道症状和体征（不另分类）	GASTROINTESTINAL SIGNS AND SYMPTOMS	胃肠道系统症状和体征	GASTROINTESTINAL DISORDERS	胃肠系统疾病	135312503	REAC17Q2.txt
GOITRE	GOITRE	甲状腺肿	THYROID DISORDERS NEC	各种甲状腺疾病（不另分类）	THYROID GLAND DISORDERS	甲状腺类疾病	ENDOCRINE DISORDERS	内分泌系统疾病	135312503	REAC17Q2.txt
OROPHARYNGEAL PAIN	OROPHARYNGEAL PAIN	口咽疼痛	UPPER RESPIRATORY TRACT SIGNS AND SYMPTOMS	上呼吸道症状和体征	RESPIRATORY TRACT SIGNS AND SYMPTOMS	呼吸道症状和体征	RESPIRATORY, THORACIC AND MEDIASTINAL DISORDERS	呼吸系统、胸及纵隔疾病	135312503	REAC17Q2.txt
WEIGHT INCREASED	WEIGHT INCREASED	体重增加	PHYSICAL EXAMINATION PROCEDURES AND ORGAN SYSTEM STATUS	体检步骤和器官系统状态	PHYSICAL EXAMINATION AND ORGAN SYSTEM STATUS TOPICS	体检和器官系统状态主题	INVESTIGATIONS	各类检查	135312503	REAC17Q2.txt
EOSINOPHILIA	EOSINOPHILIA	嗜酸粒细胞增多症	EOSINOPHILIC DISORDERS	各种嗜酸粒细胞病症	WHITE BLOOD CELL DISORDERS	白血球类疾病	BLOOD AND LYMPHATIC SYSTEM DISORDERS	血液及淋巴系统疾病	135506011	REAC17Q2.txt
PLEURAL EFFUSION	PLEURAL EFFUSION	胸腔积液	PNEUMOTHORAX AND PLEURAL EFFUSIONS NEC	气胸和胸腔积液 （不另分类）	PLEURAL DISORDERS	胸膜类疾病	RESPIRATORY, THORACIC AND MEDIASTINAL DISORDERS	呼吸系统、胸及纵隔疾病	135506011	REAC17Q2.txt
BLOOD CREATINE PHOSPHOKINASE INCREASED	BLOOD CREATINE PHOSPHOKINASE INCREASED	血肌酸磷酸激酶升高	SKELETAL AND CARDIAC MUSCLE ANALYSES	骨和心肌分析检验	ENZYME INVESTIGATIONS NEC	酶检查（不另分类）	INVESTIGATIONS	各类检查	135886102	REAC17Q2.txt
AGRANULOCYTOSIS	AGRANULOCYTOSIS	粒细胞缺乏症	NEUTROPENIAS	各种嗜中性白细胞减少症	WHITE BLOOD CELL DISORDERS	白血球类疾病	BLOOD AND LYMPHATIC SYSTEM DISORDERS	血液及淋巴系统疾病	136156741	REAC17Q2.txt
AGRANULOCYTOSIS	AGRANULOCYTOSIS	粒细胞缺乏症	NEUTROPENIAS	各种嗜中性白细胞减少症	WHITE BLOOD CELL DISORDERS	白血球类疾病	BLOOD AND LYMPHATIC SYSTEM DISORDERS	血液及淋巴系统疾病	136207781	REAC17Q2.txt
HYPERTHYROIDISM	HYPERTHYROIDISM	甲状腺功能亢进症	THYROID HYPERFUNCTION DISORDERS	各种甲状腺机能亢进疾病	THYROID GLAND DISORDERS	甲状腺类疾病	ENDOCRINE DISORDERS	内分泌系统疾病	136207781	REAC17Q2.txt
DRUG INEFFECTIVE	DRUG INEFFECTIVE	药物无效	THERAPEUTIC AND NONTHERAPEUTIC RESPONSES	各种治疗和非治疗反应	THERAPEUTIC AND NONTHERAPEUTIC EFFECTS (EXCL TOXICITY)	治疗性及非治疗性反应类（不包括毒性）	GENERAL DISORDERS AND ADMINISTRATION SITE CONDITIONS	全身性疾病及给药部位各种反应	136212522	REAC18Q1.txt
DYSGEUSIA	DYSGEUSIA	味觉倒错	SENSORY ABNORMALITIES NEC	各种感觉异常（不另分类）	NEUROLOGICAL DISORDERS NEC	神经类疾病（不另分类）	NERVOUS SYSTEM DISORDERS	各类神经系统疾病	136212522	REAC18Q1.txt
HYPOTHYROIDISM	HYPOTHYROIDISM	甲状腺功能减退症	THYROID HYPOFUNCTION DISORDERS	各种甲状腺机能减退疾病	THYROID GLAND DISORDERS	甲状腺类疾病	ENDOCRINE DISORDERS	内分泌系统疾病	136212522	REAC18Q1.txt
INTENTIONAL PRODUCT USE ISSUE	INTENTIONAL PRODUCT USE ISSUE	故意导致的产品使用问题	INTENTIONAL PRODUCT USE ISSUES	各种故意导致的产品使用问题	OFF LABEL USES AND INTENTIONAL PRODUCT MISUSES/USE ISSUES	超说明书使用及故意导致的产品误用/使用类问题	INJURY, POISONING AND PROCEDURAL COMPLICATIONS	各类损伤、中毒及操作并发症	136212522	REAC18Q1.txt
POLYARTHRITIS	POLYARTHRITIS	多发性关节炎	ARTHROPATHIES NEC	各种关节病（不另分类）	JOINT DISORDERS	关节类疾病	MUSCULOSKELETAL AND CONNECTIVE TISSUE DISORDERS	各种肌肉骨骼及结缔组织疾病	136255491	REAC17Q2.txt
NEPHROTIC SYNDROME	NEPHROTIC SYNDROME	肾病综合征	GLOMERULONEPHRITIS AND NEPHROTIC SYNDROME	肾小球肾炎和肾病综合征	NEPHROPATHIES	肾脏类病	RENAL AND URINARY DISORDERS	肾脏及泌尿系统疾病	136423661	REAC17Q2.txt
POLYARTHRITIS	POLYARTHRITIS	多发性关节炎	ARTHROPATHIES NEC	各种关节病（不另分类）	JOINT DISORDERS	关节类疾病	MUSCULOSKELETAL AND CONNECTIVE TISSUE DISORDERS	各种肌肉骨骼及结缔组织疾病	136509461	REAC17Q2.txt
POLYARTHRITIS	POLYARTHRITIS	多发性关节炎	ARTHROPATHIES NEC	各种关节病（不另分类）	JOINT DISORDERS	关节类疾病	MUSCULOSKELETAL AND CONNECTIVE TISSUE DISORDERS	各种肌肉骨骼及结缔组织疾病	136512161	REAC17Q2.txt
CARDIAC FAILURE CONGESTIVE	CARDIAC FAILURE CONGESTIVE	充血性心力衰竭	HEART FAILURES NEC	各种心衰（不另分类）	HEART FAILURES	各类心脏衰竭	CARDIAC DISORDERS	心脏器官疾病	136548472	REAC17Q3.txt
DRUG INEFFECTIVE	DRUG INEFFECTIVE	药物无效	THERAPEUTIC AND NONTHERAPEUTIC RESPONSES	各种治疗和非治疗反应	THERAPEUTIC AND NONTHERAPEUTIC EFFECTS (EXCL TOXICITY)	治疗性及非治疗性反应类（不包括毒性）	GENERAL DISORDERS AND ADMINISTRATION SITE CONDITIONS	全身性疾病及给药部位各种反应	136548472	REAC17Q3.txt
EXPOSURE DURING PREGNANCY	EXPOSURE DURING PREGNANCY	妊娠过程中暴露	EXPOSURES ASSOCIATED WITH PREGNANCY, DELIVERY AND LACTATION	与妊娠、分娩和泌乳有关的暴露	EXPOSURES, CHEMICAL INJURIES AND POISONING	暴露、化学伤和中毒	INJURY, POISONING AND PROCEDURAL COMPLICATIONS	各类损伤、中毒及操作并发症	136548472	REAC17Q3.txt
PREMATURE DELIVERY	PREMATURE DELIVERY	分娩提前	LABOUR ONSET AND LENGTH ABNORMALITIES	分娩发动和产程异常	MATERNAL COMPLICATIONS OF LABOUR AND DELIVERY	产妇临产及分娩并发症	PREGNANCY, PUERPERIUM AND PERINATAL CONDITIONS	妊娠期、产褥期及围产期状况	136548472	REAC17Q3.txt
PULMONARY OEDEMA	PULMONARY OEDEMA	肺水肿	PULMONARY OEDEMAS	各种肺水肿	LOWER RESPIRATORY TRACT DISORDERS (EXCL OBSTRUCTION AND INFECTION)	下呼吸道疾病（阻塞和感染除外）	RESPIRATORY, THORACIC AND MEDIASTINAL DISORDERS	呼吸系统、胸及纵隔疾病	136548472	REAC17Q3.txt
THYROTOXIC CRISIS	THYROTOXIC CRISIS	甲状腺毒危象	THYROID HYPERFUNCTION DISORDERS	各种甲状腺机能亢进疾病	THYROID GLAND DISORDERS	甲状腺类疾病	ENDOCRINE DISORDERS	内分泌系统疾病	136548472	REAC17Q3.txt
PAIN	PAIN	疼痛	PAIN AND DISCOMFORT NEC	疼痛和不适（不另分类）	GENERAL SYSTEM DISORDERS NEC	全身系统疾病（不另分类）	GENERAL DISORDERS AND ADMINISTRATION SITE CONDITIONS	全身性疾病及给药部位各种反应	136982151	REAC17Q2.txt
ANTITHYROID ARTHRITIS SYNDROME	ANTITHYROID ARTHRITIS SYNDROME	抗甲状腺关节炎综合征	ARTHROPATHIES NEC	各种关节病（不另分类）	JOINT DISORDERS	关节类疾病	MUSCULOSKELETAL AND CONNECTIVE TISSUE DISORDERS	各种肌肉骨骼及结缔组织疾病	137172051	REAC17Q3.txt
RASH	RASH	皮疹	RASHES, ERUPTIONS AND EXANTHEMS NEC	出疹、发疹和皮疹（不另分类）	EPIDERMAL AND DERMAL CONDITIONS	表皮及真皮状况	SKIN AND SUBCUTANEOUS TISSUE DISORDERS	皮肤及皮下组织类疾病	137219531	REAC17Q3.txt
URTICARIA	URTICARIA	荨麻疹	URTICARIAS	各种荨麻疹	ANGIOEDEMA AND URTICARIA	血管性水肿和风疹	SKIN AND SUBCUTANEOUS TISSUE DISORDERS	皮肤及皮下组织类疾病	137219531	REAC17Q3.txt
ACUTE KIDNEY INJURY	ACUTE KIDNEY INJURY	急性肾损伤	RENAL FAILURE AND IMPAIRMENT	肾衰和肾损害	RENAL DISORDERS (EXCL NEPHROPATHIES)	肾脏各种异常（不包括肾病）	RENAL AND URINARY DISORDERS	肾脏及泌尿系统疾病	137288341	REAC17Q3.txt
MICROSCOPIC POLYANGIITIS	MICROSCOPIC POLYANGIITIS	显微镜下型多动脉炎	VASCULITIDES NEC	各种血管炎（不另分类）	VASCULAR INFECTIONS AND INFLAMMATIONS	血管感染和炎症类疾病	VASCULAR DISORDERS	血管与淋巴管类疾病	137288341	REAC17Q3.txt
PRIMARY BILIARY CHOLANGITIS	PRIMARY BILIARY CHOLANGITIS	原发性胆汁性胆管炎	HEPATIC FIBROSIS AND CIRRHOSIS	肝纤维化和硬化	HEPATIC AND HEPATOBILIARY DISORDERS	肝脏及肝胆类疾病	HEPATOBILIARY DISORDERS	肝胆系统疾病	137577822	REAC17Q4.txt
CHOLESTASIS	CHOLESTASIS	胆汁淤积	CHOLESTASIS AND JAUNDICE	胆汁淤积和黄疸类病症	HEPATIC AND HEPATOBILIARY DISORDERS	肝脏及肝胆类疾病	HEPATOBILIARY DISORDERS	肝胆系统疾病	137647601	REAC17Q3.txt
PANCYTOPENIA	PANCYTOPENIA	全血细胞减少症	MARROW DEPRESSION AND HYPOPLASTIC ANAEMIAS	骨髓抑制和增生不良性贫血	ANAEMIAS NONHAEMOLYTIC AND MARROW DEPRESSION	非溶血性贫血及骨髓抑制	BLOOD AND LYMPHATIC SYSTEM DISORDERS	血液及淋巴系统疾病	137647601	REAC17Q3.txt
TINNITUS	TINNITUS	耳鸣	INNER EAR SIGNS AND SYMPTOMS	各种内耳症状和体征	INNER EAR AND VIIITH CRANIAL NERVE DISORDERS	内耳及第八颅神经类疾病	EAR AND LABYRINTH DISORDERS	耳及迷路类疾病	137811981	REAC17Q3.txt
CONGENITAL HYPOTHYROIDISM	CONGENITAL HYPOTHYROIDISM	先天性甲状腺机能减退	THYROID DISORDERS CONGENITAL	先天性甲状腺异常	ENDOCRINE DISORDERS CONGENITAL	先天性内分泌系统疾病	CONGENITAL, FAMILIAL AND GENETIC DISORDERS	各种先天性家族性遗传性疾病	137827582	REAC17Q4.txt
FOETAL EXPOSURE DURING PREGNANCY	FOETAL EXPOSURE DURING PREGNANCY	妊娠过程中胎儿暴露	EXPOSURES ASSOCIATED WITH PREGNANCY, DELIVERY AND LACTATION	与妊娠、分娩和泌乳有关的暴露	EXPOSURES, CHEMICAL INJURIES AND POISONING	暴露、化学伤和中毒	INJURY, POISONING AND PROCEDURAL COMPLICATIONS	各类损伤、中毒及操作并发症	137827582	REAC17Q4.txt
FOETAL GROWTH RESTRICTION	FOETAL GROWTH RESTRICTION	胎儿生长受限	FOETAL GROWTH COMPLICATIONS	胎儿生长并发症	FOETAL COMPLICATIONS	各种胎儿并发症	PREGNANCY, PUERPERIUM AND PERINATAL CONDITIONS	妊娠期、产褥期及围产期状况	137827582	REAC17Q4.txt
SPEECH DISORDER DEVELOPMENTAL	SPEECH DISORDER DEVELOPMENTAL	言语发育障碍	SPEECH AND LANGUAGE ABNORMALITIES	说话和语言异常	NEUROLOGICAL DISORDERS NEC	神经类疾病（不另分类）	NERVOUS SYSTEM DISORDERS	各类神经系统疾病	137827582	REAC17Q4.txt
ABDOMINAL PAIN	ABDOMINAL PAIN	腹痛	GASTROINTESTINAL AND ABDOMINAL PAINS (EXCL ORAL AND THROAT)	胃肠道和腹部疼痛（不包括口腔和咽喉）	GASTROINTESTINAL SIGNS AND SYMPTOMS	胃肠道系统症状和体征	GASTROINTESTINAL DISORDERS	胃肠系统疾病	137843371	REAC17Q3.txt
ANAEMIA	ANAEMIA	贫血	ANAEMIAS NEC	各种贫血（不另分类）	ANAEMIAS NONHAEMOLYTIC AND MARROW DEPRESSION	非溶血性贫血及骨髓抑制	BLOOD AND LYMPHATIC SYSTEM DISORDERS	血液及淋巴系统疾病	137843371	REAC17Q3.txt
CHOLESTASIS	CHOLESTASIS	胆汁淤积	CHOLESTASIS AND JAUNDICE	胆汁淤积和黄疸类病症	HEPATIC AND HEPATOBILIARY DISORDERS	肝脏及肝胆类疾病	HEPATOBILIARY DISORDERS	肝胆系统疾病	137843371	REAC17Q3.txt
HYPERBILIRUBINAEMIA	HYPERBILIRUBINAEMIA	高胆红素血症	CHOLESTASIS AND JAUNDICE	胆汁淤积和黄疸类病症	HEPATIC AND HEPATOBILIARY DISORDERS	肝脏及肝胆类疾病	HEPATOBILIARY DISORDERS	肝胆系统疾病	137843371	REAC17Q3.txt
HYPERTHYROIDISM	HYPERTHYROIDISM	甲状腺功能亢进症	THYROID HYPERFUNCTION DISORDERS	各种甲状腺机能亢进疾病	THYROID GLAND DISORDERS	甲状腺类疾病	ENDOCRINE DISORDERS	内分泌系统疾病	137843371	REAC17Q3.txt
PANCYTOPENIA	PANCYTOPENIA	全血细胞减少症	MARROW DEPRESSION AND HYPOPLASTIC ANAEMIAS	骨髓抑制和增生不良性贫血	ANAEMIAS NONHAEMOLYTIC AND MARROW DEPRESSION	非溶血性贫血及骨髓抑制	BLOOD AND LYMPHATIC SYSTEM DISORDERS	血液及淋巴系统疾病	137843371	REAC17Q3.txt
CHOLESTASIS	CHOLESTASIS	胆汁淤积	CHOLESTASIS AND JAUNDICE	胆汁淤积和黄疸类病症	HEPATIC AND HEPATOBILIARY DISORDERS	肝脏及肝胆类疾病	HEPATOBILIARY DISORDERS	肝胆系统疾病	137843621	REAC17Q3.txt
DRUG-INDUCED LIVER INJURY	DRUG-INDUCED LIVER INJURY	药物诱导的肝损伤	HEPATOCELLULAR DAMAGE AND HEPATITIS NEC	肝细胞损害和肝炎（不另分类）	HEPATIC AND HEPATOBILIARY DISORDERS	肝脏及肝胆类疾病	HEPATOBILIARY DISORDERS	肝胆系统疾病	137843621	REAC17Q3.txt
HEPATOTOXICITY	HEPATOTOXICITY	肝脏毒性	HEPATOCELLULAR DAMAGE AND HEPATITIS NEC	肝细胞损害和肝炎（不另分类）	HEPATIC AND HEPATOBILIARY DISORDERS	肝脏及肝胆类疾病	HEPATOBILIARY DISORDERS	肝胆系统疾病	137843621	REAC17Q3.txt
HYPERTHYROIDISM	HYPERTHYROIDISM	甲状腺功能亢进症	THYROID HYPERFUNCTION DISORDERS	各种甲状腺机能亢进疾病	THYROID GLAND DISORDERS	甲状腺类疾病	ENDOCRINE DISORDERS	内分泌系统疾病	137843621	REAC17Q3.txt
INFLAMMATION	INFLAMMATION	炎症	INFLAMMATIONS	各种炎症	GENERAL SYSTEM DISORDERS NEC	全身系统疾病（不另分类）	GENERAL DISORDERS AND ADMINISTRATION SITE CONDITIONS	全身性疾病及给药部位各种反应	137843621	REAC17Q3.txt
JAUNDICE	JAUNDICE	黄疸	CHOLESTASIS AND JAUNDICE	胆汁淤积和黄疸类病症	HEPATIC AND HEPATOBILIARY DISORDERS	肝脏及肝胆类疾病	HEPATOBILIARY DISORDERS	肝胆系统疾病	137843621	REAC17Q3.txt
NEPHROPATHY	NEPHROPATHY	肾病	NEPHROPATHIES AND TUBULAR DISORDERS NEC	肾病和肾小管疾病（不另分类）	NEPHROPATHIES	肾脏类病	RENAL AND URINARY DISORDERS	肾脏及泌尿系统疾病	137843621	REAC17Q3.txt
PRURITUS	PRURITUS	瘙痒	PRURITUS NEC	各种瘙痒（不另分类）	EPIDERMAL AND DERMAL CONDITIONS	表皮及真皮状况	SKIN AND SUBCUTANEOUS TISSUE DISORDERS	皮肤及皮下组织类疾病	137843621	REAC17Q3.txt
RENAL TUBULAR NECROSIS	RENAL TUBULAR NECROSIS	肾小管坏死	RENAL VASCULAR AND ISCHAEMIC CONDITIONS	肾血管和缺血状况	RENAL DISORDERS (EXCL NEPHROPATHIES)	肾脏各种异常（不包括肾病）	RENAL AND URINARY DISORDERS	肾脏及泌尿系统疾病	137843621	REAC17Q3.txt
ANTI-NEUTROPHIL CYTOPLASMIC ANTIBODY POSITIVE VASCULITIS	ANTI-NEUTROPHIL CYTOPLASMIC ANTIBODY POSITIVE VASCULITIS	抗中性粒细胞胞浆抗体阳性血管炎	VASCULITIDES	脉管炎症	IMMUNE DISORDERS NEC	免疫类疾病（不另分类）	IMMUNE SYSTEM DISORDERS	免疫系统疾病	137949711	REAC17Q3.txt
AUTOIMMUNE PANCREATITIS	AUTOIMMUNE PANCREATITIS	自身免疫胰腺炎	ACUTE AND CHRONIC PANCREATITIS	急性及慢性胰腺炎	EXOCRINE PANCREAS CONDITIONS	胰腺外分泌疾病	GASTROINTESTINAL DISORDERS	胃肠系统疾病	137974801	REAC17Q3.txt
CHOLESTASIS	CHOLESTASIS	胆汁淤积	CHOLESTASIS AND JAUNDICE	胆汁淤积和黄疸类病症	HEPATIC AND HEPATOBILIARY DISORDERS	肝脏及肝胆类疾病	HEPATOBILIARY DISORDERS	肝胆系统疾病	137974801	REAC17Q3.txt
DRUG-INDUCED LIVER INJURY	DRUG-INDUCED LIVER INJURY	药物诱导的肝损伤	HEPATOCELLULAR DAMAGE AND HEPATITIS NEC	肝细胞损害和肝炎（不另分类）	HEPATIC AND HEPATOBILIARY DISORDERS	肝脏及肝胆类疾病	HEPATOBILIARY DISORDERS	肝胆系统疾病	137974801	REAC17Q3.txt
NEPHROPATHY	NEPHROPATHY	肾病	NEPHROPATHIES AND TUBULAR DISORDERS NEC	肾病和肾小管疾病（不另分类）	NEPHROPATHIES	肾脏类病	RENAL AND URINARY DISORDERS	肾脏及泌尿系统疾病	137974801	REAC17Q3.txt
RENAL TUBULAR NECROSIS	RENAL TUBULAR NECROSIS	肾小管坏死	RENAL VASCULAR AND ISCHAEMIC CONDITIONS	肾血管和缺血状况	RENAL DISORDERS (EXCL NEPHROPATHIES)	肾脏各种异常（不包括肾病）	RENAL AND URINARY DISORDERS	肾脏及泌尿系统疾病	137974801	REAC17Q3.txt
ELECTROCARDIOGRAM QT PROLONGED	ELECTROCARDIOGRAM QT PROLONGED	心电图 QT 间期延长	ECG INVESTIGATIONS	各种心电图检查	CARDIAC AND VASCULAR INVESTIGATIONS (EXCL ENZYME TESTS)	心血管检查（不包括酶检测）	INVESTIGATIONS	各类检查	137993481	REAC17Q3.txt
TORSADE DE POINTES	TORSADE DE POINTES	尖端扭转型室速	VENTRICULAR ARRHYTHMIAS AND CARDIAC ARREST	室性心律失常和心搏停止	CARDIAC ARRHYTHMIAS	心律失常类疾病	CARDIAC DISORDERS	心脏器官疾病	138224871	REAC17Q3.txt
DRUG INTERACTION	DRUG INTERACTION	药物相互作用	INTERACTIONS	各种相互作用	THERAPEUTIC AND NONTHERAPEUTIC EFFECTS (EXCL TOXICITY)	治疗性及非治疗性反应类（不包括毒性）	GENERAL DISORDERS AND ADMINISTRATION SITE CONDITIONS	全身性疾病及给药部位各种反应	138251301	REAC17Q3.txt
HEPATITIS ACUTE	HEPATITIS ACUTE	急性肝炎	HEPATOCELLULAR DAMAGE AND HEPATITIS NEC	肝细胞损害和肝炎（不另分类）	HEPATIC AND HEPATOBILIARY DISORDERS	肝脏及肝胆类疾病	HEPATOBILIARY DISORDERS	肝胆系统疾病	138251301	REAC17Q3.txt
HYPOTHYROIDISM	HYPOTHYROIDISM	甲状腺功能减退症	THYROID HYPOFUNCTION DISORDERS	各种甲状腺机能减退疾病	THYROID GLAND DISORDERS	甲状腺类疾病	ENDOCRINE DISORDERS	内分泌系统疾病	138251301	REAC17Q3.txt
ELECTROCARDIOGRAM QT PROLONGED	ELECTROCARDIOGRAM QT PROLONGED	心电图 QT 间期延长	ECG INVESTIGATIONS	各种心电图检查	CARDIAC AND VASCULAR INVESTIGATIONS (EXCL ENZYME TESTS)	心血管检查（不包括酶检测）	INVESTIGATIONS	各类检查	138282203	REAC17Q4.txt
AGRANULOCYTOSIS	AGRANULOCYTOSIS	粒细胞缺乏症	NEUTROPENIAS	各种嗜中性白细胞减少症	WHITE BLOOD CELL DISORDERS	白血球类疾病	BLOOD AND LYMPHATIC SYSTEM DISORDERS	血液及淋巴系统疾病	138312161	REAC17Q3.txt
SEPTIC SHOCK	SEPTIC SHOCK	感染性休克	SEPSIS, BACTERAEMIA, VIRAEMIA AND FUNGAEMIA NEC	脓毒症、菌血症、病毒血症和真菌血症（不另分类）	INFECTIONS - PATHOGEN UNSPECIFIED	感染 - 未指明病原	INFECTIONS AND INFESTATIONS	感染及侵染类疾病	138312161	REAC17Q3.txt
AGRANULOCYTOSIS	AGRANULOCYTOSIS	粒细胞缺乏症	NEUTROPENIAS	各种嗜中性白细胞减少症	WHITE BLOOD CELL DISORDERS	白血球类疾病	BLOOD AND LYMPHATIC SYSTEM DISORDERS	血液及淋巴系统疾病	138312171	REAC17Q3.txt
THYROTOXIC CRISIS	THYROTOXIC CRISIS	甲状腺毒危象	THYROID HYPERFUNCTION DISORDERS	各种甲状腺机能亢进疾病	THYROID GLAND DISORDERS	甲状腺类疾病	ENDOCRINE DISORDERS	内分泌系统疾病	138312171	REAC17Q3.txt
AGRANULOCYTOSIS	AGRANULOCYTOSIS	粒细胞缺乏症	NEUTROPENIAS	各种嗜中性白细胞减少症	WHITE BLOOD CELL DISORDERS	白血球类疾病	BLOOD AND LYMPHATIC SYSTEM DISORDERS	血液及淋巴系统疾病	138312191	REAC17Q3.txt
CARDIAC DISORDER	CARDIAC DISORDER	心脏疾病	CARDIAC DISORDERS NEC	各种心脏疾病（不另分类）	CARDIAC DISORDERS, SIGNS AND SYMPTOMS NEC	心脏相关疾病、症状和体征（不另分类）	CARDIAC DISORDERS	心脏器官疾病	138312191	REAC17Q3.txt
AGRANULOCYTOSIS	AGRANULOCYTOSIS	粒细胞缺乏症	NEUTROPENIAS	各种嗜中性白细胞减少症	WHITE BLOOD CELL DISORDERS	白血球类疾病	BLOOD AND LYMPHATIC SYSTEM DISORDERS	血液及淋巴系统疾病	138312201	REAC17Q3.txt
SEPTIC SHOCK	SEPTIC SHOCK	感染性休克	SEPSIS, BACTERAEMIA, VIRAEMIA AND FUNGAEMIA NEC	脓毒症、菌血症、病毒血症和真菌血症（不另分类）	INFECTIONS - PATHOGEN UNSPECIFIED	感染 - 未指明病原	INFECTIONS AND INFESTATIONS	感染及侵染类疾病	138312201	REAC17Q3.txt
AGRANULOCYTOSIS	AGRANULOCYTOSIS	粒细胞缺乏症	NEUTROPENIAS	各种嗜中性白细胞减少症	WHITE BLOOD CELL DISORDERS	白血球类疾病	BLOOD AND LYMPHATIC SYSTEM DISORDERS	血液及淋巴系统疾病	138313601	REAC17Q3.txt
ARRHYTHMIA	ARRHYTHMIA	心律失常	RATE AND RHYTHM DISORDERS NEC	心率和节律异常（不另分类）	CARDIAC ARRHYTHMIAS	心律失常类疾病	CARDIAC DISORDERS	心脏器官疾病	138313601	REAC17Q3.txt
LUNG DISORDER	LUNG DISORDER	肺部疾病	RESPIRATORY TRACT DISORDERS NEC	呼吸道疾病（不另分类）	RESPIRATORY DISORDERS NEC	呼吸系统疾病（不另分类）	RESPIRATORY, THORACIC AND MEDIASTINAL DISORDERS	呼吸系统、胸及纵隔疾病	138313601	REAC17Q3.txt
MULTIPLE ORGAN DYSFUNCTION SYNDROME	MULTIPLE ORGAN DYSFUNCTION SYNDROME	多器官功能不全综合征	GENERAL SIGNS AND SYMPTOMS NEC	一般症状和体征（不另分类）	GENERAL SYSTEM DISORDERS NEC	全身系统疾病（不另分类）	GENERAL DISORDERS AND ADMINISTRATION SITE CONDITIONS	全身性疾病及给药部位各种反应	138313601	REAC17Q3.txt
NEUTROPENIA	NEUTROPENIA	中性粒细胞减少症	NEUTROPENIAS	各种嗜中性白细胞减少症	WHITE BLOOD CELL DISORDERS	白血球类疾病	BLOOD AND LYMPHATIC SYSTEM DISORDERS	血液及淋巴系统疾病	138313601	REAC17Q3.txt
ABDOMINAL DISCOMFORT	ABDOMINAL DISCOMFORT	腹部不适	GASTROINTESTINAL SIGNS AND SYMPTOMS NEC	各种胃肠道症状和体征（不另分类）	GASTROINTESTINAL SIGNS AND SYMPTOMS	胃肠道系统症状和体征	GASTROINTESTINAL DISORDERS	胃肠系统疾病	138558621	REAC17Q3.txt
ABDOMINAL PAIN UPPER	ABDOMINAL PAIN UPPER	上腹痛	GASTROINTESTINAL AND ABDOMINAL PAINS (EXCL ORAL AND THROAT)	胃肠道和腹部疼痛（不包括口腔和咽喉）	GASTROINTESTINAL SIGNS AND SYMPTOMS	胃肠道系统症状和体征	GASTROINTESTINAL DISORDERS	胃肠系统疾病	138558621	REAC17Q3.txt
ARTHRALGIA	ARTHRALGIA	关节痛	JOINT RELATED SIGNS AND SYMPTOMS	关节相关症状和体征	JOINT DISORDERS	关节类疾病	MUSCULOSKELETAL AND CONNECTIVE TISSUE DISORDERS	各种肌肉骨骼及结缔组织疾病	138558621	REAC17Q3.txt
ASTHENIA	ASTHENIA	乏力	ASTHENIC CONDITIONS	虚弱状态	GENERAL SYSTEM DISORDERS NEC	全身系统疾病（不另分类）	GENERAL DISORDERS AND ADMINISTRATION SITE CONDITIONS	全身性疾病及给药部位各种反应	138558621	REAC17Q3.txt
CHROMATURIA	CHROMATURIA	色素尿	URINARY ABNORMALITIES	各种泌尿系统障碍	URINARY TRACT SIGNS AND SYMPTOMS	各种泌尿道体征和症状	RENAL AND URINARY DISORDERS	肾脏及泌尿系统疾病	138558621	REAC17Q3.txt
DIARRHOEA	DIARRHOEA	腹泻	DIARRHOEA (EXCL INFECTIVE)	各种腹泻（不包括感染性的）	GASTROINTESTINAL MOTILITY AND DEFAECATION CONDITIONS	胃肠运动及排便状况	GASTROINTESTINAL DISORDERS	胃肠系统疾病	138558621	REAC17Q3.txt
DYSGEUSIA	DYSGEUSIA	味觉倒错	SENSORY ABNORMALITIES NEC	各种感觉异常（不另分类）	NEUROLOGICAL DISORDERS NEC	神经类疾病（不另分类）	NERVOUS SYSTEM DISORDERS	各类神经系统疾病	138558621	REAC17Q3.txt
EATING DISORDER	EATING DISORDER	进食障碍	EATING DISORDERS NEC	各种摄食障碍（不另分类）	EATING DISORDERS AND DISTURBANCES	饮食障碍和混乱	PSYCHIATRIC DISORDERS	精神病类	138558621	REAC17Q3.txt
MALAISE	MALAISE	难受	ASTHENIC CONDITIONS	虚弱状态	GENERAL SYSTEM DISORDERS NEC	全身系统疾病（不另分类）	GENERAL DISORDERS AND ADMINISTRATION SITE CONDITIONS	全身性疾病及给药部位各种反应	138558621	REAC17Q3.txt
MYALGIA	MYALGIA	肌痛	MUSCLE PAINS	肌肉疼痛	MUSCLE DISORDERS	肌肉类疾病	MUSCULOSKELETAL AND CONNECTIVE TISSUE DISORDERS	各种肌肉骨骼及结缔组织疾病	138558621	REAC17Q3.txt
NAUSEA	NAUSEA	恶心	NAUSEA AND VOMITING SYMPTOMS	恶心和呕吐症状	GASTROINTESTINAL SIGNS AND SYMPTOMS	胃肠道系统症状和体征	GASTROINTESTINAL DISORDERS	胃肠系统疾病	138558621	REAC17Q3.txt
PYREXIA	PYREXIA	发热	FEBRILE DISORDERS	发热疾病	BODY TEMPERATURE CONDITIONS	体温状况类	GENERAL DISORDERS AND ADMINISTRATION SITE CONDITIONS	全身性疾病及给药部位各种反应	138558621	REAC17Q3.txt
URINE OUTPUT INCREASED	URINE OUTPUT INCREASED	尿排出量升高	URINARY TRACT FUNCTION ANALYSES NEC	尿道功能分析（不另分类）	RENAL AND URINARY TRACT INVESTIGATIONS AND URINALYSES	肾脏、泌尿道检查及尿液分析	INVESTIGATIONS	各类检查	138558621	REAC17Q3.txt
VOMITING	VOMITING	呕吐	NAUSEA AND VOMITING SYMPTOMS	恶心和呕吐症状	GASTROINTESTINAL SIGNS AND SYMPTOMS	胃肠道系统症状和体征	GASTROINTESTINAL DISORDERS	胃肠系统疾病	138558621	REAC17Q3.txt
CHOLESTASIS	CHOLESTASIS	胆汁淤积	CHOLESTASIS AND JAUNDICE	胆汁淤积和黄疸类病症	HEPATIC AND HEPATOBILIARY DISORDERS	肝脏及肝胆类疾病	HEPATOBILIARY DISORDERS	肝胆系统疾病	138563451	REAC17Q3.txt
DRUG-INDUCED LIVER INJURY	DRUG-INDUCED LIVER INJURY	药物诱导的肝损伤	HEPATOCELLULAR DAMAGE AND HEPATITIS NEC	肝细胞损害和肝炎（不另分类）	HEPATIC AND HEPATOBILIARY DISORDERS	肝脏及肝胆类疾病	HEPATOBILIARY DISORDERS	肝胆系统疾病	138563451	REAC17Q3.txt
NEPHROPATHY	NEPHROPATHY	肾病	NEPHROPATHIES AND TUBULAR DISORDERS NEC	肾病和肾小管疾病（不另分类）	NEPHROPATHIES	肾脏类病	RENAL AND URINARY DISORDERS	肾脏及泌尿系统疾病	138563451	REAC17Q3.txt
RENAL TUBULAR NECROSIS	RENAL TUBULAR NECROSIS	肾小管坏死	RENAL VASCULAR AND ISCHAEMIC CONDITIONS	肾血管和缺血状况	RENAL DISORDERS (EXCL NEPHROPATHIES)	肾脏各种异常（不包括肾病）	RENAL AND URINARY DISORDERS	肾脏及泌尿系统疾病	138563451	REAC17Q3.txt
AGRANULOCYTOSIS	AGRANULOCYTOSIS	粒细胞缺乏症	NEUTROPENIAS	各种嗜中性白细胞减少症	WHITE BLOOD CELL DISORDERS	白血球类疾病	BLOOD AND LYMPHATIC SYSTEM DISORDERS	血液及淋巴系统疾病	138633122	REAC17Q4.txt
ARRHYTHMIA	ARRHYTHMIA	心律失常	RATE AND RHYTHM DISORDERS NEC	心率和节律异常（不另分类）	CARDIAC ARRHYTHMIAS	心律失常类疾病	CARDIAC DISORDERS	心脏器官疾病	138633122	REAC17Q4.txt
MULTIPLE ORGAN DYSFUNCTION SYNDROME	MULTIPLE ORGAN DYSFUNCTION SYNDROME	多器官功能不全综合征	GENERAL SIGNS AND SYMPTOMS NEC	一般症状和体征（不另分类）	GENERAL SYSTEM DISORDERS NEC	全身系统疾病（不另分类）	GENERAL DISORDERS AND ADMINISTRATION SITE CONDITIONS	全身性疾病及给药部位各种反应	138633122	REAC17Q4.txt
NEUTROPENIA	NEUTROPENIA	中性粒细胞减少症	NEUTROPENIAS	各种嗜中性白细胞减少症	WHITE BLOOD CELL DISORDERS	白血球类疾病	BLOOD AND LYMPHATIC SYSTEM DISORDERS	血液及淋巴系统疾病	138633122	REAC17Q4.txt
PNEUMONIA	PNEUMONIA	感染性肺炎	LOWER RESPIRATORY TRACT AND LUNG INFECTIONS	下呼吸道和肺部感染	INFECTIONS - PATHOGEN UNSPECIFIED	感染 - 未指明病原	INFECTIONS AND INFESTATIONS	感染及侵染类疾病	138633122	REAC17Q4.txt
RESPIRATORY DISTRESS	RESPIRATORY DISTRESS	呼吸窘迫	BREATHING ABNORMALITIES	各种呼吸异常	RESPIRATORY DISORDERS NEC	呼吸系统疾病（不另分类）	RESPIRATORY, THORACIC AND MEDIASTINAL DISORDERS	呼吸系统、胸及纵隔疾病	138633122	REAC17Q4.txt
ALOPECIA	ALOPECIA	脱发	ALOPECIAS	各种秃头症	SKIN APPENDAGE CONDITIONS	皮肤附属物各种状况	SKIN AND SUBCUTANEOUS TISSUE DISORDERS	皮肤及皮下组织类疾病	138695431	REAC17Q3.txt
ASTHENIA	ASTHENIA	乏力	ASTHENIC CONDITIONS	虚弱状态	GENERAL SYSTEM DISORDERS NEC	全身系统疾病（不另分类）	GENERAL DISORDERS AND ADMINISTRATION SITE CONDITIONS	全身性疾病及给药部位各种反应	138695431	REAC17Q3.txt
CARDIAC DISORDER	CARDIAC DISORDER	心脏疾病	CARDIAC DISORDERS NEC	各种心脏疾病（不另分类）	CARDIAC DISORDERS, SIGNS AND SYMPTOMS NEC	心脏相关疾病、症状和体征（不另分类）	CARDIAC DISORDERS	心脏器官疾病	138695431	REAC17Q3.txt
COUGH	COUGH	咳嗽	COUGHING AND ASSOCIATED SYMPTOMS	咳嗽和相关症状	RESPIRATORY DISORDERS NEC	呼吸系统疾病（不另分类）	RESPIRATORY, THORACIC AND MEDIASTINAL DISORDERS	呼吸系统、胸及纵隔疾病	138695431	REAC17Q3.txt
DYSPNOEA	DYSPNOEA	呼吸困难	BREATHING ABNORMALITIES	各种呼吸异常	RESPIRATORY DISORDERS NEC	呼吸系统疾病（不另分类）	RESPIRATORY, THORACIC AND MEDIASTINAL DISORDERS	呼吸系统、胸及纵隔疾病	138695431	REAC17Q3.txt
FATIGUE	FATIGUE	疲劳	ASTHENIC CONDITIONS	虚弱状态	GENERAL SYSTEM DISORDERS NEC	全身系统疾病（不另分类）	GENERAL DISORDERS AND ADMINISTRATION SITE CONDITIONS	全身性疾病及给药部位各种反应	138695431	REAC17Q3.txt
WHEEZING	WHEEZING	哮鸣	BRONCHOSPASM AND OBSTRUCTION	支气管痉挛和阻塞	BRONCHIAL DISORDERS (EXCL NEOPLASMS)	支气管系统疾病（不包括肿瘤）	RESPIRATORY, THORACIC AND MEDIASTINAL DISORDERS	呼吸系统、胸及纵隔疾病	138695431	REAC17Q3.txt
HYPERSENSITIVITY VASCULITIS	HYPERSENSITIVITY VASCULITIS	高敏性血管炎	SKIN VASCULITIDES	皮肤脉管炎	SKIN VASCULAR ABNORMALITIES	皮肤血管异常	SKIN AND SUBCUTANEOUS TISSUE DISORDERS	皮肤及皮下组织类疾病	138705471	REAC17Q3.txt
PRURITUS	PRURITUS	瘙痒	PRURITUS NEC	各种瘙痒（不另分类）	EPIDERMAL AND DERMAL CONDITIONS	表皮及真皮状况	SKIN AND SUBCUTANEOUS TISSUE DISORDERS	皮肤及皮下组织类疾病	138705471	REAC17Q3.txt
ABDOMINAL PAIN UPPER	ABDOMINAL PAIN UPPER	上腹痛	GASTROINTESTINAL AND ABDOMINAL PAINS (EXCL ORAL AND THROAT)	胃肠道和腹部疼痛（不包括口腔和咽喉）	GASTROINTESTINAL SIGNS AND SYMPTOMS	胃肠道系统症状和体征	GASTROINTESTINAL DISORDERS	胃肠系统疾病	138739931	REAC17Q3.txt
CHILLS	CHILLS	寒战	FEELINGS AND SENSATIONS NEC	各种感受与感觉（不另分类）	GENERAL SYSTEM DISORDERS NEC	全身系统疾病（不另分类）	GENERAL DISORDERS AND ADMINISTRATION SITE CONDITIONS	全身性疾病及给药部位各种反应	138739931	REAC17Q3.txt
DIARRHOEA	DIARRHOEA	腹泻	DIARRHOEA (EXCL INFECTIVE)	各种腹泻（不包括感染性的）	GASTROINTESTINAL MOTILITY AND DEFAECATION CONDITIONS	胃肠运动及排便状况	GASTROINTESTINAL DISORDERS	胃肠系统疾病	138739931	REAC17Q3.txt
DRUG INEFFECTIVE	DRUG INEFFECTIVE	药物无效	THERAPEUTIC AND NONTHERAPEUTIC RESPONSES	各种治疗和非治疗反应	THERAPEUTIC AND NONTHERAPEUTIC EFFECTS (EXCL TOXICITY)	治疗性及非治疗性反应类（不包括毒性）	GENERAL DISORDERS AND ADMINISTRATION SITE CONDITIONS	全身性疾病及给药部位各种反应	138739931	REAC17Q3.txt
MALAISE	MALAISE	难受	ASTHENIC CONDITIONS	虚弱状态	GENERAL SYSTEM DISORDERS NEC	全身系统疾病（不另分类）	GENERAL DISORDERS AND ADMINISTRATION SITE CONDITIONS	全身性疾病及给药部位各种反应	138739931	REAC17Q3.txt
PALPITATIONS	PALPITATIONS	心悸	CARDIAC SIGNS AND SYMPTOMS NEC	各种心脏体征和症状（不另分类）	CARDIAC DISORDERS, SIGNS AND SYMPTOMS NEC	心脏相关疾病、症状和体征（不另分类）	CARDIAC DISORDERS	心脏器官疾病	138739931	REAC17Q3.txt
ERYTHEMA NODOSUM	ERYTHEMA NODOSUM	结节性红斑	PANNICULITIDES	各种脂膜炎	SKIN AND SUBCUTANEOUS TISSUE DISORDERS NEC	皮肤及皮下组织类疾病（不另分类）	SKIN AND SUBCUTANEOUS TISSUE DISORDERS	皮肤及皮下组织类疾病	138785151	REAC17Q3.txt
THROMBOTIC THROMBOCYTOPENIC PURPURA	THROMBOTIC THROMBOCYTOPENIC PURPURA	血栓性血小板减少性紫癜	THROMBOCYTOPENIAS	各种血小板减少症	PLATELET DISORDERS	血小板类疾病	BLOOD AND LYMPHATIC SYSTEM DISORDERS	血液及淋巴系统疾病	138969101	REAC17Q3.txt
DRUG-INDUCED LIVER INJURY	DRUG-INDUCED LIVER INJURY	药物诱导的肝损伤	HEPATOCELLULAR DAMAGE AND HEPATITIS NEC	肝细胞损害和肝炎（不另分类）	HEPATIC AND HEPATOBILIARY DISORDERS	肝脏及肝胆类疾病	HEPATOBILIARY DISORDERS	肝胆系统疾病	138970461	REAC17Q3.txt
FATIGUE	FATIGUE	疲劳	ASTHENIC CONDITIONS	虚弱状态	GENERAL SYSTEM DISORDERS NEC	全身系统疾病（不另分类）	GENERAL DISORDERS AND ADMINISTRATION SITE CONDITIONS	全身性疾病及给药部位各种反应	138970461	REAC17Q3.txt
HYPOPHAGIA	HYPOPHAGIA	摄食量减少	APPETITE DISORDERS	各种食欲障碍	APPETITE AND GENERAL NUTRITIONAL DISORDERS	食欲及一般性营养障碍	METABOLISM AND NUTRITION DISORDERS	代谢及营养类疾病	138970461	REAC17Q3.txt
JAUNDICE	JAUNDICE	黄疸	CHOLESTASIS AND JAUNDICE	胆汁淤积和黄疸类病症	HEPATIC AND HEPATOBILIARY DISORDERS	肝脏及肝胆类疾病	HEPATOBILIARY DISORDERS	肝胆系统疾病	138970461	REAC17Q3.txt
METABOLIC SYNDROME	METABOLIC SYNDROME	代谢综合征	HYPERGLYCAEMIC CONDITIONS NEC	各种高血糖状况（不另分类）	GLUCOSE METABOLISM DISORDERS (INCL DIABETES MELLITUS)	葡萄糖代谢疾病（包括糖尿病）	METABOLISM AND NUTRITION DISORDERS	代谢及营养类疾病	138970461	REAC17Q3.txt
AGRANULOCYTOSIS	AGRANULOCYTOSIS	粒细胞缺乏症	NEUTROPENIAS	各种嗜中性白细胞减少症	WHITE BLOOD CELL DISORDERS	白血球类疾病	BLOOD AND LYMPHATIC SYSTEM DISORDERS	血液及淋巴系统疾病	139033561	REAC17Q3.txt
MULTIPLE ORGAN DYSFUNCTION SYNDROME	MULTIPLE ORGAN DYSFUNCTION SYNDROME	多器官功能不全综合征	GENERAL SIGNS AND SYMPTOMS NEC	一般症状和体征（不另分类）	GENERAL SYSTEM DISORDERS NEC	全身系统疾病（不另分类）	GENERAL DISORDERS AND ADMINISTRATION SITE CONDITIONS	全身性疾病及给药部位各种反应	139033561	REAC17Q3.txt
PNEUMONIA	PNEUMONIA	感染性肺炎	LOWER RESPIRATORY TRACT AND LUNG INFECTIONS	下呼吸道和肺部感染	INFECTIONS - PATHOGEN UNSPECIFIED	感染 - 未指明病原	INFECTIONS AND INFESTATIONS	感染及侵染类疾病	139033561	REAC17Q3.txt
PULMONARY FIBROSIS	PULMONARY FIBROSIS	肺纤维化	PARENCHYMAL LUNG DISORDERS NEC	实质性肺疾病（不另分类）	LOWER RESPIRATORY TRACT DISORDERS (EXCL OBSTRUCTION AND INFECTION)	下呼吸道疾病（阻塞和感染除外）	RESPIRATORY, THORACIC AND MEDIASTINAL DISORDERS	呼吸系统、胸及纵隔疾病	139033561	REAC17Q3.txt
COUGH	COUGH	咳嗽	COUGHING AND ASSOCIATED SYMPTOMS	咳嗽和相关症状	RESPIRATORY DISORDERS NEC	呼吸系统疾病（不另分类）	RESPIRATORY, THORACIC AND MEDIASTINAL DISORDERS	呼吸系统、胸及纵隔疾病	139113452	REAC17Q3.txt
EOSINOPHILIC PNEUMONIA	EOSINOPHILIC PNEUMONIA	嗜酸粒细胞性肺炎	LOWER RESPIRATORY TRACT INFLAMMATORY AND IMMUNOLOGIC CONDITIONS	下呼吸道炎症和免疫病症	LOWER RESPIRATORY TRACT DISORDERS (EXCL OBSTRUCTION AND INFECTION)	下呼吸道疾病（阻塞和感染除外）	RESPIRATORY, THORACIC AND MEDIASTINAL DISORDERS	呼吸系统、胸及纵隔疾病	139113452	REAC17Q3.txt
RESPIRATORY FAILURE	RESPIRATORY FAILURE	呼吸衰竭	RESPIRATORY FAILURES (EXCL NEONATAL)	各种呼吸衰竭（不包括新生儿）	RESPIRATORY DISORDERS NEC	呼吸系统疾病（不另分类）	RESPIRATORY, THORACIC AND MEDIASTINAL DISORDERS	呼吸系统、胸及纵隔疾病	139113452	REAC17Q3.txt
ABDOMINAL DISCOMFORT	ABDOMINAL DISCOMFORT	腹部不适	GASTROINTESTINAL SIGNS AND SYMPTOMS NEC	各种胃肠道症状和体征（不另分类）	GASTROINTESTINAL SIGNS AND SYMPTOMS	胃肠道系统症状和体征	GASTROINTESTINAL DISORDERS	胃肠系统疾病	139180632	REAC17Q3.txt
ABDOMINAL PAIN UPPER	ABDOMINAL PAIN UPPER	上腹痛	GASTROINTESTINAL AND ABDOMINAL PAINS (EXCL ORAL AND THROAT)	胃肠道和腹部疼痛（不包括口腔和咽喉）	GASTROINTESTINAL SIGNS AND SYMPTOMS	胃肠道系统症状和体征	GASTROINTESTINAL DISORDERS	胃肠系统疾病	139180632	REAC17Q3.txt
DECREASED APPETITE	DECREASED APPETITE	食欲减退	APPETITE DISORDERS	各种食欲障碍	APPETITE AND GENERAL NUTRITIONAL DISORDERS	食欲及一般性营养障碍	METABOLISM AND NUTRITION DISORDERS	代谢及营养类疾病	139180632	REAC17Q3.txt
DIARRHOEA	DIARRHOEA	腹泻	DIARRHOEA (EXCL INFECTIVE)	各种腹泻（不包括感染性的）	GASTROINTESTINAL MOTILITY AND DEFAECATION CONDITIONS	胃肠运动及排便状况	GASTROINTESTINAL DISORDERS	胃肠系统疾病	139180632	REAC17Q3.txt
PANCREATITIS ACUTE	PANCREATITIS ACUTE	急性胰腺炎	ACUTE AND CHRONIC PANCREATITIS	急性及慢性胰腺炎	EXOCRINE PANCREAS CONDITIONS	胰腺外分泌疾病	GASTROINTESTINAL DISORDERS	胃肠系统疾病	139180632	REAC17Q3.txt
PYREXIA	PYREXIA	发热	FEBRILE DISORDERS	发热疾病	BODY TEMPERATURE CONDITIONS	体温状况类	GENERAL DISORDERS AND ADMINISTRATION SITE CONDITIONS	全身性疾病及给药部位各种反应	139180632	REAC17Q3.txt
THERAPEUTIC PRODUCT EFFECT INCOMPLETE	THERAPEUTIC PRODUCT EFFECT INCOMPLETE	治疗产品效果不全	THERAPEUTIC AND NONTHERAPEUTIC RESPONSES	各种治疗和非治疗反应	THERAPEUTIC AND NONTHERAPEUTIC EFFECTS (EXCL TOXICITY)	治疗性及非治疗性反应类（不包括毒性）	GENERAL DISORDERS AND ADMINISTRATION SITE CONDITIONS	全身性疾病及给药部位各种反应	139238101	REAC17Q3.txt
PANCREATITIS ACUTE	PANCREATITIS ACUTE	急性胰腺炎	ACUTE AND CHRONIC PANCREATITIS	急性及慢性胰腺炎	EXOCRINE PANCREAS CONDITIONS	胰腺外分泌疾病	GASTROINTESTINAL DISORDERS	胃肠系统疾病	139347922	REAC17Q4.txt
ERYTHEMA NODOSUM	ERYTHEMA NODOSUM	结节性红斑	PANNICULITIDES	各种脂膜炎	SKIN AND SUBCUTANEOUS TISSUE DISORDERS NEC	皮肤及皮下组织类疾病（不另分类）	SKIN AND SUBCUTANEOUS TISSUE DISORDERS	皮肤及皮下组织类疾病	139361761	REAC17Q3.txt
ACUTE KIDNEY INJURY	ACUTE KIDNEY INJURY	急性肾损伤	RENAL FAILURE AND IMPAIRMENT	肾衰和肾损害	RENAL DISORDERS (EXCL NEPHROPATHIES)	肾脏各种异常（不包括肾病）	RENAL AND URINARY DISORDERS	肾脏及泌尿系统疾病	139361771	REAC17Q3.txt
AGRANULOCYTOSIS	AGRANULOCYTOSIS	粒细胞缺乏症	NEUTROPENIAS	各种嗜中性白细胞减少症	WHITE BLOOD CELL DISORDERS	白血球类疾病	BLOOD AND LYMPHATIC SYSTEM DISORDERS	血液及淋巴系统疾病	139361771	REAC17Q3.txt
ARRHYTHMIA	ARRHYTHMIA	心律失常	RATE AND RHYTHM DISORDERS NEC	心率和节律异常（不另分类）	CARDIAC ARRHYTHMIAS	心律失常类疾病	CARDIAC DISORDERS	心脏器官疾病	139361771	REAC17Q3.txt
MULTIPLE ORGAN DYSFUNCTION SYNDROME	MULTIPLE ORGAN DYSFUNCTION SYNDROME	多器官功能不全综合征	GENERAL SIGNS AND SYMPTOMS NEC	一般症状和体征（不另分类）	GENERAL SYSTEM DISORDERS NEC	全身系统疾病（不另分类）	GENERAL DISORDERS AND ADMINISTRATION SITE CONDITIONS	全身性疾病及给药部位各种反应	139361771	REAC17Q3.txt
NEUTROPENIA	NEUTROPENIA	中性粒细胞减少症	NEUTROPENIAS	各种嗜中性白细胞减少症	WHITE BLOOD CELL DISORDERS	白血球类疾病	BLOOD AND LYMPHATIC SYSTEM DISORDERS	血液及淋巴系统疾病	139361771	REAC17Q3.txt
PNEUMONIA	PNEUMONIA	感染性肺炎	LOWER RESPIRATORY TRACT AND LUNG INFECTIONS	下呼吸道和肺部感染	INFECTIONS - PATHOGEN UNSPECIFIED	感染 - 未指明病原	INFECTIONS AND INFESTATIONS	感染及侵染类疾病	139361771	REAC17Q3.txt
RESPIRATORY DISTRESS	RESPIRATORY DISTRESS	呼吸窘迫	BREATHING ABNORMALITIES	各种呼吸异常	RESPIRATORY DISORDERS NEC	呼吸系统疾病（不另分类）	RESPIRATORY, THORACIC AND MEDIASTINAL DISORDERS	呼吸系统、胸及纵隔疾病	139361771	REAC17Q3.txt
EOSINOPHILIC PNEUMONIA	EOSINOPHILIC PNEUMONIA	嗜酸粒细胞性肺炎	LOWER RESPIRATORY TRACT INFLAMMATORY AND IMMUNOLOGIC CONDITIONS	下呼吸道炎症和免疫病症	LOWER RESPIRATORY TRACT DISORDERS (EXCL OBSTRUCTION AND INFECTION)	下呼吸道疾病（阻塞和感染除外）	RESPIRATORY, THORACIC AND MEDIASTINAL DISORDERS	呼吸系统、胸及纵隔疾病	139398801	REAC17Q3.txt
RESPIRATORY FAILURE	RESPIRATORY FAILURE	呼吸衰竭	RESPIRATORY FAILURES (EXCL NEONATAL)	各种呼吸衰竭（不包括新生儿）	RESPIRATORY DISORDERS NEC	呼吸系统疾病（不另分类）	RESPIRATORY, THORACIC AND MEDIASTINAL DISORDERS	呼吸系统、胸及纵隔疾病	139398801	REAC17Q3.txt
DYSPEPSIA	DYSPEPSIA	消化不良	DYSPEPTIC SIGNS AND SYMPTOMS	消化不良症状和体征	GASTROINTESTINAL SIGNS AND SYMPTOMS	胃肠道系统症状和体征	GASTROINTESTINAL DISORDERS	胃肠系统疾病	139417352	REAC17Q3.txt
MALAISE	MALAISE	难受	ASTHENIC CONDITIONS	虚弱状态	GENERAL SYSTEM DISORDERS NEC	全身系统疾病（不另分类）	GENERAL DISORDERS AND ADMINISTRATION SITE CONDITIONS	全身性疾病及给药部位各种反应	139417352	REAC17Q3.txt
AKATHISIA	AKATHISIA	静坐不能	DYSKINESIAS AND MOVEMENT DISORDERS NEC	运动障碍和运动失调（不另分类）	MOVEMENT DISORDERS (INCL PARKINSONISM)	运动障碍类（包括帕金森病）	NERVOUS SYSTEM DISORDERS	各类神经系统疾病	139763172	REAC17Q4.txt
CARDIAC FAILURE	CARDIAC FAILURE	心力衰竭	HEART FAILURES NEC	各种心衰（不另分类）	HEART FAILURES	各类心脏衰竭	CARDIAC DISORDERS	心脏器官疾病	139763172	REAC17Q4.txt
GASTROINTESTINAL NECROSIS	GASTROINTESTINAL NECROSIS	胃肠坏死	GASTROINTESTINAL NECROSIS AND GANGRENE (EXCL GANGRENOUS HERNIA)	胃肠道坏死和坏疽（不包括坏疽性疝）	GASTROINTESTINAL VASCULAR CONDITIONS	胃肠系统血管疾病	GASTROINTESTINAL DISORDERS	胃肠系统疾病	139763172	REAC17Q4.txt
ILEUS PARALYTIC	ILEUS PARALYTIC	麻痹性肠梗阻	NON-MECHANICAL ILEUS	非机械性肠梗阻	GASTROINTESTINAL MOTILITY AND DEFAECATION CONDITIONS	胃肠运动及排便状况	GASTROINTESTINAL DISORDERS	胃肠系统疾病	139763172	REAC17Q4.txt
INTESTINAL DILATATION	INTESTINAL DILATATION	肠扩张	GASTROINTESTINAL ATONIC AND HYPOMOTILITY DISORDERS NEC	各种胃肠道弛缓和动力不足性疾病（不另分类）	GASTROINTESTINAL MOTILITY AND DEFAECATION CONDITIONS	胃肠运动及排便状况	GASTROINTESTINAL DISORDERS	胃肠系统疾病	139763172	REAC17Q4.txt
PERITONITIS BACTERIAL	PERITONITIS BACTERIAL	细菌性腹膜炎	BACTERIAL INFECTIONS NEC	各种细菌感染（不另分类）	BACTERIAL INFECTIOUS DISORDERS	细菌感染性疾病	INFECTIONS AND INFESTATIONS	感染及侵染类疾病	139763172	REAC17Q4.txt
POLYARTHRITIS	POLYARTHRITIS	多发性关节炎	ARTHROPATHIES NEC	各种关节病（不另分类）	JOINT DISORDERS	关节类疾病	MUSCULOSKELETAL AND CONNECTIVE TISSUE DISORDERS	各种肌肉骨骼及结缔组织疾病	139764081	REAC17Q3.txt
FEBRILE NEUTROPENIA	FEBRILE NEUTROPENIA	发热性中性粒细胞减少症	NEUTROPENIAS	各种嗜中性白细胞减少症	WHITE BLOOD CELL DISORDERS	白血球类疾病	BLOOD AND LYMPHATIC SYSTEM DISORDERS	血液及淋巴系统疾病	139803492	REAC17Q3.txt
ANTIACETYLCHOLINE RECEPTOR ANTIBODY POSITIVE	ANTIACETYLCHOLINE RECEPTOR ANTIBODY POSITIVE	抗乙酰胆碱受体抗体阳性	AUTOIMMUNITY ANALYSES	各种自身免疫分析	IMMUNOLOGY AND ALLERGY INVESTIGATIONS	免疫及过敏类检查	INVESTIGATIONS	各类检查	139957841	REAC17Q3.txt
ASTHENIA	ASTHENIA	乏力	ASTHENIC CONDITIONS	虚弱状态	GENERAL SYSTEM DISORDERS NEC	全身系统疾病（不另分类）	GENERAL DISORDERS AND ADMINISTRATION SITE CONDITIONS	全身性疾病及给药部位各种反应	139957841	REAC17Q3.txt
DYSPHAGIA	DYSPHAGIA	吞咽困难	GASTROINTESTINAL SIGNS AND SYMPTOMS NEC	各种胃肠道症状和体征（不另分类）	GASTROINTESTINAL SIGNS AND SYMPTOMS	胃肠道系统症状和体征	GASTROINTESTINAL DISORDERS	胃肠系统疾病	139957841	REAC17Q3.txt
DYSPHONIA	DYSPHONIA	发声困难	UPPER RESPIRATORY TRACT SIGNS AND SYMPTOMS	上呼吸道症状和体征	RESPIRATORY TRACT SIGNS AND SYMPTOMS	呼吸道症状和体征	RESPIRATORY, THORACIC AND MEDIASTINAL DISORDERS	呼吸系统、胸及纵隔疾病	139957841	REAC17Q3.txt
MYASTHENIA GRAVIS	MYASTHENIA GRAVIS	重症肌无力	NEUROMUSCULAR JUNCTION DYSFUNCTION	神经肌肉接头功能异常	NEUROMUSCULAR DISORDERS	神经肌肉类疾病	NERVOUS SYSTEM DISORDERS	各类神经系统疾病	139957841	REAC17Q3.txt
SALIVARY HYPERSECRETION	SALIVARY HYPERSECRETION	唾液分泌过多	ORAL DRYNESS AND SALIVA ALTERED	口腔干燥和唾液改变	SALIVARY GLAND CONDITIONS	唾液腺疾病类	GASTROINTESTINAL DISORDERS	胃肠系统疾病	139957841	REAC17Q3.txt
BLOOD CREATINE PHOSPHOKINASE INCREASED	BLOOD CREATINE PHOSPHOKINASE INCREASED	血肌酸磷酸激酶升高	SKELETAL AND CARDIAC MUSCLE ANALYSES	骨和心肌分析检验	ENZYME INVESTIGATIONS NEC	酶检查（不另分类）	INVESTIGATIONS	各类检查	140064852	REAC17Q4.txt
FATIGUE	FATIGUE	疲劳	ASTHENIC CONDITIONS	虚弱状态	GENERAL SYSTEM DISORDERS NEC	全身系统疾病（不另分类）	GENERAL DISORDERS AND ADMINISTRATION SITE CONDITIONS	全身性疾病及给药部位各种反应	140064852	REAC17Q4.txt
MYOPATHY	MYOPATHY	肌病	MYOPATHIES	各种肌病	MUSCLE DISORDERS	肌肉类疾病	MUSCULOSKELETAL AND CONNECTIVE TISSUE DISORDERS	各种肌肉骨骼及结缔组织疾病	140064852	REAC17Q4.txt
AGRANULOCYTOSIS	AGRANULOCYTOSIS	粒细胞缺乏症	NEUTROPENIAS	各种嗜中性白细胞减少症	WHITE BLOOD CELL DISORDERS	白血球类疾病	BLOOD AND LYMPHATIC SYSTEM DISORDERS	血液及淋巴系统疾病	140071721	REAC17Q3.txt
CROUP INFECTIOUS	CROUP INFECTIOUS	感染性哮吼	UPPER RESPIRATORY TRACT INFECTIONS	各种上呼吸道感染	INFECTIONS - PATHOGEN UNSPECIFIED	感染 - 未指明病原	INFECTIONS AND INFESTATIONS	感染及侵染类疾病	140071721	REAC17Q3.txt
DYSPNOEA	DYSPNOEA	呼吸困难	BREATHING ABNORMALITIES	各种呼吸异常	RESPIRATORY DISORDERS NEC	呼吸系统疾病（不另分类）	RESPIRATORY, THORACIC AND MEDIASTINAL DISORDERS	呼吸系统、胸及纵隔疾病	140071721	REAC17Q3.txt
HAEMORRHAGE INTRACRANIAL	HAEMORRHAGE INTRACRANIAL	颅内出血	CENTRAL NERVOUS SYSTEM HAEMORRHAGES AND CEREBROVASCULAR ACCIDENTS	中枢神经系统出血和脑血管意外	CENTRAL NERVOUS SYSTEM VASCULAR DISORDERS	中枢神经系统血管疾病	NERVOUS SYSTEM DISORDERS	各类神经系统疾病	140071721	REAC17Q3.txt
HEADACHE	HEADACHE	头痛	HEADACHES NEC	各种头痛（不另分类）	HEADACHES	各类头痛	NERVOUS SYSTEM DISORDERS	各类神经系统疾病	140071721	REAC17Q3.txt
HEART RATE INCREASED	HEART RATE INCREASED	心率升高	HEART RATE AND PULSE INVESTIGATIONS	心率和脉搏检查	CARDIAC AND VASCULAR INVESTIGATIONS (EXCL ENZYME TESTS)	心血管检查（不包括酶检测）	INVESTIGATIONS	各类检查	140071721	REAC17Q3.txt
LYMPHADENOPATHY	LYMPHADENOPATHY	淋巴结病	LYMPHATIC SYSTEM DISORDERS NEC	淋巴系统疾病（不另分类）	SPLEEN, LYMPHATIC AND RETICULOENDOTHELIAL SYSTEM DISORDERS	脾、淋巴及网状内皮系统疾病	BLOOD AND LYMPHATIC SYSTEM DISORDERS	血液及淋巴系统疾病	140071721	REAC17Q3.txt
MULTIPLE ORGAN DYSFUNCTION SYNDROME	MULTIPLE ORGAN DYSFUNCTION SYNDROME	多器官功能不全综合征	GENERAL SIGNS AND SYMPTOMS NEC	一般症状和体征（不另分类）	GENERAL SYSTEM DISORDERS NEC	全身系统疾病（不另分类）	GENERAL DISORDERS AND ADMINISTRATION SITE CONDITIONS	全身性疾病及给药部位各种反应	140071721	REAC17Q3.txt
NASAL CONGESTION	NASAL CONGESTION	鼻充血	NASAL CONGESTION AND INFLAMMATIONS	鼻充血和炎症	UPPER RESPIRATORY TRACT DISORDERS (EXCL INFECTIONS)	上呼吸道疾病（不包括感染）	RESPIRATORY, THORACIC AND MEDIASTINAL DISORDERS	呼吸系统、胸及纵隔疾病	140071721	REAC17Q3.txt
NASAL TURBINATE HYPERTROPHY	NASAL TURBINATE HYPERTROPHY	鼻甲肥大	NASAL DISORDERS NEC	各种鼻病（不另分类）	UPPER RESPIRATORY TRACT DISORDERS (EXCL INFECTIONS)	上呼吸道疾病（不包括感染）	RESPIRATORY, THORACIC AND MEDIASTINAL DISORDERS	呼吸系统、胸及纵隔疾病	140071721	REAC17Q3.txt
OROPHARYNGEAL PAIN	OROPHARYNGEAL PAIN	口咽疼痛	UPPER RESPIRATORY TRACT SIGNS AND SYMPTOMS	上呼吸道症状和体征	RESPIRATORY TRACT SIGNS AND SYMPTOMS	呼吸道症状和体征	RESPIRATORY, THORACIC AND MEDIASTINAL DISORDERS	呼吸系统、胸及纵隔疾病	140071721	REAC17Q3.txt
PERITONSILLAR ABSCESS	PERITONSILLAR ABSCESS	扁桃体周围脓肿	UPPER RESPIRATORY TRACT INFECTIONS	各种上呼吸道感染	INFECTIONS - PATHOGEN UNSPECIFIED	感染 - 未指明病原	INFECTIONS AND INFESTATIONS	感染及侵染类疾病	140071721	REAC17Q3.txt
PNEUMONIA	PNEUMONIA	感染性肺炎	LOWER RESPIRATORY TRACT AND LUNG INFECTIONS	下呼吸道和肺部感染	INFECTIONS - PATHOGEN UNSPECIFIED	感染 - 未指明病原	INFECTIONS AND INFESTATIONS	感染及侵染类疾病	140071721	REAC17Q3.txt
PYREXIA	PYREXIA	发热	FEBRILE DISORDERS	发热疾病	BODY TEMPERATURE CONDITIONS	体温状况类	GENERAL DISORDERS AND ADMINISTRATION SITE CONDITIONS	全身性疾病及给药部位各种反应	140071721	REAC17Q3.txt
RESPIRATORY DISTRESS	RESPIRATORY DISTRESS	呼吸窘迫	BREATHING ABNORMALITIES	各种呼吸异常	RESPIRATORY DISORDERS NEC	呼吸系统疾病（不另分类）	RESPIRATORY, THORACIC AND MEDIASTINAL DISORDERS	呼吸系统、胸及纵隔疾病	140071721	REAC17Q3.txt
RHINORRHOEA	RHINORRHOEA	流涕	UPPER RESPIRATORY TRACT SIGNS AND SYMPTOMS	上呼吸道症状和体征	RESPIRATORY TRACT SIGNS AND SYMPTOMS	呼吸道症状和体征	RESPIRATORY, THORACIC AND MEDIASTINAL DISORDERS	呼吸系统、胸及纵隔疾病	140071721	REAC17Q3.txt
TONSILLAR HYPERTROPHY	TONSILLAR HYPERTROPHY	扁桃体肥大	PHARYNGEAL DISORDERS (EXCL INFECTIONS AND NEOPLASMS)	各种咽部疾病（不包括感染和肿瘤）	UPPER RESPIRATORY TRACT DISORDERS (EXCL INFECTIONS)	上呼吸道疾病（不包括感染）	RESPIRATORY, THORACIC AND MEDIASTINAL DISORDERS	呼吸系统、胸及纵隔疾病	140071721	REAC17Q3.txt
VIRAL PHARYNGITIS	VIRAL PHARYNGITIS	病毒性咽炎	VIRAL INFECTIONS NEC	各种病毒感染（不另分类）	VIRAL INFECTIOUS DISORDERS	病毒感染性疾病	INFECTIONS AND INFESTATIONS	感染及侵染类疾病	140071721	REAC17Q3.txt
NEUTROPENIA	NEUTROPENIA	中性粒细胞减少症	NEUTROPENIAS	各种嗜中性白细胞减少症	WHITE BLOOD CELL DISORDERS	白血球类疾病	BLOOD AND LYMPHATIC SYSTEM DISORDERS	血液及淋巴系统疾病	140071801	REAC17Q3.txt
OROPHARYNGEAL PAIN	OROPHARYNGEAL PAIN	口咽疼痛	UPPER RESPIRATORY TRACT SIGNS AND SYMPTOMS	上呼吸道症状和体征	RESPIRATORY TRACT SIGNS AND SYMPTOMS	呼吸道症状和体征	RESPIRATORY, THORACIC AND MEDIASTINAL DISORDERS	呼吸系统、胸及纵隔疾病	140071801	REAC17Q3.txt
PYREXIA	PYREXIA	发热	FEBRILE DISORDERS	发热疾病	BODY TEMPERATURE CONDITIONS	体温状况类	GENERAL DISORDERS AND ADMINISTRATION SITE CONDITIONS	全身性疾病及给药部位各种反应	140071801	REAC17Q3.txt
NEUTROPENIA	NEUTROPENIA	中性粒细胞减少症	NEUTROPENIAS	各种嗜中性白细胞减少症	WHITE BLOOD CELL DISORDERS	白血球类疾病	BLOOD AND LYMPHATIC SYSTEM DISORDERS	血液及淋巴系统疾病	140072161	REAC17Q3.txt
THROMBOCYTOPENIA	THROMBOCYTOPENIA	血小板减少症	THROMBOCYTOPENIAS	各种血小板减少症	PLATELET DISORDERS	血小板类疾病	BLOOD AND LYMPHATIC SYSTEM DISORDERS	血液及淋巴系统疾病	140072161	REAC17Q3.txt
URTICARIA	URTICARIA	荨麻疹	URTICARIAS	各种荨麻疹	ANGIOEDEMA AND URTICARIA	血管性水肿和风疹	SKIN AND SUBCUTANEOUS TISSUE DISORDERS	皮肤及皮下组织类疾病	140072161	REAC17Q3.txt
AGRANULOCYTOSIS	AGRANULOCYTOSIS	粒细胞缺乏症	NEUTROPENIAS	各种嗜中性白细胞减少症	WHITE BLOOD CELL DISORDERS	白血球类疾病	BLOOD AND LYMPHATIC SYSTEM DISORDERS	血液及淋巴系统疾病	140144082	REAC17Q4.txt
ATRIAL FIBRILLATION	ATRIAL FIBRILLATION	房颤	SUPRAVENTRICULAR ARRHYTHMIAS	各种室上性心律失常	CARDIAC ARRHYTHMIAS	心律失常类疾病	CARDIAC DISORDERS	心脏器官疾病	140144082	REAC17Q4.txt
FEBRILE NEUTROPENIA	FEBRILE NEUTROPENIA	发热性中性粒细胞减少症	NEUTROPENIAS	各种嗜中性白细胞减少症	WHITE BLOOD CELL DISORDERS	白血球类疾病	BLOOD AND LYMPHATIC SYSTEM DISORDERS	血液及淋巴系统疾病	140144082	REAC17Q4.txt
ORAL CANDIDIASIS	ORAL CANDIDIASIS	口腔念珠菌病	CANDIDA INFECTIONS	各种念珠菌感染	FUNGAL INFECTIOUS DISORDERS	真菌感染性疾病	INFECTIONS AND INFESTATIONS	感染及侵染类疾病	140144082	REAC17Q4.txt
AGRANULOCYTOSIS	AGRANULOCYTOSIS	粒细胞缺乏症	NEUTROPENIAS	各种嗜中性白细胞减少症	WHITE BLOOD CELL DISORDERS	白血球类疾病	BLOOD AND LYMPHATIC SYSTEM DISORDERS	血液及淋巴系统疾病	140146502	REAC17Q4.txt
ORAL CANDIDIASIS	ORAL CANDIDIASIS	口腔念珠菌病	CANDIDA INFECTIONS	各种念珠菌感染	FUNGAL INFECTIOUS DISORDERS	真菌感染性疾病	INFECTIONS AND INFESTATIONS	感染及侵染类疾病	140146502	REAC17Q4.txt
SINUS RHYTHM	SINUS RHYTHM	窦性心律	HEART RATE AND PULSE INVESTIGATIONS	心率和脉搏检查	CARDIAC AND VASCULAR INVESTIGATIONS (EXCL ENZYME TESTS)	心血管检查（不包括酶检测）	INVESTIGATIONS	各类检查	140146502	REAC17Q4.txt
GRAVES' DISEASE	GRAVES' DISEASE		THYROID HYPERFUNCTION DISORDERS	各种甲状腺机能亢进疾病	THYROID GLAND DISORDERS	甲状腺类疾病	ENDOCRINE DISORDERS	内分泌系统疾病	140146562	REAC17Q4.txt
FOETAL EXPOSURE DURING PREGNANCY	FOETAL EXPOSURE DURING PREGNANCY	妊娠过程中胎儿暴露	EXPOSURES ASSOCIATED WITH PREGNANCY, DELIVERY AND LACTATION	与妊娠、分娩和泌乳有关的暴露	EXPOSURES, CHEMICAL INJURIES AND POISONING	暴露、化学伤和中毒	INJURY, POISONING AND PROCEDURAL COMPLICATIONS	各类损伤、中毒及操作并发症	140146562	REAC17Q4.txt
LOW BIRTH WEIGHT BABY	LOW BIRTH WEIGHT BABY	出生体重偏轻的婴儿	GESTATIONAL AGE AND WEIGHT CONDITIONS	胎龄和体重状况	NEONATAL AND PERINATAL CONDITIONS	新生儿及围产期状况	PREGNANCY, PUERPERIUM AND PERINATAL CONDITIONS	妊娠期、产褥期及围产期状况	140146562	REAC17Q4.txt
PREMATURE BABY	PREMATURE BABY	早产儿	GESTATIONAL AGE AND WEIGHT CONDITIONS	胎龄和体重状况	NEONATAL AND PERINATAL CONDITIONS	新生儿及围产期状况	PREGNANCY, PUERPERIUM AND PERINATAL CONDITIONS	妊娠期、产褥期及围产期状况	140146562	REAC17Q4.txt
GRAVES' DISEASE	GRAVES' DISEASE		THYROID HYPERFUNCTION DISORDERS	各种甲状腺机能亢进疾病	THYROID GLAND DISORDERS	甲状腺类疾病	ENDOCRINE DISORDERS	内分泌系统疾病	140146583	REAC18Q4.txt
FOETAL EXPOSURE DURING PREGNANCY	FOETAL EXPOSURE DURING PREGNANCY	妊娠过程中胎儿暴露	EXPOSURES ASSOCIATED WITH PREGNANCY, DELIVERY AND LACTATION	与妊娠、分娩和泌乳有关的暴露	EXPOSURES, CHEMICAL INJURIES AND POISONING	暴露、化学伤和中毒	INJURY, POISONING AND PROCEDURAL COMPLICATIONS	各类损伤、中毒及操作并发症	140146583	REAC18Q4.txt
AGRANULOCYTOSIS	AGRANULOCYTOSIS	粒细胞缺乏症	NEUTROPENIAS	各种嗜中性白细胞减少症	WHITE BLOOD CELL DISORDERS	白血球类疾病	BLOOD AND LYMPHATIC SYSTEM DISORDERS	血液及淋巴系统疾病	140156832	REAC17Q4.txt
CANDIDA INFECTION	CANDIDA INFECTION	念珠菌感染	CANDIDA INFECTIONS	各种念珠菌感染	FUNGAL INFECTIOUS DISORDERS	真菌感染性疾病	INFECTIONS AND INFESTATIONS	感染及侵染类疾病	140156832	REAC17Q4.txt
COLITIS	COLITIS	结肠炎	COLITIS (EXCL INFECTIVE)	各种结肠炎（不包括感染性的）	GASTROINTESTINAL INFLAMMATORY CONDITIONS	胃肠系统炎症	GASTROINTESTINAL DISORDERS	胃肠系统疾病	140156832	REAC17Q4.txt
PNEUMONIA	PNEUMONIA	感染性肺炎	LOWER RESPIRATORY TRACT AND LUNG INFECTIONS	下呼吸道和肺部感染	INFECTIONS - PATHOGEN UNSPECIFIED	感染 - 未指明病原	INFECTIONS AND INFESTATIONS	感染及侵染类疾病	140156832	REAC17Q4.txt
SEPSIS	SEPSIS	脓毒症	SEPSIS, BACTERAEMIA, VIRAEMIA AND FUNGAEMIA NEC	脓毒症、菌血症、病毒血症和真菌血症（不另分类）	INFECTIONS - PATHOGEN UNSPECIFIED	感染 - 未指明病原	INFECTIONS AND INFESTATIONS	感染及侵染类疾病	140156832	REAC17Q4.txt
MYASTHENIA GRAVIS	MYASTHENIA GRAVIS	重症肌无力	NEUROMUSCULAR JUNCTION DYSFUNCTION	神经肌肉接头功能异常	NEUROMUSCULAR DISORDERS	神经肌肉类疾病	NERVOUS SYSTEM DISORDERS	各类神经系统疾病	140156842	REAC17Q4.txt
AGRANULOCYTOSIS	AGRANULOCYTOSIS	粒细胞缺乏症	NEUTROPENIAS	各种嗜中性白细胞减少症	WHITE BLOOD CELL DISORDERS	白血球类疾病	BLOOD AND LYMPHATIC SYSTEM DISORDERS	血液及淋巴系统疾病	140171641	REAC17Q3.txt
ORAL CANDIDIASIS	ORAL CANDIDIASIS	口腔念珠菌病	CANDIDA INFECTIONS	各种念珠菌感染	FUNGAL INFECTIOUS DISORDERS	真菌感染性疾病	INFECTIONS AND INFESTATIONS	感染及侵染类疾病	140171641	REAC17Q3.txt
AGRANULOCYTOSIS	AGRANULOCYTOSIS	粒细胞缺乏症	NEUTROPENIAS	各种嗜中性白细胞减少症	WHITE BLOOD CELL DISORDERS	白血球类疾病	BLOOD AND LYMPHATIC SYSTEM DISORDERS	血液及淋巴系统疾病	140172321	REAC17Q3.txt
FEBRILE NEUTROPENIA	FEBRILE NEUTROPENIA	发热性中性粒细胞减少症	NEUTROPENIAS	各种嗜中性白细胞减少症	WHITE BLOOD CELL DISORDERS	白血球类疾病	BLOOD AND LYMPHATIC SYSTEM DISORDERS	血液及淋巴系统疾病	140172321	REAC17Q3.txt
ORAL CANDIDIASIS	ORAL CANDIDIASIS	口腔念珠菌病	CANDIDA INFECTIONS	各种念珠菌感染	FUNGAL INFECTIOUS DISORDERS	真菌感染性疾病	INFECTIONS AND INFESTATIONS	感染及侵染类疾病	140172321	REAC17Q3.txt
HYPOTHYROIDISM	HYPOTHYROIDISM	甲状腺功能减退症	THYROID HYPOFUNCTION DISORDERS	各种甲状腺机能减退疾病	THYROID GLAND DISORDERS	甲状腺类疾病	ENDOCRINE DISORDERS	内分泌系统疾病	140172331	REAC17Q3.txt
MYASTHENIA GRAVIS	MYASTHENIA GRAVIS	重症肌无力	NEUROMUSCULAR JUNCTION DYSFUNCTION	神经肌肉接头功能异常	NEUROMUSCULAR DISORDERS	神经肌肉类疾病	NERVOUS SYSTEM DISORDERS	各类神经系统疾病	140172331	REAC17Q3.txt
POLYARTHRITIS	POLYARTHRITIS	多发性关节炎	ARTHROPATHIES NEC	各种关节病（不另分类）	JOINT DISORDERS	关节类疾病	MUSCULOSKELETAL AND CONNECTIVE TISSUE DISORDERS	各种肌肉骨骼及结缔组织疾病	140172341	REAC17Q3.txt
AGRANULOCYTOSIS	AGRANULOCYTOSIS	粒细胞缺乏症	NEUTROPENIAS	各种嗜中性白细胞减少症	WHITE BLOOD CELL DISORDERS	白血球类疾病	BLOOD AND LYMPHATIC SYSTEM DISORDERS	血液及淋巴系统疾病	140178311	REAC17Q3.txt
CANDIDA INFECTION	CANDIDA INFECTION	念珠菌感染	CANDIDA INFECTIONS	各种念珠菌感染	FUNGAL INFECTIOUS DISORDERS	真菌感染性疾病	INFECTIONS AND INFESTATIONS	感染及侵染类疾病	140178311	REAC17Q3.txt
COLITIS	COLITIS	结肠炎	COLITIS (EXCL INFECTIVE)	各种结肠炎（不包括感染性的）	GASTROINTESTINAL INFLAMMATORY CONDITIONS	胃肠系统炎症	GASTROINTESTINAL DISORDERS	胃肠系统疾病	140178311	REAC17Q3.txt
LEUKOPENIA	LEUKOPENIA	白细胞减少症	LEUKOPENIAS NEC	各种白细胞减少症（不另分类）	WHITE BLOOD CELL DISORDERS	白血球类疾病	BLOOD AND LYMPHATIC SYSTEM DISORDERS	血液及淋巴系统疾病	140178311	REAC17Q3.txt
PNEUMONIA	PNEUMONIA	感染性肺炎	LOWER RESPIRATORY TRACT AND LUNG INFECTIONS	下呼吸道和肺部感染	INFECTIONS - PATHOGEN UNSPECIFIED	感染 - 未指明病原	INFECTIONS AND INFESTATIONS	感染及侵染类疾病	140178311	REAC17Q3.txt
SEPSIS	SEPSIS	脓毒症	SEPSIS, BACTERAEMIA, VIRAEMIA AND FUNGAEMIA NEC	脓毒症、菌血症、病毒血症和真菌血症（不另分类）	INFECTIONS - PATHOGEN UNSPECIFIED	感染 - 未指明病原	INFECTIONS AND INFESTATIONS	感染及侵染类疾病	140178311	REAC17Q3.txt
AGRANULOCYTOSIS	AGRANULOCYTOSIS	粒细胞缺乏症	NEUTROPENIAS	各种嗜中性白细胞减少症	WHITE BLOOD CELL DISORDERS	白血球类疾病	BLOOD AND LYMPHATIC SYSTEM DISORDERS	血液及淋巴系统疾病	140223251	REAC17Q3.txt
CONGENITAL EYE DISORDER	CONGENITAL EYE DISORDER	先天性眼病	OCULAR DISORDERS CONGENITAL NEC	先天性视觉障碍（不另分类）	EYE DISORDERS CONGENITAL	先天性眼类疾病	CONGENITAL, FAMILIAL AND GENETIC DISORDERS	各种先天性家族性遗传性疾病	140291041	REAC17Q4.txt
MATERNAL DRUGS AFFECTING FOETUS	MATERNAL DRUGS AFFECTING FOETUS	影响胎儿的孕产妇用药	FOETAL AND NEONATAL CONDITIONS ASSOCIATED WITH PRODUCT EXPOSURE	与产品暴露相关的胎儿和新生婴儿疾病	EXPOSURES, CHEMICAL INJURIES AND POISONING	暴露、化学伤和中毒	INJURY, POISONING AND PROCEDURAL COMPLICATIONS	各类损伤、中毒及操作并发症	140291041	REAC17Q4.txt
RETINAL ANOMALY CONGENITAL	RETINAL ANOMALY CONGENITAL	先天性视网膜异常	RETINAL DISORDERS CONGENITAL	先天性视网膜疾病	EYE DISORDERS CONGENITAL	先天性眼类疾病	CONGENITAL, FAMILIAL AND GENETIC DISORDERS	各种先天性家族性遗传性疾病	140291041	REAC17Q4.txt
ANTITHYROID ARTHRITIS SYNDROME	ANTITHYROID ARTHRITIS SYNDROME	抗甲状腺关节炎综合征	ARTHROPATHIES NEC	各种关节病（不另分类）	JOINT DISORDERS	关节类疾病	MUSCULOSKELETAL AND CONNECTIVE TISSUE DISORDERS	各种肌肉骨骼及结缔组织疾病	140327721	REAC17Q4.txt
BLINDNESS CONGENITAL	BLINDNESS CONGENITAL	先天失明	OCULAR DISORDERS CONGENITAL NEC	先天性视觉障碍（不另分类）	EYE DISORDERS CONGENITAL	先天性眼类疾病	CONGENITAL, FAMILIAL AND GENETIC DISORDERS	各种先天性家族性遗传性疾病	140385073	REAC18Q1.txt
CONGENITAL EYE DISORDER	CONGENITAL EYE DISORDER	先天性眼病	OCULAR DISORDERS CONGENITAL NEC	先天性视觉障碍（不另分类）	EYE DISORDERS CONGENITAL	先天性眼类疾病	CONGENITAL, FAMILIAL AND GENETIC DISORDERS	各种先天性家族性遗传性疾病	140385073	REAC18Q1.txt
HEART RATE DECREASED	HEART RATE DECREASED	心率降低	HEART RATE AND PULSE INVESTIGATIONS	心率和脉搏检查	CARDIAC AND VASCULAR INVESTIGATIONS (EXCL ENZYME TESTS)	心血管检查（不包括酶检测）	INVESTIGATIONS	各类检查	140385073	REAC18Q1.txt
MATERNAL EXPOSURE DURING PREGNANCY	MATERNAL EXPOSURE DURING PREGNANCY	孕产妇在妊娠过程中的暴露	EXPOSURES ASSOCIATED WITH PREGNANCY, DELIVERY AND LACTATION	与妊娠、分娩和泌乳有关的暴露	EXPOSURES, CHEMICAL INJURIES AND POISONING	暴露、化学伤和中毒	INJURY, POISONING AND PROCEDURAL COMPLICATIONS	各类损伤、中毒及操作并发症	140385073	REAC18Q1.txt
MICROPHTHALMOS	MICROPHTHALMOS	小眼症	OCULAR DISORDERS CONGENITAL NEC	先天性视觉障碍（不另分类）	EYE DISORDERS CONGENITAL	先天性眼类疾病	CONGENITAL, FAMILIAL AND GENETIC DISORDERS	各种先天性家族性遗传性疾病	140385073	REAC18Q1.txt
RETINAL ANOMALY CONGENITAL	RETINAL ANOMALY CONGENITAL	先天性视网膜异常	RETINAL DISORDERS CONGENITAL	先天性视网膜疾病	EYE DISORDERS CONGENITAL	先天性眼类疾病	CONGENITAL, FAMILIAL AND GENETIC DISORDERS	各种先天性家族性遗传性疾病	140385073	REAC18Q1.txt
ABDOMINAL DISCOMFORT	ABDOMINAL DISCOMFORT	腹部不适	GASTROINTESTINAL SIGNS AND SYMPTOMS NEC	各种胃肠道症状和体征（不另分类）	GASTROINTESTINAL SIGNS AND SYMPTOMS	胃肠道系统症状和体征	GASTROINTESTINAL DISORDERS	胃肠系统疾病	140638631	REAC17Q4.txt
DRUG HYPERSENSITIVITY	DRUG HYPERSENSITIVITY	药物性超敏反应	ALLERGIES TO FOODS, FOOD ADDITIVES, DRUGS AND OTHER CHEMICALS	对食物、食物添加剂、药物和其他化学物的过敏	ALLERGIC CONDITIONS	过敏类反应	IMMUNE SYSTEM DISORDERS	免疫系统疾病	140686161	REAC17Q4.txt
EAR DISCOMFORT	EAR DISCOMFORT	耳部不适	EAR DISORDERS NEC	各种耳部疾病（不另分类）	AURAL DISORDERS NEC	听觉疾病（不另分类）	EAR AND LABYRINTH DISORDERS	耳及迷路类疾病	140801231	REAC17Q4.txt
PAIN	PAIN	疼痛	PAIN AND DISCOMFORT NEC	疼痛和不适（不另分类）	GENERAL SYSTEM DISORDERS NEC	全身系统疾病（不另分类）	GENERAL DISORDERS AND ADMINISTRATION SITE CONDITIONS	全身性疾病及给药部位各种反应	140801231	REAC17Q4.txt
PYREXIA	PYREXIA	发热	FEBRILE DISORDERS	发热疾病	BODY TEMPERATURE CONDITIONS	体温状况类	GENERAL DISORDERS AND ADMINISTRATION SITE CONDITIONS	全身性疾病及给药部位各种反应	140801231	REAC17Q4.txt
SALIVARY HYPERSECRETION	SALIVARY HYPERSECRETION	唾液分泌过多	ORAL DRYNESS AND SALIVA ALTERED	口腔干燥和唾液改变	SALIVARY GLAND CONDITIONS	唾液腺疾病类	GASTROINTESTINAL DISORDERS	胃肠系统疾病	140801231	REAC17Q4.txt
SWELLING	SWELLING	肿胀	GENERAL SIGNS AND SYMPTOMS NEC	一般症状和体征（不另分类）	GENERAL SYSTEM DISORDERS NEC	全身系统疾病（不另分类）	GENERAL DISORDERS AND ADMINISTRATION SITE CONDITIONS	全身性疾病及给药部位各种反应	140801231	REAC17Q4.txt
HEADACHE	HEADACHE	头痛	HEADACHES NEC	各种头痛（不另分类）	HEADACHES	各类头痛	NERVOUS SYSTEM DISORDERS	各类神经系统疾病	140803751	REAC17Q4.txt
LYMPHADENOPATHY	LYMPHADENOPATHY	淋巴结病	LYMPHATIC SYSTEM DISORDERS NEC	淋巴系统疾病（不另分类）	SPLEEN, LYMPHATIC AND RETICULOENDOTHELIAL SYSTEM DISORDERS	脾、淋巴及网状内皮系统疾病	BLOOD AND LYMPHATIC SYSTEM DISORDERS	血液及淋巴系统疾病	140803751	REAC17Q4.txt
OROPHARYNGEAL PAIN	OROPHARYNGEAL PAIN	口咽疼痛	UPPER RESPIRATORY TRACT SIGNS AND SYMPTOMS	上呼吸道症状和体征	RESPIRATORY TRACT SIGNS AND SYMPTOMS	呼吸道症状和体征	RESPIRATORY, THORACIC AND MEDIASTINAL DISORDERS	呼吸系统、胸及纵隔疾病	140803751	REAC17Q4.txt
SALIVARY GLAND ENLARGEMENT	SALIVARY GLAND ENLARGEMENT	唾液腺增大	SALIVARY GLAND ENLARGEMENTS	各种唾液腺增大	SALIVARY GLAND CONDITIONS	唾液腺疾病类	GASTROINTESTINAL DISORDERS	胃肠系统疾病	140803751	REAC17Q4.txt
TONGUE DISORDER	TONGUE DISORDER	舌病	TONGUE DISORDERS	舌异常	TONGUE CONDITIONS	舌疾病	GASTROINTESTINAL DISORDERS	胃肠系统疾病	140803751	REAC17Q4.txt
DIARRHOEA	DIARRHOEA	腹泻	DIARRHOEA (EXCL INFECTIVE)	各种腹泻（不包括感染性的）	GASTROINTESTINAL MOTILITY AND DEFAECATION CONDITIONS	胃肠运动及排便状况	GASTROINTESTINAL DISORDERS	胃肠系统疾病	140817151	REAC17Q4.txt
ALOPECIA	ALOPECIA	脱发	ALOPECIAS	各种秃头症	SKIN APPENDAGE CONDITIONS	皮肤附属物各种状况	SKIN AND SUBCUTANEOUS TISSUE DISORDERS	皮肤及皮下组织类疾病	141074421	REAC17Q4.txt
DRY SKIN	DRY SKIN	皮肤干燥	DERMAL AND EPIDERMAL CONDITIONS NEC	各种表皮和真皮病症（不另分类）	EPIDERMAL AND DERMAL CONDITIONS	表皮及真皮状况	SKIN AND SUBCUTANEOUS TISSUE DISORDERS	皮肤及皮下组织类疾病	141074421	REAC17Q4.txt
MUSCLE ATROPHY	MUSCLE ATROPHY	肌肉萎缩	MUSCLE RELATED SIGNS AND SYMPTOMS NEC	肌肉相关症状和体征（不另分类）	MUSCLE DISORDERS	肌肉类疾病	MUSCULOSKELETAL AND CONNECTIVE TISSUE DISORDERS	各种肌肉骨骼及结缔组织疾病	141074421	REAC17Q4.txt
PRURITUS	PRURITUS	瘙痒	PRURITUS NEC	各种瘙痒（不另分类）	EPIDERMAL AND DERMAL CONDITIONS	表皮及真皮状况	SKIN AND SUBCUTANEOUS TISSUE DISORDERS	皮肤及皮下组织类疾病	141074421	REAC17Q4.txt
WEIGHT DECREASED	WEIGHT DECREASED	体重降低	PHYSICAL EXAMINATION PROCEDURES AND ORGAN SYSTEM STATUS	体检步骤和器官系统状态	PHYSICAL EXAMINATION AND ORGAN SYSTEM STATUS TOPICS	体检和器官系统状态主题	INVESTIGATIONS	各类检查	141074421	REAC17Q4.txt
BLOOD IMMUNOGLOBULIN G DECREASED	BLOOD IMMUNOGLOBULIN G DECREASED	血免疫球蛋白 G 降低	IMMUNOGLOBULIN ANALYSES	免疫球蛋白分析	IMMUNOLOGY AND ALLERGY INVESTIGATIONS	免疫及过敏类检查	INVESTIGATIONS	各类检查	141144111	REAC17Q4.txt
THERAPEUTIC PRODUCT EFFECT INCOMPLETE	THERAPEUTIC PRODUCT EFFECT INCOMPLETE	治疗产品效果不全	THERAPEUTIC AND NONTHERAPEUTIC RESPONSES	各种治疗和非治疗反应	THERAPEUTIC AND NONTHERAPEUTIC EFFECTS (EXCL TOXICITY)	治疗性及非治疗性反应类（不包括毒性）	GENERAL DISORDERS AND ADMINISTRATION SITE CONDITIONS	全身性疾病及给药部位各种反应	141144111	REAC17Q4.txt
DIARRHOEA	DIARRHOEA	腹泻	DIARRHOEA (EXCL INFECTIVE)	各种腹泻（不包括感染性的）	GASTROINTESTINAL MOTILITY AND DEFAECATION CONDITIONS	胃肠运动及排便状况	GASTROINTESTINAL DISORDERS	胃肠系统疾病	141214871	REAC17Q4.txt
SKIN SWELLING	SKIN SWELLING	皮肤肿胀	DERMAL AND EPIDERMAL CONDITIONS NEC	各种表皮和真皮病症（不另分类）	EPIDERMAL AND DERMAL CONDITIONS	表皮及真皮状况	SKIN AND SUBCUTANEOUS TISSUE DISORDERS	皮肤及皮下组织类疾病	141214871	REAC17Q4.txt
THYROID HORMONES INCREASED	THYROID HORMONES INCREASED	甲状腺激素类升高	THYROID ANALYSES	各种甲状腺分析	ENDOCRINE INVESTIGATIONS (INCL SEX HORMONES)	内分泌系统检查（包括性激素）	INVESTIGATIONS	各类检查	141214871	REAC17Q4.txt
DRUG INTERACTION	DRUG INTERACTION	药物相互作用	INTERACTIONS	各种相互作用	THERAPEUTIC AND NONTHERAPEUTIC EFFECTS (EXCL TOXICITY)	治疗性及非治疗性反应类（不包括毒性）	GENERAL DISORDERS AND ADMINISTRATION SITE CONDITIONS	全身性疾病及给药部位各种反应	141690341	REAC17Q4.txt
DRUG-INDUCED LIVER INJURY	DRUG-INDUCED LIVER INJURY	药物诱导的肝损伤	HEPATOCELLULAR DAMAGE AND HEPATITIS NEC	肝细胞损害和肝炎（不另分类）	HEPATIC AND HEPATOBILIARY DISORDERS	肝脏及肝胆类疾病	HEPATOBILIARY DISORDERS	肝胆系统疾病	141690341	REAC17Q4.txt
HYPOTHYROIDISM	HYPOTHYROIDISM	甲状腺功能减退症	THYROID HYPOFUNCTION DISORDERS	各种甲状腺机能减退疾病	THYROID GLAND DISORDERS	甲状腺类疾病	ENDOCRINE DISORDERS	内分泌系统疾病	141690341	REAC17Q4.txt
DIABETES MELLITUS	DIABETES MELLITUS	糖尿病	DIABETES MELLITUS (INCL SUBTYPES)	各种糖尿病（包括亚型）	GLUCOSE METABOLISM DISORDERS (INCL DIABETES MELLITUS)	葡萄糖代谢疾病（包括糖尿病）	METABOLISM AND NUTRITION DISORDERS	代谢及营养类疾病	141722472	REAC18Q1.txt
DRUG INTERACTION	DRUG INTERACTION	药物相互作用	INTERACTIONS	各种相互作用	THERAPEUTIC AND NONTHERAPEUTIC EFFECTS (EXCL TOXICITY)	治疗性及非治疗性反应类（不包括毒性）	GENERAL DISORDERS AND ADMINISTRATION SITE CONDITIONS	全身性疾病及给药部位各种反应	141722472	REAC18Q1.txt
DRUG-INDUCED LIVER INJURY	DRUG-INDUCED LIVER INJURY	药物诱导的肝损伤	HEPATOCELLULAR DAMAGE AND HEPATITIS NEC	肝细胞损害和肝炎（不另分类）	HEPATIC AND HEPATOBILIARY DISORDERS	肝脏及肝胆类疾病	HEPATOBILIARY DISORDERS	肝胆系统疾病	141722472	REAC18Q1.txt
HYPOTHYROIDISM	HYPOTHYROIDISM	甲状腺功能减退症	THYROID HYPOFUNCTION DISORDERS	各种甲状腺机能减退疾病	THYROID GLAND DISORDERS	甲状腺类疾病	ENDOCRINE DISORDERS	内分泌系统疾病	141722472	REAC18Q1.txt
DRUG-INDUCED LIVER INJURY	DRUG-INDUCED LIVER INJURY	药物诱导的肝损伤	HEPATOCELLULAR DAMAGE AND HEPATITIS NEC	肝细胞损害和肝炎（不另分类）	HEPATIC AND HEPATOBILIARY DISORDERS	肝脏及肝胆类疾病	HEPATOBILIARY DISORDERS	肝胆系统疾病	142045341	REAC17Q4.txt
AGEUSIA	AGEUSIA	味觉丧失	SENSORY ABNORMALITIES NEC	各种感觉异常（不另分类）	NEUROLOGICAL DISORDERS NEC	神经类疾病（不另分类）	NERVOUS SYSTEM DISORDERS	各类神经系统疾病	142213462	REAC17Q4.txt
DIABETES MELLITUS	DIABETES MELLITUS	糖尿病	DIABETES MELLITUS (INCL SUBTYPES)	各种糖尿病（包括亚型）	GLUCOSE METABOLISM DISORDERS (INCL DIABETES MELLITUS)	葡萄糖代谢疾病（包括糖尿病）	METABOLISM AND NUTRITION DISORDERS	代谢及营养类疾病	142307591	REAC17Q4.txt
DRUG INTERACTION	DRUG INTERACTION	药物相互作用	INTERACTIONS	各种相互作用	THERAPEUTIC AND NONTHERAPEUTIC EFFECTS (EXCL TOXICITY)	治疗性及非治疗性反应类（不包括毒性）	GENERAL DISORDERS AND ADMINISTRATION SITE CONDITIONS	全身性疾病及给药部位各种反应	142307591	REAC17Q4.txt
DRUG-INDUCED LIVER INJURY	DRUG-INDUCED LIVER INJURY	药物诱导的肝损伤	HEPATOCELLULAR DAMAGE AND HEPATITIS NEC	肝细胞损害和肝炎（不另分类）	HEPATIC AND HEPATOBILIARY DISORDERS	肝脏及肝胆类疾病	HEPATOBILIARY DISORDERS	肝胆系统疾病	142307591	REAC17Q4.txt
HYPOTHYROIDISM	HYPOTHYROIDISM	甲状腺功能减退症	THYROID HYPOFUNCTION DISORDERS	各种甲状腺机能减退疾病	THYROID GLAND DISORDERS	甲状腺类疾病	ENDOCRINE DISORDERS	内分泌系统疾病	142307591	REAC17Q4.txt
PULMONARY ALVEOLAR HAEMORRHAGE	PULMONARY ALVEOLAR HAEMORRHAGE	肺泡出血	PARENCHYMAL LUNG DISORDERS NEC	实质性肺疾病（不另分类）	LOWER RESPIRATORY TRACT DISORDERS (EXCL OBSTRUCTION AND INFECTION)	下呼吸道疾病（阻塞和感染除外）	RESPIRATORY, THORACIC AND MEDIASTINAL DISORDERS	呼吸系统、胸及纵隔疾病	142359042	REAC18Q3.txt
ERYTHEMA NODOSUM	ERYTHEMA NODOSUM	结节性红斑	PANNICULITIDES	各种脂膜炎	SKIN AND SUBCUTANEOUS TISSUE DISORDERS NEC	皮肤及皮下组织类疾病（不另分类）	SKIN AND SUBCUTANEOUS TISSUE DISORDERS	皮肤及皮下组织类疾病	142379371	REAC17Q4.txt
POLYARTHRITIS	POLYARTHRITIS	多发性关节炎	ARTHROPATHIES NEC	各种关节病（不另分类）	JOINT DISORDERS	关节类疾病	MUSCULOSKELETAL AND CONNECTIVE TISSUE DISORDERS	各种肌肉骨骼及结缔组织疾病	142451691	REAC17Q4.txt
PULMONARY ALVEOLAR HAEMORRHAGE	PULMONARY ALVEOLAR HAEMORRHAGE	肺泡出血	PARENCHYMAL LUNG DISORDERS NEC	实质性肺疾病（不另分类）	LOWER RESPIRATORY TRACT DISORDERS (EXCL OBSTRUCTION AND INFECTION)	下呼吸道疾病（阻塞和感染除外）	RESPIRATORY, THORACIC AND MEDIASTINAL DISORDERS	呼吸系统、胸及纵隔疾病	142794402	REAC18Q3.txt
RESPIRATORY FAILURE	RESPIRATORY FAILURE	呼吸衰竭	RESPIRATORY FAILURES (EXCL NEONATAL)	各种呼吸衰竭（不包括新生儿）	RESPIRATORY DISORDERS NEC	呼吸系统疾病（不另分类）	RESPIRATORY, THORACIC AND MEDIASTINAL DISORDERS	呼吸系统、胸及纵隔疾病	142794402	REAC18Q3.txt
COELIAC DISEASE	COELIAC DISEASE	乳糜泻	MALABSORPTION SYNDROMES	各种吸收不良综合征	MALABSORPTION CONDITIONS	吸收不良类疾病	GASTROINTESTINAL DISORDERS	胃肠系统疾病	143226871	REAC17Q4.txt
PRODUCT PHYSICAL ISSUE	PRODUCT PHYSICAL ISSUE	产品的物理问题	PRODUCT PHYSICAL ISSUES	产品的各种物理问题	PRODUCT QUALITY, SUPPLY, DISTRIBUTION, MANUFACTURING AND QUALITY SYSTEM ISSUES	产品质量、供应、经销、生产和质量系统问题	PRODUCT ISSUES	产品问题	143226871	REAC17Q4.txt
ACUTE RESPIRATORY FAILURE	ACUTE RESPIRATORY FAILURE	急性呼吸衰竭	RESPIRATORY FAILURES (EXCL NEONATAL)	各种呼吸衰竭（不包括新生儿）	RESPIRATORY DISORDERS NEC	呼吸系统疾病（不另分类）	RESPIRATORY, THORACIC AND MEDIASTINAL DISORDERS	呼吸系统、胸及纵隔疾病	143430421	REAC18Q1.txt
PULMONARY ALVEOLAR HAEMORRHAGE	PULMONARY ALVEOLAR HAEMORRHAGE	肺泡出血	PARENCHYMAL LUNG DISORDERS NEC	实质性肺疾病（不另分类）	LOWER RESPIRATORY TRACT DISORDERS (EXCL OBSTRUCTION AND INFECTION)	下呼吸道疾病（阻塞和感染除外）	RESPIRATORY, THORACIC AND MEDIASTINAL DISORDERS	呼吸系统、胸及纵隔疾病	143430421	REAC18Q1.txt
NEOPLASM PROGRESSION	NEOPLASM PROGRESSION	进展性肿瘤	NEOPLASMS UNSPECIFIED MALIGNANCY AND SITE UNSPECIFIED NEC	部位不确定的恶性不明确的肿瘤（不另分类）	MISCELLANEOUS AND SITE UNSPECIFIED NEOPLASMS MALIGNANT AND UNSPECIFIED	其他肿瘤、部位不明恶性肿瘤及性质不明肿瘤	NEOPLASMS BENIGN, MALIGNANT AND UNSPECIFIED (INCL CYSTS AND POLYPS)	良性、恶性及性质不明的肿瘤（包括囊状和息肉状）	143705752	REAC18Q1.txt
AGRANULOCYTOSIS	AGRANULOCYTOSIS	粒细胞缺乏症	NEUTROPENIAS	各种嗜中性白细胞减少症	WHITE BLOOD CELL DISORDERS	白血球类疾病	BLOOD AND LYMPHATIC SYSTEM DISORDERS	血液及淋巴系统疾病	143831871	REAC18Q1.txt
COUGH	COUGH	咳嗽	COUGHING AND ASSOCIATED SYMPTOMS	咳嗽和相关症状	RESPIRATORY DISORDERS NEC	呼吸系统疾病（不另分类）	RESPIRATORY, THORACIC AND MEDIASTINAL DISORDERS	呼吸系统、胸及纵隔疾病	143831871	REAC18Q1.txt
OROPHARYNGEAL PAIN	OROPHARYNGEAL PAIN	口咽疼痛	UPPER RESPIRATORY TRACT SIGNS AND SYMPTOMS	上呼吸道症状和体征	RESPIRATORY TRACT SIGNS AND SYMPTOMS	呼吸道症状和体征	RESPIRATORY, THORACIC AND MEDIASTINAL DISORDERS	呼吸系统、胸及纵隔疾病	143831871	REAC18Q1.txt
PALPITATIONS	PALPITATIONS	心悸	CARDIAC SIGNS AND SYMPTOMS NEC	各种心脏体征和症状（不另分类）	CARDIAC DISORDERS, SIGNS AND SYMPTOMS NEC	心脏相关疾病、症状和体征（不另分类）	CARDIAC DISORDERS	心脏器官疾病	143831871	REAC18Q1.txt
PYREXIA	PYREXIA	发热	FEBRILE DISORDERS	发热疾病	BODY TEMPERATURE CONDITIONS	体温状况类	GENERAL DISORDERS AND ADMINISTRATION SITE CONDITIONS	全身性疾病及给药部位各种反应	143831871	REAC18Q1.txt
SKIN REACTION	SKIN REACTION	皮肤反应	DERMAL AND EPIDERMAL CONDITIONS NEC	各种表皮和真皮病症（不另分类）	EPIDERMAL AND DERMAL CONDITIONS	表皮及真皮状况	SKIN AND SUBCUTANEOUS TISSUE DISORDERS	皮肤及皮下组织类疾病	144064272	REAC18Q2.txt
MALAISE	MALAISE	难受	ASTHENIC CONDITIONS	虚弱状态	GENERAL SYSTEM DISORDERS NEC	全身系统疾病（不另分类）	GENERAL DISORDERS AND ADMINISTRATION SITE CONDITIONS	全身性疾病及给药部位各种反应	144064312	REAC18Q1.txt
URTICARIA	URTICARIA	荨麻疹	URTICARIAS	各种荨麻疹	ANGIOEDEMA AND URTICARIA	血管性水肿和风疹	SKIN AND SUBCUTANEOUS TISSUE DISORDERS	皮肤及皮下组织类疾病	144064321	REAC18Q1.txt
PRURITUS	PRURITUS	瘙痒	PRURITUS NEC	各种瘙痒（不另分类）	EPIDERMAL AND DERMAL CONDITIONS	表皮及真皮状况	SKIN AND SUBCUTANEOUS TISSUE DISORDERS	皮肤及皮下组织类疾病	144253251	REAC18Q1.txt
MALAISE	MALAISE	难受	ASTHENIC CONDITIONS	虚弱状态	GENERAL SYSTEM DISORDERS NEC	全身系统疾病（不另分类）	GENERAL DISORDERS AND ADMINISTRATION SITE CONDITIONS	全身性疾病及给药部位各种反应	144253261	REAC18Q1.txt
MEDICATION ERROR	MEDICATION ERROR	用药错误	MEDICATION ERRORS, PRODUCT USE ERRORS AND ISSUES NEC	不另分类的各种用药错误、产品使用错误和问题	MEDICATION ERRORS AND OTHER PRODUCT USE ERRORS AND ISSUES	用药错误及其他产品使用错误和问题	INJURY, POISONING AND PROCEDURAL COMPLICATIONS	各类损伤、中毒及操作并发症	144253261	REAC18Q1.txt
FATIGUE	FATIGUE	疲劳	ASTHENIC CONDITIONS	虚弱状态	GENERAL SYSTEM DISORDERS NEC	全身系统疾病（不另分类）	GENERAL DISORDERS AND ADMINISTRATION SITE CONDITIONS	全身性疾病及给药部位各种反应	144253271	REAC18Q1.txt
INSOMNIA	INSOMNIA	失眠	DISTURBANCES IN INITIATING AND MAINTAINING SLEEP	入睡和睡眠障碍	SLEEP DISORDERS AND DISTURBANCES	睡眠异常和混乱	PSYCHIATRIC DISORDERS	精神病类	144253271	REAC18Q1.txt
GASTROINTESTINAL DISORDER	GASTROINTESTINAL DISORDER	胃肠疾病	GASTROINTESTINAL DISORDERS NEC	各种胃肠疾病（不另分类）	GASTROINTESTINAL CONDITIONS NEC	胃肠类疾病（不另分类）	GASTROINTESTINAL DISORDERS	胃肠系统疾病	144253281	REAC18Q1.txt
BLOOD CHOLESTEROL INCREASED	BLOOD CHOLESTEROL INCREASED	血胆固醇升高	CHOLESTEROL ANALYSES	胆固醇各项分析	LIPID ANALYSES	脂质分析类检验	INVESTIGATIONS	各类检查	144253291	REAC18Q1.txt
DISCOMFORT	DISCOMFORT	不适	PAIN AND DISCOMFORT NEC	疼痛和不适（不另分类）	GENERAL SYSTEM DISORDERS NEC	全身系统疾病（不另分类）	GENERAL DISORDERS AND ADMINISTRATION SITE CONDITIONS	全身性疾病及给药部位各种反应	144253291	REAC18Q1.txt
JOINT SWELLING	JOINT SWELLING	关节肿胀	JOINT RELATED SIGNS AND SYMPTOMS	关节相关症状和体征	JOINT DISORDERS	关节类疾病	MUSCULOSKELETAL AND CONNECTIVE TISSUE DISORDERS	各种肌肉骨骼及结缔组织疾病	144253291	REAC18Q1.txt
LYMPHADENOPATHY	LYMPHADENOPATHY	淋巴结病	LYMPHATIC SYSTEM DISORDERS NEC	淋巴系统疾病（不另分类）	SPLEEN, LYMPHATIC AND RETICULOENDOTHELIAL SYSTEM DISORDERS	脾、淋巴及网状内皮系统疾病	BLOOD AND LYMPHATIC SYSTEM DISORDERS	血液及淋巴系统疾病	144253291	REAC18Q1.txt
MALAISE	MALAISE	难受	ASTHENIC CONDITIONS	虚弱状态	GENERAL SYSTEM DISORDERS NEC	全身系统疾病（不另分类）	GENERAL DISORDERS AND ADMINISTRATION SITE CONDITIONS	全身性疾病及给药部位各种反应	144253291	REAC18Q1.txt
SALIVARY GLAND ENLARGEMENT	SALIVARY GLAND ENLARGEMENT	唾液腺增大	SALIVARY GLAND ENLARGEMENTS	各种唾液腺增大	SALIVARY GLAND CONDITIONS	唾液腺疾病类	GASTROINTESTINAL DISORDERS	胃肠系统疾病	144253291	REAC18Q1.txt
SWELLING	SWELLING	肿胀	GENERAL SIGNS AND SYMPTOMS NEC	一般症状和体征（不另分类）	GENERAL SYSTEM DISORDERS NEC	全身系统疾病（不另分类）	GENERAL DISORDERS AND ADMINISTRATION SITE CONDITIONS	全身性疾病及给药部位各种反应	144253291	REAC18Q1.txt
JAUNDICE CHOLESTATIC	JAUNDICE CHOLESTATIC	胆汁淤积性黄疸	CHOLESTASIS AND JAUNDICE	胆汁淤积和黄疸类病症	HEPATIC AND HEPATOBILIARY DISORDERS	肝脏及肝胆类疾病	HEPATOBILIARY DISORDERS	肝胆系统疾病	144405742	REAC18Q1.txt
ABDOMINAL PAIN	ABDOMINAL PAIN	腹痛	GASTROINTESTINAL AND ABDOMINAL PAINS (EXCL ORAL AND THROAT)	胃肠道和腹部疼痛（不包括口腔和咽喉）	GASTROINTESTINAL SIGNS AND SYMPTOMS	胃肠道系统症状和体征	GASTROINTESTINAL DISORDERS	胃肠系统疾病	145250142	REAC18Q2.txt
ARTHRALGIA	ARTHRALGIA	关节痛	JOINT RELATED SIGNS AND SYMPTOMS	关节相关症状和体征	JOINT DISORDERS	关节类疾病	MUSCULOSKELETAL AND CONNECTIVE TISSUE DISORDERS	各种肌肉骨骼及结缔组织疾病	145250142	REAC18Q2.txt
C-REACTIVE PROTEIN INCREASED	C-REACTIVE PROTEIN INCREASED	C 反应蛋白升高	PROTEIN ANALYSES NEC	蛋白分析（不另分类）	PROTEIN AND CHEMISTRY ANALYSES NEC	蛋白分析及化检（不另分类）	INVESTIGATIONS	各类检查	145250142	REAC18Q2.txt
CHILLS	CHILLS	寒战	FEELINGS AND SENSATIONS NEC	各种感受与感觉（不另分类）	GENERAL SYSTEM DISORDERS NEC	全身系统疾病（不另分类）	GENERAL DISORDERS AND ADMINISTRATION SITE CONDITIONS	全身性疾病及给药部位各种反应	145250142	REAC18Q2.txt
FATIGUE	FATIGUE	疲劳	ASTHENIC CONDITIONS	虚弱状态	GENERAL SYSTEM DISORDERS NEC	全身系统疾病（不另分类）	GENERAL DISORDERS AND ADMINISTRATION SITE CONDITIONS	全身性疾病及给药部位各种反应	145250142	REAC18Q2.txt
HYPERSOMNIA	HYPERSOMNIA	睡眠过度	NARCOLEPSY AND HYPERSOMNIA	发作性睡病和睡眠过度	SLEEP DISTURBANCES (INCL SUBTYPES)	睡眠类障碍（包括各种亚型）	NERVOUS SYSTEM DISORDERS	各类神经系统疾病	145250142	REAC18Q2.txt
HYPOTENSION	HYPOTENSION	低血压	VASCULAR HYPOTENSIVE DISORDERS	血管低血压疾病	DECREASED AND NONSPECIFIC BLOOD PRESSURE DISORDERS AND SHOCK	血压降低和性质不明的血压异常及休克	VASCULAR DISORDERS	血管与淋巴管类疾病	145250142	REAC18Q2.txt
LEUKOPENIA	LEUKOPENIA	白细胞减少症	LEUKOPENIAS NEC	各种白细胞减少症（不另分类）	WHITE BLOOD CELL DISORDERS	白血球类疾病	BLOOD AND LYMPHATIC SYSTEM DISORDERS	血液及淋巴系统疾病	145250142	REAC18Q2.txt
NAUSEA	NAUSEA	恶心	NAUSEA AND VOMITING SYMPTOMS	恶心和呕吐症状	GASTROINTESTINAL SIGNS AND SYMPTOMS	胃肠道系统症状和体征	GASTROINTESTINAL DISORDERS	胃肠系统疾病	145250142	REAC18Q2.txt
NEUTROPENIA	NEUTROPENIA	中性粒细胞减少症	NEUTROPENIAS	各种嗜中性白细胞减少症	WHITE BLOOD CELL DISORDERS	白血球类疾病	BLOOD AND LYMPHATIC SYSTEM DISORDERS	血液及淋巴系统疾病	145250142	REAC18Q2.txt
PYREXIA	PYREXIA	发热	FEBRILE DISORDERS	发热疾病	BODY TEMPERATURE CONDITIONS	体温状况类	GENERAL DISORDERS AND ADMINISTRATION SITE CONDITIONS	全身性疾病及给药部位各种反应	145250142	REAC18Q2.txt
SEPSIS	SEPSIS	脓毒症	SEPSIS, BACTERAEMIA, VIRAEMIA AND FUNGAEMIA NEC	脓毒症、菌血症、病毒血症和真菌血症（不另分类）	INFECTIONS - PATHOGEN UNSPECIFIED	感染 - 未指明病原	INFECTIONS AND INFESTATIONS	感染及侵染类疾病	145250142	REAC18Q2.txt
VOMITING	VOMITING	呕吐	NAUSEA AND VOMITING SYMPTOMS	恶心和呕吐症状	GASTROINTESTINAL SIGNS AND SYMPTOMS	胃肠道系统症状和体征	GASTROINTESTINAL DISORDERS	胃肠系统疾病	145250142	REAC18Q2.txt
HYPERTHYROIDISM	HYPERTHYROIDISM	甲状腺功能亢进症	THYROID HYPERFUNCTION DISORDERS	各种甲状腺机能亢进疾病	THYROID GLAND DISORDERS	甲状腺类疾病	ENDOCRINE DISORDERS	内分泌系统疾病	145739361	REAC18Q1.txt
DRUG INEFFECTIVE	DRUG INEFFECTIVE	药物无效	THERAPEUTIC AND NONTHERAPEUTIC RESPONSES	各种治疗和非治疗反应	THERAPEUTIC AND NONTHERAPEUTIC EFFECTS (EXCL TOXICITY)	治疗性及非治疗性反应类（不包括毒性）	GENERAL DISORDERS AND ADMINISTRATION SITE CONDITIONS	全身性疾病及给药部位各种反应	146119452	REAC18Q2.txt
AGRANULOCYTOSIS	AGRANULOCYTOSIS	粒细胞缺乏症	NEUTROPENIAS	各种嗜中性白细胞减少症	WHITE BLOOD CELL DISORDERS	白血球类疾病	BLOOD AND LYMPHATIC SYSTEM DISORDERS	血液及淋巴系统疾病	146167741	REAC18Q1.txt
CHILLS	CHILLS	寒战	FEELINGS AND SENSATIONS NEC	各种感受与感觉（不另分类）	GENERAL SYSTEM DISORDERS NEC	全身系统疾病（不另分类）	GENERAL DISORDERS AND ADMINISTRATION SITE CONDITIONS	全身性疾病及给药部位各种反应	146167741	REAC18Q1.txt
NAUSEA	NAUSEA	恶心	NAUSEA AND VOMITING SYMPTOMS	恶心和呕吐症状	GASTROINTESTINAL SIGNS AND SYMPTOMS	胃肠道系统症状和体征	GASTROINTESTINAL DISORDERS	胃肠系统疾病	146167741	REAC18Q1.txt
NEUTROPENIA	NEUTROPENIA	中性粒细胞减少症	NEUTROPENIAS	各种嗜中性白细胞减少症	WHITE BLOOD CELL DISORDERS	白血球类疾病	BLOOD AND LYMPHATIC SYSTEM DISORDERS	血液及淋巴系统疾病	146167741	REAC18Q1.txt
OROPHARYNGEAL PAIN	OROPHARYNGEAL PAIN	口咽疼痛	UPPER RESPIRATORY TRACT SIGNS AND SYMPTOMS	上呼吸道症状和体征	RESPIRATORY TRACT SIGNS AND SYMPTOMS	呼吸道症状和体征	RESPIRATORY, THORACIC AND MEDIASTINAL DISORDERS	呼吸系统、胸及纵隔疾病	146167741	REAC18Q1.txt
PAIN	PAIN	疼痛	PAIN AND DISCOMFORT NEC	疼痛和不适（不另分类）	GENERAL SYSTEM DISORDERS NEC	全身系统疾病（不另分类）	GENERAL DISORDERS AND ADMINISTRATION SITE CONDITIONS	全身性疾病及给药部位各种反应	146167741	REAC18Q1.txt
PYREXIA	PYREXIA	发热	FEBRILE DISORDERS	发热疾病	BODY TEMPERATURE CONDITIONS	体温状况类	GENERAL DISORDERS AND ADMINISTRATION SITE CONDITIONS	全身性疾病及给药部位各种反应	146167741	REAC18Q1.txt
WHITE BLOOD CELL COUNT DECREASED	WHITE BLOOD CELL COUNT DECREASED	白细胞计数降低	WHITE BLOOD CELL ANALYSES	各种白细胞分析	HAEMATOLOGY INVESTIGATIONS (INCL BLOOD GROUPS)	血液类检查（包括血型）	INVESTIGATIONS	各类检查	146167741	REAC18Q1.txt
ATRIAL FIBRILLATION	ATRIAL FIBRILLATION	房颤	SUPRAVENTRICULAR ARRHYTHMIAS	各种室上性心律失常	CARDIAC ARRHYTHMIAS	心律失常类疾病	CARDIAC DISORDERS	心脏器官疾病	146198181	REAC18Q1.txt
HEPATIC FUNCTION ABNORMAL	HEPATIC FUNCTION ABNORMAL	肝功能异常	HEPATIC ENZYMES AND FUNCTION ABNORMALITIES	肝酶和肝功能异常	HEPATIC AND HEPATOBILIARY DISORDERS	肝脏及肝胆类疾病	HEPATOBILIARY DISORDERS	肝胆系统疾病	146198181	REAC18Q1.txt
HEPATOTOXICITY	HEPATOTOXICITY	肝脏毒性	HEPATOCELLULAR DAMAGE AND HEPATITIS NEC	肝细胞损害和肝炎（不另分类）	HEPATIC AND HEPATOBILIARY DISORDERS	肝脏及肝胆类疾病	HEPATOBILIARY DISORDERS	肝胆系统疾病	146198181	REAC18Q1.txt
HYPOTENSION	HYPOTENSION	低血压	VASCULAR HYPOTENSIVE DISORDERS	血管低血压疾病	DECREASED AND NONSPECIFIC BLOOD PRESSURE DISORDERS AND SHOCK	血压降低和性质不明的血压异常及休克	VASCULAR DISORDERS	血管与淋巴管类疾病	146198181	REAC18Q1.txt
MYOCARDIAL INFARCTION	MYOCARDIAL INFARCTION	心肌梗死	ISCHAEMIC CORONARY ARTERY DISORDERS	各种缺血性冠状动脉疾病	CORONARY ARTERY DISORDERS	冠状动脉类疾病	CARDIAC DISORDERS	心脏器官疾病	146198181	REAC18Q1.txt
TACHYCARDIA	TACHYCARDIA	心动过速	RATE AND RHYTHM DISORDERS NEC	心率和节律异常（不另分类）	CARDIAC ARRHYTHMIAS	心律失常类疾病	CARDIAC DISORDERS	心脏器官疾病	146198181	REAC18Q1.txt
VENTRICULAR FIBRILLATION	VENTRICULAR FIBRILLATION	室颤	VENTRICULAR ARRHYTHMIAS AND CARDIAC ARREST	室性心律失常和心搏停止	CARDIAC ARRHYTHMIAS	心律失常类疾病	CARDIAC DISORDERS	心脏器官疾病	146198181	REAC18Q1.txt
AGRANULOCYTOSIS	AGRANULOCYTOSIS	粒细胞缺乏症	NEUTROPENIAS	各种嗜中性白细胞减少症	WHITE BLOOD CELL DISORDERS	白血球类疾病	BLOOD AND LYMPHATIC SYSTEM DISORDERS	血液及淋巴系统疾病	146855041	REAC18Q1.txt
CHOLESTASIS	CHOLESTASIS	胆汁淤积	CHOLESTASIS AND JAUNDICE	胆汁淤积和黄疸类病症	HEPATIC AND HEPATOBILIARY DISORDERS	肝脏及肝胆类疾病	HEPATOBILIARY DISORDERS	肝胆系统疾病	146855041	REAC18Q1.txt
ESCHERICHIA INFECTION	ESCHERICHIA INFECTION	埃希菌感染	ESCHERICHIA INFECTIONS	各种埃希氏杆菌感染	BACTERIAL INFECTIOUS DISORDERS	细菌感染性疾病	INFECTIONS AND INFESTATIONS	感染及侵染类疾病	146855041	REAC18Q1.txt
POLYARTHRITIS	POLYARTHRITIS	多发性关节炎	ARTHROPATHIES NEC	各种关节病（不另分类）	JOINT DISORDERS	关节类疾病	MUSCULOSKELETAL AND CONNECTIVE TISSUE DISORDERS	各种肌肉骨骼及结缔组织疾病	146856122	REAC18Q2.txt
AGEUSIA	AGEUSIA	味觉丧失	SENSORY ABNORMALITIES NEC	各种感觉异常（不另分类）	NEUROLOGICAL DISORDERS NEC	神经类疾病（不另分类）	NERVOUS SYSTEM DISORDERS	各类神经系统疾病	147309032	REAC18Q2.txt
ARTHRALGIA	ARTHRALGIA	关节痛	JOINT RELATED SIGNS AND SYMPTOMS	关节相关症状和体征	JOINT DISORDERS	关节类疾病	MUSCULOSKELETAL AND CONNECTIVE TISSUE DISORDERS	各种肌肉骨骼及结缔组织疾病	147309032	REAC18Q2.txt
DYSGEUSIA	DYSGEUSIA	味觉倒错	SENSORY ABNORMALITIES NEC	各种感觉异常（不另分类）	NEUROLOGICAL DISORDERS NEC	神经类疾病（不另分类）	NERVOUS SYSTEM DISORDERS	各类神经系统疾病	147309032	REAC18Q2.txt
FORMICATION	FORMICATION	蚁行感	PARAESTHESIAS AND DYSAESTHESIAS	感觉异常和感觉迟钝	NEUROLOGICAL DISORDERS NEC	神经类疾病（不另分类）	NERVOUS SYSTEM DISORDERS	各类神经系统疾病	147309032	REAC18Q2.txt
HYPOAESTHESIA	HYPOAESTHESIA	感觉减退	PARAESTHESIAS AND DYSAESTHESIAS	感觉异常和感觉迟钝	NEUROLOGICAL DISORDERS NEC	神经类疾病（不另分类）	NERVOUS SYSTEM DISORDERS	各类神经系统疾病	147309032	REAC18Q2.txt
INAPPROPRIATE SCHEDULE OF PRODUCT ADMINISTRATION	INAPPROPRIATE SCHEDULE OF PRODUCT ADMINISTRATION	产品给用时间表不当	PRODUCT ADMINISTRATION ERRORS AND ISSUES	各种产品给用错误和问题	MEDICATION ERRORS AND OTHER PRODUCT USE ERRORS AND ISSUES	用药错误及其他产品使用错误和问题	INJURY, POISONING AND PROCEDURAL COMPLICATIONS	各类损伤、中毒及操作并发症	147309032	REAC18Q2.txt
MUSCULAR WEAKNESS	MUSCULAR WEAKNESS	肌无力	MUSCLE WEAKNESS CONDITIONS	各种肌无力	MUSCLE DISORDERS	肌肉类疾病	MUSCULOSKELETAL AND CONNECTIVE TISSUE DISORDERS	各种肌肉骨骼及结缔组织疾病	147309032	REAC18Q2.txt
PARAESTHESIA	PARAESTHESIA	异常感觉	PARAESTHESIAS AND DYSAESTHESIAS	感觉异常和感觉迟钝	NEUROLOGICAL DISORDERS NEC	神经类疾病（不另分类）	NERVOUS SYSTEM DISORDERS	各类神经系统疾病	147309032	REAC18Q2.txt
PRODUCT SUBSTITUTION ISSUE	PRODUCT SUBSTITUTION ISSUE	产品替换问题	PRODUCT QUALITY ISSUES NEC	产品的各种质量问题（不另分类）	PRODUCT QUALITY, SUPPLY, DISTRIBUTION, MANUFACTURING AND QUALITY SYSTEM ISSUES	产品质量、供应、经销、生产和质量系统问题	PRODUCT ISSUES	产品问题	147309032	REAC18Q2.txt
AGRANULOCYTOSIS	AGRANULOCYTOSIS	粒细胞缺乏症	NEUTROPENIAS	各种嗜中性白细胞减少症	WHITE BLOOD CELL DISORDERS	白血球类疾病	BLOOD AND LYMPHATIC SYSTEM DISORDERS	血液及淋巴系统疾病	148128371	REAC18Q2.txt
DRUG INEFFECTIVE	DRUG INEFFECTIVE	药物无效	THERAPEUTIC AND NONTHERAPEUTIC RESPONSES	各种治疗和非治疗反应	THERAPEUTIC AND NONTHERAPEUTIC EFFECTS (EXCL TOXICITY)	治疗性及非治疗性反应类（不包括毒性）	GENERAL DISORDERS AND ADMINISTRATION SITE CONDITIONS	全身性疾病及给药部位各种反应	148128371	REAC18Q2.txt
PYREXIA	PYREXIA	发热	FEBRILE DISORDERS	发热疾病	BODY TEMPERATURE CONDITIONS	体温状况类	GENERAL DISORDERS AND ADMINISTRATION SITE CONDITIONS	全身性疾病及给药部位各种反应	148128371	REAC18Q2.txt
LIMB DISCOMFORT	LIMB DISCOMFORT	肢体不适	MUSCULOSKELETAL AND CONNECTIVE TISSUE PAIN AND DISCOMFORT	肌肉骨骼和结缔组织的各种疼痛与不适	MUSCULOSKELETAL AND CONNECTIVE TISSUE DISORDERS NEC	肌肉骨骼和结缔组织疾病（不另分类）	MUSCULOSKELETAL AND CONNECTIVE TISSUE DISORDERS	各种肌肉骨骼及结缔组织疾病	148456253	REAC18Q3.txt
PAIN IN EXTREMITY	PAIN IN EXTREMITY	肢体疼痛	MUSCULOSKELETAL AND CONNECTIVE TISSUE PAIN AND DISCOMFORT	肌肉骨骼和结缔组织的各种疼痛与不适	MUSCULOSKELETAL AND CONNECTIVE TISSUE DISORDERS NEC	肌肉骨骼和结缔组织疾病（不另分类）	MUSCULOSKELETAL AND CONNECTIVE TISSUE DISORDERS	各种肌肉骨骼及结缔组织疾病	148456253	REAC18Q3.txt
DRUG INEFFECTIVE	DRUG INEFFECTIVE	药物无效	THERAPEUTIC AND NONTHERAPEUTIC RESPONSES	各种治疗和非治疗反应	THERAPEUTIC AND NONTHERAPEUTIC EFFECTS (EXCL TOXICITY)	治疗性及非治疗性反应类（不包括毒性）	GENERAL DISORDERS AND ADMINISTRATION SITE CONDITIONS	全身性疾病及给药部位各种反应	148715362	REAC18Q2.txt
HEADACHE	HEADACHE	头痛	HEADACHES NEC	各种头痛（不另分类）	HEADACHES	各类头痛	NERVOUS SYSTEM DISORDERS	各类神经系统疾病	148715362	REAC18Q2.txt
HYPERTENSION	HYPERTENSION	高血压	VASCULAR HYPERTENSIVE DISORDERS NEC	高血压类疾病（不另分类）	VASCULAR HYPERTENSIVE DISORDERS	血管性高血压疾病	VASCULAR DISORDERS	血管与淋巴管类疾病	148715362	REAC18Q2.txt
CONDITION AGGRAVATED	CONDITION AGGRAVATED	病情恶化	GENERAL SIGNS AND SYMPTOMS NEC	一般症状和体征（不另分类）	GENERAL SYSTEM DISORDERS NEC	全身系统疾病（不另分类）	GENERAL DISORDERS AND ADMINISTRATION SITE CONDITIONS	全身性疾病及给药部位各种反应	148980822	REAC18Q2.txt
IMMUNE THROMBOCYTOPENIA	IMMUNE THROMBOCYTOPENIA	免疫性血小板减少症	THROMBOCYTOPENIAS	各种血小板减少症	PLATELET DISORDERS	血小板类疾病	BLOOD AND LYMPHATIC SYSTEM DISORDERS	血液及淋巴系统疾病	148980822	REAC18Q2.txt
PLATELET COUNT ABNORMAL	PLATELET COUNT ABNORMAL	血小板计数异常	PLATELET ANALYSES	血小板分析	HAEMATOLOGY INVESTIGATIONS (INCL BLOOD GROUPS)	血液类检查（包括血型）	INVESTIGATIONS	各类检查	148980822	REAC18Q2.txt
GINGIVAL DISORDER	GINGIVAL DISORDER	牙龈疾病	GINGIVAL DISORDERS, SIGNS AND SYMPTOMS NEC	各种牙龈疾病、症状和体征（不另分类）	DENTAL AND GINGIVAL CONDITIONS	牙齿和牙龈类疾病	GASTROINTESTINAL DISORDERS	胃肠系统疾病	149018901	REAC18Q2.txt
MYALGIA	MYALGIA	肌痛	MUSCLE PAINS	肌肉疼痛	MUSCLE DISORDERS	肌肉类疾病	MUSCULOSKELETAL AND CONNECTIVE TISSUE DISORDERS	各种肌肉骨骼及结缔组织疾病	149018901	REAC18Q2.txt
OROPHARYNGEAL PAIN	OROPHARYNGEAL PAIN	口咽疼痛	UPPER RESPIRATORY TRACT SIGNS AND SYMPTOMS	上呼吸道症状和体征	RESPIRATORY TRACT SIGNS AND SYMPTOMS	呼吸道症状和体征	RESPIRATORY, THORACIC AND MEDIASTINAL DISORDERS	呼吸系统、胸及纵隔疾病	149018901	REAC18Q2.txt
CEREBROVASCULAR ACCIDENT	CEREBROVASCULAR ACCIDENT	脑血管意外	CENTRAL NERVOUS SYSTEM HAEMORRHAGES AND CEREBROVASCULAR ACCIDENTS	中枢神经系统出血和脑血管意外	CENTRAL NERVOUS SYSTEM VASCULAR DISORDERS	中枢神经系统血管疾病	NERVOUS SYSTEM DISORDERS	各类神经系统疾病	149186072	REAC19Q3.txt
HYPOACUSIS	HYPOACUSIS	听觉减退	HEARING LOSSES	各种听力丧失	HEARING DISORDERS	听力障碍类疾病	EAR AND LABYRINTH DISORDERS	耳及迷路类疾病	149186072	REAC19Q3.txt
MEMORY IMPAIRMENT	MEMORY IMPAIRMENT	记忆受损	MEMORY LOSS (EXCL DEMENTIA)	记忆力丧失（不包括痴呆）	MENTAL IMPAIRMENT DISORDERS	精神损害类疾病	NERVOUS SYSTEM DISORDERS	各类神经系统疾病	149186072	REAC19Q3.txt
POOR QUALITY PRODUCT ADMINISTERED	POOR QUALITY PRODUCT ADMINISTERED	给予了劣质产品	PRODUCT ADMINISTRATION ERRORS AND ISSUES	各种产品给用错误和问题	MEDICATION ERRORS AND OTHER PRODUCT USE ERRORS AND ISSUES	用药错误及其他产品使用错误和问题	INJURY, POISONING AND PROCEDURAL COMPLICATIONS	各类损伤、中毒及操作并发症	149186072	REAC19Q3.txt
PRODUCT CONTAINER SEAL ISSUE	PRODUCT CONTAINER SEAL ISSUE	产品容器密封问题	PRODUCT PACKAGING ISSUES	产品的各种包装问题	PRODUCT QUALITY, SUPPLY, DISTRIBUTION, MANUFACTURING AND QUALITY SYSTEM ISSUES	产品质量、供应、经销、生产和质量系统问题	PRODUCT ISSUES	产品问题	149186072	REAC19Q3.txt
DYSGEUSIA	DYSGEUSIA	味觉倒错	SENSORY ABNORMALITIES NEC	各种感觉异常（不另分类）	NEUROLOGICAL DISORDERS NEC	神经类疾病（不另分类）	NERVOUS SYSTEM DISORDERS	各类神经系统疾病	149583711	REAC18Q2.txt
ANXIETY	ANXIETY	焦虑	ANXIETY SYMPTOMS	焦虑症状	ANXIETY DISORDERS AND SYMPTOMS	焦虑症及症状	PSYCHIATRIC DISORDERS	精神病类	149639922	REAC18Q4.txt
INSOMNIA	INSOMNIA	失眠	DISTURBANCES IN INITIATING AND MAINTAINING SLEEP	入睡和睡眠障碍	SLEEP DISORDERS AND DISTURBANCES	睡眠异常和混乱	PSYCHIATRIC DISORDERS	精神病类	149639922	REAC18Q4.txt
NERVOUSNESS	NERVOUSNESS	神经紧张不安	ANXIETY SYMPTOMS	焦虑症状	ANXIETY DISORDERS AND SYMPTOMS	焦虑症及症状	PSYCHIATRIC DISORDERS	精神病类	149639922	REAC18Q4.txt
PSYCHOMOTOR HYPERACTIVITY	PSYCHOMOTOR HYPERACTIVITY	精神运动功能亢进	DYSKINESIAS AND MOVEMENT DISORDERS NEC	运动障碍和运动失调（不另分类）	MOVEMENT DISORDERS (INCL PARKINSONISM)	运动障碍类（包括帕金森病）	NERVOUS SYSTEM DISORDERS	各类神经系统疾病	149639922	REAC18Q4.txt
AGRANULOCYTOSIS	AGRANULOCYTOSIS	粒细胞缺乏症	NEUTROPENIAS	各种嗜中性白细胞减少症	WHITE BLOOD CELL DISORDERS	白血球类疾病	BLOOD AND LYMPHATIC SYSTEM DISORDERS	血液及淋巴系统疾病	149646151	REAC18Q2.txt
LUNG ABSCESS	LUNG ABSCESS	肺脓肿	LOWER RESPIRATORY TRACT AND LUNG INFECTIONS	下呼吸道和肺部感染	INFECTIONS - PATHOGEN UNSPECIFIED	感染 - 未指明病原	INFECTIONS AND INFESTATIONS	感染及侵染类疾病	149646151	REAC18Q2.txt
AGRANULOCYTOSIS	AGRANULOCYTOSIS	粒细胞缺乏症	NEUTROPENIAS	各种嗜中性白细胞减少症	WHITE BLOOD CELL DISORDERS	白血球类疾病	BLOOD AND LYMPHATIC SYSTEM DISORDERS	血液及淋巴系统疾病	149770181	REAC18Q2.txt
PNEUMONIA	PNEUMONIA	感染性肺炎	LOWER RESPIRATORY TRACT AND LUNG INFECTIONS	下呼吸道和肺部感染	INFECTIONS - PATHOGEN UNSPECIFIED	感染 - 未指明病原	INFECTIONS AND INFESTATIONS	感染及侵染类疾病	149770181	REAC18Q2.txt
ANAPLASTIC THYROID CANCER	ANAPLASTIC THYROID CANCER	间变性甲状腺癌	THYROID NEOPLASMS MALIGNANT	各种甲状腺恶性肿瘤	ENDOCRINE NEOPLASMS MALIGNANT AND UNSPECIFIED	内分泌恶性及性质不明的肿瘤	NEOPLASMS BENIGN, MALIGNANT AND UNSPECIFIED (INCL CYSTS AND POLYPS)	良性、恶性及性质不明的肿瘤（包括囊状和息肉状）	149859301	REAC18Q2.txt
DRUG INEFFECTIVE	DRUG INEFFECTIVE	药物无效	THERAPEUTIC AND NONTHERAPEUTIC RESPONSES	各种治疗和非治疗反应	THERAPEUTIC AND NONTHERAPEUTIC EFFECTS (EXCL TOXICITY)	治疗性及非治疗性反应类（不包括毒性）	GENERAL DISORDERS AND ADMINISTRATION SITE CONDITIONS	全身性疾病及给药部位各种反应	149859301	REAC18Q2.txt
ABDOMINAL PAIN UPPER	ABDOMINAL PAIN UPPER	上腹痛	GASTROINTESTINAL AND ABDOMINAL PAINS (EXCL ORAL AND THROAT)	胃肠道和腹部疼痛（不包括口腔和咽喉）	GASTROINTESTINAL SIGNS AND SYMPTOMS	胃肠道系统症状和体征	GASTROINTESTINAL DISORDERS	胃肠系统疾病	150010631	REAC18Q2.txt
AGRANULOCYTOSIS	AGRANULOCYTOSIS	粒细胞缺乏症	NEUTROPENIAS	各种嗜中性白细胞减少症	WHITE BLOOD CELL DISORDERS	白血球类疾病	BLOOD AND LYMPHATIC SYSTEM DISORDERS	血液及淋巴系统疾病	150010631	REAC18Q2.txt
LUNG ABSCESS	LUNG ABSCESS	肺脓肿	LOWER RESPIRATORY TRACT AND LUNG INFECTIONS	下呼吸道和肺部感染	INFECTIONS - PATHOGEN UNSPECIFIED	感染 - 未指明病原	INFECTIONS AND INFESTATIONS	感染及侵染类疾病	150010631	REAC18Q2.txt
NEUTROPENIA	NEUTROPENIA	中性粒细胞减少症	NEUTROPENIAS	各种嗜中性白细胞减少症	WHITE BLOOD CELL DISORDERS	白血球类疾病	BLOOD AND LYMPHATIC SYSTEM DISORDERS	血液及淋巴系统疾病	150010631	REAC18Q2.txt
PNEUMONIA	PNEUMONIA	感染性肺炎	LOWER RESPIRATORY TRACT AND LUNG INFECTIONS	下呼吸道和肺部感染	INFECTIONS - PATHOGEN UNSPECIFIED	感染 - 未指明病原	INFECTIONS AND INFESTATIONS	感染及侵染类疾病	150010631	REAC18Q2.txt
ARTHROPOD BITE	ARTHROPOD BITE	节肢动物咬伤	NON-SITE SPECIFIC INJURIES NEC	部位不确定的各种损伤（不另分类）	INJURIES NEC	各种损伤（不另分类）	INJURY, POISONING AND PROCEDURAL COMPLICATIONS	各类损伤、中毒及操作并发症	150590311	REAC18Q2.txt
FOOD ALLERGY	FOOD ALLERGY	食物过敏	ALLERGIES TO FOODS, FOOD ADDITIVES, DRUGS AND OTHER CHEMICALS	对食物、食物添加剂、药物和其他化学物的过敏	ALLERGIC CONDITIONS	过敏类反应	IMMUNE SYSTEM DISORDERS	免疫系统疾病	150590311	REAC18Q2.txt
PAIN	PAIN	疼痛	PAIN AND DISCOMFORT NEC	疼痛和不适（不另分类）	GENERAL SYSTEM DISORDERS NEC	全身系统疾病（不另分类）	GENERAL DISORDERS AND ADMINISTRATION SITE CONDITIONS	全身性疾病及给药部位各种反应	150590311	REAC18Q2.txt
UNEVALUABLE EVENT	UNEVALUABLE EVENT	无法评估的事件	GENERAL SIGNS AND SYMPTOMS NEC	一般症状和体征（不另分类）	GENERAL SYSTEM DISORDERS NEC	全身系统疾病（不另分类）	GENERAL DISORDERS AND ADMINISTRATION SITE CONDITIONS	全身性疾病及给药部位各种反应	150590311	REAC18Q2.txt
ANTI-NEUTROPHIL CYTOPLASMIC ANTIBODY POSITIVE VASCULITIS	ANTI-NEUTROPHIL CYTOPLASMIC ANTIBODY POSITIVE VASCULITIS	抗中性粒细胞胞浆抗体阳性血管炎	VASCULITIDES	脉管炎症	IMMUNE DISORDERS NEC	免疫类疾病（不另分类）	IMMUNE SYSTEM DISORDERS	免疫系统疾病	150893971	REAC18Q2.txt
RETINAL VASCULITIS	RETINAL VASCULITIS	视网膜血管炎	RETINAL, CHOROID AND VITREOUS INFECTIONS AND INFLAMMATIONS	视网膜、脉络膜和玻璃体感染和炎症	OCULAR INFECTIONS, IRRITATIONS AND INFLAMMATIONS	眼部感染、刺激及炎症	EYE DISORDERS	眼器官疾病	150893971	REAC18Q2.txt
BLINDNESS	BLINDNESS	失明	VISUAL IMPAIRMENT AND BLINDNESS (EXCL COLOUR BLINDNESS)	视觉损害和失明（色盲除外）	VISION DISORDERS	各种视觉障碍	EYE DISORDERS	眼器官疾病	151111661	REAC18Q3.txt
HYPOKINESIA	HYPOKINESIA	运动机能减退	DYSKINESIAS AND MOVEMENT DISORDERS NEC	运动障碍和运动失调（不另分类）	MOVEMENT DISORDERS (INCL PARKINSONISM)	运动障碍类（包括帕金森病）	NERVOUS SYSTEM DISORDERS	各类神经系统疾病	151111661	REAC18Q3.txt
NEUROPATHY PERIPHERAL	NEUROPATHY PERIPHERAL	周围神经病	PERIPHERAL NEUROPATHIES NEC	各种周围神经疾病（不另分类）	PERIPHERAL NEUROPATHIES	外周神经类疾病	NERVOUS SYSTEM DISORDERS	各类神经系统疾病	151111661	REAC18Q3.txt
PAPILLOEDEMA	PAPILLOEDEMA	视神经乳头水肿	OPTIC DISC ABNORMALITIES NEC	视盘异常（不另分类）	OCULAR STRUCTURAL CHANGE, DEPOSIT AND DEGENERATION NEC	眼结构改变、沉积及变性（不另分类）	EYE DISORDERS	眼器官疾病	151111661	REAC18Q3.txt
RETINAL VASCULITIS	RETINAL VASCULITIS	视网膜血管炎	RETINAL, CHOROID AND VITREOUS INFECTIONS AND INFLAMMATIONS	视网膜、脉络膜和玻璃体感染和炎症	OCULAR INFECTIONS, IRRITATIONS AND INFLAMMATIONS	眼部感染、刺激及炎症	EYE DISORDERS	眼器官疾病	151111661	REAC18Q3.txt
VASCULITIS NECROTISING	VASCULITIS NECROTISING	坏死性血管炎	VASCULITIDES NEC	各种血管炎（不另分类）	VASCULAR INFECTIONS AND INFLAMMATIONS	血管感染和炎症类疾病	VASCULAR DISORDERS	血管与淋巴管类疾病	151111661	REAC18Q3.txt
AGRANULOCYTOSIS	AGRANULOCYTOSIS	粒细胞缺乏症	NEUTROPENIAS	各种嗜中性白细胞减少症	WHITE BLOOD CELL DISORDERS	白血球类疾病	BLOOD AND LYMPHATIC SYSTEM DISORDERS	血液及淋巴系统疾病	151214831	REAC18Q3.txt
INFECTION	INFECTION	感染	INFECTIONS NEC	各种感染（不另分类）	INFECTIONS - PATHOGEN UNSPECIFIED	感染 - 未指明病原	INFECTIONS AND INFESTATIONS	感染及侵染类疾病	151214831	REAC18Q3.txt
PYREXIA	PYREXIA	发热	FEBRILE DISORDERS	发热疾病	BODY TEMPERATURE CONDITIONS	体温状况类	GENERAL DISORDERS AND ADMINISTRATION SITE CONDITIONS	全身性疾病及给药部位各种反应	151214831	REAC18Q3.txt
ANTI-NEUTROPHIL CYTOPLASMIC ANTIBODY POSITIVE VASCULITIS	ANTI-NEUTROPHIL CYTOPLASMIC ANTIBODY POSITIVE VASCULITIS	抗中性粒细胞胞浆抗体阳性血管炎	VASCULITIDES	脉管炎症	IMMUNE DISORDERS NEC	免疫类疾病（不另分类）	IMMUNE SYSTEM DISORDERS	免疫系统疾病	151235712	REAC19Q1.txt
BLINDNESS UNILATERAL	BLINDNESS UNILATERAL	单侧盲	VISUAL IMPAIRMENT AND BLINDNESS (EXCL COLOUR BLINDNESS)	视觉损害和失明（色盲除外）	VISION DISORDERS	各种视觉障碍	EYE DISORDERS	眼器官疾病	151235712	REAC19Q1.txt
RETINAL VASCULITIS	RETINAL VASCULITIS	视网膜血管炎	RETINAL, CHOROID AND VITREOUS INFECTIONS AND INFLAMMATIONS	视网膜、脉络膜和玻璃体感染和炎症	OCULAR INFECTIONS, IRRITATIONS AND INFLAMMATIONS	眼部感染、刺激及炎症	EYE DISORDERS	眼器官疾病	151235712	REAC19Q1.txt
HYPERSENSITIVITY VASCULITIS	HYPERSENSITIVITY VASCULITIS	高敏性血管炎	SKIN VASCULITIDES	皮肤脉管炎	SKIN VASCULAR ABNORMALITIES	皮肤血管异常	SKIN AND SUBCUTANEOUS TISSUE DISORDERS	皮肤及皮下组织类疾病	151714434	REAC19Q4.txt
HEPATITIS CHOLESTATIC	HEPATITIS CHOLESTATIC	胆汁淤积性肝炎	CHOLESTASIS AND JAUNDICE	胆汁淤积和黄疸类病症	HEPATIC AND HEPATOBILIARY DISORDERS	肝脏及肝胆类疾病	HEPATOBILIARY DISORDERS	肝胆系统疾病	151714562	REAC18Q3.txt
ANTI-NEUTROPHIL CYTOPLASMIC ANTIBODY POSITIVE VASCULITIS	ANTI-NEUTROPHIL CYTOPLASMIC ANTIBODY POSITIVE VASCULITIS	抗中性粒细胞胞浆抗体阳性血管炎	VASCULITIDES	脉管炎症	IMMUNE DISORDERS NEC	免疫类疾病（不另分类）	IMMUNE SYSTEM DISORDERS	免疫系统疾病	151731411	REAC18Q3.txt
RETINAL VASCULITIS	RETINAL VASCULITIS	视网膜血管炎	RETINAL, CHOROID AND VITREOUS INFECTIONS AND INFLAMMATIONS	视网膜、脉络膜和玻璃体感染和炎症	OCULAR INFECTIONS, IRRITATIONS AND INFLAMMATIONS	眼部感染、刺激及炎症	EYE DISORDERS	眼器官疾病	151731411	REAC18Q3.txt
HYPERSENSITIVITY VASCULITIS	HYPERSENSITIVITY VASCULITIS	高敏性血管炎	SKIN VASCULITIDES	皮肤脉管炎	SKIN VASCULAR ABNORMALITIES	皮肤血管异常	SKIN AND SUBCUTANEOUS TISSUE DISORDERS	皮肤及皮下组织类疾病	151828121	REAC18Q3.txt
PLEURAL EFFUSION	PLEURAL EFFUSION	胸腔积液	PNEUMOTHORAX AND PLEURAL EFFUSIONS NEC	气胸和胸腔积液 （不另分类）	PLEURAL DISORDERS	胸膜类疾病	RESPIRATORY, THORACIC AND MEDIASTINAL DISORDERS	呼吸系统、胸及纵隔疾病	151828121	REAC18Q3.txt
PURPURA	PURPURA	紫癜	PURPURA AND RELATED CONDITIONS	紫癜和相关病症	SKIN VASCULAR ABNORMALITIES	皮肤血管异常	SKIN AND SUBCUTANEOUS TISSUE DISORDERS	皮肤及皮下组织类疾病	151828121	REAC18Q3.txt
ARTHRALGIA	ARTHRALGIA	关节痛	JOINT RELATED SIGNS AND SYMPTOMS	关节相关症状和体征	JOINT DISORDERS	关节类疾病	MUSCULOSKELETAL AND CONNECTIVE TISSUE DISORDERS	各种肌肉骨骼及结缔组织疾病	151833471	REAC18Q3.txt
PAIN IN EXTREMITY	PAIN IN EXTREMITY	肢体疼痛	MUSCULOSKELETAL AND CONNECTIVE TISSUE PAIN AND DISCOMFORT	肌肉骨骼和结缔组织的各种疼痛与不适	MUSCULOSKELETAL AND CONNECTIVE TISSUE DISORDERS NEC	肌肉骨骼和结缔组织疾病（不另分类）	MUSCULOSKELETAL AND CONNECTIVE TISSUE DISORDERS	各种肌肉骨骼及结缔组织疾病	151833471	REAC18Q3.txt
SKIN EXFOLIATION	SKIN EXFOLIATION	皮肤剥脱	EXFOLIATIVE CONDITIONS	表皮脱落状况	EPIDERMAL AND DERMAL CONDITIONS	表皮及真皮状况	SKIN AND SUBCUTANEOUS TISSUE DISORDERS	皮肤及皮下组织类疾病	151833471	REAC18Q3.txt
TREMOR	TREMOR	震颤	TREMOR (EXCL CONGENITAL)	各种颤抖（不包括先天性）	MOVEMENT DISORDERS (INCL PARKINSONISM)	运动障碍类（包括帕金森病）	NERVOUS SYSTEM DISORDERS	各类神经系统疾病	151833471	REAC18Q3.txt
HYPERSENSITIVITY VASCULITIS	HYPERSENSITIVITY VASCULITIS	高敏性血管炎	SKIN VASCULITIDES	皮肤脉管炎	SKIN VASCULAR ABNORMALITIES	皮肤血管异常	SKIN AND SUBCUTANEOUS TISSUE DISORDERS	皮肤及皮下组织类疾病	152277242	REAC19Q4.txt
HYPERSENSITIVITY VASCULITIS	HYPERSENSITIVITY VASCULITIS	高敏性血管炎	SKIN VASCULITIDES	皮肤脉管炎	SKIN VASCULAR ABNORMALITIES	皮肤血管异常	SKIN AND SUBCUTANEOUS TISSUE DISORDERS	皮肤及皮下组织类疾病	152284701	REAC18Q3.txt
PLEURAL EFFUSION	PLEURAL EFFUSION	胸腔积液	PNEUMOTHORAX AND PLEURAL EFFUSIONS NEC	气胸和胸腔积液 （不另分类）	PLEURAL DISORDERS	胸膜类疾病	RESPIRATORY, THORACIC AND MEDIASTINAL DISORDERS	呼吸系统、胸及纵隔疾病	152284701	REAC18Q3.txt
HYPERSENSITIVITY VASCULITIS	HYPERSENSITIVITY VASCULITIS	高敏性血管炎	SKIN VASCULITIDES	皮肤脉管炎	SKIN VASCULAR ABNORMALITIES	皮肤血管异常	SKIN AND SUBCUTANEOUS TISSUE DISORDERS	皮肤及皮下组织类疾病	152296052	REAC19Q1.txt
PLEURAL EFFUSION	PLEURAL EFFUSION	胸腔积液	PNEUMOTHORAX AND PLEURAL EFFUSIONS NEC	气胸和胸腔积液 （不另分类）	PLEURAL DISORDERS	胸膜类疾病	RESPIRATORY, THORACIC AND MEDIASTINAL DISORDERS	呼吸系统、胸及纵隔疾病	152296052	REAC19Q1.txt
HYPERSENSITIVITY VASCULITIS	HYPERSENSITIVITY VASCULITIS	高敏性血管炎	SKIN VASCULITIDES	皮肤脉管炎	SKIN VASCULAR ABNORMALITIES	皮肤血管异常	SKIN AND SUBCUTANEOUS TISSUE DISORDERS	皮肤及皮下组织类疾病	152302633	REAC19Q4.txt
DRUG INEFFECTIVE	DRUG INEFFECTIVE	药物无效	THERAPEUTIC AND NONTHERAPEUTIC RESPONSES	各种治疗和非治疗反应	THERAPEUTIC AND NONTHERAPEUTIC EFFECTS (EXCL TOXICITY)	治疗性及非治疗性反应类（不包括毒性）	GENERAL DISORDERS AND ADMINISTRATION SITE CONDITIONS	全身性疾病及给药部位各种反应	152304492	REAC19Q1.txt
HEPATITIS CHOLESTATIC	HEPATITIS CHOLESTATIC	胆汁淤积性肝炎	CHOLESTASIS AND JAUNDICE	胆汁淤积和黄疸类病症	HEPATIC AND HEPATOBILIARY DISORDERS	肝脏及肝胆类疾病	HEPATOBILIARY DISORDERS	肝胆系统疾病	152304492	REAC19Q1.txt
THERAPEUTIC RESPONSE DECREASED	THERAPEUTIC RESPONSE DECREASED	治疗反应减弱	THERAPEUTIC AND NONTHERAPEUTIC RESPONSES	各种治疗和非治疗反应	THERAPEUTIC AND NONTHERAPEUTIC EFFECTS (EXCL TOXICITY)	治疗性及非治疗性反应类（不包括毒性）	GENERAL DISORDERS AND ADMINISTRATION SITE CONDITIONS	全身性疾病及给药部位各种反应	152356091	REAC18Q3.txt
DIZZINESS	DIZZINESS	头晕	NEUROLOGICAL SIGNS AND SYMPTOMS NEC	神经学症状和体征（不另分类）	NEUROLOGICAL DISORDERS NEC	神经类疾病（不另分类）	NERVOUS SYSTEM DISORDERS	各类神经系统疾病	152408811	REAC18Q3.txt
HEADACHE	HEADACHE	头痛	HEADACHES NEC	各种头痛（不另分类）	HEADACHES	各类头痛	NERVOUS SYSTEM DISORDERS	各类神经系统疾病	152408811	REAC18Q3.txt
THERAPY CESSATION	THERAPY CESSATION	治疗终止	THERAPEUTIC PROCEDURES NEC	治疗类操作（不另分类）	THERAPEUTIC PROCEDURES AND SUPPORTIVE CARE NEC	治疗类操作和支持性护理（不另分类）	SURGICAL AND MEDICAL PROCEDURES	各种手术及医疗操作	152408811	REAC18Q3.txt
ACUTE RESPIRATORY FAILURE	ACUTE RESPIRATORY FAILURE	急性呼吸衰竭	RESPIRATORY FAILURES (EXCL NEONATAL)	各种呼吸衰竭（不包括新生儿）	RESPIRATORY DISORDERS NEC	呼吸系统疾病（不另分类）	RESPIRATORY, THORACIC AND MEDIASTINAL DISORDERS	呼吸系统、胸及纵隔疾病	152510781	REAC18Q3.txt
LUNG INFILTRATION	LUNG INFILTRATION	肺浸润	PARENCHYMAL LUNG DISORDERS NEC	实质性肺疾病（不另分类）	LOWER RESPIRATORY TRACT DISORDERS (EXCL OBSTRUCTION AND INFECTION)	下呼吸道疾病（阻塞和感染除外）	RESPIRATORY, THORACIC AND MEDIASTINAL DISORDERS	呼吸系统、胸及纵隔疾病	152510781	REAC18Q3.txt
PULMONARY ALVEOLAR HAEMORRHAGE	PULMONARY ALVEOLAR HAEMORRHAGE	肺泡出血	PARENCHYMAL LUNG DISORDERS NEC	实质性肺疾病（不另分类）	LOWER RESPIRATORY TRACT DISORDERS (EXCL OBSTRUCTION AND INFECTION)	下呼吸道疾病（阻塞和感染除外）	RESPIRATORY, THORACIC AND MEDIASTINAL DISORDERS	呼吸系统、胸及纵隔疾病	152510781	REAC18Q3.txt
HYPERSENSITIVITY VASCULITIS	HYPERSENSITIVITY VASCULITIS	高敏性血管炎	SKIN VASCULITIDES	皮肤脉管炎	SKIN VASCULAR ABNORMALITIES	皮肤血管异常	SKIN AND SUBCUTANEOUS TISSUE DISORDERS	皮肤及皮下组织类疾病	152510811	REAC18Q3.txt
PLEURAL EFFUSION	PLEURAL EFFUSION	胸腔积液	PNEUMOTHORAX AND PLEURAL EFFUSIONS NEC	气胸和胸腔积液 （不另分类）	PLEURAL DISORDERS	胸膜类疾病	RESPIRATORY, THORACIC AND MEDIASTINAL DISORDERS	呼吸系统、胸及纵隔疾病	152510811	REAC18Q3.txt
AGRANULOCYTOSIS	AGRANULOCYTOSIS	粒细胞缺乏症	NEUTROPENIAS	各种嗜中性白细胞减少症	WHITE BLOOD CELL DISORDERS	白血球类疾病	BLOOD AND LYMPHATIC SYSTEM DISORDERS	血液及淋巴系统疾病	152588121	REAC18Q3.txt
TREATMENT NONCOMPLIANCE	TREATMENT NONCOMPLIANCE	治疗不服从	THERAPEUTIC AND NONTHERAPEUTIC RESPONSES	各种治疗和非治疗反应	THERAPEUTIC AND NONTHERAPEUTIC EFFECTS (EXCL TOXICITY)	治疗性及非治疗性反应类（不包括毒性）	GENERAL DISORDERS AND ADMINISTRATION SITE CONDITIONS	全身性疾病及给药部位各种反应	152588121	REAC18Q3.txt
PARALYSIS	PARALYSIS	瘫痪	PARALYSIS AND PARESIS (EXCL CRANIAL NERVE)	瘫痪和轻瘫（不包括颅神经）	MOVEMENT DISORDERS (INCL PARKINSONISM)	运动障碍类（包括帕金森病）	NERVOUS SYSTEM DISORDERS	各类神经系统疾病	152596401	REAC18Q3.txt
ABDOMINAL PAIN UPPER	ABDOMINAL PAIN UPPER	上腹痛	GASTROINTESTINAL AND ABDOMINAL PAINS (EXCL ORAL AND THROAT)	胃肠道和腹部疼痛（不包括口腔和咽喉）	GASTROINTESTINAL SIGNS AND SYMPTOMS	胃肠道系统症状和体征	GASTROINTESTINAL DISORDERS	胃肠系统疾病	152796922	REAC18Q3.txt
ASTIGMATISM	ASTIGMATISM	散光	REFRACTIVE AND ACCOMMODATIVE DISORDERS	折射和适应能力异常	VISION DISORDERS	各种视觉障碍	EYE DISORDERS	眼器官疾病	152796922	REAC18Q3.txt
DRUG INEFFECTIVE	DRUG INEFFECTIVE	药物无效	THERAPEUTIC AND NONTHERAPEUTIC RESPONSES	各种治疗和非治疗反应	THERAPEUTIC AND NONTHERAPEUTIC EFFECTS (EXCL TOXICITY)	治疗性及非治疗性反应类（不包括毒性）	GENERAL DISORDERS AND ADMINISTRATION SITE CONDITIONS	全身性疾病及给药部位各种反应	152796922	REAC18Q3.txt
FEEDING DISORDER	FEEDING DISORDER	喂养障碍	GENERAL NUTRITIONAL DISORDERS NEC	一般性营养障碍（不另分类）	APPETITE AND GENERAL NUTRITIONAL DISORDERS	食欲及一般性营养障碍	METABOLISM AND NUTRITION DISORDERS	代谢及营养类疾病	152796922	REAC18Q3.txt
GASTROINTESTINAL DISORDER	GASTROINTESTINAL DISORDER	胃肠疾病	GASTROINTESTINAL DISORDERS NEC	各种胃肠疾病（不另分类）	GASTROINTESTINAL CONDITIONS NEC	胃肠类疾病（不另分类）	GASTROINTESTINAL DISORDERS	胃肠系统疾病	152796922	REAC18Q3.txt
POTENTIATING DRUG INTERACTION	POTENTIATING DRUG INTERACTION	协同性药物相互作用	INTERACTIONS	各种相互作用	THERAPEUTIC AND NONTHERAPEUTIC EFFECTS (EXCL TOXICITY)	治疗性及非治疗性反应类（不包括毒性）	GENERAL DISORDERS AND ADMINISTRATION SITE CONDITIONS	全身性疾病及给药部位各种反应	152796922	REAC18Q3.txt
VISUAL IMPAIRMENT	VISUAL IMPAIRMENT	视觉损害	VISUAL IMPAIRMENT AND BLINDNESS (EXCL COLOUR BLINDNESS)	视觉损害和失明（色盲除外）	VISION DISORDERS	各种视觉障碍	EYE DISORDERS	眼器官疾病	152796922	REAC18Q3.txt
WEIGHT INCREASED	WEIGHT INCREASED	体重增加	PHYSICAL EXAMINATION PROCEDURES AND ORGAN SYSTEM STATUS	体检步骤和器官系统状态	PHYSICAL EXAMINATION AND ORGAN SYSTEM STATUS TOPICS	体检和器官系统状态主题	INVESTIGATIONS	各类检查	152796922	REAC18Q3.txt
FEBRILE NEUTROPENIA	FEBRILE NEUTROPENIA	发热性中性粒细胞减少症	NEUTROPENIAS	各种嗜中性白细胞减少症	WHITE BLOOD CELL DISORDERS	白血球类疾病	BLOOD AND LYMPHATIC SYSTEM DISORDERS	血液及淋巴系统疾病	152805171	REAC18Q3.txt
DRUG INEFFECTIVE	DRUG INEFFECTIVE	药物无效	THERAPEUTIC AND NONTHERAPEUTIC RESPONSES	各种治疗和非治疗反应	THERAPEUTIC AND NONTHERAPEUTIC EFFECTS (EXCL TOXICITY)	治疗性及非治疗性反应类（不包括毒性）	GENERAL DISORDERS AND ADMINISTRATION SITE CONDITIONS	全身性疾病及给药部位各种反应	152829552	REAC19Q2.txt
EXPOSURE DURING PREGNANCY	EXPOSURE DURING PREGNANCY	妊娠过程中暴露	EXPOSURES ASSOCIATED WITH PREGNANCY, DELIVERY AND LACTATION	与妊娠、分娩和泌乳有关的暴露	EXPOSURES, CHEMICAL INJURIES AND POISONING	暴露、化学伤和中毒	INJURY, POISONING AND PROCEDURAL COMPLICATIONS	各类损伤、中毒及操作并发症	152829552	REAC19Q2.txt
PERIPHERAL SWELLING	PERIPHERAL SWELLING	外周肿胀	GENERAL SIGNS AND SYMPTOMS NEC	一般症状和体征（不另分类）	GENERAL SYSTEM DISORDERS NEC	全身系统疾病（不另分类）	GENERAL DISORDERS AND ADMINISTRATION SITE CONDITIONS	全身性疾病及给药部位各种反应	153001852	REAC18Q3.txt
SWELLING FACE	SWELLING FACE	面肿	GENERAL SIGNS AND SYMPTOMS NEC	一般症状和体征（不另分类）	GENERAL SYSTEM DISORDERS NEC	全身系统疾病（不另分类）	GENERAL DISORDERS AND ADMINISTRATION SITE CONDITIONS	全身性疾病及给药部位各种反应	153001852	REAC18Q3.txt
HEPATIC ENZYME INCREASED	HEPATIC ENZYME INCREASED	肝酶升高	HEPATOBILIARY FUNCTION DIAGNOSTIC PROCEDURES	肝胆功能诊断性操作	HEPATOBILIARY INVESTIGATIONS	肝胆系统检查	INVESTIGATIONS	各类检查	153339291	REAC18Q3.txt
ACUTE KIDNEY INJURY	ACUTE KIDNEY INJURY	急性肾损伤	RENAL FAILURE AND IMPAIRMENT	肾衰和肾损害	RENAL DISORDERS (EXCL NEPHROPATHIES)	肾脏各种异常（不包括肾病）	RENAL AND URINARY DISORDERS	肾脏及泌尿系统疾病	153414962	REAC19Q2.txt
PRODUCT TASTE ABNORMAL	PRODUCT TASTE ABNORMAL	产品味道异常	PRODUCT PHYSICAL ISSUES	产品的各种物理问题	PRODUCT QUALITY, SUPPLY, DISTRIBUTION, MANUFACTURING AND QUALITY SYSTEM ISSUES	产品质量、供应、经销、生产和质量系统问题	PRODUCT ISSUES	产品问题	153742252	REAC18Q3.txt
ACUTE KIDNEY INJURY	ACUTE KIDNEY INJURY	急性肾损伤	RENAL FAILURE AND IMPAIRMENT	肾衰和肾损害	RENAL DISORDERS (EXCL NEPHROPATHIES)	肾脏各种异常（不包括肾病）	RENAL AND URINARY DISORDERS	肾脏及泌尿系统疾病	153917972	REAC20Q1.txt
ANTI-NEUTROPHIL CYTOPLASMIC ANTIBODY POSITIVE VASCULITIS	ANTI-NEUTROPHIL CYTOPLASMIC ANTIBODY POSITIVE VASCULITIS	抗中性粒细胞胞浆抗体阳性血管炎	VASCULITIDES	脉管炎症	IMMUNE DISORDERS NEC	免疫类疾病（不另分类）	IMMUNE SYSTEM DISORDERS	免疫系统疾病	154134191	REAC18Q3.txt
ANTIPHOSPHOLIPID SYNDROME	ANTIPHOSPHOLIPID SYNDROME	抗磷脂综合征	COAGULOPATHIES	各种凝血功能障碍	COAGULOPATHIES AND BLEEDING DIATHESES (EXCL THROMBOCYTOPENIC)	凝血功能障碍和易出血类疾病（血小板减少症除外）	BLOOD AND LYMPHATIC SYSTEM DISORDERS	血液及淋巴系统疾病	154134191	REAC18Q3.txt
GLOMERULONEPHRITIS RAPIDLY PROGRESSIVE	GLOMERULONEPHRITIS RAPIDLY PROGRESSIVE	急进性肾小球肾炎	GLOMERULONEPHRITIS AND NEPHROTIC SYNDROME	肾小球肾炎和肾病综合征	NEPHROPATHIES	肾脏类病	RENAL AND URINARY DISORDERS	肾脏及泌尿系统疾病	154134191	REAC18Q3.txt
ELECTROCARDIOGRAM QRS COMPLEX ABNORMAL	ELECTROCARDIOGRAM QRS COMPLEX ABNORMAL	心电图 QRS 波群异常	ECG INVESTIGATIONS	各种心电图检查	CARDIAC AND VASCULAR INVESTIGATIONS (EXCL ENZYME TESTS)	心血管检查（不包括酶检测）	INVESTIGATIONS	各类检查	154848061	REAC18Q4.txt
METABOLIC ALKALOSIS	METABOLIC ALKALOSIS	代谢性碱中毒	METABOLIC ALKALOSES	各种代谢性碱中毒	ACID-BASE DISORDERS	酸碱平衡紊乱	METABOLISM AND NUTRITION DISORDERS	代谢及营养类疾病	154848061	REAC18Q4.txt
PERICARDIAL EFFUSION	PERICARDIAL EFFUSION	心包积液	PERICARDIAL DISORDERS NEC	各种心包异常（不另分类）	PERICARDIAL DISORDERS	心包类疾病	CARDIAC DISORDERS	心脏器官疾病	154848061	REAC18Q4.txt
PLEURAL EFFUSION	PLEURAL EFFUSION	胸腔积液	PNEUMOTHORAX AND PLEURAL EFFUSIONS NEC	气胸和胸腔积液 （不另分类）	PLEURAL DISORDERS	胸膜类疾病	RESPIRATORY, THORACIC AND MEDIASTINAL DISORDERS	呼吸系统、胸及纵隔疾病	154848061	REAC18Q4.txt
CENTRAL HYPOTHYROIDISM	CENTRAL HYPOTHYROIDISM	中枢性甲状腺功能减退	THYROID HYPOFUNCTION DISORDERS	各种甲状腺机能减退疾病	THYROID GLAND DISORDERS	甲状腺类疾病	ENDOCRINE DISORDERS	内分泌系统疾病	154848061	REAC18Q4.txt
FEELING JITTERY	FEELING JITTERY	紧张不安	FEELINGS AND SENSATIONS NEC	各种感受与感觉（不另分类）	GENERAL SYSTEM DISORDERS NEC	全身系统疾病（不另分类）	GENERAL DISORDERS AND ADMINISTRATION SITE CONDITIONS	全身性疾病及给药部位各种反应	154937841	REAC18Q4.txt
NAUSEA	NAUSEA	恶心	NAUSEA AND VOMITING SYMPTOMS	恶心和呕吐症状	GASTROINTESTINAL SIGNS AND SYMPTOMS	胃肠道系统症状和体征	GASTROINTESTINAL DISORDERS	胃肠系统疾病	154937841	REAC18Q4.txt
HYPERTHYROIDISM	HYPERTHYROIDISM	甲状腺功能亢进症	THYROID HYPERFUNCTION DISORDERS	各种甲状腺机能亢进疾病	THYROID GLAND DISORDERS	甲状腺类疾病	ENDOCRINE DISORDERS	内分泌系统疾病	154991081	REAC18Q4.txt
NEUTROPENIA	NEUTROPENIA	中性粒细胞减少症	NEUTROPENIAS	各种嗜中性白细胞减少症	WHITE BLOOD CELL DISORDERS	白血球类疾病	BLOOD AND LYMPHATIC SYSTEM DISORDERS	血液及淋巴系统疾病	154991081	REAC18Q4.txt
PYREXIA	PYREXIA	发热	FEBRILE DISORDERS	发热疾病	BODY TEMPERATURE CONDITIONS	体温状况类	GENERAL DISORDERS AND ADMINISTRATION SITE CONDITIONS	全身性疾病及给药部位各种反应	154991081	REAC18Q4.txt
SEPSIS	SEPSIS	脓毒症	SEPSIS, BACTERAEMIA, VIRAEMIA AND FUNGAEMIA NEC	脓毒症、菌血症、病毒血症和真菌血症（不另分类）	INFECTIONS - PATHOGEN UNSPECIFIED	感染 - 未指明病原	INFECTIONS AND INFESTATIONS	感染及侵染类疾病	154991081	REAC18Q4.txt
TYPE 1 DIABETES MELLITUS	TYPE 1 DIABETES MELLITUS	1 型糖尿病	DIABETES MELLITUS (INCL SUBTYPES)	各种糖尿病（包括亚型）	GLUCOSE METABOLISM DISORDERS (INCL DIABETES MELLITUS)	葡萄糖代谢疾病（包括糖尿病）	METABOLISM AND NUTRITION DISORDERS	代谢及营养类疾病	155004251	REAC18Q4.txt
VASCULITIS	VASCULITIS	血管炎	VASCULITIDES NEC	各种血管炎（不另分类）	VASCULAR INFECTIONS AND INFLAMMATIONS	血管感染和炎症类疾病	VASCULAR DISORDERS	血管与淋巴管类疾病	155060822	REAC18Q4.txt
ANXIETY	ANXIETY	焦虑	ANXIETY SYMPTOMS	焦虑症状	ANXIETY DISORDERS AND SYMPTOMS	焦虑症及症状	PSYCHIATRIC DISORDERS	精神病类	155078812	REAC18Q4.txt
DRUG INEFFECTIVE	DRUG INEFFECTIVE	药物无效	THERAPEUTIC AND NONTHERAPEUTIC RESPONSES	各种治疗和非治疗反应	THERAPEUTIC AND NONTHERAPEUTIC EFFECTS (EXCL TOXICITY)	治疗性及非治疗性反应类（不包括毒性）	GENERAL DISORDERS AND ADMINISTRATION SITE CONDITIONS	全身性疾病及给药部位各种反应	155078812	REAC18Q4.txt
FEELING HOT	FEELING HOT	感觉热	FEELINGS AND SENSATIONS NEC	各种感受与感觉（不另分类）	GENERAL SYSTEM DISORDERS NEC	全身系统疾病（不另分类）	GENERAL DISORDERS AND ADMINISTRATION SITE CONDITIONS	全身性疾病及给药部位各种反应	155078812	REAC18Q4.txt
FREQUENT BOWEL MOVEMENTS	FREQUENT BOWEL MOVEMENTS	排便频率增加	GASTROINTESTINAL SPASTIC AND HYPERMOTILITY DISORDERS	各种胃肠道痉挛和蠕动过强性疾病	GASTROINTESTINAL MOTILITY AND DEFAECATION CONDITIONS	胃肠运动及排便状况	GASTROINTESTINAL DISORDERS	胃肠系统疾病	155078812	REAC18Q4.txt
HEART RATE INCREASED	HEART RATE INCREASED	心率升高	HEART RATE AND PULSE INVESTIGATIONS	心率和脉搏检查	CARDIAC AND VASCULAR INVESTIGATIONS (EXCL ENZYME TESTS)	心血管检查（不包括酶检测）	INVESTIGATIONS	各类检查	155078812	REAC18Q4.txt
HYPERHIDROSIS	HYPERHIDROSIS	多汗	APOCRINE AND ECCRINE GLAND DISORDERS	顶浆分泌腺和小汗腺疾病	SKIN APPENDAGE CONDITIONS	皮肤附属物各种状况	SKIN AND SUBCUTANEOUS TISSUE DISORDERS	皮肤及皮下组织类疾病	155078812	REAC18Q4.txt
INSOMNIA	INSOMNIA	失眠	DISTURBANCES IN INITIATING AND MAINTAINING SLEEP	入睡和睡眠障碍	SLEEP DISORDERS AND DISTURBANCES	睡眠异常和混乱	PSYCHIATRIC DISORDERS	精神病类	155078812	REAC18Q4.txt
WEIGHT DECREASED	WEIGHT DECREASED	体重降低	PHYSICAL EXAMINATION PROCEDURES AND ORGAN SYSTEM STATUS	体检步骤和器官系统状态	PHYSICAL EXAMINATION AND ORGAN SYSTEM STATUS TOPICS	体检和器官系统状态主题	INVESTIGATIONS	各类检查	155078812	REAC18Q4.txt
ATELECTASIS	ATELECTASIS	肺不张	PARENCHYMAL LUNG DISORDERS NEC	实质性肺疾病（不另分类）	LOWER RESPIRATORY TRACT DISORDERS (EXCL OBSTRUCTION AND INFECTION)	下呼吸道疾病（阻塞和感染除外）	RESPIRATORY, THORACIC AND MEDIASTINAL DISORDERS	呼吸系统、胸及纵隔疾病	155370621	REAC18Q4.txt
GENERALISED OEDEMA	GENERALISED OEDEMA	全身性水肿	OEDEMA NEC	各种水肿（不另分类）	GENERAL SYSTEM DISORDERS NEC	全身系统疾病（不另分类）	GENERAL DISORDERS AND ADMINISTRATION SITE CONDITIONS	全身性疾病及给药部位各种反应	155370621	REAC18Q4.txt
HYPOTHYROIDISM	HYPOTHYROIDISM	甲状腺功能减退症	THYROID HYPOFUNCTION DISORDERS	各种甲状腺机能减退疾病	THYROID GLAND DISORDERS	甲状腺类疾病	ENDOCRINE DISORDERS	内分泌系统疾病	155370621	REAC18Q4.txt
PERICARDIAL EFFUSION	PERICARDIAL EFFUSION	心包积液	PERICARDIAL DISORDERS NEC	各种心包异常（不另分类）	PERICARDIAL DISORDERS	心包类疾病	CARDIAC DISORDERS	心脏器官疾病	155370621	REAC18Q4.txt
PLEURAL EFFUSION	PLEURAL EFFUSION	胸腔积液	PNEUMOTHORAX AND PLEURAL EFFUSIONS NEC	气胸和胸腔积液 （不另分类）	PLEURAL DISORDERS	胸膜类疾病	RESPIRATORY, THORACIC AND MEDIASTINAL DISORDERS	呼吸系统、胸及纵隔疾病	155370621	REAC18Q4.txt
WEIGHT INCREASED	WEIGHT INCREASED	体重增加	PHYSICAL EXAMINATION PROCEDURES AND ORGAN SYSTEM STATUS	体检步骤和器官系统状态	PHYSICAL EXAMINATION AND ORGAN SYSTEM STATUS TOPICS	体检和器官系统状态主题	INVESTIGATIONS	各类检查	155370621	REAC18Q4.txt
CANDIDA INFECTION	CANDIDA INFECTION	念珠菌感染	CANDIDA INFECTIONS	各种念珠菌感染	FUNGAL INFECTIOUS DISORDERS	真菌感染性疾病	INFECTIONS AND INFESTATIONS	感染及侵染类疾病	155381711	REAC18Q4.txt
FAECES DISCOLOURED	FAECES DISCOLOURED	粪便变色	FAECAL ABNORMALITIES NEC	大便异常（不另分类）	GASTROINTESTINAL SIGNS AND SYMPTOMS	胃肠道系统症状和体征	GASTROINTESTINAL DISORDERS	胃肠系统疾病	155381711	REAC18Q4.txt
OESOPHAGEAL CANDIDIASIS	OESOPHAGEAL CANDIDIASIS	食管念珠菌病	CANDIDA INFECTIONS	各种念珠菌感染	FUNGAL INFECTIOUS DISORDERS	真菌感染性疾病	INFECTIONS AND INFESTATIONS	感染及侵染类疾病	155381711	REAC18Q4.txt
PRURITUS	PRURITUS	瘙痒	PRURITUS NEC	各种瘙痒（不另分类）	EPIDERMAL AND DERMAL CONDITIONS	表皮及真皮状况	SKIN AND SUBCUTANEOUS TISSUE DISORDERS	皮肤及皮下组织类疾病	155381711	REAC18Q4.txt
ULCER HAEMORRHAGE	ULCER HAEMORRHAGE	溃疡出血	ULCERS NEC	各种溃疡（不另分类）	TISSUE DISORDERS NEC	组织疾病（不另分类）	GENERAL DISORDERS AND ADMINISTRATION SITE CONDITIONS	全身性疾病及给药部位各种反应	155381711	REAC18Q4.txt
HYPOTHYROIDISM	HYPOTHYROIDISM	甲状腺功能减退症	THYROID HYPOFUNCTION DISORDERS	各种甲状腺机能减退疾病	THYROID GLAND DISORDERS	甲状腺类疾病	ENDOCRINE DISORDERS	内分泌系统疾病	155445572	REAC19Q2.txt
PERICARDIAL EFFUSION	PERICARDIAL EFFUSION	心包积液	PERICARDIAL DISORDERS NEC	各种心包异常（不另分类）	PERICARDIAL DISORDERS	心包类疾病	CARDIAC DISORDERS	心脏器官疾病	155445572	REAC19Q2.txt
PLEURAL EFFUSION	PLEURAL EFFUSION	胸腔积液	PNEUMOTHORAX AND PLEURAL EFFUSIONS NEC	气胸和胸腔积液 （不另分类）	PLEURAL DISORDERS	胸膜类疾病	RESPIRATORY, THORACIC AND MEDIASTINAL DISORDERS	呼吸系统、胸及纵隔疾病	155445572	REAC19Q2.txt
DRUG RESISTANCE	DRUG RESISTANCE	耐药	THERAPEUTIC AND NONTHERAPEUTIC RESPONSES	各种治疗和非治疗反应	THERAPEUTIC AND NONTHERAPEUTIC EFFECTS (EXCL TOXICITY)	治疗性及非治疗性反应类（不包括毒性）	GENERAL DISORDERS AND ADMINISTRATION SITE CONDITIONS	全身性疾病及给药部位各种反应	155492252	REAC19Q2.txt
NEUTROPENIA	NEUTROPENIA	中性粒细胞减少症	NEUTROPENIAS	各种嗜中性白细胞减少症	WHITE BLOOD CELL DISORDERS	白血球类疾病	BLOOD AND LYMPHATIC SYSTEM DISORDERS	血液及淋巴系统疾病	155492252	REAC19Q2.txt
TREATMENT NONCOMPLIANCE	TREATMENT NONCOMPLIANCE	治疗不服从	THERAPEUTIC AND NONTHERAPEUTIC RESPONSES	各种治疗和非治疗反应	THERAPEUTIC AND NONTHERAPEUTIC EFFECTS (EXCL TOXICITY)	治疗性及非治疗性反应类（不包括毒性）	GENERAL DISORDERS AND ADMINISTRATION SITE CONDITIONS	全身性疾病及给药部位各种反应	155492252	REAC19Q2.txt
EXPOSURE DURING PREGNANCY	EXPOSURE DURING PREGNANCY	妊娠过程中暴露	EXPOSURES ASSOCIATED WITH PREGNANCY, DELIVERY AND LACTATION	与妊娠、分娩和泌乳有关的暴露	EXPOSURES, CHEMICAL INJURIES AND POISONING	暴露、化学伤和中毒	INJURY, POISONING AND PROCEDURAL COMPLICATIONS	各类损伤、中毒及操作并发症	155496552	REAC19Q2.txt
PREMATURE DELIVERY	PREMATURE DELIVERY	分娩提前	LABOUR ONSET AND LENGTH ABNORMALITIES	分娩发动和产程异常	MATERNAL COMPLICATIONS OF LABOUR AND DELIVERY	产妇临产及分娩并发症	PREGNANCY, PUERPERIUM AND PERINATAL CONDITIONS	妊娠期、产褥期及围产期状况	155496552	REAC19Q2.txt
FOETAL EXPOSURE DURING PREGNANCY	FOETAL EXPOSURE DURING PREGNANCY	妊娠过程中胎儿暴露	EXPOSURES ASSOCIATED WITH PREGNANCY, DELIVERY AND LACTATION	与妊娠、分娩和泌乳有关的暴露	EXPOSURES, CHEMICAL INJURIES AND POISONING	暴露、化学伤和中毒	INJURY, POISONING AND PROCEDURAL COMPLICATIONS	各类损伤、中毒及操作并发症	155496562	REAC19Q2.txt
LOW BIRTH WEIGHT BABY	LOW BIRTH WEIGHT BABY	出生体重偏轻的婴儿	GESTATIONAL AGE AND WEIGHT CONDITIONS	胎龄和体重状况	NEONATAL AND PERINATAL CONDITIONS	新生儿及围产期状况	PREGNANCY, PUERPERIUM AND PERINATAL CONDITIONS	妊娠期、产褥期及围产期状况	155496562	REAC19Q2.txt
PREMATURE BABY	PREMATURE BABY	早产儿	GESTATIONAL AGE AND WEIGHT CONDITIONS	胎龄和体重状况	NEONATAL AND PERINATAL CONDITIONS	新生儿及围产期状况	PREGNANCY, PUERPERIUM AND PERINATAL CONDITIONS	妊娠期、产褥期及围产期状况	155496562	REAC19Q2.txt
FOETAL EXPOSURE DURING PREGNANCY	FOETAL EXPOSURE DURING PREGNANCY	妊娠过程中胎儿暴露	EXPOSURES ASSOCIATED WITH PREGNANCY, DELIVERY AND LACTATION	与妊娠、分娩和泌乳有关的暴露	EXPOSURES, CHEMICAL INJURIES AND POISONING	暴露、化学伤和中毒	INJURY, POISONING AND PROCEDURAL COMPLICATIONS	各类损伤、中毒及操作并发症	155496582	REAC19Q2.txt
LOW BIRTH WEIGHT BABY	LOW BIRTH WEIGHT BABY	出生体重偏轻的婴儿	GESTATIONAL AGE AND WEIGHT CONDITIONS	胎龄和体重状况	NEONATAL AND PERINATAL CONDITIONS	新生儿及围产期状况	PREGNANCY, PUERPERIUM AND PERINATAL CONDITIONS	妊娠期、产褥期及围产期状况	155496582	REAC19Q2.txt
PREMATURE BABY	PREMATURE BABY	早产儿	GESTATIONAL AGE AND WEIGHT CONDITIONS	胎龄和体重状况	NEONATAL AND PERINATAL CONDITIONS	新生儿及围产期状况	PREGNANCY, PUERPERIUM AND PERINATAL CONDITIONS	妊娠期、产褥期及围产期状况	155496582	REAC19Q2.txt
FOETAL EXPOSURE DURING PREGNANCY	FOETAL EXPOSURE DURING PREGNANCY	妊娠过程中胎儿暴露	EXPOSURES ASSOCIATED WITH PREGNANCY, DELIVERY AND LACTATION	与妊娠、分娩和泌乳有关的暴露	EXPOSURES, CHEMICAL INJURIES AND POISONING	暴露、化学伤和中毒	INJURY, POISONING AND PROCEDURAL COMPLICATIONS	各类损伤、中毒及操作并发症	155496592	REAC19Q2.txt
LOW BIRTH WEIGHT BABY	LOW BIRTH WEIGHT BABY	出生体重偏轻的婴儿	GESTATIONAL AGE AND WEIGHT CONDITIONS	胎龄和体重状况	NEONATAL AND PERINATAL CONDITIONS	新生儿及围产期状况	PREGNANCY, PUERPERIUM AND PERINATAL CONDITIONS	妊娠期、产褥期及围产期状况	155496592	REAC19Q2.txt
PREMATURE BABY	PREMATURE BABY	早产儿	GESTATIONAL AGE AND WEIGHT CONDITIONS	胎龄和体重状况	NEONATAL AND PERINATAL CONDITIONS	新生儿及围产期状况	PREGNANCY, PUERPERIUM AND PERINATAL CONDITIONS	妊娠期、产褥期及围产期状况	155496592	REAC19Q2.txt
DYSPNOEA	DYSPNOEA	呼吸困难	BREATHING ABNORMALITIES	各种呼吸异常	RESPIRATORY DISORDERS NEC	呼吸系统疾病（不另分类）	RESPIRATORY, THORACIC AND MEDIASTINAL DISORDERS	呼吸系统、胸及纵隔疾病	155632571	REAC18Q4.txt
PRURITUS	PRURITUS	瘙痒	PRURITUS NEC	各种瘙痒（不另分类）	EPIDERMAL AND DERMAL CONDITIONS	表皮及真皮状况	SKIN AND SUBCUTANEOUS TISSUE DISORDERS	皮肤及皮下组织类疾病	155632571	REAC18Q4.txt
PLEURAL EFFUSION	PLEURAL EFFUSION	胸腔积液	PNEUMOTHORAX AND PLEURAL EFFUSIONS NEC	气胸和胸腔积液 （不另分类）	PLEURAL DISORDERS	胸膜类疾病	RESPIRATORY, THORACIC AND MEDIASTINAL DISORDERS	呼吸系统、胸及纵隔疾病	155741451	REAC18Q4.txt
ABNORMAL BEHAVIOUR	ABNORMAL BEHAVIOUR	异常行为	ABNORMAL BEHAVIOUR NEC	各种异常行为（不另分类）	PSYCHIATRIC AND BEHAVIOURAL SYMPTOMS NEC	精神及行为症状（不另分类）	PSYCHIATRIC DISORDERS	精神病类	155760991	REAC18Q4.txt
PAIN	PAIN	疼痛	PAIN AND DISCOMFORT NEC	疼痛和不适（不另分类）	GENERAL SYSTEM DISORDERS NEC	全身系统疾病（不另分类）	GENERAL DISORDERS AND ADMINISTRATION SITE CONDITIONS	全身性疾病及给药部位各种反应	155760991	REAC18Q4.txt
PAIN IN EXTREMITY	PAIN IN EXTREMITY	肢体疼痛	MUSCULOSKELETAL AND CONNECTIVE TISSUE PAIN AND DISCOMFORT	肌肉骨骼和结缔组织的各种疼痛与不适	MUSCULOSKELETAL AND CONNECTIVE TISSUE DISORDERS NEC	肌肉骨骼和结缔组织疾病（不另分类）	MUSCULOSKELETAL AND CONNECTIVE TISSUE DISORDERS	各种肌肉骨骼及结缔组织疾病	155760991	REAC18Q4.txt
PSYCHOTIC DISORDER	PSYCHOTIC DISORDER	精神病性障碍	PSYCHOTIC DISORDER NEC	精神类疾病（不另分类）	SCHIZOPHRENIA AND OTHER PSYCHOTIC DISORDERS	精神分裂症和其他精神疾病	PSYCHIATRIC DISORDERS	精神病类	155760991	REAC18Q4.txt
DRUG INEFFECTIVE	DRUG INEFFECTIVE	药物无效	THERAPEUTIC AND NONTHERAPEUTIC RESPONSES	各种治疗和非治疗反应	THERAPEUTIC AND NONTHERAPEUTIC EFFECTS (EXCL TOXICITY)	治疗性及非治疗性反应类（不包括毒性）	GENERAL DISORDERS AND ADMINISTRATION SITE CONDITIONS	全身性疾病及给药部位各种反应	155868122	REAC19Q4.txt
CHOLESTASIS	CHOLESTASIS	胆汁淤积	CHOLESTASIS AND JAUNDICE	胆汁淤积和黄疸类病症	HEPATIC AND HEPATOBILIARY DISORDERS	肝脏及肝胆类疾病	HEPATOBILIARY DISORDERS	肝胆系统疾病	156038061	REAC18Q4.txt
DRUG INEFFECTIVE	DRUG INEFFECTIVE	药物无效	THERAPEUTIC AND NONTHERAPEUTIC RESPONSES	各种治疗和非治疗反应	THERAPEUTIC AND NONTHERAPEUTIC EFFECTS (EXCL TOXICITY)	治疗性及非治疗性反应类（不包括毒性）	GENERAL DISORDERS AND ADMINISTRATION SITE CONDITIONS	全身性疾病及给药部位各种反应	156231311	REAC18Q4.txt
PSORIASIS	PSORIASIS	银屑病	PSORIATIC CONDITIONS	银屑状况	EPIDERMAL AND DERMAL CONDITIONS	表皮及真皮状况	SKIN AND SUBCUTANEOUS TISSUE DISORDERS	皮肤及皮下组织类疾病	156585811	REAC18Q4.txt
RASH	RASH	皮疹	RASHES, ERUPTIONS AND EXANTHEMS NEC	出疹、发疹和皮疹（不另分类）	EPIDERMAL AND DERMAL CONDITIONS	表皮及真皮状况	SKIN AND SUBCUTANEOUS TISSUE DISORDERS	皮肤及皮下组织类疾病	156585811	REAC18Q4.txt
DRUG INEFFECTIVE	DRUG INEFFECTIVE	药物无效	THERAPEUTIC AND NONTHERAPEUTIC RESPONSES	各种治疗和非治疗反应	THERAPEUTIC AND NONTHERAPEUTIC EFFECTS (EXCL TOXICITY)	治疗性及非治疗性反应类（不包括毒性）	GENERAL DISORDERS AND ADMINISTRATION SITE CONDITIONS	全身性疾病及给药部位各种反应	156822391	REAC18Q4.txt
HEART RATE INCREASED	HEART RATE INCREASED	心率升高	HEART RATE AND PULSE INVESTIGATIONS	心率和脉搏检查	CARDIAC AND VASCULAR INVESTIGATIONS (EXCL ENZYME TESTS)	心血管检查（不包括酶检测）	INVESTIGATIONS	各类检查	156822391	REAC18Q4.txt
NEUTROPENIA	NEUTROPENIA	中性粒细胞减少症	NEUTROPENIAS	各种嗜中性白细胞减少症	WHITE BLOOD CELL DISORDERS	白血球类疾病	BLOOD AND LYMPHATIC SYSTEM DISORDERS	血液及淋巴系统疾病	157234991	REAC18Q4.txt
PANCREATITIS ACUTE	PANCREATITIS ACUTE	急性胰腺炎	ACUTE AND CHRONIC PANCREATITIS	急性及慢性胰腺炎	EXOCRINE PANCREAS CONDITIONS	胰腺外分泌疾病	GASTROINTESTINAL DISORDERS	胃肠系统疾病	157508751	REAC18Q4.txt
HUNGRY BONE SYNDROME	HUNGRY BONE SYNDROME	骨饥饿综合征	METABOLIC BONE DISORDERS	代谢性骨疾病	BONE DISORDERS (EXCL CONGENITAL AND FRACTURES)	骨骼类疾病（不包括先天性疾病及骨折）	MUSCULOSKELETAL AND CONNECTIVE TISSUE DISORDERS	各种肌肉骨骼及结缔组织疾病	157508771	REAC18Q4.txt
NEUTROPENIA	NEUTROPENIA	中性粒细胞减少症	NEUTROPENIAS	各种嗜中性白细胞减少症	WHITE BLOOD CELL DISORDERS	白血球类疾病	BLOOD AND LYMPHATIC SYSTEM DISORDERS	血液及淋巴系统疾病	157508771	REAC18Q4.txt
PSEUDOMONAL SEPSIS	PSEUDOMONAL SEPSIS	假单胞菌性脓毒症	PSEUDOMONAL INFECTIONS	各种假单胞菌感染	BACTERIAL INFECTIOUS DISORDERS	细菌感染性疾病	INFECTIONS AND INFESTATIONS	感染及侵染类疾病	157508771	REAC18Q4.txt
PULMONARY EMBOLISM	PULMONARY EMBOLISM	肺栓塞	PULMONARY THROMBOTIC AND EMBOLIC CONDITIONS	肺血栓形成和栓塞病症	PULMONARY VASCULAR DISORDERS	肺血管类疾病	RESPIRATORY, THORACIC AND MEDIASTINAL DISORDERS	呼吸系统、胸及纵隔疾病	157508771	REAC18Q4.txt
THROMBOPHLEBITIS	THROMBOPHLEBITIS	血栓性静脉炎	PERIPHERAL EMBOLISM AND THROMBOSIS	周围栓塞和血栓形成	EMBOLISM AND THROMBOSIS	栓塞及血栓	VASCULAR DISORDERS	血管与淋巴管类疾病	157508771	REAC18Q4.txt
THYROTOXIC CRISIS	THYROTOXIC CRISIS	甲状腺毒危象	THYROID HYPERFUNCTION DISORDERS	各种甲状腺机能亢进疾病	THYROID GLAND DISORDERS	甲状腺类疾病	ENDOCRINE DISORDERS	内分泌系统疾病	157508771	REAC18Q4.txt
PANCYTOPENIA	PANCYTOPENIA	全血细胞减少症	MARROW DEPRESSION AND HYPOPLASTIC ANAEMIAS	骨髓抑制和增生不良性贫血	ANAEMIAS NONHAEMOLYTIC AND MARROW DEPRESSION	非溶血性贫血及骨髓抑制	BLOOD AND LYMPHATIC SYSTEM DISORDERS	血液及淋巴系统疾病	157508781	REAC18Q4.txt
THYROTOXIC CRISIS	THYROTOXIC CRISIS	甲状腺毒危象	THYROID HYPERFUNCTION DISORDERS	各种甲状腺机能亢进疾病	THYROID GLAND DISORDERS	甲状腺类疾病	ENDOCRINE DISORDERS	内分泌系统疾病	157508781	REAC18Q4.txt
CARDIAC FAILURE	CARDIAC FAILURE	心力衰竭	HEART FAILURES NEC	各种心衰（不另分类）	HEART FAILURES	各类心脏衰竭	CARDIAC DISORDERS	心脏器官疾病	157551171	REAC18Q4.txt
PANCYTOPENIA	PANCYTOPENIA	全血细胞减少症	MARROW DEPRESSION AND HYPOPLASTIC ANAEMIAS	骨髓抑制和增生不良性贫血	ANAEMIAS NONHAEMOLYTIC AND MARROW DEPRESSION	非溶血性贫血及骨髓抑制	BLOOD AND LYMPHATIC SYSTEM DISORDERS	血液及淋巴系统疾病	157551171	REAC18Q4.txt
THYROTOXIC CRISIS	THYROTOXIC CRISIS	甲状腺毒危象	THYROID HYPERFUNCTION DISORDERS	各种甲状腺机能亢进疾病	THYROID GLAND DISORDERS	甲状腺类疾病	ENDOCRINE DISORDERS	内分泌系统疾病	157551171	REAC18Q4.txt
AGRANULOCYTOSIS	AGRANULOCYTOSIS	粒细胞缺乏症	NEUTROPENIAS	各种嗜中性白细胞减少症	WHITE BLOOD CELL DISORDERS	白血球类疾病	BLOOD AND LYMPHATIC SYSTEM DISORDERS	血液及淋巴系统疾病	157551181	REAC18Q4.txt
HYPERTHYROIDISM	HYPERTHYROIDISM	甲状腺功能亢进症	THYROID HYPERFUNCTION DISORDERS	各种甲状腺机能亢进疾病	THYROID GLAND DISORDERS	甲状腺类疾病	ENDOCRINE DISORDERS	内分泌系统疾病	157551181	REAC18Q4.txt
NEUTROPENIA	NEUTROPENIA	中性粒细胞减少症	NEUTROPENIAS	各种嗜中性白细胞减少症	WHITE BLOOD CELL DISORDERS	白血球类疾病	BLOOD AND LYMPHATIC SYSTEM DISORDERS	血液及淋巴系统疾病	157601112	REAC19Q4.txt
PYREXIA	PYREXIA	发热	FEBRILE DISORDERS	发热疾病	BODY TEMPERATURE CONDITIONS	体温状况类	GENERAL DISORDERS AND ADMINISTRATION SITE CONDITIONS	全身性疾病及给药部位各种反应	157601112	REAC19Q4.txt
RASH	RASH	皮疹	RASHES, ERUPTIONS AND EXANTHEMS NEC	出疹、发疹和皮疹（不另分类）	EPIDERMAL AND DERMAL CONDITIONS	表皮及真皮状况	SKIN AND SUBCUTANEOUS TISSUE DISORDERS	皮肤及皮下组织类疾病	157601112	REAC19Q4.txt
PANCYTOPENIA	PANCYTOPENIA	全血细胞减少症	MARROW DEPRESSION AND HYPOPLASTIC ANAEMIAS	骨髓抑制和增生不良性贫血	ANAEMIAS NONHAEMOLYTIC AND MARROW DEPRESSION	非溶血性贫血及骨髓抑制	BLOOD AND LYMPHATIC SYSTEM DISORDERS	血液及淋巴系统疾病	157601131	REAC18Q4.txt
THYROTOXIC CRISIS	THYROTOXIC CRISIS	甲状腺毒危象	THYROID HYPERFUNCTION DISORDERS	各种甲状腺机能亢进疾病	THYROID GLAND DISORDERS	甲状腺类疾病	ENDOCRINE DISORDERS	内分泌系统疾病	157601131	REAC18Q4.txt
AGRANULOCYTOSIS	AGRANULOCYTOSIS	粒细胞缺乏症	NEUTROPENIAS	各种嗜中性白细胞减少症	WHITE BLOOD CELL DISORDERS	白血球类疾病	BLOOD AND LYMPHATIC SYSTEM DISORDERS	血液及淋巴系统疾病	157616461	REAC18Q4.txt
HYPERTHYROIDISM	HYPERTHYROIDISM	甲状腺功能亢进症	THYROID HYPERFUNCTION DISORDERS	各种甲状腺机能亢进疾病	THYROID GLAND DISORDERS	甲状腺类疾病	ENDOCRINE DISORDERS	内分泌系统疾病	157616461	REAC18Q4.txt
INFLUENZA	INFLUENZA	流行性感冒	INFLUENZA VIRAL INFECTIONS	流感病毒感染	VIRAL INFECTIOUS DISORDERS	病毒感染性疾病	INFECTIONS AND INFESTATIONS	感染及侵染类疾病	157616461	REAC18Q4.txt
NEUTROPENIA	NEUTROPENIA	中性粒细胞减少症	NEUTROPENIAS	各种嗜中性白细胞减少症	WHITE BLOOD CELL DISORDERS	白血球类疾病	BLOOD AND LYMPHATIC SYSTEM DISORDERS	血液及淋巴系统疾病	157630301	REAC18Q4.txt
PYREXIA	PYREXIA	发热	FEBRILE DISORDERS	发热疾病	BODY TEMPERATURE CONDITIONS	体温状况类	GENERAL DISORDERS AND ADMINISTRATION SITE CONDITIONS	全身性疾病及给药部位各种反应	157630301	REAC18Q4.txt
RASH	RASH	皮疹	RASHES, ERUPTIONS AND EXANTHEMS NEC	出疹、发疹和皮疹（不另分类）	EPIDERMAL AND DERMAL CONDITIONS	表皮及真皮状况	SKIN AND SUBCUTANEOUS TISSUE DISORDERS	皮肤及皮下组织类疾病	157630301	REAC18Q4.txt
THYROTOXIC CRISIS	THYROTOXIC CRISIS	甲状腺毒危象	THYROID HYPERFUNCTION DISORDERS	各种甲状腺机能亢进疾病	THYROID GLAND DISORDERS	甲状腺类疾病	ENDOCRINE DISORDERS	内分泌系统疾病	157630301	REAC18Q4.txt
INTERCEPTED PRODUCT SELECTION ERROR	INTERCEPTED PRODUCT SELECTION ERROR	被截获的产品选择错误	PRODUCT SELECTION ERRORS AND ISSUES	各种产品选择错误和问题	MEDICATION ERRORS AND OTHER PRODUCT USE ERRORS AND ISSUES	用药错误及其他产品使用错误和问题	INJURY, POISONING AND PROCEDURAL COMPLICATIONS	各类损伤、中毒及操作并发症	157653121	REAC18Q4.txt
PRODUCT DISPENSING ERROR	PRODUCT DISPENSING ERROR	产品配发错误	PRODUCT DISPENSING ERRORS AND ISSUES	各种产品配发错误和问题	MEDICATION ERRORS AND OTHER PRODUCT USE ERRORS AND ISSUES	用药错误及其他产品使用错误和问题	INJURY, POISONING AND PROCEDURAL COMPLICATIONS	各类损伤、中毒及操作并发症	157653121	REAC18Q4.txt
PRODUCT NAME CONFUSION	PRODUCT NAME CONFUSION	产品名称混淆	PRODUCT CONFUSION ERRORS AND ISSUES	各种产品混淆错误和问题	MEDICATION ERRORS AND OTHER PRODUCT USE ERRORS AND ISSUES	用药错误及其他产品使用错误和问题	INJURY, POISONING AND PROCEDURAL COMPLICATIONS	各类损伤、中毒及操作并发症	157653121	REAC18Q4.txt
DRUG INEFFECTIVE	DRUG INEFFECTIVE	药物无效	THERAPEUTIC AND NONTHERAPEUTIC RESPONSES	各种治疗和非治疗反应	THERAPEUTIC AND NONTHERAPEUTIC EFFECTS (EXCL TOXICITY)	治疗性及非治疗性反应类（不包括毒性）	GENERAL DISORDERS AND ADMINISTRATION SITE CONDITIONS	全身性疾病及给药部位各种反应	157704521	REAC18Q4.txt
PRODUCT DISPENSING ERROR	PRODUCT DISPENSING ERROR	产品配发错误	PRODUCT DISPENSING ERRORS AND ISSUES	各种产品配发错误和问题	MEDICATION ERRORS AND OTHER PRODUCT USE ERRORS AND ISSUES	用药错误及其他产品使用错误和问题	INJURY, POISONING AND PROCEDURAL COMPLICATIONS	各类损伤、中毒及操作并发症	157890601	REAC18Q4.txt
THERAPEUTIC PRODUCT EFFECT DECREASED	THERAPEUTIC PRODUCT EFFECT DECREASED	治疗产品效果下降	THERAPEUTIC AND NONTHERAPEUTIC RESPONSES	各种治疗和非治疗反应	THERAPEUTIC AND NONTHERAPEUTIC EFFECTS (EXCL TOXICITY)	治疗性及非治疗性反应类（不包括毒性）	GENERAL DISORDERS AND ADMINISTRATION SITE CONDITIONS	全身性疾病及给药部位各种反应	157892762	REAC19Q2.txt
SOMNOLENCE	SOMNOLENCE	嗜睡	DISTURBANCES IN CONSCIOUSNESS NEC	意识障碍（不另分类）	NEUROLOGICAL DISORDERS NEC	神经类疾病（不另分类）	NERVOUS SYSTEM DISORDERS	各类神经系统疾病	158216871	REAC19Q1.txt
ALOPECIA	ALOPECIA	脱发	ALOPECIAS	各种秃头症	SKIN APPENDAGE CONDITIONS	皮肤附属物各种状况	SKIN AND SUBCUTANEOUS TISSUE DISORDERS	皮肤及皮下组织类疾病	158216881	REAC19Q1.txt
MALAISE	MALAISE	难受	ASTHENIC CONDITIONS	虚弱状态	GENERAL SYSTEM DISORDERS NEC	全身系统疾病（不另分类）	GENERAL DISORDERS AND ADMINISTRATION SITE CONDITIONS	全身性疾病及给药部位各种反应	158216881	REAC19Q1.txt
SOMNOLENCE	SOMNOLENCE	嗜睡	DISTURBANCES IN CONSCIOUSNESS NEC	意识障碍（不另分类）	NEUROLOGICAL DISORDERS NEC	神经类疾病（不另分类）	NERVOUS SYSTEM DISORDERS	各类神经系统疾病	158216881	REAC19Q1.txt
GLUTEN SENSITIVITY	GLUTEN SENSITIVITY	麸质敏感	FOOD MALABSORPTION AND INTOLERANCE SYNDROMES (EXCL SUGAR INTOLERANCE)	食物吸收不良和不耐受综合征（不包括糖不耐受）	FOOD INTOLERANCE SYNDROMES	食物不耐受综合征	METABOLISM AND NUTRITION DISORDERS	代谢及营养类疾病	158216891	REAC19Q1.txt
PRURITUS	PRURITUS	瘙痒	PRURITUS NEC	各种瘙痒（不另分类）	EPIDERMAL AND DERMAL CONDITIONS	表皮及真皮状况	SKIN AND SUBCUTANEOUS TISSUE DISORDERS	皮肤及皮下组织类疾病	158216911	REAC19Q1.txt
FEBRILE NEUTROPENIA	FEBRILE NEUTROPENIA	发热性中性粒细胞减少症	NEUTROPENIAS	各种嗜中性白细胞减少症	WHITE BLOOD CELL DISORDERS	白血球类疾病	BLOOD AND LYMPHATIC SYSTEM DISORDERS	血液及淋巴系统疾病	158496491	REAC19Q1.txt
PRURITUS	PRURITUS	瘙痒	PRURITUS NEC	各种瘙痒（不另分类）	EPIDERMAL AND DERMAL CONDITIONS	表皮及真皮状况	SKIN AND SUBCUTANEOUS TISSUE DISORDERS	皮肤及皮下组织类疾病	158496491	REAC19Q1.txt
AMNESIA	AMNESIA	失忆症	MEMORY LOSS (EXCL DEMENTIA)	记忆力丧失（不包括痴呆）	MENTAL IMPAIRMENT DISORDERS	精神损害类疾病	NERVOUS SYSTEM DISORDERS	各类神经系统疾病	158559061	REAC19Q1.txt
CONFUSIONAL STATE	CONFUSIONAL STATE	意识模糊状态	CONFUSION AND DISORIENTATION	精神错乱和定向障碍	DELIRIA (INCL CONFUSION)	谵妄类（包括意识模糊）	PSYCHIATRIC DISORDERS	精神病类	158559061	REAC19Q1.txt
DIZZINESS	DIZZINESS	头晕	NEUROLOGICAL SIGNS AND SYMPTOMS NEC	神经学症状和体征（不另分类）	NEUROLOGICAL DISORDERS NEC	神经类疾病（不另分类）	NERVOUS SYSTEM DISORDERS	各类神经系统疾病	158559061	REAC19Q1.txt
DYSARTHRIA	DYSARTHRIA	构音不良	SPEECH AND LANGUAGE ABNORMALITIES	说话和语言异常	NEUROLOGICAL DISORDERS NEC	神经类疾病（不另分类）	NERVOUS SYSTEM DISORDERS	各类神经系统疾病	158559061	REAC19Q1.txt
PARAESTHESIA	PARAESTHESIA	异常感觉	PARAESTHESIAS AND DYSAESTHESIAS	感觉异常和感觉迟钝	NEUROLOGICAL DISORDERS NEC	神经类疾病（不另分类）	NERVOUS SYSTEM DISORDERS	各类神经系统疾病	158559061	REAC19Q1.txt
PRODUCT SUBSTITUTION ISSUE	PRODUCT SUBSTITUTION ISSUE	产品替换问题	PRODUCT QUALITY ISSUES NEC	产品的各种质量问题（不另分类）	PRODUCT QUALITY, SUPPLY, DISTRIBUTION, MANUFACTURING AND QUALITY SYSTEM ISSUES	产品质量、供应、经销、生产和质量系统问题	PRODUCT ISSUES	产品问题	158559061	REAC19Q1.txt
BLOOD PRESSURE INCREASED	BLOOD PRESSURE INCREASED	血压升高	VASCULAR TESTS NEC (INCL BLOOD PRESSURE)	各种血管检查（不另分类）（包括血压）	CARDIAC AND VASCULAR INVESTIGATIONS (EXCL ENZYME TESTS)	心血管检查（不包括酶检测）	INVESTIGATIONS	各类检查	158939861	REAC19Q1.txt
DISTURBANCE IN ATTENTION	DISTURBANCE IN ATTENTION	注意障碍	MENTAL IMPAIRMENT (EXCL DEMENTIA AND MEMORY LOSS)	精神损害（痴呆和记忆力丧失除外）	MENTAL IMPAIRMENT DISORDERS	精神损害类疾病	NERVOUS SYSTEM DISORDERS	各类神经系统疾病	158939861	REAC19Q1.txt
GOUT	GOUT	痛风	DISORDERS OF PURINE METABOLISM	嘌呤代谢异常	PURINE AND PYRIMIDINE METABOLISM DISORDERS	嘌呤及嘧啶代谢异常	METABOLISM AND NUTRITION DISORDERS	代谢及营养类疾病	158939861	REAC19Q1.txt
MEMORY IMPAIRMENT	MEMORY IMPAIRMENT	记忆受损	MEMORY LOSS (EXCL DEMENTIA)	记忆力丧失（不包括痴呆）	MENTAL IMPAIRMENT DISORDERS	精神损害类疾病	NERVOUS SYSTEM DISORDERS	各类神经系统疾病	158939861	REAC19Q1.txt
GRAVES' DISEASE	GRAVES' DISEASE		THYROID HYPERFUNCTION DISORDERS	各种甲状腺机能亢进疾病	THYROID GLAND DISORDERS	甲状腺类疾病	ENDOCRINE DISORDERS	内分泌系统疾病	158976791	REAC19Q1.txt
EXPOSURE DURING PREGNANCY	EXPOSURE DURING PREGNANCY	妊娠过程中暴露	EXPOSURES ASSOCIATED WITH PREGNANCY, DELIVERY AND LACTATION	与妊娠、分娩和泌乳有关的暴露	EXPOSURES, CHEMICAL INJURIES AND POISONING	暴露、化学伤和中毒	INJURY, POISONING AND PROCEDURAL COMPLICATIONS	各类损伤、中毒及操作并发症	158976791	REAC19Q1.txt
LIVER INJURY	LIVER INJURY	肝损伤	HEPATOCELLULAR DAMAGE AND HEPATITIS NEC	肝细胞损害和肝炎（不另分类）	HEPATIC AND HEPATOBILIARY DISORDERS	肝脏及肝胆类疾病	HEPATOBILIARY DISORDERS	肝胆系统疾病	159408791	REAC19Q1.txt
FOETAL EXPOSURE DURING PREGNANCY	FOETAL EXPOSURE DURING PREGNANCY	妊娠过程中胎儿暴露	EXPOSURES ASSOCIATED WITH PREGNANCY, DELIVERY AND LACTATION	与妊娠、分娩和泌乳有关的暴露	EXPOSURES, CHEMICAL INJURIES AND POISONING	暴露、化学伤和中毒	INJURY, POISONING AND PROCEDURAL COMPLICATIONS	各类损伤、中毒及操作并发症	159459971	REAC19Q1.txt
OESOPHAGEAL ATRESIA	OESOPHAGEAL ATRESIA	食管闭锁	OESOPHAGEAL DISORDERS CONGENITAL	先天性食管异常	GASTROINTESTINAL TRACT DISORDERS CONGENITAL	先天性胃肠道系统疾病	CONGENITAL, FAMILIAL AND GENETIC DISORDERS	各种先天性家族性遗传性疾病	159459971	REAC19Q1.txt
AMNIOTIC FLUID INDEX INCREASED	AMNIOTIC FLUID INDEX INCREASED	羊水指数升高	FOETAL AND NEONATAL DIAGNOSTIC PROCEDURES	胎儿和新生儿诊断性检查	FOETAL AND NEONATAL INVESTIGATIONS	胎儿及新生儿类检查	INVESTIGATIONS	各类检查	159460001	REAC19Q1.txt
EXPOSURE DURING PREGNANCY	EXPOSURE DURING PREGNANCY	妊娠过程中暴露	EXPOSURES ASSOCIATED WITH PREGNANCY, DELIVERY AND LACTATION	与妊娠、分娩和泌乳有关的暴露	EXPOSURES, CHEMICAL INJURIES AND POISONING	暴露、化学伤和中毒	INJURY, POISONING AND PROCEDURAL COMPLICATIONS	各类损伤、中毒及操作并发症	159460001	REAC19Q1.txt
THYROID CANCER	THYROID CANCER	甲状腺癌	THYROID NEOPLASMS MALIGNANT	各种甲状腺恶性肿瘤	ENDOCRINE NEOPLASMS MALIGNANT AND UNSPECIFIED	内分泌恶性及性质不明的肿瘤	NEOPLASMS BENIGN, MALIGNANT AND UNSPECIFIED (INCL CYSTS AND POLYPS)	良性、恶性及性质不明的肿瘤（包括囊状和息肉状）	160059271	REAC19Q1.txt
ANKLE FRACTURE	ANKLE FRACTURE	踝部骨折	LIMB FRACTURES AND DISLOCATIONS	四肢骨折与脱位	BONE AND JOINT INJURIES	骨骼及关节损伤	INJURY, POISONING AND PROCEDURAL COMPLICATIONS	各类损伤、中毒及操作并发症	160083791	REAC19Q1.txt
FALL	FALL	跌倒	NON-SITE SPECIFIC INJURIES NEC	部位不确定的各种损伤（不另分类）	INJURIES NEC	各种损伤（不另分类）	INJURY, POISONING AND PROCEDURAL COMPLICATIONS	各类损伤、中毒及操作并发症	160083791	REAC19Q1.txt
LIGAMENT SPRAIN	LIGAMENT SPRAIN	韧带扭伤	MUSCLE, TENDON AND LIGAMENT INJURIES	肌肉、肌腱和韧带损伤	INJURIES NEC	各种损伤（不另分类）	INJURY, POISONING AND PROCEDURAL COMPLICATIONS	各类损伤、中毒及操作并发症	160083791	REAC19Q1.txt
BLADDER CANCER	BLADDER CANCER	膀胱癌	BLADDER NEOPLASMS MALIGNANT	各种恶性膀胱肿瘤	RENAL AND URINARY TRACT NEOPLASMS MALIGNANT AND UNSPECIFIED	肾脏和泌尿道恶性及性质不明的肿瘤	NEOPLASMS BENIGN, MALIGNANT AND UNSPECIFIED (INCL CYSTS AND POLYPS)	良性、恶性及性质不明的肿瘤（包括囊状和息肉状）	160274171	REAC19Q1.txt
DIARRHOEA	DIARRHOEA	腹泻	DIARRHOEA (EXCL INFECTIVE)	各种腹泻（不包括感染性的）	GASTROINTESTINAL MOTILITY AND DEFAECATION CONDITIONS	胃肠运动及排便状况	GASTROINTESTINAL DISORDERS	胃肠系统疾病	160353461	REAC19Q1.txt
LACTOSE INTOLERANCE	LACTOSE INTOLERANCE	乳糖不耐受	SUGAR INTOLERANCE (EXCL GLUCOSE INTOLERANCE)	糖不耐受（不包括葡萄糖不耐受）	FOOD INTOLERANCE SYNDROMES	食物不耐受综合征	METABOLISM AND NUTRITION DISORDERS	代谢及营养类疾病	160353461	REAC19Q1.txt
THERAPEUTIC RESPONSE UNEXPECTED	THERAPEUTIC RESPONSE UNEXPECTED	意外的治疗反应	THERAPEUTIC AND NONTHERAPEUTIC RESPONSES	各种治疗和非治疗反应	THERAPEUTIC AND NONTHERAPEUTIC EFFECTS (EXCL TOXICITY)	治疗性及非治疗性反应类（不包括毒性）	GENERAL DISORDERS AND ADMINISTRATION SITE CONDITIONS	全身性疾病及给药部位各种反应	160353461	REAC19Q1.txt
BONE PAIN	BONE PAIN	骨痛	BONE RELATED SIGNS AND SYMPTOMS	骨相关症状和体征	BONE DISORDERS (EXCL CONGENITAL AND FRACTURES)	骨骼类疾病（不包括先天性疾病及骨折）	MUSCULOSKELETAL AND CONNECTIVE TISSUE DISORDERS	各种肌肉骨骼及结缔组织疾病	160394731	REAC19Q1.txt
MYALGIA	MYALGIA	肌痛	MUSCLE PAINS	肌肉疼痛	MUSCLE DISORDERS	肌肉类疾病	MUSCULOSKELETAL AND CONNECTIVE TISSUE DISORDERS	各种肌肉骨骼及结缔组织疾病	160394731	REAC19Q1.txt
VASCULITIS	VASCULITIS	血管炎	VASCULITIDES NEC	各种血管炎（不另分类）	VASCULAR INFECTIONS AND INFLAMMATIONS	血管感染和炎症类疾病	VASCULAR DISORDERS	血管与淋巴管类疾病	160451092	REAC19Q2.txt
HEART RATE INCREASED	HEART RATE INCREASED	心率升高	HEART RATE AND PULSE INVESTIGATIONS	心率和脉搏检查	CARDIAC AND VASCULAR INVESTIGATIONS (EXCL ENZYME TESTS)	心血管检查（不包括酶检测）	INVESTIGATIONS	各类检查	160770442	REAC19Q2.txt
WEIGHT INCREASED	WEIGHT INCREASED	体重增加	PHYSICAL EXAMINATION PROCEDURES AND ORGAN SYSTEM STATUS	体检步骤和器官系统状态	PHYSICAL EXAMINATION AND ORGAN SYSTEM STATUS TOPICS	体检和器官系统状态主题	INVESTIGATIONS	各类检查	160770442	REAC19Q2.txt
HEPATIC ENZYME INCREASED	HEPATIC ENZYME INCREASED	肝酶升高	HEPATOBILIARY FUNCTION DIAGNOSTIC PROCEDURES	肝胆功能诊断性操作	HEPATOBILIARY INVESTIGATIONS	肝胆系统检查	INVESTIGATIONS	各类检查	161271771	REAC19Q2.txt
PAIN	PAIN	疼痛	PAIN AND DISCOMFORT NEC	疼痛和不适（不另分类）	GENERAL SYSTEM DISORDERS NEC	全身系统疾病（不另分类）	GENERAL DISORDERS AND ADMINISTRATION SITE CONDITIONS	全身性疾病及给药部位各种反应	161271771	REAC19Q2.txt
PYREXIA	PYREXIA	发热	FEBRILE DISORDERS	发热疾病	BODY TEMPERATURE CONDITIONS	体温状况类	GENERAL DISORDERS AND ADMINISTRATION SITE CONDITIONS	全身性疾病及给药部位各种反应	161271771	REAC19Q2.txt
WHITE BLOOD CELL COUNT DECREASED	WHITE BLOOD CELL COUNT DECREASED	白细胞计数降低	WHITE BLOOD CELL ANALYSES	各种白细胞分析	HAEMATOLOGY INVESTIGATIONS (INCL BLOOD GROUPS)	血液类检查（包括血型）	INVESTIGATIONS	各类检查	161271771	REAC19Q2.txt
GIANT CELL ARTERITIS	GIANT CELL ARTERITIS	巨细胞动脉炎	ARTERIAL INFECTIONS AND INFLAMMATIONS	各种动脉感染和炎症	VASCULAR INFECTIONS AND INFLAMMATIONS	血管感染和炎症类疾病	VASCULAR DISORDERS	血管与淋巴管类疾病	161428581	REAC19Q2.txt
AGRANULOCYTOSIS	AGRANULOCYTOSIS	粒细胞缺乏症	NEUTROPENIAS	各种嗜中性白细胞减少症	WHITE BLOOD CELL DISORDERS	白血球类疾病	BLOOD AND LYMPHATIC SYSTEM DISORDERS	血液及淋巴系统疾病	161446373	REAC21Q2.txt
HEPATITIS CHOLESTATIC	HEPATITIS CHOLESTATIC	胆汁淤积性肝炎	CHOLESTASIS AND JAUNDICE	胆汁淤积和黄疸类病症	HEPATIC AND HEPATOBILIARY DISORDERS	肝脏及肝胆类疾病	HEPATOBILIARY DISORDERS	肝胆系统疾病	161446373	REAC21Q2.txt
THYROTOXIC PERIODIC PARALYSIS	THYROTOXIC PERIODIC PARALYSIS	甲状腺毒性周期性瘫痪	THYROID HYPERFUNCTION DISORDERS	各种甲状腺机能亢进疾病	THYROID GLAND DISORDERS	甲状腺类疾病	ENDOCRINE DISORDERS	内分泌系统疾病	161708312	REAC19Q2.txt
TREATMENT NONCOMPLIANCE	TREATMENT NONCOMPLIANCE	治疗不服从	THERAPEUTIC AND NONTHERAPEUTIC RESPONSES	各种治疗和非治疗反应	THERAPEUTIC AND NONTHERAPEUTIC EFFECTS (EXCL TOXICITY)	治疗性及非治疗性反应类（不包括毒性）	GENERAL DISORDERS AND ADMINISTRATION SITE CONDITIONS	全身性疾病及给药部位各种反应	161708312	REAC19Q2.txt
BLOOD THYROID STIMULATING HORMONE DECREASED	BLOOD THYROID STIMULATING HORMONE DECREASED	血促甲状腺激素降低	PITUITARY ANALYSES ANTERIOR	垂体前叶分析	ENDOCRINE INVESTIGATIONS (INCL SEX HORMONES)	内分泌系统检查（包括性激素）	INVESTIGATIONS	各类检查	161796771	REAC19Q2.txt
DRUG INEFFECTIVE	DRUG INEFFECTIVE	药物无效	THERAPEUTIC AND NONTHERAPEUTIC RESPONSES	各种治疗和非治疗反应	THERAPEUTIC AND NONTHERAPEUTIC EFFECTS (EXCL TOXICITY)	治疗性及非治疗性反应类（不包括毒性）	GENERAL DISORDERS AND ADMINISTRATION SITE CONDITIONS	全身性疾病及给药部位各种反应	161796771	REAC19Q2.txt
HYPERTHYROIDISM	HYPERTHYROIDISM	甲状腺功能亢进症	THYROID HYPERFUNCTION DISORDERS	各种甲状腺机能亢进疾病	THYROID GLAND DISORDERS	甲状腺类疾病	ENDOCRINE DISORDERS	内分泌系统疾病	161796771	REAC19Q2.txt
PRODUCT SUBSTITUTION ISSUE	PRODUCT SUBSTITUTION ISSUE	产品替换问题	PRODUCT QUALITY ISSUES NEC	产品的各种质量问题（不另分类）	PRODUCT QUALITY, SUPPLY, DISTRIBUTION, MANUFACTURING AND QUALITY SYSTEM ISSUES	产品质量、供应、经销、生产和质量系统问题	PRODUCT ISSUES	产品问题	161796771	REAC19Q2.txt
SYMPTOM RECURRENCE	SYMPTOM RECURRENCE	症状重复出现	GENERAL SIGNS AND SYMPTOMS NEC	一般症状和体征（不另分类）	GENERAL SYSTEM DISORDERS NEC	全身系统疾病（不另分类）	GENERAL DISORDERS AND ADMINISTRATION SITE CONDITIONS	全身性疾病及给药部位各种反应	161796771	REAC19Q2.txt
THYROXINE INCREASED	THYROXINE INCREASED	甲状腺素升高	THYROID ANALYSES	各种甲状腺分析	ENDOCRINE INVESTIGATIONS (INCL SEX HORMONES)	内分泌系统检查（包括性激素）	INVESTIGATIONS	各类检查	161796771	REAC19Q2.txt
ASTHENIA	ASTHENIA	乏力	ASTHENIC CONDITIONS	虚弱状态	GENERAL SYSTEM DISORDERS NEC	全身系统疾病（不另分类）	GENERAL DISORDERS AND ADMINISTRATION SITE CONDITIONS	全身性疾病及给药部位各种反应	161897921	REAC19Q2.txt
BALANCE DISORDER	BALANCE DISORDER	平衡疾病	COORDINATION AND BALANCE DISTURBANCES	协调与平衡障碍	NEUROLOGICAL DISORDERS NEC	神经类疾病（不另分类）	NERVOUS SYSTEM DISORDERS	各类神经系统疾病	161897921	REAC19Q2.txt
FEELING ABNORMAL	FEELING ABNORMAL	感受异常	FEELINGS AND SENSATIONS NEC	各种感受与感觉（不另分类）	GENERAL SYSTEM DISORDERS NEC	全身系统疾病（不另分类）	GENERAL DISORDERS AND ADMINISTRATION SITE CONDITIONS	全身性疾病及给药部位各种反应	161897921	REAC19Q2.txt
GAIT DISTURBANCE	GAIT DISTURBANCE	步态障碍	GAIT DISTURBANCES	行走障碍	GENERAL SYSTEM DISORDERS NEC	全身系统疾病（不另分类）	GENERAL DISORDERS AND ADMINISTRATION SITE CONDITIONS	全身性疾病及给药部位各种反应	161897921	REAC19Q2.txt
SLOW SPEECH	SLOW SPEECH	言语缓慢	SPEECH AND LANGUAGE ABNORMALITIES	说话和语言异常	NEUROLOGICAL DISORDERS NEC	神经类疾病（不另分类）	NERVOUS SYSTEM DISORDERS	各类神经系统疾病	161897921	REAC19Q2.txt
THINKING ABNORMAL	THINKING ABNORMAL	思维异常	THINKING DISTURBANCES	思维障碍	DISTURBANCES IN THINKING AND PERCEPTION	思维及感知紊乱	PSYCHIATRIC DISORDERS	精神病类	161897921	REAC19Q2.txt
TREMOR	TREMOR	震颤	TREMOR (EXCL CONGENITAL)	各种颤抖（不包括先天性）	MOVEMENT DISORDERS (INCL PARKINSONISM)	运动障碍类（包括帕金森病）	NERVOUS SYSTEM DISORDERS	各类神经系统疾病	161897921	REAC19Q2.txt
VISION BLURRED	VISION BLURRED	视物模糊	VISUAL DISORDERS NEC	视力障碍（不另分类）	VISION DISORDERS	各种视觉障碍	EYE DISORDERS	眼器官疾病	161897921	REAC19Q2.txt
DRUG HYPERSENSITIVITY	DRUG HYPERSENSITIVITY	药物性超敏反应	ALLERGIES TO FOODS, FOOD ADDITIVES, DRUGS AND OTHER CHEMICALS	对食物、食物添加剂、药物和其他化学物的过敏	ALLERGIC CONDITIONS	过敏类反应	IMMUNE SYSTEM DISORDERS	免疫系统疾病	161979271	REAC19Q2.txt
FOETAL EXPOSURE DURING PREGNANCY	FOETAL EXPOSURE DURING PREGNANCY	妊娠过程中胎儿暴露	EXPOSURES ASSOCIATED WITH PREGNANCY, DELIVERY AND LACTATION	与妊娠、分娩和泌乳有关的暴露	EXPOSURES, CHEMICAL INJURIES AND POISONING	暴露、化学伤和中毒	INJURY, POISONING AND PROCEDURAL COMPLICATIONS	各类损伤、中毒及操作并发症	162014732	REAC19Q4.txt
HYPOTHYROIDISM	HYPOTHYROIDISM	甲状腺功能减退症	THYROID HYPOFUNCTION DISORDERS	各种甲状腺机能减退疾病	THYROID GLAND DISORDERS	甲状腺类疾病	ENDOCRINE DISORDERS	内分泌系统疾病	162014732	REAC19Q4.txt
TYPE 1 DIABETES MELLITUS	TYPE 1 DIABETES MELLITUS	1 型糖尿病	DIABETES MELLITUS (INCL SUBTYPES)	各种糖尿病（包括亚型）	GLUCOSE METABOLISM DISORDERS (INCL DIABETES MELLITUS)	葡萄糖代谢疾病（包括糖尿病）	METABOLISM AND NUTRITION DISORDERS	代谢及营养类疾病	162374821	REAC19Q2.txt
ANXIETY	ANXIETY	焦虑	ANXIETY SYMPTOMS	焦虑症状	ANXIETY DISORDERS AND SYMPTOMS	焦虑症及症状	PSYCHIATRIC DISORDERS	精神病类	162705961	REAC19Q2.txt
INSOMNIA	INSOMNIA	失眠	DISTURBANCES IN INITIATING AND MAINTAINING SLEEP	入睡和睡眠障碍	SLEEP DISORDERS AND DISTURBANCES	睡眠异常和混乱	PSYCHIATRIC DISORDERS	精神病类	162705961	REAC19Q2.txt
NERVOUSNESS	NERVOUSNESS	神经紧张不安	ANXIETY SYMPTOMS	焦虑症状	ANXIETY DISORDERS AND SYMPTOMS	焦虑症及症状	PSYCHIATRIC DISORDERS	精神病类	162705961	REAC19Q2.txt
PSYCHOMOTOR HYPERACTIVITY	PSYCHOMOTOR HYPERACTIVITY	精神运动功能亢进	DYSKINESIAS AND MOVEMENT DISORDERS NEC	运动障碍和运动失调（不另分类）	MOVEMENT DISORDERS (INCL PARKINSONISM)	运动障碍类（包括帕金森病）	NERVOUS SYSTEM DISORDERS	各类神经系统疾病	162705961	REAC19Q2.txt
MUSCLE SPASMS	MUSCLE SPASMS	肌痉挛	MUSCLE RELATED SIGNS AND SYMPTOMS NEC	肌肉相关症状和体征（不另分类）	MUSCLE DISORDERS	肌肉类疾病	MUSCULOSKELETAL AND CONNECTIVE TISSUE DISORDERS	各种肌肉骨骼及结缔组织疾病	162705971	REAC19Q2.txt
SWELLING	SWELLING	肿胀	GENERAL SIGNS AND SYMPTOMS NEC	一般症状和体征（不另分类）	GENERAL SYSTEM DISORDERS NEC	全身系统疾病（不另分类）	GENERAL DISORDERS AND ADMINISTRATION SITE CONDITIONS	全身性疾病及给药部位各种反应	162705971	REAC19Q2.txt
ANTI-NEUTROPHIL CYTOPLASMIC ANTIBODY POSITIVE VASCULITIS	ANTI-NEUTROPHIL CYTOPLASMIC ANTIBODY POSITIVE VASCULITIS	抗中性粒细胞胞浆抗体阳性血管炎	VASCULITIDES	脉管炎症	IMMUNE DISORDERS NEC	免疫类疾病（不另分类）	IMMUNE SYSTEM DISORDERS	免疫系统疾病	162787841	REAC19Q2.txt
FEELING ABNORMAL	FEELING ABNORMAL	感受异常	FEELINGS AND SENSATIONS NEC	各种感受与感觉（不另分类）	GENERAL SYSTEM DISORDERS NEC	全身系统疾病（不另分类）	GENERAL DISORDERS AND ADMINISTRATION SITE CONDITIONS	全身性疾病及给药部位各种反应	162817331	REAC19Q2.txt
FLUSHING	FLUSHING	潮红	PERIPHERAL VASCULAR DISORDERS NEC	周围血管疾病（不另分类）	VASCULAR DISORDERS NEC	血管疾病（不另分类）	VASCULAR DISORDERS	血管与淋巴管类疾病	162817331	REAC19Q2.txt
INCORRECT DOSE ADMINISTERED	INCORRECT DOSE ADMINISTERED	给用了不正确的剂量	PRODUCT ADMINISTRATION ERRORS AND ISSUES	各种产品给用错误和问题	MEDICATION ERRORS AND OTHER PRODUCT USE ERRORS AND ISSUES	用药错误及其他产品使用错误和问题	INJURY, POISONING AND PROCEDURAL COMPLICATIONS	各类损伤、中毒及操作并发症	162817331	REAC19Q2.txt
AGRANULOCYTOSIS	AGRANULOCYTOSIS	粒细胞缺乏症	NEUTROPENIAS	各种嗜中性白细胞减少症	WHITE BLOOD CELL DISORDERS	白血球类疾病	BLOOD AND LYMPHATIC SYSTEM DISORDERS	血液及淋巴系统疾病	163622262	REAC19Q2.txt
CELLULITIS	CELLULITIS	蜂窝织炎	BACTERIAL INFECTIONS NEC	各种细菌感染（不另分类）	BACTERIAL INFECTIOUS DISORDERS	细菌感染性疾病	INFECTIONS AND INFESTATIONS	感染及侵染类疾病	163622262	REAC19Q2.txt
FEBRILE NEUTROPENIA	FEBRILE NEUTROPENIA	发热性中性粒细胞减少症	NEUTROPENIAS	各种嗜中性白细胞减少症	WHITE BLOOD CELL DISORDERS	白血球类疾病	BLOOD AND LYMPHATIC SYSTEM DISORDERS	血液及淋巴系统疾病	163622262	REAC19Q2.txt
NECROSIS ISCHAEMIC	NECROSIS ISCHAEMIC	缺血性坏死	NON-SITE SPECIFIC NECROSIS AND VASCULAR INSUFFICIENCY NEC	部位不确定的坏死和血管功能障碍（不另分类）	ARTERIOSCLEROSIS, STENOSIS, VASCULAR INSUFFICIENCY AND NECROSIS	动脉硬化、狭窄、血管功能不全和坏死	VASCULAR DISORDERS	血管与淋巴管类疾病	163622262	REAC19Q2.txt
PARONYCHIA	PARONYCHIA	甲沟炎	BACTERIAL INFECTIONS NEC	各种细菌感染（不另分类）	BACTERIAL INFECTIOUS DISORDERS	细菌感染性疾病	INFECTIONS AND INFESTATIONS	感染及侵染类疾病	163622262	REAC19Q2.txt
AGRANULOCYTOSIS	AGRANULOCYTOSIS	粒细胞缺乏症	NEUTROPENIAS	各种嗜中性白细胞减少症	WHITE BLOOD CELL DISORDERS	白血球类疾病	BLOOD AND LYMPHATIC SYSTEM DISORDERS	血液及淋巴系统疾病	163650283	REAC20Q2.txt
CELLULITIS	CELLULITIS	蜂窝织炎	BACTERIAL INFECTIONS NEC	各种细菌感染（不另分类）	BACTERIAL INFECTIOUS DISORDERS	细菌感染性疾病	INFECTIONS AND INFESTATIONS	感染及侵染类疾病	163650283	REAC20Q2.txt
INFLAMMATION	INFLAMMATION	炎症	INFLAMMATIONS	各种炎症	GENERAL SYSTEM DISORDERS NEC	全身系统疾病（不另分类）	GENERAL DISORDERS AND ADMINISTRATION SITE CONDITIONS	全身性疾病及给药部位各种反应	163650283	REAC20Q2.txt
LYMPHADENOPATHY	LYMPHADENOPATHY	淋巴结病	LYMPHATIC SYSTEM DISORDERS NEC	淋巴系统疾病（不另分类）	SPLEEN, LYMPHATIC AND RETICULOENDOTHELIAL SYSTEM DISORDERS	脾、淋巴及网状内皮系统疾病	BLOOD AND LYMPHATIC SYSTEM DISORDERS	血液及淋巴系统疾病	163650283	REAC20Q2.txt
NECROSIS ISCHAEMIC	NECROSIS ISCHAEMIC	缺血性坏死	NON-SITE SPECIFIC NECROSIS AND VASCULAR INSUFFICIENCY NEC	部位不确定的坏死和血管功能障碍（不另分类）	ARTERIOSCLEROSIS, STENOSIS, VASCULAR INSUFFICIENCY AND NECROSIS	动脉硬化、狭窄、血管功能不全和坏死	VASCULAR DISORDERS	血管与淋巴管类疾病	163650283	REAC20Q2.txt
NEUTROPENIA	NEUTROPENIA	中性粒细胞减少症	NEUTROPENIAS	各种嗜中性白细胞减少症	WHITE BLOOD CELL DISORDERS	白血球类疾病	BLOOD AND LYMPHATIC SYSTEM DISORDERS	血液及淋巴系统疾病	163650283	REAC20Q2.txt
PARONYCHIA	PARONYCHIA	甲沟炎	BACTERIAL INFECTIONS NEC	各种细菌感染（不另分类）	BACTERIAL INFECTIOUS DISORDERS	细菌感染性疾病	INFECTIONS AND INFESTATIONS	感染及侵染类疾病	163650283	REAC20Q2.txt
ULCER	ULCER	溃疡	ULCERS NEC	各种溃疡（不另分类）	TISSUE DISORDERS NEC	组织疾病（不另分类）	GENERAL DISORDERS AND ADMINISTRATION SITE CONDITIONS	全身性疾病及给药部位各种反应	163650283	REAC20Q2.txt
BODY TEMPERATURE INCREASED	BODY TEMPERATURE INCREASED	体温升高	PHYSICAL EXAMINATION PROCEDURES AND ORGAN SYSTEM STATUS	体检步骤和器官系统状态	PHYSICAL EXAMINATION AND ORGAN SYSTEM STATUS TOPICS	体检和器官系统状态主题	INVESTIGATIONS	各类检查	163679401	REAC19Q2.txt
COUGH	COUGH	咳嗽	COUGHING AND ASSOCIATED SYMPTOMS	咳嗽和相关症状	RESPIRATORY DISORDERS NEC	呼吸系统疾病（不另分类）	RESPIRATORY, THORACIC AND MEDIASTINAL DISORDERS	呼吸系统、胸及纵隔疾病	163679401	REAC19Q2.txt
LEUKOPENIA	LEUKOPENIA	白细胞减少症	LEUKOPENIAS NEC	各种白细胞减少症（不另分类）	WHITE BLOOD CELL DISORDERS	白血球类疾病	BLOOD AND LYMPHATIC SYSTEM DISORDERS	血液及淋巴系统疾病	163679401	REAC19Q2.txt
NEUTROPENIA	NEUTROPENIA	中性粒细胞减少症	NEUTROPENIAS	各种嗜中性白细胞减少症	WHITE BLOOD CELL DISORDERS	白血球类疾病	BLOOD AND LYMPHATIC SYSTEM DISORDERS	血液及淋巴系统疾病	163679401	REAC19Q2.txt
NEUTROPHIL COUNT DECREASED	NEUTROPHIL COUNT DECREASED	中性粒细胞计数降低	WHITE BLOOD CELL ANALYSES	各种白细胞分析	HAEMATOLOGY INVESTIGATIONS (INCL BLOOD GROUPS)	血液类检查（包括血型）	INVESTIGATIONS	各类检查	163679401	REAC19Q2.txt
SECRETION DISCHARGE	SECRETION DISCHARGE	分泌性排出物	GENERAL SIGNS AND SYMPTOMS NEC	一般症状和体征（不另分类）	GENERAL SYSTEM DISORDERS NEC	全身系统疾病（不另分类）	GENERAL DISORDERS AND ADMINISTRATION SITE CONDITIONS	全身性疾病及给药部位各种反应	163679401	REAC19Q2.txt
ACCIDENTAL EXPOSURE TO PRODUCT	ACCIDENTAL EXPOSURE TO PRODUCT	意外暴露于产品	ACCIDENTAL EXPOSURES TO PRODUCT	产品类意外暴露	MEDICATION ERRORS AND OTHER PRODUCT USE ERRORS AND ISSUES	用药错误及其他产品使用错误和问题	INJURY, POISONING AND PROCEDURAL COMPLICATIONS	各类损伤、中毒及操作并发症	163724491	REAC19Q2.txt
ATRIAL FIBRILLATION	ATRIAL FIBRILLATION	房颤	SUPRAVENTRICULAR ARRHYTHMIAS	各种室上性心律失常	CARDIAC ARRHYTHMIAS	心律失常类疾病	CARDIAC DISORDERS	心脏器官疾病	163724491	REAC19Q2.txt
INCORRECT DOSE ADMINISTERED	INCORRECT DOSE ADMINISTERED	给用了不正确的剂量	PRODUCT ADMINISTRATION ERRORS AND ISSUES	各种产品给用错误和问题	MEDICATION ERRORS AND OTHER PRODUCT USE ERRORS AND ISSUES	用药错误及其他产品使用错误和问题	INJURY, POISONING AND PROCEDURAL COMPLICATIONS	各类损伤、中毒及操作并发症	163724491	REAC19Q2.txt
PRODUCT PHYSICAL ISSUE	PRODUCT PHYSICAL ISSUE	产品的物理问题	PRODUCT PHYSICAL ISSUES	产品的各种物理问题	PRODUCT QUALITY, SUPPLY, DISTRIBUTION, MANUFACTURING AND QUALITY SYSTEM ISSUES	产品质量、供应、经销、生产和质量系统问题	PRODUCT ISSUES	产品问题	163724491	REAC19Q2.txt
ABDOMINAL PAIN	ABDOMINAL PAIN	腹痛	GASTROINTESTINAL AND ABDOMINAL PAINS (EXCL ORAL AND THROAT)	胃肠道和腹部疼痛（不包括口腔和咽喉）	GASTROINTESTINAL SIGNS AND SYMPTOMS	胃肠道系统症状和体征	GASTROINTESTINAL DISORDERS	胃肠系统疾病	163944331	REAC19Q2.txt
LIVER INJURY	LIVER INJURY	肝损伤	HEPATOCELLULAR DAMAGE AND HEPATITIS NEC	肝细胞损害和肝炎（不另分类）	HEPATIC AND HEPATOBILIARY DISORDERS	肝脏及肝胆类疾病	HEPATOBILIARY DISORDERS	肝胆系统疾病	163944331	REAC19Q2.txt
DRUG HYPERSENSITIVITY	DRUG HYPERSENSITIVITY	药物性超敏反应	ALLERGIES TO FOODS, FOOD ADDITIVES, DRUGS AND OTHER CHEMICALS	对食物、食物添加剂、药物和其他化学物的过敏	ALLERGIC CONDITIONS	过敏类反应	IMMUNE SYSTEM DISORDERS	免疫系统疾病	164394852	REAC19Q4.txt
URTICARIA	URTICARIA	荨麻疹	URTICARIAS	各种荨麻疹	ANGIOEDEMA AND URTICARIA	血管性水肿和风疹	SKIN AND SUBCUTANEOUS TISSUE DISORDERS	皮肤及皮下组织类疾病	164394852	REAC19Q4.txt
FOETAL EXPOSURE DURING PREGNANCY	FOETAL EXPOSURE DURING PREGNANCY	妊娠过程中胎儿暴露	EXPOSURES ASSOCIATED WITH PREGNANCY, DELIVERY AND LACTATION	与妊娠、分娩和泌乳有关的暴露	EXPOSURES, CHEMICAL INJURIES AND POISONING	暴露、化学伤和中毒	INJURY, POISONING AND PROCEDURAL COMPLICATIONS	各类损伤、中毒及操作并发症	164449241	REAC19Q2.txt
FOETAL GROWTH RESTRICTION	FOETAL GROWTH RESTRICTION	胎儿生长受限	FOETAL GROWTH COMPLICATIONS	胎儿生长并发症	FOETAL COMPLICATIONS	各种胎儿并发症	PREGNANCY, PUERPERIUM AND PERINATAL CONDITIONS	妊娠期、产褥期及围产期状况	164449241	REAC19Q2.txt
GASTROSCHISIS	GASTROSCHISIS	腹裂（畸形）	GASTROINTESTINAL TRACT DISORDERS CONGENITAL NEC	先天性胃肠道疾病（不另分类）	GASTROINTESTINAL TRACT DISORDERS CONGENITAL	先天性胃肠道系统疾病	CONGENITAL, FAMILIAL AND GENETIC DISORDERS	各种先天性家族性遗传性疾病	164449241	REAC19Q2.txt
SEPTIC SHOCK	SEPTIC SHOCK	感染性休克	SEPSIS, BACTERAEMIA, VIRAEMIA AND FUNGAEMIA NEC	脓毒症、菌血症、病毒血症和真菌血症（不另分类）	INFECTIONS - PATHOGEN UNSPECIFIED	感染 - 未指明病原	INFECTIONS AND INFESTATIONS	感染及侵染类疾病	164449241	REAC19Q2.txt
WEIGHT DECREASED	WEIGHT DECREASED	体重降低	PHYSICAL EXAMINATION PROCEDURES AND ORGAN SYSTEM STATUS	体检步骤和器官系统状态	PHYSICAL EXAMINATION AND ORGAN SYSTEM STATUS TOPICS	体检和器官系统状态主题	INVESTIGATIONS	各类检查	164631741	REAC19Q2.txt
DRUG-INDUCED LIVER INJURY	DRUG-INDUCED LIVER INJURY	药物诱导的肝损伤	HEPATOCELLULAR DAMAGE AND HEPATITIS NEC	肝细胞损害和肝炎（不另分类）	HEPATIC AND HEPATOBILIARY DISORDERS	肝脏及肝胆类疾病	HEPATOBILIARY DISORDERS	肝胆系统疾病	164933761	REAC19Q2.txt
CONSTIPATION	CONSTIPATION	便秘	GASTROINTESTINAL ATONIC AND HYPOMOTILITY DISORDERS NEC	各种胃肠道弛缓和动力不足性疾病（不另分类）	GASTROINTESTINAL MOTILITY AND DEFAECATION CONDITIONS	胃肠运动及排便状况	GASTROINTESTINAL DISORDERS	胃肠系统疾病	165128752	REAC19Q3.txt
CRANIOCEREBRAL INJURY	CRANIOCEREBRAL INJURY	颅脑损伤	CEREBRAL INJURIES NEC	大脑损伤（不另分类）	INJURIES NEC	各种损伤（不另分类）	INJURY, POISONING AND PROCEDURAL COMPLICATIONS	各类损伤、中毒及操作并发症	165128752	REAC19Q3.txt
DEPRESSION	DEPRESSION	抑郁	DEPRESSIVE DISORDERS	各种抑郁病	DEPRESSED MOOD DISORDERS AND DISTURBANCES	抑郁性心境障碍和混乱	PSYCHIATRIC DISORDERS	精神病类	165128752	REAC19Q3.txt
ERYTHEMA	ERYTHEMA	红斑	ERYTHEMAS	各种皮肤红斑	EPIDERMAL AND DERMAL CONDITIONS	表皮及真皮状况	SKIN AND SUBCUTANEOUS TISSUE DISORDERS	皮肤及皮下组织类疾病	165128752	REAC19Q3.txt
RASH	RASH	皮疹	RASHES, ERUPTIONS AND EXANTHEMS NEC	出疹、发疹和皮疹（不另分类）	EPIDERMAL AND DERMAL CONDITIONS	表皮及真皮状况	SKIN AND SUBCUTANEOUS TISSUE DISORDERS	皮肤及皮下组织类疾病	165128752	REAC19Q3.txt
URTICARIA	URTICARIA	荨麻疹	URTICARIAS	各种荨麻疹	ANGIOEDEMA AND URTICARIA	血管性水肿和风疹	SKIN AND SUBCUTANEOUS TISSUE DISORDERS	皮肤及皮下组织类疾病	165128752	REAC19Q3.txt
PANCREATITIS ACUTE	PANCREATITIS ACUTE	急性胰腺炎	ACUTE AND CHRONIC PANCREATITIS	急性及慢性胰腺炎	EXOCRINE PANCREAS CONDITIONS	胰腺外分泌疾病	GASTROINTESTINAL DISORDERS	胃肠系统疾病	165214941	REAC19Q3.txt
AORTIC ANEURYSM	AORTIC ANEURYSM	主动脉瘤	AORTIC ANEURYSMS AND DISSECTIONS	主动脉瘤和夹层	ANEURYSMS AND ARTERY DISSECTIONS	动脉瘤和动脉夹层	VASCULAR DISORDERS	血管与淋巴管类疾病	165908991	REAC19Q3.txt
ASPARTATE AMINOTRANSFERASE INCREASED	ASPARTATE AMINOTRANSFERASE INCREASED	天门冬氨酸氨基转移酶升高	HEPATOBILIARY FUNCTION DIAGNOSTIC PROCEDURES	肝胆功能诊断性操作	HEPATOBILIARY INVESTIGATIONS	肝胆系统检查	INVESTIGATIONS	各类检查	165908991	REAC19Q3.txt
CHROMATURIA	CHROMATURIA	色素尿	URINARY ABNORMALITIES	各种泌尿系统障碍	URINARY TRACT SIGNS AND SYMPTOMS	各种泌尿道体征和症状	RENAL AND URINARY DISORDERS	肾脏及泌尿系统疾病	165908991	REAC19Q3.txt
DEMENTIA	DEMENTIA	痴呆	DEMENTIA (EXCL ALZHEIMER'S TYPE)	各种痴呆（不包括阿尔兹海默型）	MENTAL IMPAIRMENT DISORDERS	精神损害类疾病	NERVOUS SYSTEM DISORDERS	各类神经系统疾病	165908991	REAC19Q3.txt
HYPOPHAGIA	HYPOPHAGIA	摄食量减少	APPETITE DISORDERS	各种食欲障碍	APPETITE AND GENERAL NUTRITIONAL DISORDERS	食欲及一般性营养障碍	METABOLISM AND NUTRITION DISORDERS	代谢及营养类疾病	165908991	REAC19Q3.txt
JAUNDICE	JAUNDICE	黄疸	CHOLESTASIS AND JAUNDICE	胆汁淤积和黄疸类病症	HEPATIC AND HEPATOBILIARY DISORDERS	肝脏及肝胆类疾病	HEPATOBILIARY DISORDERS	肝胆系统疾病	165908991	REAC19Q3.txt
RENAL CYST	RENAL CYST	肾脏囊肿	RENAL NEOPLASMS	各种肾脏肿瘤	RENAL DISORDERS (EXCL NEPHROPATHIES)	肾脏各种异常（不包括肾病）	RENAL AND URINARY DISORDERS	肾脏及泌尿系统疾病	165908991	REAC19Q3.txt
INSULIN AUTOIMMUNE SYNDROME	INSULIN AUTOIMMUNE SYNDROME	胰岛素自身免疫综合征	ENDOCRINE AUTOIMMUNE DISORDERS	内分泌自身免疫病	AUTOIMMUNE DISORDERS	自身免疫类疾病	IMMUNE SYSTEM DISORDERS	免疫系统疾病	166147222	REAC19Q4.txt
DRUG HYPERSENSITIVITY	DRUG HYPERSENSITIVITY	药物性超敏反应	ALLERGIES TO FOODS, FOOD ADDITIVES, DRUGS AND OTHER CHEMICALS	对食物、食物添加剂、药物和其他化学物的过敏	ALLERGIC CONDITIONS	过敏类反应	IMMUNE SYSTEM DISORDERS	免疫系统疾病	166361751	REAC19Q3.txt
THROMBOTIC THROMBOCYTOPENIC PURPURA	THROMBOTIC THROMBOCYTOPENIC PURPURA	血栓性血小板减少性紫癜	THROMBOCYTOPENIAS	各种血小板减少症	PLATELET DISORDERS	血小板类疾病	BLOOD AND LYMPHATIC SYSTEM DISORDERS	血液及淋巴系统疾病	166412622	REAC20Q3.txt
DRUG INTOLERANCE	DRUG INTOLERANCE	药物不耐受	THERAPEUTIC AND NONTHERAPEUTIC RESPONSES	各种治疗和非治疗反应	THERAPEUTIC AND NONTHERAPEUTIC EFFECTS (EXCL TOXICITY)	治疗性及非治疗性反应类（不包括毒性）	GENERAL DISORDERS AND ADMINISTRATION SITE CONDITIONS	全身性疾病及给药部位各种反应	166474011	REAC19Q3.txt
GRAVES' DISEASE	GRAVES' DISEASE		THYROID HYPERFUNCTION DISORDERS	各种甲状腺机能亢进疾病	THYROID GLAND DISORDERS	甲状腺类疾病	ENDOCRINE DISORDERS	内分泌系统疾病	166521111	REAC19Q3.txt
DRUG HYPERSENSITIVITY	DRUG HYPERSENSITIVITY	药物性超敏反应	ALLERGIES TO FOODS, FOOD ADDITIVES, DRUGS AND OTHER CHEMICALS	对食物、食物添加剂、药物和其他化学物的过敏	ALLERGIC CONDITIONS	过敏类反应	IMMUNE SYSTEM DISORDERS	免疫系统疾病	166521111	REAC19Q3.txt
EAR PAIN	EAR PAIN	耳痛	EAR DISORDERS NEC	各种耳部疾病（不另分类）	AURAL DISORDERS NEC	听觉疾病（不另分类）	EAR AND LABYRINTH DISORDERS	耳及迷路类疾病	166521111	REAC19Q3.txt
EAR PRURITUS	EAR PRURITUS	耳瘙痒	EAR DISORDERS NEC	各种耳部疾病（不另分类）	AURAL DISORDERS NEC	听觉疾病（不另分类）	EAR AND LABYRINTH DISORDERS	耳及迷路类疾病	166521111	REAC19Q3.txt
HALLUCINATION, TACTILE	HALLUCINATION, TACTILE	幻觉，触觉	HALLUCINATIONS (EXCL SLEEP-RELATED)	各种幻觉（睡眠相关性除外）	DISTURBANCES IN THINKING AND PERCEPTION	思维及感知紊乱	PSYCHIATRIC DISORDERS	精神病类	166521111	REAC19Q3.txt
HALLUCINATION, VISUAL	HALLUCINATION, VISUAL	幻觉，视觉	HALLUCINATIONS (EXCL SLEEP-RELATED)	各种幻觉（睡眠相关性除外）	DISTURBANCES IN THINKING AND PERCEPTION	思维及感知紊乱	PSYCHIATRIC DISORDERS	精神病类	166521111	REAC19Q3.txt
PAIN IN EXTREMITY	PAIN IN EXTREMITY	肢体疼痛	MUSCULOSKELETAL AND CONNECTIVE TISSUE PAIN AND DISCOMFORT	肌肉骨骼和结缔组织的各种疼痛与不适	MUSCULOSKELETAL AND CONNECTIVE TISSUE DISORDERS NEC	肌肉骨骼和结缔组织疾病（不另分类）	MUSCULOSKELETAL AND CONNECTIVE TISSUE DISORDERS	各种肌肉骨骼及结缔组织疾病	166521111	REAC19Q3.txt
PRODUCT SUBSTITUTION ISSUE	PRODUCT SUBSTITUTION ISSUE	产品替换问题	PRODUCT QUALITY ISSUES NEC	产品的各种质量问题（不另分类）	PRODUCT QUALITY, SUPPLY, DISTRIBUTION, MANUFACTURING AND QUALITY SYSTEM ISSUES	产品质量、供应、经销、生产和质量系统问题	PRODUCT ISSUES	产品问题	166521111	REAC19Q3.txt
SENSATION OF FOREIGN BODY	SENSATION OF FOREIGN BODY	异物感	FEELINGS AND SENSATIONS NEC	各种感受与感觉（不另分类）	GENERAL SYSTEM DISORDERS NEC	全身系统疾病（不另分类）	GENERAL DISORDERS AND ADMINISTRATION SITE CONDITIONS	全身性疾病及给药部位各种反应	166521111	REAC19Q3.txt
DRUG HYPERSENSITIVITY	DRUG HYPERSENSITIVITY	药物性超敏反应	ALLERGIES TO FOODS, FOOD ADDITIVES, DRUGS AND OTHER CHEMICALS	对食物、食物添加剂、药物和其他化学物的过敏	ALLERGIC CONDITIONS	过敏类反应	IMMUNE SYSTEM DISORDERS	免疫系统疾病	166569531	REAC19Q3.txt
OFF LABEL USE	OFF LABEL USE	超说明书使用	OFF LABEL USES	各种超说明书使用	OFF LABEL USES AND INTENTIONAL PRODUCT MISUSES/USE ISSUES	超说明书使用及故意导致的产品误用/使用类问题	INJURY, POISONING AND PROCEDURAL COMPLICATIONS	各类损伤、中毒及操作并发症	166778762	REAC19Q3.txt
PRODUCT USE IN UNAPPROVED INDICATION	PRODUCT USE IN UNAPPROVED INDICATION	产品用于未经批准的适应症	MEDICATION ERRORS, PRODUCT USE ERRORS AND ISSUES NEC	不另分类的各种用药错误、产品使用错误和问题	MEDICATION ERRORS AND OTHER PRODUCT USE ERRORS AND ISSUES	用药错误及其他产品使用错误和问题	INJURY, POISONING AND PROCEDURAL COMPLICATIONS	各类损伤、中毒及操作并发症	166778762	REAC19Q3.txt
THYROID DISORDER	THYROID DISORDER	甲状腺疾病	THYROID DISORDERS NEC	各种甲状腺疾病（不另分类）	THYROID GLAND DISORDERS	甲状腺类疾病	ENDOCRINE DISORDERS	内分泌系统疾病	166778762	REAC19Q3.txt
CONDITION AGGRAVATED	CONDITION AGGRAVATED	病情恶化	GENERAL SIGNS AND SYMPTOMS NEC	一般症状和体征（不另分类）	GENERAL SYSTEM DISORDERS NEC	全身系统疾病（不另分类）	GENERAL DISORDERS AND ADMINISTRATION SITE CONDITIONS	全身性疾病及给药部位各种反应	166920291	REAC19Q3.txt
DRUG HYPERSENSITIVITY	DRUG HYPERSENSITIVITY	药物性超敏反应	ALLERGIES TO FOODS, FOOD ADDITIVES, DRUGS AND OTHER CHEMICALS	对食物、食物添加剂、药物和其他化学物的过敏	ALLERGIC CONDITIONS	过敏类反应	IMMUNE SYSTEM DISORDERS	免疫系统疾病	166920291	REAC19Q3.txt
PRURITUS	PRURITUS	瘙痒	PRURITUS NEC	各种瘙痒（不另分类）	EPIDERMAL AND DERMAL CONDITIONS	表皮及真皮状况	SKIN AND SUBCUTANEOUS TISSUE DISORDERS	皮肤及皮下组织类疾病	166920291	REAC19Q3.txt
RASH	RASH	皮疹	RASHES, ERUPTIONS AND EXANTHEMS NEC	出疹、发疹和皮疹（不另分类）	EPIDERMAL AND DERMAL CONDITIONS	表皮及真皮状况	SKIN AND SUBCUTANEOUS TISSUE DISORDERS	皮肤及皮下组织类疾病	166920291	REAC19Q3.txt
CHEST PAIN	CHEST PAIN	胸痛	PAIN AND DISCOMFORT NEC	疼痛和不适（不另分类）	GENERAL SYSTEM DISORDERS NEC	全身系统疾病（不另分类）	GENERAL DISORDERS AND ADMINISTRATION SITE CONDITIONS	全身性疾病及给药部位各种反应	166925171	REAC19Q4.txt
HEPATIC ENZYME INCREASED	HEPATIC ENZYME INCREASED	肝酶升高	HEPATOBILIARY FUNCTION DIAGNOSTIC PROCEDURES	肝胆功能诊断性操作	HEPATOBILIARY INVESTIGATIONS	肝胆系统检查	INVESTIGATIONS	各类检查	166925171	REAC19Q4.txt
HYPOKALAEMIA	HYPOKALAEMIA	低钾血症	POTASSIUM IMBALANCE	钾平衡失调	ELECTROLYTE AND FLUID BALANCE CONDITIONS	电解质及液体平衡状况	METABOLISM AND NUTRITION DISORDERS	代谢及营养类疾病	166925171	REAC19Q4.txt
HYPOMAGNESAEMIA	HYPOMAGNESAEMIA	低镁血症	MAGNESIUM METABOLISM DISORDERS	各种镁代谢性疾病	BONE, CALCIUM, MAGNESIUM AND PHOSPHORUS METABOLISM DISORDERS	骨、钙、镁及磷代谢异常	METABOLISM AND NUTRITION DISORDERS	代谢及营养类疾病	166925171	REAC19Q4.txt
HYPOPHOSPHATAEMIA	HYPOPHOSPHATAEMIA	低磷血症	PHOSPHORUS METABOLISM DISORDERS	各种磷代谢疾病	BONE, CALCIUM, MAGNESIUM AND PHOSPHORUS METABOLISM DISORDERS	骨、钙、镁及磷代谢异常	METABOLISM AND NUTRITION DISORDERS	代谢及营养类疾病	166925171	REAC19Q4.txt
RASH	RASH	皮疹	RASHES, ERUPTIONS AND EXANTHEMS NEC	出疹、发疹和皮疹（不另分类）	EPIDERMAL AND DERMAL CONDITIONS	表皮及真皮状况	SKIN AND SUBCUTANEOUS TISSUE DISORDERS	皮肤及皮下组织类疾病	166925171	REAC19Q4.txt
TACHYCARDIA	TACHYCARDIA	心动过速	RATE AND RHYTHM DISORDERS NEC	心率和节律异常（不另分类）	CARDIAC ARRHYTHMIAS	心律失常类疾病	CARDIAC DISORDERS	心脏器官疾病	166925171	REAC19Q4.txt
AGRANULOCYTOSIS	AGRANULOCYTOSIS	粒细胞缺乏症	NEUTROPENIAS	各种嗜中性白细胞减少症	WHITE BLOOD CELL DISORDERS	白血球类疾病	BLOOD AND LYMPHATIC SYSTEM DISORDERS	血液及淋巴系统疾病	167163051	REAC19Q4.txt
ANAEMIA	ANAEMIA	贫血	ANAEMIAS NEC	各种贫血（不另分类）	ANAEMIAS NONHAEMOLYTIC AND MARROW DEPRESSION	非溶血性贫血及骨髓抑制	BLOOD AND LYMPHATIC SYSTEM DISORDERS	血液及淋巴系统疾病	167163051	REAC19Q4.txt
OROPHARYNGEAL PAIN	OROPHARYNGEAL PAIN	口咽疼痛	UPPER RESPIRATORY TRACT SIGNS AND SYMPTOMS	上呼吸道症状和体征	RESPIRATORY TRACT SIGNS AND SYMPTOMS	呼吸道症状和体征	RESPIRATORY, THORACIC AND MEDIASTINAL DISORDERS	呼吸系统、胸及纵隔疾病	167163051	REAC19Q4.txt
THERAPY CESSATION	THERAPY CESSATION	治疗终止	THERAPEUTIC PROCEDURES NEC	治疗类操作（不另分类）	THERAPEUTIC PROCEDURES AND SUPPORTIVE CARE NEC	治疗类操作和支持性护理（不另分类）	SURGICAL AND MEDICAL PROCEDURES	各种手术及医疗操作	167163051	REAC19Q4.txt
DRUG HYPERSENSITIVITY	DRUG HYPERSENSITIVITY	药物性超敏反应	ALLERGIES TO FOODS, FOOD ADDITIVES, DRUGS AND OTHER CHEMICALS	对食物、食物添加剂、药物和其他化学物的过敏	ALLERGIC CONDITIONS	过敏类反应	IMMUNE SYSTEM DISORDERS	免疫系统疾病	167455001	REAC19Q3.txt
CARDIO-RESPIRATORY ARREST	CARDIO-RESPIRATORY ARREST	心脏呼吸骤停	VENTRICULAR ARRHYTHMIAS AND CARDIAC ARREST	室性心律失常和心搏停止	CARDIAC ARRHYTHMIAS	心律失常类疾病	CARDIAC DISORDERS	心脏器官疾病	167760902	REAC19Q3.txt
CARDIOPULMONARY FAILURE	CARDIOPULMONARY FAILURE	心肺衰竭	HEART FAILURES NEC	各种心衰（不另分类）	HEART FAILURES	各类心脏衰竭	CARDIAC DISORDERS	心脏器官疾病	167760902	REAC19Q3.txt
DRUG INEFFECTIVE	DRUG INEFFECTIVE	药物无效	THERAPEUTIC AND NONTHERAPEUTIC RESPONSES	各种治疗和非治疗反应	THERAPEUTIC AND NONTHERAPEUTIC EFFECTS (EXCL TOXICITY)	治疗性及非治疗性反应类（不包括毒性）	GENERAL DISORDERS AND ADMINISTRATION SITE CONDITIONS	全身性疾病及给药部位各种反应	167760902	REAC19Q3.txt
HYPOTENSION	HYPOTENSION	低血压	VASCULAR HYPOTENSIVE DISORDERS	血管低血压疾病	DECREASED AND NONSPECIFIC BLOOD PRESSURE DISORDERS AND SHOCK	血压降低和性质不明的血压异常及休克	VASCULAR DISORDERS	血管与淋巴管类疾病	167760902	REAC19Q3.txt
HYPOXIA	HYPOXIA	缺氧	CONDITIONS ASSOCIATED WITH ABNORMAL GAS EXCHANGE	与气体交换异常相关的病症	RESPIRATORY DISORDERS NEC	呼吸系统疾病（不另分类）	RESPIRATORY, THORACIC AND MEDIASTINAL DISORDERS	呼吸系统、胸及纵隔疾病	167760902	REAC19Q3.txt
PULMONARY HAEMORRHAGE	PULMONARY HAEMORRHAGE	肺出血	LOWER RESPIRATORY TRACT SIGNS AND SYMPTOMS	下呼吸道症状和体征	RESPIRATORY TRACT SIGNS AND SYMPTOMS	呼吸道症状和体征	RESPIRATORY, THORACIC AND MEDIASTINAL DISORDERS	呼吸系统、胸及纵隔疾病	167760902	REAC19Q3.txt
RENAL FAILURE	RENAL FAILURE	肾衰	RENAL FAILURE AND IMPAIRMENT	肾衰和肾损害	RENAL DISORDERS (EXCL NEPHROPATHIES)	肾脏各种异常（不包括肾病）	RENAL AND URINARY DISORDERS	肾脏及泌尿系统疾病	167760902	REAC19Q3.txt
THROMBOCYTOPENIA	THROMBOCYTOPENIA	血小板减少症	THROMBOCYTOPENIAS	各种血小板减少症	PLATELET DISORDERS	血小板类疾病	BLOOD AND LYMPHATIC SYSTEM DISORDERS	血液及淋巴系统疾病	167760902	REAC19Q3.txt
TROPONIN INCREASED	TROPONIN INCREASED	肌钙蛋白升高	SKELETAL AND CARDIAC MUSCLE ANALYSES	骨和心肌分析检验	ENZYME INVESTIGATIONS NEC	酶检查（不另分类）	INVESTIGATIONS	各类检查	167760902	REAC19Q3.txt
PLEURAL EFFUSION	PLEURAL EFFUSION	胸腔积液	PNEUMOTHORAX AND PLEURAL EFFUSIONS NEC	气胸和胸腔积液 （不另分类）	PLEURAL DISORDERS	胸膜类疾病	RESPIRATORY, THORACIC AND MEDIASTINAL DISORDERS	呼吸系统、胸及纵隔疾病	168038631	REAC19Q3.txt
PLEURAL EFFUSION	PLEURAL EFFUSION	胸腔积液	PNEUMOTHORAX AND PLEURAL EFFUSIONS NEC	气胸和胸腔积液 （不另分类）	PLEURAL DISORDERS	胸膜类疾病	RESPIRATORY, THORACIC AND MEDIASTINAL DISORDERS	呼吸系统、胸及纵隔疾病	168049281	REAC19Q3.txt
ANTI-NEUTROPHIL CYTOPLASMIC ANTIBODY POSITIVE VASCULITIS	ANTI-NEUTROPHIL CYTOPLASMIC ANTIBODY POSITIVE VASCULITIS	抗中性粒细胞胞浆抗体阳性血管炎	VASCULITIDES	脉管炎症	IMMUNE DISORDERS NEC	免疫类疾病（不另分类）	IMMUNE SYSTEM DISORDERS	免疫系统疾病	168049452	REAC21Q1.txt
ACCIDENTAL EXPOSURE TO PRODUCT	ACCIDENTAL EXPOSURE TO PRODUCT	意外暴露于产品	ACCIDENTAL EXPOSURES TO PRODUCT	产品类意外暴露	MEDICATION ERRORS AND OTHER PRODUCT USE ERRORS AND ISSUES	用药错误及其他产品使用错误和问题	INJURY, POISONING AND PROCEDURAL COMPLICATIONS	各类损伤、中毒及操作并发症	168175712	REAC19Q3.txt
LABORATORY TEST ABNORMAL	LABORATORY TEST ABNORMAL	实验室检查异常	INVESTIGATIONS NEC	各种检查（不另分类）	INVESTIGATIONS, IMAGING AND HISTOPATHOLOGY PROCEDURES NEC	检查、成像、及病理组织检验操作（不另分类）	INVESTIGATIONS	各类检查	168175712	REAC19Q3.txt
NEUTROPENIA	NEUTROPENIA	中性粒细胞减少症	NEUTROPENIAS	各种嗜中性白细胞减少症	WHITE BLOOD CELL DISORDERS	白血球类疾病	BLOOD AND LYMPHATIC SYSTEM DISORDERS	血液及淋巴系统疾病	168175712	REAC19Q3.txt
ANTI-NEUTROPHIL CYTOPLASMIC ANTIBODY POSITIVE VASCULITIS	ANTI-NEUTROPHIL CYTOPLASMIC ANTIBODY POSITIVE VASCULITIS	抗中性粒细胞胞浆抗体阳性血管炎	VASCULITIDES	脉管炎症	IMMUNE DISORDERS NEC	免疫类疾病（不另分类）	IMMUNE SYSTEM DISORDERS	免疫系统疾病	168231761	REAC19Q3.txt
PLEURAL EFFUSION	PLEURAL EFFUSION	胸腔积液	PNEUMOTHORAX AND PLEURAL EFFUSIONS NEC	气胸和胸腔积液 （不另分类）	PLEURAL DISORDERS	胸膜类疾病	RESPIRATORY, THORACIC AND MEDIASTINAL DISORDERS	呼吸系统、胸及纵隔疾病	168231761	REAC19Q3.txt
PNEUMONITIS	PNEUMONITIS	肺部炎症	LOWER RESPIRATORY TRACT INFLAMMATORY AND IMMUNOLOGIC CONDITIONS	下呼吸道炎症和免疫病症	LOWER RESPIRATORY TRACT DISORDERS (EXCL OBSTRUCTION AND INFECTION)	下呼吸道疾病（阻塞和感染除外）	RESPIRATORY, THORACIC AND MEDIASTINAL DISORDERS	呼吸系统、胸及纵隔疾病	168231761	REAC19Q3.txt
ANTI-NEUTROPHIL CYTOPLASMIC ANTIBODY POSITIVE VASCULITIS	ANTI-NEUTROPHIL CYTOPLASMIC ANTIBODY POSITIVE VASCULITIS	抗中性粒细胞胞浆抗体阳性血管炎	VASCULITIDES	脉管炎症	IMMUNE DISORDERS NEC	免疫类疾病（不另分类）	IMMUNE SYSTEM DISORDERS	免疫系统疾病	168254022	REAC20Q3.txt
DRUG ERUPTION	DRUG ERUPTION	药疹	DERMATITIS ASCRIBED TO SPECIFIC AGENT	特定药物引起的皮炎	EPIDERMAL AND DERMAL CONDITIONS	表皮及真皮状况	SKIN AND SUBCUTANEOUS TISSUE DISORDERS	皮肤及皮下组织类疾病	168445661	REAC19Q3.txt
DRUG INTOLERANCE	DRUG INTOLERANCE	药物不耐受	THERAPEUTIC AND NONTHERAPEUTIC RESPONSES	各种治疗和非治疗反应	THERAPEUTIC AND NONTHERAPEUTIC EFFECTS (EXCL TOXICITY)	治疗性及非治疗性反应类（不包括毒性）	GENERAL DISORDERS AND ADMINISTRATION SITE CONDITIONS	全身性疾病及给药部位各种反应	168445661	REAC19Q3.txt
ATRIAL FIBRILLATION	ATRIAL FIBRILLATION	房颤	SUPRAVENTRICULAR ARRHYTHMIAS	各种室上性心律失常	CARDIAC ARRHYTHMIAS	心律失常类疾病	CARDIAC DISORDERS	心脏器官疾病	168494172	REAC20Q3.txt
PLEURAL EFFUSION	PLEURAL EFFUSION	胸腔积液	PNEUMOTHORAX AND PLEURAL EFFUSIONS NEC	气胸和胸腔积液 （不另分类）	PLEURAL DISORDERS	胸膜类疾病	RESPIRATORY, THORACIC AND MEDIASTINAL DISORDERS	呼吸系统、胸及纵隔疾病	168494172	REAC20Q3.txt
HYPERTHYROIDISM	HYPERTHYROIDISM	甲状腺功能亢进症	THYROID HYPERFUNCTION DISORDERS	各种甲状腺机能亢进疾病	THYROID GLAND DISORDERS	甲状腺类疾病	ENDOCRINE DISORDERS	内分泌系统疾病	168809353	REAC21Q2.txt
OFF LABEL USE	OFF LABEL USE	超说明书使用	OFF LABEL USES	各种超说明书使用	OFF LABEL USES AND INTENTIONAL PRODUCT MISUSES/USE ISSUES	超说明书使用及故意导致的产品误用/使用类问题	INJURY, POISONING AND PROCEDURAL COMPLICATIONS	各类损伤、中毒及操作并发症	168809353	REAC21Q2.txt
HYPERAESTHESIA TEETH	HYPERAESTHESIA TEETH	牙齿感觉过敏	DENTAL PAIN AND SENSATION DISORDERS	牙齿疼痛和感觉障碍	DENTAL AND GINGIVAL CONDITIONS	牙齿和牙龈类疾病	GASTROINTESTINAL DISORDERS	胃肠系统疾病	168985971	REAC19Q4.txt
MASTICATION DISORDER	MASTICATION DISORDER	咀嚼疾病	MUSCULOSKELETAL AND CONNECTIVE TISSUE CONDITIONS NEC	各种肌肉骨骼和结缔组织疾病（不另分类）	MUSCULOSKELETAL AND CONNECTIVE TISSUE DISORDERS NEC	肌肉骨骼和结缔组织疾病（不另分类）	MUSCULOSKELETAL AND CONNECTIVE TISSUE DISORDERS	各种肌肉骨骼及结缔组织疾病	168985971	REAC19Q4.txt
PAIN IN JAW	PAIN IN JAW	颌骨疼痛	BONE RELATED SIGNS AND SYMPTOMS	骨相关症状和体征	BONE DISORDERS (EXCL CONGENITAL AND FRACTURES)	骨骼类疾病（不包括先天性疾病及骨折）	MUSCULOSKELETAL AND CONNECTIVE TISSUE DISORDERS	各种肌肉骨骼及结缔组织疾病	168985971	REAC19Q4.txt
HYPOTHYROIDISM	HYPOTHYROIDISM	甲状腺功能减退症	THYROID HYPOFUNCTION DISORDERS	各种甲状腺机能减退疾病	THYROID GLAND DISORDERS	甲状腺类疾病	ENDOCRINE DISORDERS	内分泌系统疾病	169141711	REAC19Q4.txt
PLEURAL EFFUSION	PLEURAL EFFUSION	胸腔积液	PNEUMOTHORAX AND PLEURAL EFFUSIONS NEC	气胸和胸腔积液 （不另分类）	PLEURAL DISORDERS	胸膜类疾病	RESPIRATORY, THORACIC AND MEDIASTINAL DISORDERS	呼吸系统、胸及纵隔疾病	169141711	REAC19Q4.txt
PNEUMOTHORAX	PNEUMOTHORAX	气胸	PNEUMOTHORAX AND PLEURAL EFFUSIONS NEC	气胸和胸腔积液 （不另分类）	PLEURAL DISORDERS	胸膜类疾病	RESPIRATORY, THORACIC AND MEDIASTINAL DISORDERS	呼吸系统、胸及纵隔疾病	169141711	REAC19Q4.txt
HYPOTHYROIDISM	HYPOTHYROIDISM	甲状腺功能减退症	THYROID HYPOFUNCTION DISORDERS	各种甲状腺机能减退疾病	THYROID GLAND DISORDERS	甲状腺类疾病	ENDOCRINE DISORDERS	内分泌系统疾病	169297601	REAC19Q4.txt
PLEURAL EFFUSION	PLEURAL EFFUSION	胸腔积液	PNEUMOTHORAX AND PLEURAL EFFUSIONS NEC	气胸和胸腔积液 （不另分类）	PLEURAL DISORDERS	胸膜类疾病	RESPIRATORY, THORACIC AND MEDIASTINAL DISORDERS	呼吸系统、胸及纵隔疾病	169297601	REAC19Q4.txt
PNEUMOTHORAX	PNEUMOTHORAX	气胸	PNEUMOTHORAX AND PLEURAL EFFUSIONS NEC	气胸和胸腔积液 （不另分类）	PLEURAL DISORDERS	胸膜类疾病	RESPIRATORY, THORACIC AND MEDIASTINAL DISORDERS	呼吸系统、胸及纵隔疾病	169297601	REAC19Q4.txt
RASH	RASH	皮疹	RASHES, ERUPTIONS AND EXANTHEMS NEC	出疹、发疹和皮疹（不另分类）	EPIDERMAL AND DERMAL CONDITIONS	表皮及真皮状况	SKIN AND SUBCUTANEOUS TISSUE DISORDERS	皮肤及皮下组织类疾病	169317582	REAC19Q4.txt
URTICARIA	URTICARIA	荨麻疹	URTICARIAS	各种荨麻疹	ANGIOEDEMA AND URTICARIA	血管性水肿和风疹	SKIN AND SUBCUTANEOUS TISSUE DISORDERS	皮肤及皮下组织类疾病	169317582	REAC19Q4.txt
HYPOTHYROIDISM	HYPOTHYROIDISM	甲状腺功能减退症	THYROID HYPOFUNCTION DISORDERS	各种甲状腺机能减退疾病	THYROID GLAND DISORDERS	甲状腺类疾病	ENDOCRINE DISORDERS	内分泌系统疾病	169548182	REAC20Q4.txt
PLEURAL EFFUSION	PLEURAL EFFUSION	胸腔积液	PNEUMOTHORAX AND PLEURAL EFFUSIONS NEC	气胸和胸腔积液 （不另分类）	PLEURAL DISORDERS	胸膜类疾病	RESPIRATORY, THORACIC AND MEDIASTINAL DISORDERS	呼吸系统、胸及纵隔疾病	169548182	REAC20Q4.txt
PNEUMOTHORAX	PNEUMOTHORAX	气胸	PNEUMOTHORAX AND PLEURAL EFFUSIONS NEC	气胸和胸腔积液 （不另分类）	PLEURAL DISORDERS	胸膜类疾病	RESPIRATORY, THORACIC AND MEDIASTINAL DISORDERS	呼吸系统、胸及纵隔疾病	169548182	REAC20Q4.txt
AGRANULOCYTOSIS	AGRANULOCYTOSIS	粒细胞缺乏症	NEUTROPENIAS	各种嗜中性白细胞减少症	WHITE BLOOD CELL DISORDERS	白血球类疾病	BLOOD AND LYMPHATIC SYSTEM DISORDERS	血液及淋巴系统疾病	169550351	REAC19Q4.txt
SKIN MASS	SKIN MASS	皮肤肿块	SKIN AND SUBCUTANEOUS CONDITIONS NEC	皮肤和皮下组织病症（不另分类）	SKIN AND SUBCUTANEOUS TISSUE DISORDERS NEC	皮肤及皮下组织类疾病（不另分类）	SKIN AND SUBCUTANEOUS TISSUE DISORDERS	皮肤及皮下组织类疾病	169550351	REAC19Q4.txt
JAUNDICE CHOLESTATIC	JAUNDICE CHOLESTATIC	胆汁淤积性黄疸	CHOLESTASIS AND JAUNDICE	胆汁淤积和黄疸类病症	HEPATIC AND HEPATOBILIARY DISORDERS	肝脏及肝胆类疾病	HEPATOBILIARY DISORDERS	肝胆系统疾病	169554912	REAC21Q1.txt
NAUSEA	NAUSEA	恶心	NAUSEA AND VOMITING SYMPTOMS	恶心和呕吐症状	GASTROINTESTINAL SIGNS AND SYMPTOMS	胃肠道系统症状和体征	GASTROINTESTINAL DISORDERS	胃肠系统疾病	169662681	REAC19Q4.txt
VOMITING	VOMITING	呕吐	NAUSEA AND VOMITING SYMPTOMS	恶心和呕吐症状	GASTROINTESTINAL SIGNS AND SYMPTOMS	胃肠道系统症状和体征	GASTROINTESTINAL DISORDERS	胃肠系统疾病	169662681	REAC19Q4.txt
HYPOCOMPLEMENTAEMIA	HYPOCOMPLEMENTAEMIA	低补体血症	IMMUNE AND ASSOCIATED CONDITIONS NEC	免疫及相关疾病（不另分类）	IMMUNE DISORDERS NEC	免疫类疾病（不另分类）	IMMUNE SYSTEM DISORDERS	免疫系统疾病	169738611	REAC19Q4.txt
SERUM SICKNESS	SERUM SICKNESS	血清病	ALLERGIC CONDITIONS NEC	各种过敏反应（不另分类）	ALLERGIC CONDITIONS	过敏类反应	IMMUNE SYSTEM DISORDERS	免疫系统疾病	169738611	REAC19Q4.txt
DRUG HYPERSENSITIVITY	DRUG HYPERSENSITIVITY	药物性超敏反应	ALLERGIES TO FOODS, FOOD ADDITIVES, DRUGS AND OTHER CHEMICALS	对食物、食物添加剂、药物和其他化学物的过敏	ALLERGIC CONDITIONS	过敏类反应	IMMUNE SYSTEM DISORDERS	免疫系统疾病	169791062	REAC22Q1.txt
NAUSEA	NAUSEA	恶心	NAUSEA AND VOMITING SYMPTOMS	恶心和呕吐症状	GASTROINTESTINAL SIGNS AND SYMPTOMS	胃肠道系统症状和体征	GASTROINTESTINAL DISORDERS	胃肠系统疾病	169791062	REAC22Q1.txt
HYPERSENSITIVITY VASCULITIS	HYPERSENSITIVITY VASCULITIS	高敏性血管炎	SKIN VASCULITIDES	皮肤脉管炎	SKIN VASCULAR ABNORMALITIES	皮肤血管异常	SKIN AND SUBCUTANEOUS TISSUE DISORDERS	皮肤及皮下组织类疾病	169834993	REAC19Q4.txt
ATRIAL FIBRILLATION	ATRIAL FIBRILLATION	房颤	SUPRAVENTRICULAR ARRHYTHMIAS	各种室上性心律失常	CARDIAC ARRHYTHMIAS	心律失常类疾病	CARDIAC DISORDERS	心脏器官疾病	169852831	REAC19Q4.txt
CARDIAC FAILURE	CARDIAC FAILURE	心力衰竭	HEART FAILURES NEC	各种心衰（不另分类）	HEART FAILURES	各类心脏衰竭	CARDIAC DISORDERS	心脏器官疾病	169852831	REAC19Q4.txt
HEART RATE INCREASED	HEART RATE INCREASED	心率升高	HEART RATE AND PULSE INVESTIGATIONS	心率和脉搏检查	CARDIAC AND VASCULAR INVESTIGATIONS (EXCL ENZYME TESTS)	心血管检查（不包括酶检测）	INVESTIGATIONS	各类检查	169852831	REAC19Q4.txt
MITRAL VALVE DISEASE	MITRAL VALVE DISEASE	二尖瓣疾病	MITRAL VALVULAR DISORDERS	二尖瓣异常	CARDIAC VALVE DISORDERS	心脏瓣膜类疾病	CARDIAC DISORDERS	心脏器官疾病	169852831	REAC19Q4.txt
MITRAL VALVE INCOMPETENCE	MITRAL VALVE INCOMPETENCE	二尖瓣关闭不全	MITRAL VALVULAR DISORDERS	二尖瓣异常	CARDIAC VALVE DISORDERS	心脏瓣膜类疾病	CARDIAC DISORDERS	心脏器官疾病	169852831	REAC19Q4.txt
MUSCLE ATROPHY	MUSCLE ATROPHY	肌肉萎缩	MUSCLE RELATED SIGNS AND SYMPTOMS NEC	肌肉相关症状和体征（不另分类）	MUSCLE DISORDERS	肌肉类疾病	MUSCULOSKELETAL AND CONNECTIVE TISSUE DISORDERS	各种肌肉骨骼及结缔组织疾病	169852831	REAC19Q4.txt
VENTRICULAR TACHYCARDIA	VENTRICULAR TACHYCARDIA	室性心动过速	VENTRICULAR ARRHYTHMIAS AND CARDIAC ARREST	室性心律失常和心搏停止	CARDIAC ARRHYTHMIAS	心律失常类疾病	CARDIAC DISORDERS	心脏器官疾病	169852831	REAC19Q4.txt
AGRANULOCYTOSIS	AGRANULOCYTOSIS	粒细胞缺乏症	NEUTROPENIAS	各种嗜中性白细胞减少症	WHITE BLOOD CELL DISORDERS	白血球类疾病	BLOOD AND LYMPHATIC SYSTEM DISORDERS	血液及淋巴系统疾病	169902781	REAC19Q4.txt
CANDIDA INFECTION	CANDIDA INFECTION	念珠菌感染	CANDIDA INFECTIONS	各种念珠菌感染	FUNGAL INFECTIOUS DISORDERS	真菌感染性疾病	INFECTIONS AND INFESTATIONS	感染及侵染类疾病	169902781	REAC19Q4.txt
NEUTROPHIL COUNT DECREASED	NEUTROPHIL COUNT DECREASED	中性粒细胞计数降低	WHITE BLOOD CELL ANALYSES	各种白细胞分析	HAEMATOLOGY INVESTIGATIONS (INCL BLOOD GROUPS)	血液类检查（包括血型）	INVESTIGATIONS	各类检查	169902781	REAC19Q4.txt
PYREXIA	PYREXIA	发热	FEBRILE DISORDERS	发热疾病	BODY TEMPERATURE CONDITIONS	体温状况类	GENERAL DISORDERS AND ADMINISTRATION SITE CONDITIONS	全身性疾病及给药部位各种反应	169902781	REAC19Q4.txt
WHITE BLOOD CELL COUNT DECREASED	WHITE BLOOD CELL COUNT DECREASED	白细胞计数降低	WHITE BLOOD CELL ANALYSES	各种白细胞分析	HAEMATOLOGY INVESTIGATIONS (INCL BLOOD GROUPS)	血液类检查（包括血型）	INVESTIGATIONS	各类检查	169902781	REAC19Q4.txt
AUTOIMMUNE NEUTROPENIA	AUTOIMMUNE NEUTROPENIA	自身免疫性中性粒细胞减少症	NEUTROPENIAS	各种嗜中性白细胞减少症	WHITE BLOOD CELL DISORDERS	白血球类疾病	BLOOD AND LYMPHATIC SYSTEM DISORDERS	血液及淋巴系统疾病	169930231	REAC19Q4.txt
AUTOIMMUNE NEUTROPENIA	AUTOIMMUNE NEUTROPENIA	自身免疫性中性粒细胞减少症	NEUTROPENIAS	各种嗜中性白细胞减少症	WHITE BLOOD CELL DISORDERS	白血球类疾病	BLOOD AND LYMPHATIC SYSTEM DISORDERS	血液及淋巴系统疾病	169938051	REAC19Q4.txt
DRUG INEFFECTIVE	DRUG INEFFECTIVE	药物无效	THERAPEUTIC AND NONTHERAPEUTIC RESPONSES	各种治疗和非治疗反应	THERAPEUTIC AND NONTHERAPEUTIC EFFECTS (EXCL TOXICITY)	治疗性及非治疗性反应类（不包括毒性）	GENERAL DISORDERS AND ADMINISTRATION SITE CONDITIONS	全身性疾病及给药部位各种反应	169938051	REAC19Q4.txt
THYROTOXIC CRISIS	THYROTOXIC CRISIS	甲状腺毒危象	THYROID HYPERFUNCTION DISORDERS	各种甲状腺机能亢进疾病	THYROID GLAND DISORDERS	甲状腺类疾病	ENDOCRINE DISORDERS	内分泌系统疾病	169938051	REAC19Q4.txt
PANCREATITIS ACUTE	PANCREATITIS ACUTE	急性胰腺炎	ACUTE AND CHRONIC PANCREATITIS	急性及慢性胰腺炎	EXOCRINE PANCREAS CONDITIONS	胰腺外分泌疾病	GASTROINTESTINAL DISORDERS	胃肠系统疾病	170092461	REAC19Q4.txt
ABDOMINAL DISCOMFORT	ABDOMINAL DISCOMFORT	腹部不适	GASTROINTESTINAL SIGNS AND SYMPTOMS NEC	各种胃肠道症状和体征（不另分类）	GASTROINTESTINAL SIGNS AND SYMPTOMS	胃肠道系统症状和体征	GASTROINTESTINAL DISORDERS	胃肠系统疾病	170164321	REAC19Q4.txt
DRUG HYPERSENSITIVITY	DRUG HYPERSENSITIVITY	药物性超敏反应	ALLERGIES TO FOODS, FOOD ADDITIVES, DRUGS AND OTHER CHEMICALS	对食物、食物添加剂、药物和其他化学物的过敏	ALLERGIC CONDITIONS	过敏类反应	IMMUNE SYSTEM DISORDERS	免疫系统疾病	170276052	REAC19Q4.txt
CUTANEOUS VASCULITIS	CUTANEOUS VASCULITIS	皮肤血管炎	SKIN VASCULITIDES	皮肤脉管炎	SKIN VASCULAR ABNORMALITIES	皮肤血管异常	SKIN AND SUBCUTANEOUS TISSUE DISORDERS	皮肤及皮下组织类疾病	170286153	REAC21Q4.txt
HYPERKALAEMIA	HYPERKALAEMIA	高钾血症	POTASSIUM IMBALANCE	钾平衡失调	ELECTROLYTE AND FLUID BALANCE CONDITIONS	电解质及液体平衡状况	METABOLISM AND NUTRITION DISORDERS	代谢及营养类疾病	170299752	REAC21Q4.txt
HYPERPHOSPHATAEMIA	HYPERPHOSPHATAEMIA	高磷酸血症	PHOSPHORUS METABOLISM DISORDERS	各种磷代谢疾病	BONE, CALCIUM, MAGNESIUM AND PHOSPHORUS METABOLISM DISORDERS	骨、钙、镁及磷代谢异常	METABOLISM AND NUTRITION DISORDERS	代谢及营养类疾病	170299752	REAC21Q4.txt
PANCREATITIS ACUTE	PANCREATITIS ACUTE	急性胰腺炎	ACUTE AND CHRONIC PANCREATITIS	急性及慢性胰腺炎	EXOCRINE PANCREAS CONDITIONS	胰腺外分泌疾病	GASTROINTESTINAL DISORDERS	胃肠系统疾病	170300512	REAC21Q4.txt
AUTOIMMUNE NEUTROPENIA	AUTOIMMUNE NEUTROPENIA	自身免疫性中性粒细胞减少症	NEUTROPENIAS	各种嗜中性白细胞减少症	WHITE BLOOD CELL DISORDERS	白血球类疾病	BLOOD AND LYMPHATIC SYSTEM DISORDERS	血液及淋巴系统疾病	170301412	REAC21Q4.txt
ISCHAEMIC HEPATITIS	ISCHAEMIC HEPATITIS	缺血性肝炎	HEPATOCELLULAR DAMAGE AND HEPATITIS NEC	肝细胞损害和肝炎（不另分类）	HEPATIC AND HEPATOBILIARY DISORDERS	肝脏及肝胆类疾病	HEPATOBILIARY DISORDERS	肝胆系统疾病	170582822	REAC19Q4.txt
EOSINOPHILIC PLEURAL EFFUSION	EOSINOPHILIC PLEURAL EFFUSION	嗜酸粒细胞增多性胸腔积液	PNEUMOTHORAX AND PLEURAL EFFUSIONS NEC	气胸和胸腔积液 （不另分类）	PLEURAL DISORDERS	胸膜类疾病	RESPIRATORY, THORACIC AND MEDIASTINAL DISORDERS	呼吸系统、胸及纵隔疾病	170584461	REAC19Q4.txt
PLEURAL EFFUSION	PLEURAL EFFUSION	胸腔积液	PNEUMOTHORAX AND PLEURAL EFFUSIONS NEC	气胸和胸腔积液 （不另分类）	PLEURAL DISORDERS	胸膜类疾病	RESPIRATORY, THORACIC AND MEDIASTINAL DISORDERS	呼吸系统、胸及纵隔疾病	170584461	REAC19Q4.txt
DYSPHAGIA	DYSPHAGIA	吞咽困难	GASTROINTESTINAL SIGNS AND SYMPTOMS NEC	各种胃肠道症状和体征（不另分类）	GASTROINTESTINAL SIGNS AND SYMPTOMS	胃肠道系统症状和体征	GASTROINTESTINAL DISORDERS	胃肠系统疾病	170586121	REAC19Q4.txt
AGRANULOCYTOSIS	AGRANULOCYTOSIS	粒细胞缺乏症	NEUTROPENIAS	各种嗜中性白细胞减少症	WHITE BLOOD CELL DISORDERS	白血球类疾病	BLOOD AND LYMPHATIC SYSTEM DISORDERS	血液及淋巴系统疾病	170708871	REAC19Q4.txt
RASH	RASH	皮疹	RASHES, ERUPTIONS AND EXANTHEMS NEC	出疹、发疹和皮疹（不另分类）	EPIDERMAL AND DERMAL CONDITIONS	表皮及真皮状况	SKIN AND SUBCUTANEOUS TISSUE DISORDERS	皮肤及皮下组织类疾病	170708871	REAC19Q4.txt
TOXICITY TO VARIOUS AGENTS	TOXICITY TO VARIOUS AGENTS	各种制剂毒性	POISONING AND TOXICITY	中毒与毒性	EXPOSURES, CHEMICAL INJURIES AND POISONING	暴露、化学伤和中毒	INJURY, POISONING AND PROCEDURAL COMPLICATIONS	各类损伤、中毒及操作并发症	170708871	REAC19Q4.txt
DRUG INEFFECTIVE	DRUG INEFFECTIVE	药物无效	THERAPEUTIC AND NONTHERAPEUTIC RESPONSES	各种治疗和非治疗反应	THERAPEUTIC AND NONTHERAPEUTIC EFFECTS (EXCL TOXICITY)	治疗性及非治疗性反应类（不包括毒性）	GENERAL DISORDERS AND ADMINISTRATION SITE CONDITIONS	全身性疾病及给药部位各种反应	170820431	REAC19Q4.txt
PREMATURE BABY	PREMATURE BABY	早产儿	GESTATIONAL AGE AND WEIGHT CONDITIONS	胎龄和体重状况	NEONATAL AND PERINATAL CONDITIONS	新生儿及围产期状况	PREGNANCY, PUERPERIUM AND PERINATAL CONDITIONS	妊娠期、产褥期及围产期状况	171135072	REAC22Q1.txt
NEONATAL THYROTOXICOSIS	NEONATAL THYROTOXICOSIS	新生儿甲状腺毒症	NEONATAL METABOLIC AND ENDOCRINE DISORDERS	新生儿代谢和内分泌异常	NEONATAL AND PERINATAL CONDITIONS	新生儿及围产期状况	PREGNANCY, PUERPERIUM AND PERINATAL CONDITIONS	妊娠期、产褥期及围产期状况	171135072	REAC22Q1.txt
FOETAL EXPOSURE DURING PREGNANCY	FOETAL EXPOSURE DURING PREGNANCY	妊娠过程中胎儿暴露	EXPOSURES ASSOCIATED WITH PREGNANCY, DELIVERY AND LACTATION	与妊娠、分娩和泌乳有关的暴露	EXPOSURES, CHEMICAL INJURIES AND POISONING	暴露、化学伤和中毒	INJURY, POISONING AND PROCEDURAL COMPLICATIONS	各类损伤、中毒及操作并发症	171135072	REAC22Q1.txt
LOW BIRTH WEIGHT BABY	LOW BIRTH WEIGHT BABY	出生体重偏轻的婴儿	GESTATIONAL AGE AND WEIGHT CONDITIONS	胎龄和体重状况	NEONATAL AND PERINATAL CONDITIONS	新生儿及围产期状况	PREGNANCY, PUERPERIUM AND PERINATAL CONDITIONS	妊娠期、产褥期及围产期状况	171135072	REAC22Q1.txt
PREMATURE BABY	PREMATURE BABY	早产儿	GESTATIONAL AGE AND WEIGHT CONDITIONS	胎龄和体重状况	NEONATAL AND PERINATAL CONDITIONS	新生儿及围产期状况	PREGNANCY, PUERPERIUM AND PERINATAL CONDITIONS	妊娠期、产褥期及围产期状况	171135112	REAC22Q1.txt
NEONATAL THYROTOXICOSIS	NEONATAL THYROTOXICOSIS	新生儿甲状腺毒症	NEONATAL METABOLIC AND ENDOCRINE DISORDERS	新生儿代谢和内分泌异常	NEONATAL AND PERINATAL CONDITIONS	新生儿及围产期状况	PREGNANCY, PUERPERIUM AND PERINATAL CONDITIONS	妊娠期、产褥期及围产期状况	171135112	REAC22Q1.txt
FOETAL EXPOSURE DURING PREGNANCY	FOETAL EXPOSURE DURING PREGNANCY	妊娠过程中胎儿暴露	EXPOSURES ASSOCIATED WITH PREGNANCY, DELIVERY AND LACTATION	与妊娠、分娩和泌乳有关的暴露	EXPOSURES, CHEMICAL INJURIES AND POISONING	暴露、化学伤和中毒	INJURY, POISONING AND PROCEDURAL COMPLICATIONS	各类损伤、中毒及操作并发症	171135112	REAC22Q1.txt
LOW BIRTH WEIGHT BABY	LOW BIRTH WEIGHT BABY	出生体重偏轻的婴儿	GESTATIONAL AGE AND WEIGHT CONDITIONS	胎龄和体重状况	NEONATAL AND PERINATAL CONDITIONS	新生儿及围产期状况	PREGNANCY, PUERPERIUM AND PERINATAL CONDITIONS	妊娠期、产褥期及围产期状况	171135112	REAC22Q1.txt
PREMATURE DELIVERY	PREMATURE DELIVERY	分娩提前	LABOUR ONSET AND LENGTH ABNORMALITIES	分娩发动和产程异常	MATERNAL COMPLICATIONS OF LABOUR AND DELIVERY	产妇临产及分娩并发症	PREGNANCY, PUERPERIUM AND PERINATAL CONDITIONS	妊娠期、产褥期及围产期状况	171135162	REAC22Q1.txt
EXPOSURE DURING PREGNANCY	EXPOSURE DURING PREGNANCY	妊娠过程中暴露	EXPOSURES ASSOCIATED WITH PREGNANCY, DELIVERY AND LACTATION	与妊娠、分娩和泌乳有关的暴露	EXPOSURES, CHEMICAL INJURIES AND POISONING	暴露、化学伤和中毒	INJURY, POISONING AND PROCEDURAL COMPLICATIONS	各类损伤、中毒及操作并发症	171135162	REAC22Q1.txt
PREMATURE DELIVERY	PREMATURE DELIVERY	分娩提前	LABOUR ONSET AND LENGTH ABNORMALITIES	分娩发动和产程异常	MATERNAL COMPLICATIONS OF LABOUR AND DELIVERY	产妇临产及分娩并发症	PREGNANCY, PUERPERIUM AND PERINATAL CONDITIONS	妊娠期、产褥期及围产期状况	171137532	REAC22Q1.txt
EXPOSURE DURING PREGNANCY	EXPOSURE DURING PREGNANCY	妊娠过程中暴露	EXPOSURES ASSOCIATED WITH PREGNANCY, DELIVERY AND LACTATION	与妊娠、分娩和泌乳有关的暴露	EXPOSURES, CHEMICAL INJURIES AND POISONING	暴露、化学伤和中毒	INJURY, POISONING AND PROCEDURAL COMPLICATIONS	各类损伤、中毒及操作并发症	171137532	REAC22Q1.txt
RASH ERYTHEMATOUS	RASH ERYTHEMATOUS	红斑性发疹	RASHES, ERUPTIONS AND EXANTHEMS NEC	出疹、发疹和皮疹（不另分类）	EPIDERMAL AND DERMAL CONDITIONS	表皮及真皮状况	SKIN AND SUBCUTANEOUS TISSUE DISORDERS	皮肤及皮下组织类疾病	171140182	REAC22Q2.txt
BLISTER	BLISTER	水疱	BULLOUS CONDITIONS	各种大疱性皮肤病	EPIDERMAL AND DERMAL CONDITIONS	表皮及真皮状况	SKIN AND SUBCUTANEOUS TISSUE DISORDERS	皮肤及皮下组织类疾病	171140182	REAC22Q2.txt
AGRANULOCYTOSIS	AGRANULOCYTOSIS	粒细胞缺乏症	NEUTROPENIAS	各种嗜中性白细胞减少症	WHITE BLOOD CELL DISORDERS	白血球类疾病	BLOOD AND LYMPHATIC SYSTEM DISORDERS	血液及淋巴系统疾病	171140182	REAC22Q2.txt
EOSINOPHILIC PLEURAL EFFUSION	EOSINOPHILIC PLEURAL EFFUSION	嗜酸粒细胞增多性胸腔积液	PNEUMOTHORAX AND PLEURAL EFFUSIONS NEC	气胸和胸腔积液 （不另分类）	PLEURAL DISORDERS	胸膜类疾病	RESPIRATORY, THORACIC AND MEDIASTINAL DISORDERS	呼吸系统、胸及纵隔疾病	171140582	REAC22Q2.txt
DECREASED APPETITE	DECREASED APPETITE	食欲减退	APPETITE DISORDERS	各种食欲障碍	APPETITE AND GENERAL NUTRITIONAL DISORDERS	食欲及一般性营养障碍	METABOLISM AND NUTRITION DISORDERS	代谢及营养类疾病	171141062	REAC22Q2.txt
WEIGHT DECREASED	WEIGHT DECREASED	体重降低	PHYSICAL EXAMINATION PROCEDURES AND ORGAN SYSTEM STATUS	体检步骤和器官系统状态	PHYSICAL EXAMINATION AND ORGAN SYSTEM STATUS TOPICS	体检和器官系统状态主题	INVESTIGATIONS	各类检查	171141062	REAC22Q2.txt
DYSGEUSIA	DYSGEUSIA	味觉倒错	SENSORY ABNORMALITIES NEC	各种感觉异常（不另分类）	NEUROLOGICAL DISORDERS NEC	神经类疾病（不另分类）	NERVOUS SYSTEM DISORDERS	各类神经系统疾病	171141062	REAC22Q2.txt
NAUSEA	NAUSEA	恶心	NAUSEA AND VOMITING SYMPTOMS	恶心和呕吐症状	GASTROINTESTINAL SIGNS AND SYMPTOMS	胃肠道系统症状和体征	GASTROINTESTINAL DISORDERS	胃肠系统疾病	171198611	REAC19Q4.txt
PRODUCT SUBSTITUTION ISSUE	PRODUCT SUBSTITUTION ISSUE	产品替换问题	PRODUCT QUALITY ISSUES NEC	产品的各种质量问题（不另分类）	PRODUCT QUALITY, SUPPLY, DISTRIBUTION, MANUFACTURING AND QUALITY SYSTEM ISSUES	产品质量、供应、经销、生产和质量系统问题	PRODUCT ISSUES	产品问题	171198611	REAC19Q4.txt
BLOOD ALKALINE PHOSPHATASE INCREASED	BLOOD ALKALINE PHOSPHATASE INCREASED	血碱性磷酸酶升高	TISSUE ENZYME ANALYSES NEC	组织酶分析（不另分类）	ENZYME INVESTIGATIONS NEC	酶检查（不另分类）	INVESTIGATIONS	各类检查	171243701	REAC19Q4.txt
BLOOD TEST ABNORMAL	BLOOD TEST ABNORMAL	血液检查异常	INVESTIGATIONS NEC	各种检查（不另分类）	INVESTIGATIONS, IMAGING AND HISTOPATHOLOGY PROCEDURES NEC	检查、成像、及病理组织检验操作（不另分类）	INVESTIGATIONS	各类检查	171436182	REAC19Q4.txt
BLOOD THYROID STIMULATING HORMONE INCREASED	BLOOD THYROID STIMULATING HORMONE INCREASED	血促甲状腺激素升高	PITUITARY ANALYSES ANTERIOR	垂体前叶分析	ENDOCRINE INVESTIGATIONS (INCL SEX HORMONES)	内分泌系统检查（包括性激素）	INVESTIGATIONS	各类检查	171436182	REAC19Q4.txt
FEELING ABNORMAL	FEELING ABNORMAL	感受异常	FEELINGS AND SENSATIONS NEC	各种感受与感觉（不另分类）	GENERAL SYSTEM DISORDERS NEC	全身系统疾病（不另分类）	GENERAL DISORDERS AND ADMINISTRATION SITE CONDITIONS	全身性疾病及给药部位各种反应	171436182	REAC19Q4.txt
OFF LABEL USE	OFF LABEL USE	超说明书使用	OFF LABEL USES	各种超说明书使用	OFF LABEL USES AND INTENTIONAL PRODUCT MISUSES/USE ISSUES	超说明书使用及故意导致的产品误用/使用类问题	INJURY, POISONING AND PROCEDURAL COMPLICATIONS	各类损伤、中毒及操作并发症	171436182	REAC19Q4.txt
PRE-EXISTING CONDITION IMPROVED	PRE-EXISTING CONDITION IMPROVED	基础病病情改善	GENERAL SIGNS AND SYMPTOMS NEC	一般症状和体征（不另分类）	GENERAL SYSTEM DISORDERS NEC	全身系统疾病（不另分类）	GENERAL DISORDERS AND ADMINISTRATION SITE CONDITIONS	全身性疾病及给药部位各种反应	171436182	REAC19Q4.txt
PRODUCT USE ISSUE	PRODUCT USE ISSUE	产品使用问题	MEDICATION ERRORS, PRODUCT USE ERRORS AND ISSUES NEC	不另分类的各种用药错误、产品使用错误和问题	MEDICATION ERRORS AND OTHER PRODUCT USE ERRORS AND ISSUES	用药错误及其他产品使用错误和问题	INJURY, POISONING AND PROCEDURAL COMPLICATIONS	各类损伤、中毒及操作并发症	171436182	REAC19Q4.txt
THERAPEUTIC PRODUCT EFFECT INCOMPLETE	THERAPEUTIC PRODUCT EFFECT INCOMPLETE	治疗产品效果不全	THERAPEUTIC AND NONTHERAPEUTIC RESPONSES	各种治疗和非治疗反应	THERAPEUTIC AND NONTHERAPEUTIC EFFECTS (EXCL TOXICITY)	治疗性及非治疗性反应类（不包括毒性）	GENERAL DISORDERS AND ADMINISTRATION SITE CONDITIONS	全身性疾病及给药部位各种反应	171436182	REAC19Q4.txt
THERAPEUTIC RESPONSE UNEXPECTED	THERAPEUTIC RESPONSE UNEXPECTED	意外的治疗反应	THERAPEUTIC AND NONTHERAPEUTIC RESPONSES	各种治疗和非治疗反应	THERAPEUTIC AND NONTHERAPEUTIC EFFECTS (EXCL TOXICITY)	治疗性及非治疗性反应类（不包括毒性）	GENERAL DISORDERS AND ADMINISTRATION SITE CONDITIONS	全身性疾病及给药部位各种反应	171436182	REAC19Q4.txt
THYROXINE DECREASED	THYROXINE DECREASED	甲状腺素降低	THYROID ANALYSES	各种甲状腺分析	ENDOCRINE INVESTIGATIONS (INCL SEX HORMONES)	内分泌系统检查（包括性激素）	INVESTIGATIONS	各类检查	171436182	REAC19Q4.txt
FOETAL EXPOSURE DURING PREGNANCY	FOETAL EXPOSURE DURING PREGNANCY	妊娠过程中胎儿暴露	EXPOSURES ASSOCIATED WITH PREGNANCY, DELIVERY AND LACTATION	与妊娠、分娩和泌乳有关的暴露	EXPOSURES, CHEMICAL INJURIES AND POISONING	暴露、化学伤和中毒	INJURY, POISONING AND PROCEDURAL COMPLICATIONS	各类损伤、中毒及操作并发症	171466842	REAC22Q2.txt
FALLOT'S TETRALOGY	FALLOT'S TETRALOGY	法洛四联症	MULTIPLE CARDIAC ABNORMALITIES CONGENITAL	先天性心脏多发畸形	CARDIAC AND VASCULAR DISORDERS CONGENITAL	先天性心血管系统疾病	CONGENITAL, FAMILIAL AND GENETIC DISORDERS	各种先天性家族性遗传性疾病	171466842	REAC22Q2.txt
FEBRILE NEUTROPENIA	FEBRILE NEUTROPENIA	发热性中性粒细胞减少症	NEUTROPENIAS	各种嗜中性白细胞减少症	WHITE BLOOD CELL DISORDERS	白血球类疾病	BLOOD AND LYMPHATIC SYSTEM DISORDERS	血液及淋巴系统疾病	171947121	REAC20Q1.txt
NEUTROPHIL COUNT	NEUTROPHIL COUNT	中性粒细胞计数	WHITE BLOOD CELL ANALYSES	各种白细胞分析	HAEMATOLOGY INVESTIGATIONS (INCL BLOOD GROUPS)	血液类检查（包括血型）	INVESTIGATIONS	各类检查	171947121	REAC20Q1.txt
PHARYNGITIS	PHARYNGITIS	咽炎	UPPER RESPIRATORY TRACT INFECTIONS	各种上呼吸道感染	INFECTIONS - PATHOGEN UNSPECIFIED	感染 - 未指明病原	INFECTIONS AND INFESTATIONS	感染及侵染类疾病	171947121	REAC20Q1.txt
PYREXIA	PYREXIA	发热	FEBRILE DISORDERS	发热疾病	BODY TEMPERATURE CONDITIONS	体温状况类	GENERAL DISORDERS AND ADMINISTRATION SITE CONDITIONS	全身性疾病及给药部位各种反应	171947121	REAC20Q1.txt
RASH	RASH	皮疹	RASHES, ERUPTIONS AND EXANTHEMS NEC	出疹、发疹和皮疹（不另分类）	EPIDERMAL AND DERMAL CONDITIONS	表皮及真皮状况	SKIN AND SUBCUTANEOUS TISSUE DISORDERS	皮肤及皮下组织类疾病	171947121	REAC20Q1.txt
WHITE BLOOD CELL COUNT DECREASED	WHITE BLOOD CELL COUNT DECREASED	白细胞计数降低	WHITE BLOOD CELL ANALYSES	各种白细胞分析	HAEMATOLOGY INVESTIGATIONS (INCL BLOOD GROUPS)	血液类检查（包括血型）	INVESTIGATIONS	各类检查	171947121	REAC20Q1.txt
COELIAC DISEASE	COELIAC DISEASE	乳糜泻	MALABSORPTION SYNDROMES	各种吸收不良综合征	MALABSORPTION CONDITIONS	吸收不良类疾病	GASTROINTESTINAL DISORDERS	胃肠系统疾病	172017181	REAC19Q4.txt
[truncated: 3,318 more rows]
