# Supplementary material for: A disproportionality analysis of FDA adverse event reporting system (FAERS) events for methimazole and propylthiouracil
Source: PLoS One. 2025 Aug 14;20(8):e0328889. doi: 10.1371/journal.pone.0328889 (PMC12352670; doi:10.1371/journal.pone.0328889)
Supplement: S1 File — (ZIP) [file pone.0328889.s001.zip › original data/MMI/rpsr.csv]

primaryid	RPSR_COD	FILE
100140391
100286911
100688161
100799461
100862101	HP	RPSR14Q2.txt
100862101	LIT	RPSR14Q2.txt
100862101	FGN	RPSR14Q2.txt
101630431
101659561
101683662
101691831
101774191
101843181
101892481
101913641
102036871	FGN	RPSR14Q2.txt
102036871	HP	RPSR14Q2.txt
102171671
102189781	HP	RPSR14Q2.txt
102189781	FGN	RPSR14Q2.txt
102206461	FGN	RPSR14Q2.txt
102206461	HP	RPSR14Q2.txt
102206461	LIT	RPSR14Q2.txt
102239481	LIT	RPSR14Q2.txt
102239481	HP	RPSR14Q2.txt
102239481	FGN	RPSR14Q2.txt
102247131
102329331	HP	RPSR14Q2.txt
102718771
102755221
102799071	HP	RPSR14Q3.txt
102799071	LIT	RPSR14Q3.txt
102799071	FGN	RPSR14Q3.txt
102812001
102834491	LIT	RPSR14Q3.txt
102834491	HP	RPSR14Q3.txt
102836591	FGN	RPSR14Q3.txt
102836591	HP	RPSR14Q3.txt
102844721
102894171
102905151
103137951
103347002
103420972
103681131
103832441
103848701
104066821
104085381
104085391
104125591
104138571
104138601
104206701
104516851
104574631
104651003
104671891
104701821
104814212
104844351
104867571	HP	RPSR14Q3.txt
104975521	HP	RPSR14Q4.txt
104975521	FGN	RPSR14Q4.txt
105218581	HP	RPSR14Q4.txt
105282711
105383071
105383081
105798741
105973491	HP	RPSR14Q4.txt
105973491	UF	RPSR14Q4.txt
106209271
106268831
106378391
106537601
106849741	FGN	RPSR14Q4.txt
106849741	HP	RPSR14Q4.txt
106849741	LIT	RPSR14Q4.txt
106911811
106962311
107006891
107118341
107263751
107515341
107784181
107884691
108670322
108704231
108736051
108833511
108979331
109008211
109216421	UF	RPSR15Q1.txt
109216421	HP	RPSR15Q1.txt
109489562
109608121	HP	RPSR15Q1.txt
109759791
109759811
109759852
109759921
109759981
109760011
109834171
109864561	FGN	RPSR15Q2.txt
109864561	LIT	RPSR15Q2.txt
109864561	HP	RPSR15Q2.txt
109904541
109930981
109947731
109960191
110015201
110030151
110222641
110296361
110436741
110480151
110546941	CSM	RPSR15Q2.txt
110556311
110584491
110725901
110725911
110725921
110725931
110725941
110725951
110816821	SDY	RPSR15Q2.txt
110825261
110924221	LIT	RPSR15Q2.txt
110924221	FGN	RPSR15Q2.txt
110924221	HP	RPSR15Q2.txt
111521121
111593261
111632871
111733801
111759241
112063971
112091081
112113042
112118891
112324682
112328231
112396161
112440631
112562931
112674101
112857751
113565401
113746262
113770881
113891741
113923211	HP	RPSR15Q3.txt
113923211	LIT	RPSR15Q3.txt
113923211	FGN	RPSR15Q3.txt
114320641
114929362
115189001
115288873
115328751
115358342
115387431
115431001
115640291
115828321
115845391
115875451
115941921
115942011
115957542
115957561
115957582
116306222
116330061
116330071
116391062
116394401
116414431
116484371
116537721
116546502
116638322
116909101
117148261
117149291
117175324
117175334
117277912
117604942
117622861
117684201
117715692
117779231
117839181
117873691
117927091	HP	RPSR15Q4.txt
117927091	FGN	RPSR15Q4.txt
117927091	LIT	RPSR15Q4.txt
117961353
118042421
118112201
118204041
118321801
118339591
118353073
118355741
118394521
118415191
118415401
118442403
118558971
118677211
118713041
118714211
118714221
118714231
118742723
118781271	CSM	RPSR15Q4.txt
118796942
118867341
119082661
119145471
119386361
119830331
120706171
120733941
120935281
121363791
121465991
121594751	HP	RPSR16Q1.txt
121718311
121800611
121993961
122055091
122208901
122684852
122827651
122827761
122961461
122961471
122961481
122961491
122961501
122961511
122961531
122961541
122991211
123390741
123390751
123390761
123390771
123760661	HP	RPSR16Q2.txt
123815161
123933291
123966201
124019972
124030391
124215251
124237211	HP	RPSR16Q2.txt
124239101	HP	RPSR16Q2.txt
124286121	HP	RPSR16Q2.txt
124669871
124789551
124968311
124973841
125017182
125020492
125169272
125202343
125203542
125276361
125308831
125377741
125454071
125454121
125535681
125651351
125770261
125819651
125867521
125899441
125997391
126081831
126134533
126134811
126196371
126256081
126339871
126399022
126399131
126399161
126400051
126445484
126475991
126568021
126669031
126769902
126793031
126811641
126812211
126812501
126812551
126812561
126812571
126812581
126812591
126812811
126812821
126812841
126819431
126819511
126819521
126819531
126819541
126819551
126945121
126998431
127125131
127130062
127169371
127200861
127562632
127829201
127910492
127914681
128411441
128585141
128883071
129007203
129054311
129303021
129854671
130236321
130241041
130300603
130441321	HP	RPSR16Q4.txt
130452972
130812251
130889451
131131711
131150681
131150721
131185021
131185031
131185041
131185051
131187742
131187761
131187801
131189001
131240852
131240932
131288793
131288922
131322732
131323362
131621571
131675011
131684301
131743711
131780851
132365422
132512892
132851831	CSM	RPSR17Q1.txt
132983501	CSM	RPSR17Q1.txt
133056282
133056292
133056302
133333781
133334342
133346962
133349501
133427681
133496321	CSM	RPSR17Q1.txt
133700751
133783041
133783051
133807532
133959971	CSM	RPSR17Q2.txt
134007841
134007851
134230921
134230971
134269631
134552251
134670971
134889891
134889911
134889931
134889961
134889981
134890001
134890021
134890051
134929941
134960651
135187181
135189201
135279561
135311562
135312503
135506011
135886102
136156741
136207781
136212522
136255491
136423661
136509461
136512161
136548472
136982151
137172051
137219531
137288341
137577822
137647601
137811981	CSM	RPSR17Q3.txt
137827582
137843371
137843621
137949711
137974801
137993481
138224871
138251301
138282203
138312161
138312171
138312191
138312201
138313601
138558621
138563451
138633122
138695431
138705471
138739931
138785151
138969101
138970461
139033561
139113452
139180632
139238101
139347922
139361761
139361771
139398801
139417352
139763172
139764081
139803492
139957841
140064852
140071721	HP	RPSR17Q3.txt
140071801	HP	RPSR17Q3.txt
140072161	HP	RPSR17Q3.txt
140144082
140146502
140146562
140146583
140156832
140156842
140171641
140172321
140172331
140172341
140178311
140223251	HP	RPSR17Q3.txt
140291041	HP	RPSR17Q4.txt
140327721
140385073
140638631
140686161
140801231
140803751
140817151
141074421
141144111
141214871
141690341
141722472
142045341
142213462
142307591
142359042
142379371
142451691
142794402
143226871
143430421
143705752
143831871
144064272
144064312
144064321
144253251
144253261
144253271
144253281
144253291
144405742
145250142
145739361
146119452
146167741	HP	RPSR18Q1.txt
146198181
146855041
146856122
147309032
148128371
148456253
148715362
148980822
149018901	CSM	RPSR18Q2.txt
149186072
149583711
149639922
149646151
149770181
149859301
150010631
150590311
150893971
151111661
151214831	HP	RPSR18Q3.txt
151235712
151714434
151714562
151731411
151828121
151833471
152277242
152284701
152296052
152302633
152304492
152356091
152408811	HP	RPSR18Q3.txt
152510781
152510811
152588121
152596401	HP	RPSR18Q3.txt
152796922
152805171	CSM	RPSR18Q3.txt
152829552
153001852
153339291	CSM	RPSR18Q3.txt
153414962
153742252
153917972
154134191
154848061
154937841
154991081
155004251
155060822
155078812
155370621
155381711
155445572
155492252
155496552
155496562
155496582
155496592
155632571
155741451
155760991
155868122
156038061
156231311
156585811
156822391
157234991
157508751
157508771
157508781
157551171
157551181
157601112
157601131
157616461
157630301
157653121	HP	RPSR18Q4.txt
157704521
157890601	HP	RPSR18Q4.txt
157892762
158216871
158216881
158216891
158216911
158496491
158559061
158939861	CSM	RPSR19Q1.txt
158976791
159408791
159459971
159460001
160059271
160083791
160274171
160353461
160394731
160451092
160770442
161271771	CSM	RPSR19Q2.txt
161428581
161446373
161708312
161796771	CSM	RPSR19Q2.txt
161897921	CSM	RPSR19Q2.txt
161979271
162014732
162374821
162705961
162705971
162787841
162817331
163622262
163650283
163679401	HP	RPSR19Q2.txt
163724491
163944331
164394852
164449241
164631741
164933761
165128752
165214941
165908991	CSM	RPSR19Q3.txt
166147222
166361751
166412622
166474011
166521111	CSM	RPSR19Q3.txt
166569531
166778762
166920291
166925171	HP	RPSR19Q4.txt
166925171	FGN	RPSR19Q4.txt
167163051	HP	RPSR19Q4.txt
167455001
167760902
168038631
168049281
168049452
168175712
168231761
168254022
168445661
168494172
168809353
168985971	CSM	RPSR19Q4.txt
169141711
169297601
169317582
169548182
169550351
169554912
169662681
169738611
169791062
169834993
169852831
169902781	HP	RPSR19Q4.txt
169930231
169938051
170092461
170164321
170276052
170286153
170299752
170300512
170301412
170582822
170584461
170586121
170708871
170820431
171135072
171135112
171135162
171137532
171140182
171140582
171141062
171198611
171243701
171436182
171466842
171947121	HP	RPSR20Q1.txt
172017181
172238911	HP	RPSR19Q4.txt
172332091
172332101
172332111
172332121
172545082
172675071
172763972
172987171	HP	RPSR20Q1.txt
173025531
173308491
173763231
173763241
173959612
174115151
174119681
174200421
174386291
174397051
174452201
174495892
174513531
174593291
174724761
174824231
174988991
174992521
174992541
175105201
175478531
175754661
177066711
177306141
177449462
177640971
177669472
177697132
177910501
178003951
178119481
178238222
178415181
178754101
178896591
178939492
179209411
179230431
179573753
179574772
179684951
180324352
180363371
180501131
180621591
180715951
180716851
181160341
181421691
181499221
181923601
182123522
182123991
182194171
182236401
182547961
182579151	HP	RPSR20Q3.txt
182860761
182885261	CSM	RPSR20Q3.txt
183230551
183349846
183392742
183486672
183549582
183558891
183569281
183621891
183769651
183863681
184105211
184271971
184272144
184363781
184410231
184468581	CSM	RPSR20Q4.txt
184488221
184642152
184658171
184741741
184859111
185238591
185436071
185445741
185557102
185644502
185644901
185690721
185815191
186299671
186376041
186387661
186434141	CSM	RPSR20Q4.txt
186754951
186831511
186886961	CSM	RPSR20Q4.txt
186943881
186973861
187004201
187005461
187012851	HP	RPSR21Q1.txt
187015291
187030411
187072661
187115131
187244381
187245101
187246311
187255211
187255221
187295861
187357201
187396781
187402551
187416221
187524011
187635891
187691911
187742251
187742261
187997582
188065981
188395012
188471523
188531491
188739611
189040841
189056051
189329281
189329321
189573582
189664921
189738791
189985561
190304281
190620691
190733011
190999521
191248581
191398421
191620181
191630422
192337681
192532981
192611372
192705621
193225121
193642061	CSM	RPSR21Q2.txt
193667081
193774101
194009052
194248481
194719422
194835581
195027091
195056131
195062701	CSM	RPSR21Q3.txt
195226711
195481331
195676201
195877041
197809641
198141401
198169661
198170991
198212591
198381511
198739781
198861082
199060561
199294801
199652101
199763461
200046631
200078041
200179681
200184851
200218281
200377831
200438521
200488941
200506271
200518431
200564051
200767441
200945971
200984871
201282071
201282081
201421531
202238471
203052791
203166822
203410041
203530441
203636361	CSM	RPSR22Q1.txt
203710261
203731511
203911711
204078981
204366291
204526851
204738311
205076992
205208371
205435781
205519271
205607381
205891861
205941281
206047661
206359131
206416341
206744154
206841061
206858691
207513541
207513571
207513582
207560041
207561921
208014321
208029371
208107551
208109501
208149111
208149141
208149151
208149271
208156431
208156481
208156511
208172501
208180391
208181751
208217091
208222731
208377421
208554672
208556481
208556561
208615041
208647191
208651231
208674901
208700231
208719611
208721681
208790711
209017941
209035071
209043691
209044151
209044182
209064111
209083271
209100391
209113441
209115981
209208011
209260211
209260221
209289271
209352741
209352811
209352841
209354501
209354512
209354541
210045671
210504293
210504343
210715351
210847251
211236822
211346281
211553931
211576202
211691903
211888042
211926791
212806531
212867273
212929751
212970221
212980011	HP	RPSR22Q3.txt
213006581
213029091
213081901	CSM	RPSR22Q3.txt
213100081
213237632
213262761
213306481	HP	RPSR22Q3.txt
213359621
213373933
213373981
213603872
213790451
213938021
213960861
214059521
214436742
214436781
214439731
214751112
214820634
214922481
215126361
215132611
215204291
215517191
215689192
215986511
216028081
216316621
216359761
216376521
216599931
216793961
216857261
216865823
217032101
217661981
217926392
218827091
219179081
219179082
219209831
219344421
219643581
219977562
220000031
220000032
220026631
220029361
220029362
220136271
220161471
220435311
220771371
221678171
221865331
221927951	CSM	RPSR23Q2.txt
222005262
222005272
222389971	HP	RPSR23Q2.txt
222826191
223036212
223387011
223389271
223616141
223662611
223662801
223683181
223723071
223756091
223791951
223791952
223891651
225174111
225174112
225308391
226211111
226211331
226211332
226540271
226652241
226653281
226653282
227115441
227394941
227394991
227395001
227395012
227395031
227395071
227395081
227395091
227395111
227395131
227395141
227395201
227468381
227524131
227764331
227764451
227885371
228043331
228043341
228082801
228103021
228155661
228559981
228560011
229181911
229181951
229291051
229301851
229302271
229302272
229304771
229672831
229794631
229892241
230219021
230343641
230547671
230759171
230792391
230828931	HP	RPSR23Q4.txt
230925271
230967802
230967873
231009591
231106621
231264642
231352261
231386811
231498281	CSM	RPSR23Q4.txt
231651771
231669481
231707541
232133502
232133991
232136241
232178651
232179931
232265321
232309861
232310101
232310571
232311252
232352232
232361921
232361961
232362561
232403281	CSM	RPSR23Q4.txt
232413291
232414551
232414621
232414651
232414961
232416841
232479101
232479271
232526531
232618541
232684632
232723411
232723751
232723811
232723911
232724241
232724701
232724831
232725241
232771451
232776641
232776681
232776691
232777441
232777521
232890181
232913161
232933871
233044071
233045481
233045491
233045501
233185021
233455491
233519741
4277720	FGN	RPSR4Q1
4277720	HP	RPSR4Q1
4277720	OTH	RPSR4Q1
4301304
4312847	FGN	RPSR4Q1
4312847	HP	RPSR4Q1
4312847	LIT	RPSR4Q1
4319555	HP	RPSR4Q1
4331020	HP	RPSR4Q1
4331020	LIT	RPSR4Q1
4338025	FGN	RPSR4Q2
4338025	HP	RPSR4Q2
4338025	LIT	RPSR4Q2
4338025	OTH	RPSR4Q2
4338026	FGN	RPSR4Q2
4338026	HP	RPSR4Q2
4338026	LIT	RPSR4Q2
4338026	OTH	RPSR4Q2
4352612
4359255	CSM	RPSR4Q2
4366794
4381012
4388849
4417190	HP	RPSR4Q2
4417190	OTH	RPSR4Q2
4417202	HP	RPSR4Q2
4417202	OTH	RPSR4Q2
4427783
4485248
4491315
4498019
4511291	FGN	RPSR4Q4
4511291	HP	RPSR4Q4
4511291	LIT	RPSR4Q4
4511291	OTH	RPSR4Q4
4512383	FGN	RPSR4Q4
4512383	HP	RPSR4Q4
4512383	LIT	RPSR4Q4
4512383	OTH	RPSR4Q4
4558871
4561141	FGN	RPSR5Q1
4561141	HP	RPSR5Q1
4561141	LIT	RPSR5Q1
4561141	OTH	RPSR5Q1
4566303
4582403
4598315
4598383
4598802
4602957	CSM	RPSR5Q1
4602957	FGN	RPSR5Q1
4602957	HP	RPSR5Q1
4602957	OTH	RPSR5Q1
4644589
4705070
4711510
4713424
4740936
4772860
4778466
4817858
4818472
4889334
4897583
4903473
4918348
4957784	FGN	RPSR6Q1
4957784	HP	RPSR6Q1
4957784	LIT	RPSR6Q1
4957784	OTH	RPSR6Q1
4957844	FGN	RPSR6Q1
4957844	LIT	RPSR6Q1
4957846	FGN	RPSR6Q1
4957846	LIT	RPSR6Q1
4965834
4987297
5031162	HP	RPSR6Q2
5050492	FGN	RPSR6Q3
5050492	HP	RPSR6Q3
5050492	LIT	RPSR6Q3
5050492	OTH	RPSR6Q3
5050493	FGN	RPSR6Q3
5050493	HP	RPSR6Q3
5050493	LIT	RPSR6Q3
5050493	OTH	RPSR6Q3
5050495	FGN	RPSR6Q3
5050495	HP	RPSR6Q3
5050495	LIT	RPSR6Q3
5050495	OTH	RPSR6Q3
5050496	FGN	RPSR6Q3
5050496	HP	RPSR6Q3
5050496	LIT	RPSR6Q3
5050496	OTH	RPSR6Q3
5050675	HP	RPSR6Q3
5050675	LIT	RPSR6Q3
5050679	HP	RPSR6Q3
5050679	LIT	RPSR6Q3
5060355	HP	RPSR6Q3
5060355	LIT	RPSR6Q3
5060356	HP	RPSR6Q3
5060356	LIT	RPSR6Q3
5060357	HP	RPSR6Q3
5060357	LIT	RPSR6Q3
5061705	FGN	RPSR6Q3
5061705	HP	RPSR6Q3
5061705	LIT	RPSR6Q3
5066399
5087583
5100059	HP	RPSR6Q3
5100059	LIT	RPSR6Q3
5102829	FGN	RPSR6Q3
5102829	HP	RPSR6Q3
5102829	LIT	RPSR6Q3
5102829	OTH	RPSR6Q3
5102833	FGN	RPSR6Q3
5102833	HP	RPSR6Q3
5102833	LIT	RPSR6Q3
5102833	OTH	RPSR6Q3
5102835	FGN	RPSR6Q3
5102835	HP	RPSR6Q3
5102835	LIT	RPSR6Q3
5102835	OTH	RPSR6Q3
5118940	CR	RPSR6Q3
5118940	CSM	RPSR6Q3
5118940	DT	RPSR6Q3
5166507	FGN	RPSR6Q4
5166507	LIT	RPSR6Q4
5168983	LIT	RPSR6Q4
5189062	LIT	RPSR6Q4
5189063	LIT	RPSR6Q4
5220697
5220700
5225154
5283599
5315710
5344220
5347656
5374582	HP	RPSR7Q2
5374583	HP	RPSR7Q2
5374583	LIT	RPSR7Q2
5374584	HP	RPSR7Q2
5374584	LIT	RPSR7Q2
5374586	HP	RPSR7Q2
5374586	LIT	RPSR7Q2
5374592	HP	RPSR7Q2
5374592	LIT	RPSR7Q2
5374594	HP	RPSR7Q2
5374594	LIT	RPSR7Q2
5374596	HP	RPSR7Q2
5374596	LIT	RPSR7Q2
5374597	HP	RPSR7Q2
5374597	LIT	RPSR7Q2
5374599	HP	RPSR7Q2
5374599	LIT	RPSR7Q2
5374600	HP	RPSR7Q2
5374600	LIT	RPSR7Q2
5374601	HP	RPSR7Q2
5374601	LIT	RPSR7Q2
5374604	HP	RPSR7Q2
5374604	LIT	RPSR7Q2
5374605	CSM	RPSR7Q2
5374605	DT	RPSR7Q2
5374606	HP	RPSR7Q2
5374606	LIT	RPSR7Q2
5391283
5416519
5416525
5418323
5426097
5519230
5526416
5570295
5573133
5573553
5587899
5634922
5648852
5676963
5699535
5701789
5704163	FGN	RPSR8Q2
5704163	HP	RPSR8Q2
5704163	OTH	RPSR8Q2
5725483
5729664	FGN	RPSR8Q2
5729664	HP	RPSR8Q2
5729664	LIT	RPSR8Q2
5729664	OTH	RPSR8Q2
5730417	FGN	RPSR8Q2
5730417	HP	RPSR8Q2
5730417	LIT	RPSR8Q2
5730417	OTH	RPSR8Q2
5741929
5741930
5741931
5741932
5741933
5741935
5741936
5741937
5741938
5741939
5741940
5741941
5741942
5741943
5741944
5762590	HP	RPSR8Q2
5762590	LIT	RPSR8Q2
5762595	HP	RPSR8Q2
5762595	LIT	RPSR8Q2
5797751	HP	RPSR8Q2
5797751	LIT	RPSR8Q2
5805564
5808980
5828007	HP	RPSR8Q3
5828266	CSM	RPSR8Q3
5828266	CSM	RPSR8Q4
5864097
5867167
5867185
5867204
5873907
5873908
5873909
5873915
5873923
5873939
5883687
5899650
5903358
5918516
5960889	FGN	RPSR8Q4
5960889	HP	RPSR8Q4
5960889	LIT	RPSR8Q4
5965160
5965161
5972685	FGN	RPSR8Q4
5972685	HP	RPSR8Q4
5972685	LIT	RPSR8Q4
5972685	OTH	RPSR8Q4
5972686	FGN	RPSR8Q4
5972686	HP	RPSR8Q4
5972686	LIT	RPSR8Q4
5972686	OTH	RPSR8Q4
5972687	FGN	RPSR8Q4
5972687	HP	RPSR8Q4
5972687	LIT	RPSR8Q4
5972687	OTH	RPSR8Q4
5972709	FGN	RPSR8Q4
5972709	HP	RPSR8Q4
5972709	LIT	RPSR8Q4
5972709	OTH	RPSR8Q4
5972711	FGN	RPSR8Q4
5972711	HP	RPSR8Q4
5972711	LIT	RPSR8Q4
5972711	OTH	RPSR8Q4
5972712	FGN	RPSR8Q4
5972712	HP	RPSR8Q4
5972712	LIT	RPSR8Q4
5972712	OTH	RPSR8Q4
5983472
6029367	FGN	RPSR9Q1
6029367	HP	RPSR9Q1
6029367	LIT	RPSR9Q1
6050966
6054413
6109538
6110259
6112410
6125356
6139870
6153404
6153429
6211135	CSM	RPSR9Q2
6211135	HP	RPSR9Q2
6211135	OTH	RPSR9Q2
6299555
6302896
6303565
6310894	FGN	RPSR9Q3
6310894	HP	RPSR9Q3
6310894	LIT	RPSR9Q3
6310894	OTH	RPSR9Q3
6313820
6337501
6355997
6356287
6383741
6391680
6401551
6401574
6408654	FGN	RPSR9Q4
6408654	HP	RPSR9Q4
6408654	LIT	RPSR9Q4
6413725
6431813	FGN	RPSR9Q4
6431813	HP	RPSR9Q4
6431813	LIT	RPSR9Q4
6433491
6437436
6443709
6443765	FGN	RPSR9Q4
6443765	HP	RPSR9Q4
6443765	LIT	RPSR9Q4
6451250
6465208
6476559
6509818
6537938
6582315
6725165
6743082
6743467
6745723
6755740
6812912
6822037
6836707
6866930
6880368
6880371
6970170
6978203
6985198
7011273
7016380	FGN	RPSR10Q3
7016380	HP	RPSR10Q3
7016380	LIT	RPSR10Q3
7018292
7020547
7023680
7027189
7044745
7067566	HP	RPSR10Q4
7067566	LIT	RPSR10Q4
7068216
7092039
7092046
7092049
7092054
7092970
7092992
7092993
7093494
7093505
7093512
7098714
7098723
7098834
7098837
7103589
7110169
7110170
7110171
7110172
7110173
7110174
7110175
7110176
7110177
7110178
7110181
7134601
7198389
7207973
7270821
7271902
7278287
7337485
7372732
7381750
7403688
7407779
7407780
7407781
7407782
7415939
7415940
7415941
7415946
7415952
7415958
7416031
7417261
7417263
7417264
7438554
7439724
7439725
7439726
7439727
7636191
7636215
7636216
7638611
7792213
7797017
7801727	FGN	RPSR11Q4
7801727	HP	RPSR11Q4
7801727	LIT	RPSR11Q4
7806935
7822758
7828633
7859765
7870863	FGN	RPSR11Q4
7870863	HP	RPSR11Q4
7870863	LIT	RPSR11Q4
7877550
7889469
8072407
8095391	LIT	RPSR12Q1
8095391	FGN	RPSR12Q1
8095391	HP	RPSR12Q1
8113548
8119104
8121102	FGN	RPSR12Q1
8121102	LIT	RPSR12Q1
8121102	HP	RPSR12Q1
8295134
8302757
8302758
8302771
8302775
8302778
8302779
8302781
8311704
8317132	LIT	RPSR12Q2
8317132	FGN	RPSR12Q2
8317132	HP	RPSR12Q2
8317880
8317881
8317882
8317883
8317884
8317885
8317886
8317887
8345930	OTH	RPSR12Q2
8345930	FGN	RPSR12Q2
8351094
8390711
8394608
8395150
8429550	HP	RPSR12Q2
8429550	LIT	RPSR12Q2
8429550	FGN	RPSR12Q2
8433815
8444495
8457678
8502838
8559626
8599009
8607881
8611102	FGN	RPSR12Q3
8611102	LIT	RPSR12Q3
8611102	HP	RPSR12Q3
86581392
86701716
87613651
87613661
87613771
87623661
87632721	HP	rpsr12q4.txt
87658961
87658971
87659011
87659021
87662961
87663001
87663031
87663051
87663081
87663141
87663161
87663171
87663191
87663221
87663261
87757871
87842522	FGN	rpsr12q4.txt
87842522	LIT	rpsr12q4.txt
87842522	HP	rpsr12q4.txt
87855371
88057981
88092202
88140453
88144451
88218501
88331381
88561441	HP	rpsr12q4.txt
88599761
88745611
88893261	HP	rpsr12q4.txt
88893851
89026311
89198871
89266172
89351961
89352072
89424891
89472521
89538101
89548451
89791602
89888271
89909151
90246352
90749481
91018731
91178881
91187161	CSM	RPSR13Q1.txt
91316371
91456591
91675621	FGN	RPSR13Q1.txt
91675621	DT	RPSR13Q1.txt
91675621	HP	RPSR13Q1.txt
91685751	FGN	RPSR13Q1.txt
91685751	HP	RPSR13Q1.txt
91685751	LIT	RPSR13Q1.txt
91859715
91892511	CSM	RPSR13Q1.txt
92181782
92234571
92747631
92773531	CSM	RPSR13Q2.txt
92938022
93483592
93640182	FGN	RPSR13Q3.txt
93640182	HP	RPSR13Q3.txt
93739851
93742721	HP	RPSR13Q2.txt
94073351
94161921	LIT	RPSR13Q3.txt
94161921	HP	RPSR13Q3.txt
94161921	FGN	RPSR13Q3.txt
94211331
94417531
94454802
94484041
94511172
94548011
94606262
94642101
94683952
94715602
94748332
94752011
94752101
95032111
95080961
95243661	HP	RPSR13Q3.txt
95243661	LIT	RPSR13Q3.txt
95243661	FGN	RPSR13Q3.txt
95243781	HP	RPSR13Q3.txt
95243781	LIT	RPSR13Q3.txt
95243781	FGN	RPSR13Q3.txt
95248891	HP	RPSR13Q3.txt
95248891	LIT	RPSR13Q3.txt
95522082
95551501	CSM	RPSR13Q3.txt
95629571
96177481
96323211
96432681	HP	RPSR13Q4.txt
96432681	LIT	RPSR13Q4.txt
96639621	CSM	RPSR13Q4.txt
96656431	HP	RPSR13Q4.txt
96894121
96965351
97069271
97119521
97163621
97356011
97462941	FGN	RPSR13Q4.txt
97462941	HP	RPSR13Q4.txt
97462941	LIT	RPSR13Q4.txt
97610181	HP	RPSR13Q4.txt
97610181	LIT	RPSR13Q4.txt
97970611
97970651
97971992
97986491
97986711
98052441	FGN	RPSR14Q1.txt
98052441	LIT	RPSR14Q1.txt
98052441	HP	RPSR14Q1.txt
98260231	LIT	RPSR14Q1.txt
98260231	FGN	RPSR14Q1.txt
98260231	HP	RPSR14Q1.txt
98450531	HP	RPSR14Q1.txt
98450561	FGN	RPSR14Q1.txt
98450561	LIT	RPSR14Q1.txt
98450561	HP	RPSR14Q1.txt
98874621	HP	RPSR14Q1.txt
99127582
99178001
99178051
99595281	LIT	RPSR14Q1.txt
99595281	FGN	RPSR14Q1.txt
99595281	HP	RPSR14Q1.txt
