# Supplementary material for: A disproportionality analysis of FDA adverse event reporting system (FAERS) events for methimazole and propylthiouracil
Source: PLoS One. 2025 Aug 14;20(8):e0328889. doi: 10.1371/journal.pone.0328889 (PMC12352670; doi:10.1371/journal.pone.0328889)
Supplement: S1 File — (ZIP) [file pone.0328889.s001.zip › original data/MMI/ther.csv]

primaryid	DRUG_SEQ	START_DT	END_DT	DUR	DUR_COD	FILE
100140391
100286911
100688161
100799461	1	201310	20131231			THER14Q2.txt
100862101
101630431	1	20130425	20130710			THER14Q2.txt
101630431	2	20130329	20130402			THER14Q2.txt
101630431	3	20130329	20130402			THER14Q2.txt
101630431	4	20130329	20130402			THER14Q2.txt
101659561
101683662
101691831
101774191
101843181
101892481	1	20130520	20130927			THER14Q2.txt
101892481	2	20130427	20130520			THER14Q2.txt
101892481	3	20130927	20131023			THER14Q2.txt
101913641
102036871
102171671
102189781	1		20140426			THER14Q2.txt
102189781	2		20140426			THER14Q2.txt
102206461
102239481	1			2	WK	THER14Q2.txt
102247131
102329331	1	20130712	20140609			THER14Q2.txt
102718771
102755221
102799071	1			10	DAY	THER14Q3.txt
102799071	1			21	DAY	THER14Q3.txt
102812001
102834491
102836591	1	201305	201306			THER14Q3.txt
102836591	1	201306	20130809			THER14Q3.txt
102844721
102894171
102905151	1	20140108				THER14Q3.txt
102905151	2	20140108				THER14Q3.txt
103137951
103347002
103420972	1	20140219	2014			THER14Q3.txt
103420972	2	2014	20140502			THER14Q3.txt
103420972	3	20140502				THER14Q3.txt
103420972	4	20140219				THER14Q3.txt
103681131
103832441
103848701
104066821
104085381
104085391
104125591	1	20140701	20140825			THER14Q3.txt
104138571
104138601
104206701
104516851
104574631
104651003	1	201208	201402			THER15Q1.txt
104671891	1	20140819				THER14Q3.txt
104701821
104814212
104844351
104867571	1	20140617	20140630			THER14Q3.txt
104975521	1	20140715	20140821	37	DAY	THER14Q4.txt
104975521	2	20140706				THER14Q4.txt
104975521	3	20140523				THER14Q4.txt
105218581
105282711	1	20120801	20140201			THER14Q4.txt
105383071	4	20130719	20130719			THER14Q4.txt
105383081	4	20130719	20130719			THER14Q4.txt
105798741	1	20131001	20140529			THER14Q4.txt
105798741	2	20131002	20140529			THER14Q4.txt
105798741	3	20130918	20130928			THER14Q4.txt
105798741	4	20131118	20140529			THER14Q4.txt
105973491	1	20140304	20140611			THER14Q4.txt
106209271
106268831
106378391
106537601	1	20120814	20121012			THER14Q4.txt
106849741	1			42	DAY	THER14Q4.txt
106911811
106962311	1			1	YR	THER15Q1.txt
107006891
107118341
107263751
107515341
107784181	1	201408	201410			THER15Q1.txt
107784181	2	201410	201410			THER15Q1.txt
107784181	3	201410				THER15Q1.txt
107884691
108670322
108704231
108736051
108833511	1	20150120	20150222			THER15Q1.txt
108979331
109008211
109216421	1			1	YR	THER15Q1.txt
109489562	1	20150302				THER15Q2.txt
109608121	1	201411	201501			THER15Q1.txt
109759791
109759811
109759852
109759921
109759981
109760011
109834171
109864561
109904541
109930981
109947731
109960191
110015201	1	2010				THER15Q2.txt
110030151
110222641	1	2010				THER15Q2.txt
110296361	1	20150406	20150410			THER15Q2.txt
110436741
110480151
110546941	1	20150319	20150407			THER15Q2.txt
110556311	1	2010	201209			THER15Q2.txt
110584491
110725901	1	20140503	20140614			THER15Q2.txt
110725901	2	20140716				THER15Q2.txt
110725901	3	20140219	20140502			THER15Q2.txt
110725911	1	201410				THER15Q2.txt
110725921	1	20140916	20141104			THER15Q2.txt
110725921	2	20141120	20141121			THER15Q2.txt
110725921	3	20141105	20141119			THER15Q2.txt
110725921	4	20141124	20141125			THER15Q2.txt
110725931	1	20150115	20150202			THER15Q2.txt
110725941
110725951	1	20141028				THER15Q2.txt
110816821	1	1996				THER15Q2.txt
110816821	1	201206	201208	2	MON	THER15Q2.txt
110816821	2	2010	2010			THER15Q2.txt
110816821	2	2013				THER15Q2.txt
110816821	2	2014				THER15Q2.txt
110816821	2	201502				THER15Q2.txt
110816821	2	20150414				THER15Q2.txt
110825261
110924221
111521121
111593261	1	20140820	20140824			THER15Q2.txt
111632871
111733801
111759241
112063971
112091081
112113042
112118891
112324682
112328231
112396161
112440631
112562931
112674101
112857751	1	2014	20140917			THER15Q3.txt
113565401
113746262
113770881
113891741
113923211
114320641
114929362
115189001
115288873	1	1993				THER15Q4.txt
115328751
115358342
115387431	1	201506	201508			THER15Q3.txt
115431001
115640291
115828321
115845391
115875451	1	20140803	20150507			THER15Q4.txt
115875451	2	20140922	20150507			THER15Q4.txt
115941921
115942011
115957542
115957561
115957582
116306222
116330061
116330071
116391062
116394401
116414431
116484371
116537721
116546502
116638322
116909101
117148261
117149291	2	201308				THER15Q4.txt
117175324
117175334	1	2014				THER17Q4.txt
117175334	2		2014			THER17Q4.txt
117277912
117604942	1	20150430				THER15Q4.txt
117604942	3	20090908				THER15Q4.txt
117604942	4	20030521				THER15Q4.txt
117604942	5	20080915				THER15Q4.txt
117622861
117684201	1	2013				THER15Q4.txt
117715692
117779231
117839181
117873691
117927091
117961353
118042421
118112201
118204041
118321801	1	2013				THER15Q4.txt
118339591
118353073
118355741	1			18	MON	THER15Q4.txt
118394521	1	20140307	20140922	199	DAY	THER15Q4.txt
118394521	8	20140809	20140816			THER15Q4.txt
118415191
118415401
118442403
118558971
118677211
118713041
118714211
118714221
118714231
118742723
118781271	1	20150905	20151204			THER15Q4.txt
118796942
118867341
119082661
119145471
119386361
119830331
120706171
120733941	1	20160114				THER16Q1.txt
120935281	1	2010				THER16Q1.txt
121363791	1	2015				THER16Q1.txt
121465991
121594751	1	20150909	20160112			THER16Q1.txt
121718311	1	201512	201601			THER16Q1.txt
121800611
121993961
122055091	1	20140913	20150611			THER16Q1.txt
122208901
122684852
122827651
122827761
122961461	1	20150501				THER16Q2.txt
122961471	1	20150224				THER16Q2.txt
122961481
122961491	1	2015	2015			THER16Q2.txt
122961491	2	201510	201511			THER16Q2.txt
122961501	1	20150821	20150828			THER16Q2.txt
122961501	2	20150828				THER16Q2.txt
122961501	3	2013				THER16Q2.txt
122961501	4	201507				THER16Q2.txt
122961511	1	201512				THER16Q2.txt
122961531	1	201512				THER16Q2.txt
122961531	2	201512	201512			THER16Q2.txt
122961531	3	201512	201601			THER16Q2.txt
122961531	4	201601	201601			THER16Q2.txt
122961531	5	201601				THER16Q2.txt
122961541	1	2015				THER16Q2.txt
122991211	1	20160310	20160415			THER16Q2.txt
123390741	1	201407	201501			THER16Q2.txt
123390741	2	201501				THER16Q2.txt
123390751	1	20150612	20150702			THER16Q2.txt
123390761	1	20140701	201408			THER16Q2.txt
123390761	2	201408	201409			THER16Q2.txt
123390761	3	201409	201411			THER16Q2.txt
123390761	4	201411	201501			THER16Q2.txt
123390761	5	201501				THER16Q2.txt
123390771	1	2015	2015			THER16Q2.txt
123390771	2	201510	201511			THER16Q2.txt
123390771	3	201511				THER16Q2.txt
123760661	1	20150818	20151204			THER16Q2.txt
123815161	1	20160313	20160317			THER16Q2.txt
123933291	1	20160401	20160414			THER16Q2.txt
123966201
124019972	1	201605				THER16Q2.txt
124030391	1	20150530	20150609			THER16Q2.txt
124030391	2	201502	20150609			THER16Q2.txt
124215251	1	201505	20150608			THER16Q2.txt
124215251	2	201502	20150608			THER16Q2.txt
124237211	1	20151213	20160115			THER16Q2.txt
124239101	1	20150110	20160401			THER16Q2.txt
124286121	1	20130311	20160531			THER16Q2.txt
124669871
124789551
124968311
124973841
125017182
125020492
125169272
125202343
125203542
125276361
125308831
125377741
125454071
125454121
125535681	5		201406			THER16Q3.txt
125651351
125770261
125819651
125867521
125899441
125997391	1	20140522	20141218			THER16Q3.txt
126081831
126134533
126134811
126196371
126256081
126339871
126399022
126399131
126399161
126400051
126445484
126475991
126568021
126669031
126769902
126793031
126811641
126812211
126812501
126812551
126812561
126812571
126812581
126812591
126812811
126812821
126812841
126819431
126819511
126819521
126819531
126819541
126819551
126945121
126998431
127125131
127130062
127169371	1	20130416	201305			THER16Q3.txt
127169371	2	2013	201305			THER16Q3.txt
127200861
127562632	1	201511	201601			THER17Q1.txt
127562632	2	201601				THER17Q1.txt
127829201
127910492
127914681	1	20160901	20160924			THER16Q3.txt
128411441	1	2013	2015			THER16Q4.txt
128411441	2	2015				THER16Q4.txt
128585141
128883071
129007203	1	201402	20140612			THER17Q1.txt
129007203	5		201601			THER17Q1.txt
129054311	1	20160804				THER16Q4.txt
129303021
129854671	1	201611	20161124			THER16Q4.txt
130236321
130241041
130300603
130441321	1	20160212	20160420			THER16Q4.txt
130452972
130812251
130889451
131131711
131150681
131150721
131185021
131185031	1	20160207				THER17Q1.txt
131185041	1	20160308	20160315			THER17Q1.txt
131185051
131187742	1	20151225	20160906			THER17Q2.txt
131187742	2	20160906				THER17Q2.txt
131187742	3	201512	20160920			THER17Q2.txt
131187742	4	201512				THER17Q2.txt
131187742	5	2008				THER17Q2.txt
131187742	6	2016				THER17Q2.txt
131187742	8		20160804			THER17Q2.txt
131187742	9	2010	201512			THER17Q2.txt
131187761
131187801
131189001
131240852
131240932
131288793
131288922
131322732
131323362
131621571
131675011
131684301	1		20170120			THER17Q1.txt
131684301	2	20160728				THER17Q1.txt
131743711
131780851
132365422	1	2016				THER17Q1.txt
132365422	3	2016				THER17Q1.txt
132365422	4	1987				THER17Q1.txt
132512892
132851831	1	20160919	20161017			THER17Q1.txt
132983501	1	20170216	20170216			THER17Q1.txt
133056282
133056292
133056302
133333781	1	20170125				THER17Q1.txt
133334342
133346962	1	20160822	20160914			THER17Q3.txt
133346962	2	20160822	20160914			THER17Q3.txt
133346962	3	20160914	20160916			THER17Q3.txt
133349501
133427681
133496321	1		20170314			THER17Q1.txt
133700751
133783041
133783051
133807532
133959971
134007841
134007851
134230921
134230971
134269631
134552251	1	2017				THER17Q2.txt
134670971
134889891	1	201603				THER17Q2.txt
134889911
134889931
134889961
134889981	1	20161230	20170103			THER17Q2.txt
134890001	1	20160505	2016			THER17Q2.txt
134890001	2	2016	20160705			THER17Q2.txt
134890021	1		20160522			THER17Q2.txt
134890021	4		20160522			THER17Q2.txt
134890021	6	2016				THER17Q2.txt
134890021	8	2014	20160522			THER17Q2.txt
134890051
134929941
134960651
135187181
135189201
135279561
135311562
135312503	2	2008	201705			THER17Q2.txt
135312503	3	2008	201705			THER17Q2.txt
135312503	4	201705				THER17Q2.txt
135506011
135886102
136156741
136207781
136212522	1	201108				THER18Q1.txt
136212522	5	201306				THER18Q1.txt
136212522	6	2003	201302			THER18Q1.txt
136212522	7	201502				THER18Q1.txt
136212522	8	201302	201502			THER18Q1.txt
136212522	9	201108	201108			THER18Q1.txt
136255491	1	19650818	196509			THER17Q2.txt
136423661	1	197410				THER17Q2.txt
136423661	2	197410				THER17Q2.txt
136423661	3	197512				THER17Q2.txt
136423661	4	197410				THER17Q2.txt
136423661	5	197410				THER17Q2.txt
136509461	1	19710201	19710219			THER17Q2.txt
136509461	2	19690721	1969			THER17Q2.txt
136509461	3	1969	197101			THER17Q2.txt
136512161	1	19710205	19710320			THER17Q2.txt
136512161	2	196903				THER17Q2.txt
136512161	3		19710205			THER17Q2.txt
136548472
136982151
137172051
137219531
137288341
137577822
137647601
137811981
137827582
137843371
137843621
137949711
137974801
137993481
138224871
138251301
138282203
138312161
138312171
138312191
138312201
138313601
138558621	1	20161014	20161014			THER17Q3.txt
138563451
138633122
138695431
138705471	1	20161031	20170624			THER17Q3.txt
138739931	1		20170322			THER17Q3.txt
138739931	2		20170322			THER17Q3.txt
138785151
138969101
138970461	1	20150216	20150514	87	DAY	THER17Q3.txt
138970461	2	20141003	20150514	223	DAY	THER17Q3.txt
139033561
139113452
139180632
139238101	2	20170517				THER17Q3.txt
139347922	1	201402	201403			THER17Q4.txt
139361761
139361771
139398801
139417352
139763172
139764081
139803492	1	20170719	20170724			THER17Q3.txt
139803492	2	20151013	20161020			THER17Q3.txt
139803492	3	20161007				THER17Q3.txt
139803492	4	20161005				THER17Q3.txt
139803492	5	20120515				THER17Q3.txt
139803492	6	20140728				THER17Q3.txt
139803492	7	20170504				THER17Q3.txt
139803492	8	20151116				THER17Q3.txt
139957841
140064852
140071721	1			3	MON	THER17Q3.txt
140071801	1	20160826	20161010			THER17Q3.txt
140072161	1			3	MON	THER17Q3.txt
140144082
140146502
140146562
140146583
140156832
140156842
140171641
140172321
140172331
140172341
140178311
140223251	1	20140822	20140914			THER17Q3.txt
140291041
140327721
140385073
140638631
140686161
140801231	1	20170303	20170428			THER17Q4.txt
140801231	2	201704				THER17Q4.txt
140801231	3	20170303				THER17Q4.txt
140801231	4	2014				THER17Q4.txt
140803751
140817151	1	2012				THER17Q4.txt
140817151	2	2010				THER17Q4.txt
140817151	3	2007				THER17Q4.txt
141074421	2	1997				THER17Q4.txt
141144111
141214871
141690341	3	201502				THER17Q4.txt
141722472	1	20150227				THER18Q1.txt
141722472	2	20150302				THER18Q1.txt
141722472	3	20150305				THER18Q1.txt
141722472	4	20150312				THER18Q1.txt
141722472	5	20150319				THER18Q1.txt
141722472	6	20150326				THER18Q1.txt
141722472	7	20150402				THER18Q1.txt
141722472	8	20150409				THER18Q1.txt
141722472	9	20150416				THER18Q1.txt
141722472	10	20150423				THER18Q1.txt
141722472	13	20150226				THER18Q1.txt
141722472	14	20150305				THER18Q1.txt
141722472	15	20150312				THER18Q1.txt
141722472	16	20150319				THER18Q1.txt
141722472	17	20150326				THER18Q1.txt
141722472	18	20150402				THER18Q1.txt
141722472	19	20150409				THER18Q1.txt
141722472	20	20150416				THER18Q1.txt
141722472	21	20150423				THER18Q1.txt
142045341	1	20150526	20150621			THER17Q4.txt
142213462	1	20170913	20171018			THER17Q4.txt
142213462	2	20171018	20171107			THER17Q4.txt
142213462	3	20171114				THER17Q4.txt
142307591	5	20150226				THER17Q4.txt
142359042
142379371
142451691
142794402
143226871	1	201702				THER17Q4.txt
143430421
143705752
143831871
144064272
144064312	1	20160511				THER18Q1.txt
144064321	1	20171002				THER18Q1.txt
144253251	3	2008				THER18Q1.txt
144253261
144253271	1	2016				THER18Q1.txt
144253281
144253291	1	20170531	2017			THER18Q1.txt
144253291	2	2017	2017			THER18Q1.txt
144253291	3	2017	201709			THER18Q1.txt
144253291	4	201709	201709			THER18Q1.txt
144253291	5	201709	201709			THER18Q1.txt
144253291	6	201710	20171007			THER18Q1.txt
144405742
145250142	1	20170629	201712			THER18Q2.txt
145250142	3	20180123				THER18Q2.txt
145250142	5		20171214			THER18Q2.txt
145739361
146119452
146167741	1	20180126	20180224			THER18Q1.txt
146167741	2	20180126	20180226			THER18Q1.txt
146198181
146855041
146856122
147309032	1	20180206				THER18Q2.txt
148128371	3		201406			THER18Q2.txt
148456253	1	20180208	20180309			THER18Q3.txt
148456253	2	20180310				THER18Q3.txt
148715362
148980822
149018901	1	20160731				THER18Q2.txt
149186072
149583711
149639922	3		2018			THER18Q4.txt
149639922	5	2018				THER18Q4.txt
149639922	7	2008				THER18Q4.txt
149646151
149770181
149859301
150010631
150590311
150893971
151111661
151214831	1	20180402	20180527			THER18Q3.txt
151235712
151714434
151714562
151731411
151828121
151833471	1	20170301	20170312			THER18Q3.txt
152277242
152284701
152296052
152302633
152304492
152356091
152408811	1			3	DAY	THER18Q3.txt
152510781
152510811
152588121
152596401	1	20180710	20180718			THER18Q3.txt
152796922	2		201803			THER18Q3.txt
152796922	3	201610				THER18Q3.txt
152805171	1	20180511	20180622			THER18Q3.txt
152829552
153001852
153339291	1	20180727	20180810			THER18Q3.txt
153414962
153742252
153917972
154134191
154848061	1	2012	2016			THER18Q4.txt
154848061	2	2016				THER18Q4.txt
154937841
154991081	1	201605				THER18Q4.txt
155004251
155060822
155078812	1	20180707	20180806			THER18Q4.txt
155078812	2	20180907	20180917			THER18Q4.txt
155078812	3	201809				THER18Q4.txt
155370621	2	2016				THER18Q4.txt
155381711	1	20171124	20171207			THER18Q4.txt
155381711	2	20180905				THER18Q4.txt
155445572
155492252
155496552
155496562
155496582
155496592
155632571	1	20130406	20130428			THER18Q4.txt
155741451
155760991
155868122
156038061
156231311	1	20180907				THER18Q4.txt
156585811
156822391
157234991
157508751	1	2017				THER18Q4.txt
157508771
157508781
157551171
157551181
157601112
157601131
157616461
157630301
157653121
157704521	1	20180601				THER18Q4.txt
157890601
157892762	1	201807				THER19Q2.txt
157892762	2	20181205				THER19Q2.txt
158216871
158216881
158216891
158216911	1	20180219				THER19Q1.txt
158496491	1	20180629	20180701			THER19Q1.txt
158496491	2	201710	20180629			THER19Q1.txt
158559061
158939861	1	20190115	20190130			THER19Q1.txt
158976791
159408791
159459971
159460001
160059271
160083791
160274171
160353461
160394731
160451092
160770442
161271771	1	20190218	20190301			THER19Q2.txt
161428581	1	20180720				THER19Q2.txt
161446373
161708312
161796771	1			2	MON	THER19Q2.txt
161897921	1	20181122	20190117			THER19Q2.txt
161979271
162014732
162374821
162705961	1	2008				THER19Q2.txt
162705961	2		2018			THER19Q2.txt
162705961	3	2018				THER19Q2.txt
162705971
162787841
162817331	1	20190413	20190414			THER19Q2.txt
163622262
163650283
163679401	1	20180629	20180710			THER19Q2.txt
163724491
163944331	1	20171109	20181004			THER19Q2.txt
163944331	2	201710				THER19Q2.txt
164394852
164449241	1	201305	201308			THER19Q2.txt
164449241	2	201308				THER19Q2.txt
164631741
164933761
165128752	1	20190606				THER19Q3.txt
165214941
165908991	1			2	MON	THER19Q3.txt
166147222
166361751
166412622
166474011
166521111
166569531
166778762	3	2016				THER19Q3.txt
166920291	2	20190702				THER19Q3.txt
166920291	3	20190719	20190721			THER19Q3.txt
166925171	1	20190113	20190127			THER19Q4.txt
166925171	2	20190101				THER19Q4.txt
167163051	1	20181207	20190116			THER19Q4.txt
167455001
167760902	1	2010				THER19Q3.txt
167760902	2	2010	2010			THER19Q3.txt
167760902	3	2010				THER19Q3.txt
167760902	4	2010	2010			THER19Q3.txt
167760902	5	2010				THER19Q3.txt
167760902	6	2010				THER19Q3.txt
168038631
168049281
168049452
168175712	1	20190905	20190905			THER19Q3.txt
168231761
168254022
168445661
168494172
168809353	1	201908				THER21Q2.txt
168985971	1	20190702	20190817			THER19Q4.txt
169141711
169297601
169317582	1	20190917	20191012			THER19Q4.txt
169548182
169550351
169554912
169662681
169738611
169791062
169834993
169852831	1		20190829			THER19Q4.txt
169852831	5	20190824				THER19Q4.txt
169852831	6	20190827				THER19Q4.txt
169852831	9	201907				THER19Q4.txt
169902781	1	20191001	20191101			THER19Q4.txt
169930231
169938051
170092461
170164321	1	20191008	20191009			THER19Q4.txt
170276052
170286153
170299752
170300512
170301412
170582822
170584461
170586121
170708871
170820431
171135072
171135112
171135162
171137532
171140182	1			8	WK	THER22Q2.txt
171140582
171141062
171198611
171243701
171436182
171466842
171947121	1	20190726	20190821			THER20Q1.txt
171947121	2	20190726	20190829			THER20Q1.txt
171947121	3	20190823	20190828			THER20Q1.txt
171947121	4	20190823	20190828			THER20Q1.txt
172017181	1	2015				THER19Q4.txt
172238911	1	20190312	20190418			THER19Q4.txt
172332091
172332101
172332111	1	20190416				THER20Q1.txt
172332121	1	201903				THER20Q1.txt
172545082	1	2018				THER20Q1.txt
172675071
172763972
172987171	1	20190927	20191019			THER20Q1.txt
173025531	1	20190730				THER20Q1.txt
173308491
173763231
173763241
173959612	1	201612				THER20Q1.txt
174115151
174119681
174200421
174386291
174397051	1	20200207				THER20Q1.txt
174452201
174495892	1	20190825	20191002			THER20Q1.txt
174513531
174593291	1	20200127	20200131			THER20Q1.txt
174724761
174824231
174988991
174992521
174992541
175105201
175478531
175754661
177066711	1		201812			THER20Q2.txt
177066711	2		2019			THER20Q2.txt
177066711	3		201906			THER20Q2.txt
177066711	4		2019			THER20Q2.txt
177066711	5		2019			THER20Q2.txt
177066711	6		2019			THER20Q2.txt
177066711	7		202001			THER20Q2.txt
177066711	8		202004			THER20Q2.txt
177066711	9		202004			THER20Q2.txt
177066711	11		2019			THER20Q2.txt
177066711	12		201909			THER20Q2.txt
177066711	13		2019			THER20Q2.txt
177066711	14		202004			THER20Q2.txt
177306141
177449462	1	202001				THER20Q2.txt
177640971
177669472	1		20190622			THER20Q4.txt
177697132
177910501
178003951
178119481
178238222
178415181
178754101
178896591
178939492
179209411
179230431
179573753
179574772
179684951
180324352
180363371
180501131	1	201804	20190812			THER20Q3.txt
180501131	2	20190812				THER20Q3.txt
180501131	3	20190820				THER20Q3.txt
180501131	4	20190715				THER20Q3.txt
180501131	5	201903				THER20Q3.txt
180501131	6	201712				THER20Q3.txt
180501131	7	2018				THER20Q3.txt
180621591
180715951
180716851
181160341	1	20200618	20200713			THER20Q3.txt
181160341	2	20200624				THER20Q3.txt
181421691	1	20200617	20200712			THER20Q3.txt
181421691	2	20200617				THER20Q3.txt
181499221
181923601
182123522	1		20200531			THER20Q4.txt
182123991
182194171
182236401	1	201911				THER20Q3.txt
182547961	1	202005	20200807			THER20Q3.txt
182547961	2	20200629	20200807			THER20Q3.txt
182579151	1	20200723	20200903			THER20Q3.txt
182860761
182885261	1	20200810				THER20Q3.txt
183230551
183349846	1	20191010				THER20Q4.txt
183349846	2	20200618	20200702			THER20Q4.txt
183349846	3	2017	20200502			THER20Q4.txt
183349846	4	201804				THER20Q4.txt
183349846	5	201804				THER20Q4.txt
183349846	6	2017				THER20Q4.txt
183392742	1	2001				THER20Q4.txt
183392742	2	2001				THER20Q4.txt
183486672	1		20060301			THER20Q4.txt
183549582	1	201811	201908			THER20Q4.txt
183549582	2	20190506				THER20Q4.txt
183558891	3	2009				THER20Q4.txt
183569281
183621891	1	20200626				THER20Q4.txt
183621891	4	20200626				THER20Q4.txt
183769651	1	2009				THER20Q4.txt
183863681	1	2020	20201009			THER20Q4.txt
184105211
184271971
184272144
184363781
184410231
184468581	1	20130115	20201030			THER20Q4.txt
184488221
184642152
184658171
184741741	1	20200605	20200907			THER20Q4.txt
184859111
185238591
185436071
185445741	1	201811	201905			THER20Q4.txt
185557102	1	20200814				THER20Q4.txt
185557102	3	2020				THER20Q4.txt
185644502
185644901
185690721
185815191	1	20200921	20201010			THER20Q4.txt
185815191	2	20201012	20201012			THER20Q4.txt
185815191	5	20201010				THER20Q4.txt
185815191	6	202010	20201010			THER20Q4.txt
186299671
186376041	1	20201001	20201025			THER20Q4.txt
186376041	2	20201015	20201025			THER20Q4.txt
186387661
186434141	1	20201204	20201220			THER20Q4.txt
186754951
186831511	1	2019	2019			THER20Q4.txt
186886961	1			2	YR	THER20Q4.txt
186886961	2			2	YR	THER20Q4.txt
186943881
186973861
187004201
187005461
187012851	1	2016				THER21Q1.txt
187012851	2	2015				THER21Q1.txt
187015291
187030411
187072661
187115131
187244381
187245101
187246311
187255211
187255221
187295861
187357201
187396781
187402551
187416221
187524011
187635891
187691911
187742251
187742261
187997582	1			5	MON	THER21Q4.txt
188065981
188395012
188471523	1	20210113				THER21Q1.txt
188471523	2	2020				THER21Q1.txt
188531491
188739611
189040841
189056051
189329281
189329321
189573582
189664921
189738791
189985561
190304281
190620691
190733011
190999521
191248581
191398421
191620181
191630422
192337681
192532981
192611372	1	202104				THER21Q2.txt
192611372	2	202101				THER21Q2.txt
192611372	3	202101				THER21Q2.txt
192705621
193225121	1	201902				THER21Q2.txt
193642061	1	20210526	20210601			THER21Q2.txt
193667081
193774101
194009052
194248481
194719422
194835581
195027091
195056131
195062701	1	20210702	20210707			THER21Q3.txt
195226711	1	2021				THER21Q3.txt
195226711	4	202103				THER21Q3.txt
195481331
195676201	1	20090122	200903			THER21Q3.txt
195676201	2	20090122				THER21Q3.txt
195877041
197809641
198141401	1	20210205	20210311			THER21Q3.txt
198169661
198170991
198212591
198381511
198739781
198861082
199060561
199294801
199652101
199763461
200046631
200078041
200179681
200184851
200218281
200377831
200438521
200488941
200506271
200518431
200564051
200767441
200945971
200984871	1	20210616				THER21Q4.txt
201282071
201282081
201421531
202238471
203052791
203166822
203410041	1	2020	2020	12	DAY	THER22Q1.txt
203410041	2	2020	2020			THER22Q1.txt
203410041	3	2020	2020			THER22Q1.txt
203530441
203636361	1	20211109				THER22Q1.txt
203710261	1	2019				THER22Q1.txt
203731511
203911711
204078981	1	1991				THER22Q1.txt
204078981	3	2013				THER22Q1.txt
204366291
204526851
204738311	1	1991				THER22Q1.txt
204738311	3	2013				THER22Q1.txt
205076992	2	20211018				THER22Q2.txt
205076992	10		2021			THER22Q2.txt
205076992	11	2021				THER22Q2.txt
205208371
205435781
205519271
205607381
205891861
205941281
206047661
206359131	1	2020	2020			THER22Q1.txt
206359131	2	2020				THER22Q1.txt
206359131	3		2020			THER22Q1.txt
206359131	4	2020				THER22Q1.txt
206416341
206744154
206841061
206858691	1		2019			THER22Q2.txt
207513541
207513571	1	20210611				THER22Q2.txt
207513582
207560041
207561921
208014321
208029371
208107551
208109501
208149111
208149141
208149151
208149271
208156431
208156481
208156511
208172501	1			10	MON	THER22Q2.txt
208180391
208181751
208217091
208222731
208377421
208554672
208556481
208556561
208615041
208647191
208651231
208674901	1	20130313	20130401	20	DAY	THER22Q2.txt
208674901	2	20130410	20130618	70	DAY	THER22Q2.txt
208674901	3	20130626	20130906	73	DAY	THER22Q2.txt
208700231
208719611
208721681
208790711
209017941
209035071
209043691
209044151
209044182
209064111
209083271
209100391
209113441
209115981
209208011
209260211	1		20060301			THER22Q2.txt
209260221
209289271
209352741
209352811
209352841
209354501
209354512	1			5	DAY	THER22Q4.txt
209354512	2			5	DAY	THER22Q4.txt
209354512	3			1	MON	THER22Q4.txt
209354541
210045671	1	202205				THER22Q2.txt
210504293
210504343
210715351	1	20220615				THER22Q3.txt
210847251
211236822
211346281
211553931
211576202
211691903	1	2018				THER23Q3.txt
211691903	2	202007				THER23Q3.txt
211691903	3	202009				THER23Q3.txt
211691903	4	202009				THER23Q3.txt
211691903	5	202009				THER23Q3.txt
211691903	6	202009				THER23Q3.txt
211888042
211926791
212806531	3			2	WK	THER22Q3.txt
212867273
212929751	1			38	DAY	THER22Q3.txt
212970221
212980011	1	20181227	20220506			THER22Q3.txt
213006581
213029091
213081901	1	20220812	20220906			THER22Q3.txt
213100081
213237632
213262761
213306481	1	20181227	20220506			THER22Q3.txt
213359621
213373933	1			2	MON	THER22Q3.txt
213373981
213603872
213790451
213938021
213960861
214059521	1			8	WK	THER22Q4.txt
214436742
214436781	1	20210724				THER22Q4.txt
214436781	3	20210724				THER22Q4.txt
214439731	2			10	DAY	THER22Q4.txt
214751112
214820634
214922481
215126361
215132611
215204291
215517191
215689192
215986511
216028081
216316621
216359761
216376521
216599931
216793961
216857261
216865823
217032101
217661981	1	20220920	20221014	25	DAY	THER22Q4.txt
217661981	2	20221006	20221012			THER22Q4.txt
217661981	3	20180605				THER22Q4.txt
217661981	4	20130830				THER22Q4.txt
217661981	5	20220909				THER22Q4.txt
217661981	6	20110706				THER22Q4.txt
217926392
218827091
219179081
219179082
219209831
219344421
219643581
219977562
220000031
220000032
220026631
220029361
220029362
220136271
220161471
220435311
220771371
221678171
221865331	1	20180501	20180901	90	DAY	THER23Q2.txt
221927951	1	20220705				THER23Q2.txt
222005262
222005272
222389971	1	20230202	20230404			THER23Q2.txt
222826191
223036212
223387011
223389271	1	2017				THER23Q2.txt
223616141
223662611
223662801
223683181
223723071
223756091
223791951
223791952
223891651
225174111
225174112
225308391
226211111	1			2	MON	THER23Q2.txt
226211331
226211332
226540271
226652241
226653281
226653282
227115441
227394941	1	19710205	19710320	43	DAY	THER23Q3.txt
227394991
227395001	1	19710201	19710219	18	DAY	THER23Q3.txt
227395012	1	19650818				THER23Q3.txt
227395031
227395071
227395081
227395091
227395111
227395131
227395141
227395201
227468381
227524131
227764331
227764451	1			2	WK	THER23Q3.txt
227885371
228043331
228043341
228082801
228103021
228155661
228559981
228560011
229181911
229181951
229291051	1		20200907			THER23Q3.txt
229301851	1	202004				THER23Q3.txt
229302271	2	2014				THER23Q3.txt
229302271	3	2014				THER23Q3.txt
229302271	4	2014				THER23Q3.txt
229302271	5	2014				THER23Q3.txt
229302271	6	2014				THER23Q3.txt
229302271	7	2014				THER23Q3.txt
229302271	8	2014				THER23Q3.txt
229302272	2	2014				THER23Q4.txt
229302272	3	2014				THER23Q4.txt
229302272	4	2014				THER23Q4.txt
229302272	5	2014				THER23Q4.txt
229302272	6	2014				THER23Q4.txt
229302272	7	2014				THER23Q4.txt
229302272	8	2014				THER23Q4.txt
229304771
229672831
229794631	1	20230807	20230809	3	DAY	THER23Q3.txt
229892241	1	19511008				THER23Q3.txt
229892241	2	19511008				THER23Q3.txt
230219021
230343641
230547671
230759171
230792391
230828931	1	20231005	20231016			THER23Q4.txt
230925271
230967802	1	2022				THER23Q4.txt
230967802	2	20230915				THER23Q4.txt
230967873	1	20220525				THER23Q4.txt
231009591
231106621
231264642	1		20230914			THER23Q4.txt
231264642	5		20230908			THER23Q4.txt
231352261	1	20181025	20181030	6	DAY	THER23Q4.txt
231352261	2	20160609	20181030	874	DAY	THER23Q4.txt
231352261	3	20180926	20181030	35	DAY	THER23Q4.txt
231352261	5	20170119				THER23Q4.txt
231386811	1	202205				THER23Q4.txt
231498281	1	20230510				THER23Q4.txt
231651771
231669481
231707541	5			5	DAY	THER23Q4.txt
232133502
232133991
232136241
232178651
232179931
232265321
232309861	1	201910				THER23Q4.txt
232310101
232310571
232311252
232352232
232361921
232361961
232362561
232403281	1	20230814				THER23Q4.txt
232413291
232414551
232414621
232414651
232414961
232416841
232479101
232479271
232526531
232618541
232684632
232723411
232723751
232723811
232723911
232724241
232724701	1	2019				THER23Q4.txt
232724831
232725241
232771451
232776641
232776681
232776691
232777441
232777521
232890181
232913161
232933871	1			7	YR	THER23Q4.txt
233044071
233045481	6			2	WK	THER23Q4.txt
233045491	1	202108				THER23Q4.txt
233045491	5	202108				THER23Q4.txt
233045501	1	20151201				THER23Q4.txt
233045501	2	20160203				THER23Q4.txt
233045501	3	2015				THER23Q4.txt
233045501	4	20151201		60	DAY	THER23Q4.txt
233185021
233455491
233519741
4277720	1004550996	20030701	20030930			THER4Q1
4301304	1004641800	20030901	20031103			THER4Q1
4312847	1004682960	19930101	19930101			THER4Q1
4312847	1004699884	19930101				THER4Q1
4319555
4331020	1004758624	20011104				THER4Q1
4331020	1004767912	20011104				THER4Q1
4338025
4338026
4352612	1004836679	20040403	20040428			THER4Q2
4359255	1004867689	19980101				THER4Q2
4366794
4381012
4388849
4417190
4417202
4427783	1005118878	20011023	20011025			THER4Q3
4427783	1005137480	20011023	20011218			THER4Q3
4485248
4491315
4498019	1005374239	20040901				THER4Q4
4511291	1005430152			30	DAY	THER4Q4
4512383	1005433873			30	DAY	THER4Q4
4558871	1005610341	20040929	20041229			THER5Q1
4561141
4566303	1005640468	20020101	20041104			THER5Q1
4566303	1005657008	20020101	20041104			THER5Q1
4582403
4598315	1005748581	20041112	20041210			THER5Q1
4598383	1005748923	20041001	20041201			THER5Q1
4598802	1005750430	20041101	20050225			THER5Q1
4602957	1005763661	20041001	20041201			THER5Q1
4644589
4705070
4711510	1006194122	20050607	20050708			THER5Q3
4713424	1006201510	20041227	20050101			THER5Q3
4713424	1006201511	20050101				THER5Q3
4713424	1006201512	20050101				THER5Q3
4740936	1006303393	20030101	20050501			THER5Q3
4772860	1006433119	20050306	20050308			THER5Q3
4778466	1006452795	20050701	20050801			THER5Q3
4817858
4818472	1006586869	20050801	20051027	3	MON	THER5Q4
4889334	1006855495	20051209	20060110			THER6Q1
4897583
4903473
4918348
4957784
4957844
4957846
4965834	1007140600	20050801	20051117			THER6Q2
4987297
5031162	1007399651	20050901	20060201			THER6Q2
5050492
5050493
5050495
5050496
5050675
5050679
5060355
5060356
5060357
5061705
5066399
5087583	1007608763	20060316	20060405			THER6Q3
5100059	1007654022	20000211	20000302			THER6Q3
5102829
5102833
5102835
5118940	1007722346	20060906				THER6Q3
5166507
5168983
5189062
5189063
5220697
5220700
5225154	1008100360	20020101				THER7Q1
5283599
5315710
5344220	1008546436		20060911			THER7Q2
5347656	1008555754	20070301				THER7Q2
5374582	1008646477			3	YR	THER7Q2
5374583
5374584
5374586	1008646482			12	DAY	THER7Q2
5374592	1008646505			9	WK	THER7Q2
5374594	1008646507	20011104	20011208			THER7Q2
5374596	1008646511			18	DAY	THER7Q2
5374597	1008646524			5	WK	THER7Q2
5374599	1008646529			25	DAY	THER7Q2
5374600	1008646530			7	WK	THER7Q2
5374601	1008646531			27	DAY	THER7Q2
5374604	1008646535			25	DAY	THER7Q2
5374605	1008646537	20050801	20060501			THER7Q2
5374606
5391283	1008714102			50	DAY	THER7Q3
5416519
5416525
5418323	1008821042	20070501		42	DAY	THER7Q3
5418323	1008821043		20070701			THER7Q3
5426097
5519230	1009166217	20060101	20060101	12	DAY	THER7Q4
5526416	1009196204	20070731	20070813			THER7Q4
5526416	1009219869	20070711	20070731			THER7Q4
5570295	1009322721	20070829	20071003			THER7Q4
5573133	1009332784	20071001				THER7Q4
5573553	1009334472	20070904	20071102			THER7Q4
5587899
5634922
5648852	1009595207	20070907	20071104			THER8Q1
5676963
5699535
5701789	1009772816	20071207	20071222			THER8Q2
5704163	1009782228	20071210	20080220			THER8Q2
5704163	1009819212	20071203	20071210			THER8Q2
5725483	1009862844			30	DAY	THER8Q2
5729664	1009878965			30	DAY	THER8Q2
5730417
5741929	1009922997		20070823			THER8Q2
5741930	1009922998	20070201	20070331			THER8Q2
5741931
5741932
5741933
5741935	1009923006	20070530	20070616	18	DAY	THER8Q2
5741935	1009923007	20070616	20070801	47	DAY	THER8Q2
5741935	1009923008	20070801				THER8Q2
5741936	1009923009	20070701	20070901			THER8Q2
5741936	1009923010	20070901				THER8Q2
5741937	1009923011	20070401	20070920			THER8Q2
5741938	1009923018	19990101	20070101	2920	DAY	THER8Q2
5741939
5741940	1009923020	20071025				THER8Q2
5741941	1009923024	20070510				THER8Q2
5741942	1009923029	20070101				THER8Q2
5741942	1009923031	20070101				THER8Q2
5741943	1009923032	20070501	20070727			THER8Q2
5741943	1009923033	20070803				THER8Q2
5741944
5762590
5762595
5797751
5805564
5808980	1010166852	20080417	20080524			THER8Q3
5828007	1010240251			3	MON	THER8Q3
5828266	1010241219	20080630	20080711			THER8Q3
5828266	1010241219	20080630	20080711			THER8Q4
5864097	1010375806	19920101				THER8Q3
5864097	1010375808	20071201	20071201			THER8Q3
5864097	1010375809	20071201	20071201			THER8Q3
5864097	1010375810	20080701				THER8Q3
5864097	1010375811	20080701				THER8Q3
5867167	1010389051	20080731	20080825			THER8Q3
5867185	1010389120	20080728	20080811			THER8Q3
5867204	1010389144	20080728	20080811			THER8Q3
5873907	1010414854			3	MON	THER8Q3
5873908	1010414855	20080201	20080310			THER8Q3
5873909	1010414856			24	MON	THER8Q3
5873915	1010414873			2	MON	THER8Q3
5873923	1010414912	20070201	20070715			THER8Q3
5873939	1010414975			2	MON	THER8Q3
5883687	1010452073			1	MON	THER8Q3
5899650	1010507053	20080103	20080220			THER8Q3
5903358	1010520234			112	DAY	THER8Q3
5918516	1010578170	20070101	20080101			THER8Q4
5960889	1010732210	20021201				THER8Q4
5965160	1010748556	20021201				THER8Q4
5965161	1010748559	20060101				THER8Q4
5972685
5972686
5972687
5972709
5972711
5972712
5983472	1010809770	20020101				THER8Q4
6029367	1010957016			2	MON	THER9Q1
6050966	1011034435			3	MON	THER9Q1
6054413	1011044320	20080501	20081101			THER9Q1
6109538	1011246428	20081002	20090305			THER9Q1
6110259	1011247879	20090209	20090304			THER9Q1
6112410	1011256421		20040601			THER9Q1
6112410	1011256422	20070101	20070101	3	DAY	THER9Q1
6112410	1011256423	20070101	20070101			THER9Q1
6125356	1011305742	20090209	20090304	23	DAY	THER9Q1
6139870	1011363757	20090220	20090308			THER9Q1
6153404	1011419300	20090129	20090302			THER9Q2
6153429
6211135	1011661467	20090101	20090117			THER9Q2
6299555	1012010403	20060701	20090801	3	YR	THER9Q3
6302896	1012024277			30	DAY	THER9Q3
6303565	1012026873	20090518	20090608	21	DAY	THER9Q3
6310894	1012056318	19990101	20040301			THER9Q3
6313820	1012067951	20090210	20090325			THER9Q3
6337501	1012173396	20050101	20090722			THER9Q3
6355997	1012245775			6	WK	THER9Q3
6356287	1012246602	20090825	20090903	10	DAY	THER9Q3
6356287	1012246603	20090901				THER9Q3
6383741	1012359704	20090903	20090904	1	DAY	THER9Q3
6391680	1012389823			28	DAY	THER9Q4
6401551	1012433342	20090829	20090926			THER9Q4
6401574
6408654	1012461014			5	MON	THER9Q4
6413725	1012480916	20090923				THER9Q4
6431813	1012548670			6	WK	THER9Q4
6433491
6437436	1012571449	19990101	20040301			THER9Q4
6443709
6443765
6451250	1012626694	20080730	20080823			THER9Q4
6465208
6476559	1012723144			42	DAY	THER9Q4
6476559	1012723145			42	DAY	THER9Q4
6476559	1012723146			20	DAY	THER9Q4
6509818
6537938	1012944370			154	DAY	THER10Q1
6582315	1013122503	20041101	20041101	14	DAY	THER10Q1
6725165
6743082
6743467
6745723	1013769029	20000922	20001001			THER10Q2
6755740	1013808409			30	DAY	THER10Q2
6812912	1014017696		20071101			THER10Q3
6822037	1014055909			30	DAY	THER10Q3
6836707
6866930	1014210859	20090919	20091003			THER10Q3
6880368
6880371	1014258064	20090122	20090301			THER10Q3
6880371	1014258065	20090122				THER10Q3
6970170
6978203	1014642724	20100412	20100529	48	DAY	THER10Q3
6985198	1014666779	20090126	20090224			THER10Q3
6985198	1014762374	20090120	20090126			THER10Q3
7011273	1014769305	20100805	20100829			THER10Q3
7011273	1014798801	20100805	20100920			THER10Q3
7016380
7018292	1014794332	20100716	20100804	20	DAY	THER10Q3
7018292	1014794333	20100422				THER10Q3
7018292	1014794334	20100716	20100804	20	DAY	THER10Q3
7018292	1014794335	20100603	20100804	63	DAY	THER10Q3
7018292	1014794336	20050101	20100804			THER10Q3
7018292	1014794337	19980101	20100804			THER10Q3
7018292	1014794338	20000101	20100804			THER10Q3
7018292	1014794339	20090101	20100804			THER10Q3
7020547
7023680
7027189
7044745	1014900250	20060728	20080730			THER10Q4
7067566
7068216
7092039	1015077290	20080617				THER10Q4
7092046	1015077313	19990101	20080728			THER10Q4
7092049	1015077318	20080101				THER10Q4
7092049	1015077319	20080101				THER10Q4
7092054	1015077342	20071201	20080101			THER10Q4
7092054	1015077343	20080101	20080101			THER10Q4
7092054	1015077344	20080101	20080101			THER10Q4
7092054	1015077345	20080101				THER10Q4
7092970
7092992
7092993	1015080838	20081205				THER10Q4
7092993	1015080839	20090105	20090101			THER10Q4
7092993	1015080840	20090101				THER10Q4
7092993	1015080843		20090105			THER10Q4
7093494
7093505	1015082938	20090706				THER10Q4
7093512	1015082947	20070101				THER10Q4
7098714	1015101256	20060101				THER10Q4
7098714	1015101257	20071001	20071201			THER10Q4
7098723	1015101279	20080101				THER10Q4
7098723	1015101280	20050101	20080101			THER10Q4
7098834	1015101725	20080401	20080601	63	DAY	THER10Q4
7098834	1015101726	20080601				THER10Q4
7098834	1015101727	20080401				THER10Q4
7098837	1015101735	20000101				THER10Q4
7098837	1015101736		20080301			THER10Q4
7098837	1015101737	20080301				THER10Q4
7103589
7110169
7110170
7110171
7110172
7110173
7110174
7110175
7110176
7110177
7110178
7110181
7134601
7198389
7207973	1015458804	20101102				THER10Q4
7270821	1015700302	20101001	20110109			THER11Q1
7271902	1015704224	20110104	20110121			THER11Q1
7278287	1015727711	20110105				THER11Q1
7278287	1015727712	20110101				THER11Q1
7278287	1015727713	20020101	20020101			THER11Q1
7337485
7372732
7381750	1016116973	20100101				THER11Q1
7403688
7407779
7407780
7407781
7407782
7415939
7415940
7415941
7415946
7415952
7415958
7416031
7417261
7417263
7417264
7438554	1016345917	20090801	20090903			THER11Q2
7439724	1016351593	20100801				THER11Q2
7439725
7439726	1016351596	20101101				THER11Q2
7439727
7636191	1017121167			28	DAY	THER11Q3
7636215	1017121265			14	DAY	THER11Q3
7636216
7638611
7792213	1017688194	20110901	20110930			THER11Q4
7797017
7801727
7806935	1017744458	20110531	20110802	64	DAY	THER11Q4
7806935	1017744459	20110531	20110906	99	DAY	THER11Q4
7822758
7828633
7859765	1017877211	20110728	20110913			THER11Q4
7870863
7877550	1017924630	20101227	20110207	43	DAY	THER11Q4
7877550	1017924629	20110401				THER11Q4
7889469
8072407
8095391
8113548
8119104
8121102
8295134	1019445480	20000101	20060101			THER12Q2
8302757
8302758	1019472973	20110101	20110101			THER12Q2
8302771
8302775
8302778	1019473026	20110701	20110801			THER12Q2
8302779
8302781	1019473031	20101230	20110101			THER12Q2
8302781	1019473032	20110101	20110101			THER12Q2
8302781	1019473033	20110101	20110101			THER12Q2
8302781	1019473034	20110701	20110701			THER12Q2
8311704	1019505657	20100701	20120201			THER12Q2
8311704	1019505656	20000101	20060101			THER12Q2
8317132
8317880	1019533606	20080801	20110307			THER12Q2
8317880	1019533605	20080101	20080401			THER12Q2
8317881	1019533610	20110317				THER12Q2
8317881	1019533609	20110211	20110316			THER12Q2
8317882
8317883	1019533613	20110801	20110801			THER12Q2
8317883	1019533614	20110915				THER12Q2
8317884	1019533618	20110825	20110916			THER12Q2
8317884	1019533619	20110917				THER12Q2
8317885	1019533624	20111030	20111031			THER12Q2
8317885	1019533623	20110919	20110101			THER12Q2
8317886
8317887
8345930	1019642264	20110301	20110101			THER12Q2
8345930	1019673744	20110301	20110101			THER12Q2
8351094
8390711
8394608
8395150
8429550	1019942553	20090101				THER12Q2
8429550	1019942553	20110221				THER12Q2
8429550	1019942553	20110302				THER12Q2
8429550	1019942553	20110517				THER12Q2
8433815	1019958560	20120401	20120401			THER12Q2
8444495	1019996290	20110902	20110920			THER12Q2
8457678	1020047221	20120508	20120602			THER12Q2
8502838
8559626	1020427115		20120701			THER12Q3
8559626	1020427116	20120701				THER12Q3
8559626	1020427113		20120712			THER12Q3
8599009
8607881
8611102	1020623155	20081201	20090810			THER12Q3
86581392
86701716	1	201207				THER13Q3.txt
86701716	6		20120712			THER13Q3.txt
87613651
87613661
87613771
87623661
87632721	1	20120301	20120401	1	MON	ther12q4.txt
87632721	1	20120801	20120828	2	WK	ther12q4.txt
87658961
87658971
87659011
87659021
87662961
87663001
87663031
87663051
87663081
87663141
87663161
87663171
87663191
87663221
87663261
87757871
87842522
87855371
88057981
88092202
88140453	1	201202	2012			ther12q4.txt
88140453	2	2012	2012			ther12q4.txt
88140453	3	201205	2012			ther12q4.txt
88140453	4	2012	20120821			ther12q4.txt
88140453	5	20120823	2012			ther12q4.txt
88140453	6	20120904	2012			ther12q4.txt
88140453	7	20121002				ther12q4.txt
88140453	8	201205	2012			ther12q4.txt
88140453	9		2012			ther12q4.txt
88140453	10	201205	20120521			ther12q4.txt
88144451
88218501
88331381
88561441	1	20120805	20120819			ther12q4.txt
88599761
88745611
88893261	1	20100512	20100622	41	DAY	ther12q4.txt
88893851
89026311	1	2012				ther12q4.txt
89198871
89266172
89351961
89352072	4	2006				THER14Q1.txt
89352072	6	2008				THER14Q1.txt
89424891
89472521	4	2006				ther12q4.txt
89472521	5	2006				ther12q4.txt
89472521	6	2008				ther12q4.txt
89472521	7	2008				ther12q4.txt
89538101
89548451	1	20121128				ther12q4.txt
89791602
89888271
89909151	1	20120515	20121019			ther12q4.txt
90246352
90749481
91018731
91178881	1	201209	201212			THER13Q1.txt
91187161	1	20120817	20121031			THER13Q1.txt
91316371	1	2013				THER13Q1.txt
91316371	2	2013				THER13Q1.txt
91456591	1	2012				THER13Q1.txt
91456591	3		201302			THER13Q1.txt
91675621	1	20111008	20111024			THER13Q1.txt
91675621	2	20111023	20111024			THER13Q1.txt
91685751
91859715	1	201212	201302			THER13Q3.txt
91859715	2	201302	20130313			THER13Q3.txt
91859715	3	20130226				THER13Q3.txt
91892511	1	20130117	20130225			THER13Q1.txt
92181782
92234571
92747631	1	2006	2008			THER13Q2.txt
92773531	1	20120920	20130315			THER13Q2.txt
92773531	2	20130318				THER13Q2.txt
92938022
93483592
93640182	1	20130420				THER13Q3.txt
93640182	2	20130427				THER13Q3.txt
93739851	1	20130506	20130621			THER13Q2.txt
93742721	1	20130501	20130602			THER13Q2.txt
94073351	1		2013			THER13Q3.txt
94161921	1			6	YR	THER13Q3.txt
94211331
94417531
94454802
94484041
94511172
94548011
94606262
94642101
94683952
94715602
94748332
94752011
94752101
95032111	1	1998				THER13Q3.txt
95080961
95243661	1			1	MON	THER13Q3.txt
95243781	1			2	YR	THER13Q3.txt
95248891	2			4	DAY	THER13Q3.txt
95522082
95551501	1	20130410				THER13Q3.txt
95629571
96177481
96323211	1	20101002	20110304			THER13Q4.txt
96432681
96639621	1	20131116	20131120			THER13Q4.txt
96656431	1	20130809	20130910			THER13Q4.txt
96894121
96965351
97069271
97119521	1	20130912	20131106			THER13Q4.txt
97163621
97356011
97462941
97610181	1	20120620	20120925			THER13Q4.txt
97610181	1	20120925				THER13Q4.txt
97970611
97970651
97971992
97986491
97986711
98052441	1			5	YR	THER14Q1.txt
98260231	1			1	MON	THER14Q1.txt
98450531
98450561	1			29	DAY	THER14Q1.txt
98874621	1	20131220	20140204			THER14Q1.txt
99127582
99178001
99178051	1	2002				THER14Q1.txt
99595281	1			10	WK	THER14Q1.txt
99595281	1			25	YR	THER14Q1.txt
