# Supplementary material for: A disproportionality analysis of FDA adverse event reporting system (FAERS) events for methimazole and propylthiouracil
Source: PLoS One. 2025 Aug 14;20(8):e0328889. doi: 10.1371/journal.pone.0328889 (PMC12352670; doi:10.1371/journal.pone.0328889)
Supplement: S1 File — (ZIP) [file pone.0328889.s001.zip › original data/PTU/demo.csv]

primaryid	CASEID	FDA_DT	EVENT_DT	AGE	AGE_COD	WT	WT_COD	SEX	OCCP_COD	REPORTER_COUNTRY	GetDataYear	OUTC_COD
100253511	10025351	20140314	NA	63.0000000	YR	NA	NA	F	MD	US	141	HO
100672924	10067292	20150323	2009	83.0000000	YR	63.50260	LBS	F	CN	US	151	HO
102673761	10267376	20140630	NA	54.0000000	YR	NA	NA	F	MD	TR	142	OT
102724821	10272482	20140627	NA	30.0000000	YR	NA	NA	F	NA	US	142	HO
102807451	10280745	20140702	NA	43.0000000	YR	NA	NA	F	MD	US	143	DE
103078691	10307869	20140714	20130130	31.0000000	YR	NA	NA	F	NA	US	143	NA
103101441	10310144	20140715	19970820	45.0000000	YR	81.64620	LBS	F	NA	US	143	LT
103478991	10347899	20140729	NA	56.0000000	YR	NA	NA	F	OT	TR	143	OT
103482501	10348250	20140729	NA	67.0000000	YR	NA	NA	F	OT	CN	143	OT
103482511	10348251	20140729	NA	53.0000000	YR	NA	NA	F	OT	CN	143	OT
103821561	10382156	20140813	NA	37.0000000	YR	NA	NA	M	OT	BR	143	HO
104788251	10478825	20140926	201204	62.0000000	YR	NA	NA	F	OT	KR	143	OT
105435331	10543533	20141027	NA	63.0000000	YR	NA	NA	F	MD	US	144	HO
105752851	10575285	20141107	NA	27.0000000	YR	NA	NA	F	OT	US	144	HO
106514872	10651487	20150129	NA	52.0000000	YR	NA	NA	F	OT	CH	151	DE
107715281	10771528	20150206	NA	34.0000000	YR	NA	NA	F	MD	TR	151	OT
109217661	10921766	20150317	NA	51.0000000	YR	NA	NA	M	OT	JP	151	HO
109434441	10943444	20150322	NA	48.0000000	YR	NA	NA	F	PH	US	151	DE
110747741	11074774	20150429	NA	65.0000000	YR	NA	NA	F	OT	PT	152	HO
111856191	11185619	20150612	NA	0.6136986	WK	NA	NA	F	NA	COUNTRY NOT SPECIFIED	152	OT
113283712	11328371	20160807	201503	41.0000000	YR	79.45000	KG	F	CN	US	163	NA
114936581	11493658	20150911	NA	24.0000000	YR	NA	NA	F	NA	COUNTRY NOT SPECIFIED	153	HO
115285941	11528594	20150921	NA	42.0000000	YR	NA	NA	F	MD	US	153	DE
115364841	11536484	20150922	NA	44.0000000	YR	NA	NA	F	MD	US	153	LT
115400761	11540076	20150923	NA	44.0000000	YR	NA	NA	F	NA	COUNTRY NOT SPECIFIED	153	LT
115539621	11553962	20150925	NA	42.0000000	YR	NA	NA	F	NA	COUNTRY NOT SPECIFIED	153	DE
115859271	11585927	20151001	NA	40.0000000	YR	NA	NA	F	NA	COUNTRY NOT SPECIFIED	154	HO
116568041	11656804	20151023	NA	31.0000000	YR	NA	NA	F	OT	US	154	LT
117269301	11726930	20151112	NA	72.0000000	YR	NA	NA	F	MD	PT	154	HO
117767652	11776765	20170223	NA	NA	NA	NA	NA	NA	OT	ID	171	OT
117767662	11776766	20170223	NA	NA	NA	NA	NA	NA	OT	ID	171	OT
117855811	11785581	20151130	NA	59.0000000	YR	NA	NA	F	OT	TR	154	HO
117961342	11796134	20170525	NA	56.0000000	YR	NA	NA	F	OT	US	172	OT
118100921	11810092	20151208	201310	43.0000000	YR	NA	NA	F	MD	CN	154	OT
118354412	11835441	20170415	2013	43.0000000	YR	NA	NA	F	MD	CN	172	HO
118404242	11840424	20160826	NA	56.0000000	YR	NA	NA	F	MD	US	163	OT
118552271	11855227	20151221	NA	56.0000000	YR	NA	NA	M	OT	TR	154	DE
118779602	11877960	20170728	NA	35.0000000	YR	NA	NA	F	OT	TH	173	OT
118803521	11880352	20151230	NA	35.0000000	YR	NA	NA	F	NA	COUNTRY NOT SPECIFIED	154	HO
118850972	11885097	20170522	NA	NA	DY	NA	NA	F	OT	CA	172	HO
118933711	11893371	20160106	NA	NA	DY	NA	NA	F	NA	COUNTRY NOT SPECIFIED	161	HO
119298622	11929862	20161123	NA	19.0000000	YR	NA	NA	F	MD	US	164	DE
119695381	11969538	20160128	NA	19.0000000	YR	NA	NA	F	MD	US	161	DE
119933762	11993376	20170220	NA	33.0000000	YR	NA	NA	F	OT	AU	171	HO
120597591	12059759	20160210	NA	NA	NA	NA	NA	F	CN	US	161	NA
120597601	12059760	20160210	NA	NA	NA	NA	NA	F	CN	US	161	NA
120597611	12059761	20160210	NA	NA	NA	NA	NA	F	PH	US	161	NA
123979211	12397921	20160524	NA	1.5000000	MON	NA	NA	F	MD	DK	162	CA
123979261	12397926	20160524	NA	0.3333333	MON	NA	NA	F	MD	DK	162	CA
123979381	12397938	20160524	NA	NA	NA	NA	NA	M	MD	DK	162	CA
123979391	12397939	20160524	NA	1.5833333	MON	NA	NA	M	MD	DK	162	CA
123979401	12397940	20160524	NA	NA	NA	NA	NA	M	MD	DK	162	CA
123979411	12397941	20160524	NA	0.6666667	MON	NA	NA	F	MD	DK	162	CA
123979471	12397947	20160524	NA	9.0000000	YR	NA	NA	M	MD	DK	162	CA
123979541	12397954	20160524	NA	3.0000000	YR	NA	NA	M	MD	DK	162	CA
123979571	12397957	20160524	NA	1.0000000	YR	NA	NA	M	MD	DK	162	CA
123979671	12397967	20160524	NA	NA	NA	NA	NA	M	MD	DK	162	CA
123979691	12397969	20160524	NA	4.0000000	YR	NA	NA	M	MD	DK	162	CA
123979701	12397970	20160524	NA	NA	NA	NA	NA	M	MD	DK	162	CA
123979801	12397980	20160524	NA	NA	NA	NA	NA	M	MD	DK	162	CA
123990221	12399022	20160524	NA	NA	NA	NA	NA	M	MD	DK	162	CA
124421012	12442101	20170720	NA	43.0000000	YR	NA	NA	F	OT	CN	173	OT
124876413	12487641	20171007	NA	NA	NA	NA	NA	F	OT	US	174	HO
125113162	12511316	20170809	NA	52.0000000	YR	NA	NA	F	OT	FR	173	HO
125204142	12520414	20160726	NA	NA	NA	NA	NA	F	MD	US	163	OT
125417131	12541713	20160708	NA	25.0000000	YR	NA	NA	F	MD	BR	163	HO
129164292	12916429	20161206	NA	62.0000000	YR	NA	NA	F	MD	CN	164	OT
129466821	12946682	20161116	NA	72.0000000	YR	NA	NA	F	OT	CN	164	OT
130500282	13050028	20170221	NA	57.0000000	YR	NA	NA	F	OT	TH	171	HO
130873941	13087394	20170105	NA	41.0000000	YR	NA	NA	F	MD	US	171	DE
131005432	13100543	20170901	NA	38.0000000	YR	NA	NA	M	MD	US	173	OT
131288784	13128878	20180713	NA	NA	NA	NA	NA	M	OT	US	183	CA
131291673	13129167	20170629	NA	NA	NA	NA	NA	M	MD	PL	172	HO
131796841	13179684	20170202	20170201	56.0000000	YR	NA	NA	F	PH	US	171	NA
132297972	13229797	20180307	20161205	NA	NA	NA	NA	F	CN	US	181	NA
132297981	13229798	20170214	201701	17.0000000	YR	NA	NA	M	CN	US	171	NA
132807723	13280772	20170629	NA	70.0000000	YR	NA	NA	M	MD	US	172	HO
133363713	13336371	20170516	NA	16.0000000	YR	NA	NA	F	OT	CN	172	HO
133380411	13338041	20170315	20170220	32.0000000	YR	100.30000	KG	NA	CN	US	171	OT
135627882	13562788	20170614	NA	68.0000000	YR	NA	NA	F	OT	BE	172	OT
135886012	13588601	20170530	NA	NA	NA	NA	NA	NA	MD	JP	172	OT
135886092	13588609	20170530	NA	NA	NA	NA	NA	NA	MD	JP	172	OT
135964964	13596496	20180713	NA	55.0000000	YR	74.00000	KG	M	OT	JP	183	HO
136411871	13641187	20170612	NA	31.0000000	YR	NA	NA	F	OT	US	172	HO
136498063	13649806	20170626	2002	40.0000000	YR	NA	NA	F	NA	COUNTRY NOT SPECIFIED	172	OT
136498071	13649807	20170614	NA	44.0000000	YR	NA	NA	F	NA	COUNTRY NOT SPECIFIED	172	HO
136498081	13649808	20170614	NA	27.0000000	YR	NA	NA	F	MD	KP	172	OT
136498091	13649809	20170614	NA	37.0000000	YR	NA	NA	F	OT	AU	172	HO
136498201	13649820	20170614	NA	33.0000000	YR	NA	NA	F	NA	COUNTRY NOT SPECIFIED	172	OT
136498211	13649821	20170614	NA	60.0000000	YR	NA	NA	F	MD	KR	172	OT
136498221	13649822	20170614	NA	52.0000000	YR	NA	NA	F	NA	COUNTRY NOT SPECIFIED	172	OT
137133181	13713318	20170704	NA	55.0000000	YR	74.00000	KG	M	OT	JP	173	HO
137187051	13718705	20170705	NA	41.0000000	YR	NA	NA	F	MD	US	173	DE
137205731	13720573	20170706	NA	NA	NA	NA	NA	M	OT	JP	173	OT
137231011	13723101	20170706	NA	90.0000000	YR	NA	NA	F	NA	COUNTRY NOT SPECIFIED	173	DE
137277531	13727753	20170707	NA	48.0000000	YR	NA	NA	F	MD	TR	173	HO
137347641	13734764	20170710	NA	41.0000000	YR	NA	NA	F	MD	US	173	DE
138440332	13844033	20171214	NA	81.0000000	YR	NA	NA	F	OT	PT	174	LT
139755641	13975564	20170915	NA	NA	NA	NA	NA	F	CN	US	173	NA
139755671	13975567	20170915	NA	NA	NA	NA	NA	NA	CN	US	173	NA
139755701	13975570	20170915	NA	NA	NA	NA	NA	NA	CN	US	173	NA
142497532	14249753	20180130	2015	27.0000000	YR	NA	NA	F	OT	IT	181	OT
143116332	14311633	20180312	NA	32.0000000	YR	NA	NA	F	OT	JP	181	OT
144311522	14431152	20180228	NA	58.0000000	YR	NA	NA	F	MD	CN	181	OT
144502522	14450252	20180217	NA	23.0000000	YR	NA	NA	F	OT	TR	181	HO
144528051	14452805	20180129	NA	39.0000000	YR	NA	NA	M	MD	US	181	LT
144559231	14455923	20180130	NA	26.0000000	YR	NA	NA	F	OT	CN	181	HO
144787122	14478712	20180326	NA	NA	NA	NA	NA	F	MD	US	181	OT
144787142	14478714	20180326	NA	NA	NA	NA	NA	NA	MD	US	181	OT
145843611	14584361	20180301	NA	26.0000000	YR	NA	NA	F	MD	CN	181	OT
145843621	14584362	20180301	NA	41.0000000	YR	NA	NA	F	MD	CN	181	OT
145843631	14584363	20180301	NA	69.0000000	YR	NA	NA	F	MD	CN	181	OT
145843641	14584364	20180301	NA	20.0000000	YR	NA	NA	F	MD	CN	181	OT
145843651	14584365	20180301	NA	32.0000000	YR	NA	NA	F	MD	CN	181	OT
145843661	14584366	20180301	NA	40.0000000	YR	NA	NA	F	MD	CN	181	OT
145843671	14584367	20180301	NA	46.0000000	YR	NA	NA	F	MD	CN	181	OT
145843681	14584368	20180301	NA	60.0000000	YR	NA	NA	F	MD	CN	181	OT
145843691	14584369	20180301	NA	25.0000000	YR	NA	NA	F	MD	CN	181	OT
145843701	14584370	20180301	NA	53.0000000	YR	NA	NA	F	MD	CN	181	OT
145843711	14584371	20180301	NA	49.0000000	YR	NA	NA	F	MD	CN	181	OT
145843721	14584372	20180301	NA	27.0000000	YR	NA	NA	F	MD	CN	181	OT
145843731	14584373	20180301	NA	27.0000000	YR	NA	NA	F	MD	CN	181	OT
145843741	14584374	20180301	NA	19.0000000	YR	NA	NA	F	MD	CN	181	HO
145843761	14584376	20180301	NA	39.0000000	YR	NA	NA	F	MD	CN	181	OT
146068212	14606821	20190412	NA	67.0000000	YR	NA	NA	F	MD	US	192	DE
146071351	14607135	20180307	NA	NA	NA	NA	NA	F	MD	US	181	NA
146131871	14613187	20180308	NA	70.0000000	YR	NA	NA	M	OT	US	181	OT
146780671	14678067	20180326	NA	39.0000000	YR	NA	NA	M	MD	US	181	DE
147235373	14723537	20230730	NA	67.0000000	YR	NA	NA	F	HP	US	233	NA
147331633	14733163	20190402	NA	67.0000000	YR	NA	NA	F	OT	US	192	DE
150206191	15020619	20180618	NA	57.0000000	YR	NA	NA	M	OT	TW	182	HO
150617041	15061704	20180625	NA	37.0000000	YR	NA	NA	F	MD	GB	182	OT
152748252	15274825	20190816	NA	37.0000000	YR	NA	NA	F	MD	US	193	HO
152748262	15274826	20190816	NA	NA	NA	NA	NA	NA	MD	US	193	OT
152899511	15289951	20180804	20080108	29.0000000	YR	43.00000	KG	F	CN	IT	183	OT
154631282	15463128	20190402	NA	53.0000000	YR	NA	NA	F	OT	AU	192	OT
155492681	15549268	20181025	201810	NA	NA	NA	NA	F	CN	US	184	NA
155493262	15549326	20190524	NA	20.0000000	YR	39.00000	KG	F	OT	JP	192	OT
155496312	15549631	20190527	NA	52.0000000	YR	NA	NA	F	OT	US	192	DE
155525952	15552595	20230801	NA	60.0000000	YR	NA	NA	F	HP	US	233	NA
155665232	15566523	20181116	NA	52.0000000	YR	NA	NA	F	OT	US	184	HO
155739341	15573934	20181101	20181008	NA	NA	NA	NA	F	CN	US	184	NA
155776201	15577620	20181102	NA	52.0000000	YR	NA	NA	F	MD	US	184	HO
156742691	15674269	20181130	20181030	56.0000000	YR	64.00000	KG	F	MD	GB	184	OT
157088491	15708849	20181211	20181211	37.0000000	YR	63.00000	KG	F	CN	US	184	NA
157967122	15796712	20190704	NA	30.0000000	YR	NA	NA	F	MD	JP	193	HO
158154011	15815401	20190112	NA	34.0000000	YR	63.50000	KG	F	CN	GB	191	DS
158519141	15851914	20190122	NA	NA	NA	NA	NA	F	OT	GE	191	LT
158954562	15895456	20230721	NA	36.0000000	YR	NA	NA	F	HP	US	233	NA
159261651	15926165	20190206	20190101	54.0000000	YR	81.00000	KG	F	CN	US	191	OT
161838411	16183841	20190411	NA	67.0000000	YR	NA	NA	F	OT	US	192	DE
162421611	16242161	20190426	NA	28.0000000	YR	NA	NA	F	OT	CO	192	OT
162515121	16251512	20190429	NA	NA	NA	NA	NA	M	CN	US	192	NA
164617022	16461702	20210113	NA	19.0000000	YR	NA	NA	F	MD	JP	211	OT
164619531	16461953	20190621	NA	29.0000000	YR	NA	NA	F	PH	MY	192	OT
164735342	16473534	20200625	NA	75.0000000	YR	NA	NA	F	HP	AU	202	OT
164900272	16490027	20200617	NA	75.0000000	YR	NA	NA	F	HP	AU	202	OT
165104861	16510486	20190702	NA	NA	NA	NA	NA	NA	OT	ID	193	CA
165137141	16513714	20190702	NA	37.0000000	YR	NA	NA	F	OT	ID	193	OT
165508761	16550876	20190710	NA	NA	NA	NA	NA	F	OT	IL	193	OT
165754232	16575423	20200720	NA	11.0000000	YR	NA	NA	F	HP	JP	203	HO
166415022	16641502	20200703	NA	79.0000000	YR	NA	NA	F	HP	GB	203	HO
166455122	16645512	20200722	NA	40.0000000	YR	NA	NA	F	MD	CN	203	HO
166579431	16657943	20190801	201704	40.0000000	YR	NA	NA	F	MD	CN	193	HO
167746721	16774672	20190905	NA	26.0000000	YR	NA	NA	F	OT	JP	193	OT
167747841	16774784	20190905	NA	16.0000000	YR	71.00000	KG	F	MD	GB	193	OT
167937752	16793775	20201014	NA	65.0000000	YR	NA	NA	F	HP	GB	204	OT
168106931	16810693	20190916	NA	65.0000000	YR	NA	NA	F	OT	GB	193	OT
168435933	16843593	20200914	NA	NA	NA	NA	NA	F	MD	PT	203	OT
168652451	16865245	20190930	NA	33.0000000	YR	NA	NA	F	OT	JP	193	HO
169475512	16947551	20191031	NA	82.0000000	YR	NA	NA	F	OT	US	194	LT
169493732	16949373	20210215	NA	59.0000000	YR	NA	NA	F	HP	US	211	HO
169493763	16949376	20211103	NA	82.0000000	YR	NA	NA	F	MD	US	214	LT
169529061	16952906	20191023	NA	59.0000000	YR	NA	NA	F	MD	US	194	HO
169529391	16952939	20191023	NA	82.0000000	YR	NA	NA	F	MD	US	194	LT
169566732	16956673	20210310	NA	37.0000000	YR	NA	NA	F	HP	JP	211	HO
169694051	16969405	20191029	NA	59.0000000	YR	NA	NA	F	OT	US	194	LT
170739101	17073910	20191126	20190928	43.0000000	YR	82.00000	KG	F	CN	GB	194	OT
171027252	17102725	20211226	NA	NA	NA	2.92000	KG	F	HP	TR	214	CA
171103201	17110320	20191204	NA	54.0000000	YR	NA	NA	F	MD	US	194	HO
171141072	17114107	20220510	NA	59.0000000	YR	NA	NA	F	HP	US	222	OT
171199152	17119915	20220222	NA	34.0000000	YR	NA	NA	F	HP	US	221	OT
171665602	17166560	20200106	NA	NA	DY	NA	NA	F	MD	US	201	HO
174070111	17407011	20200211	20200211	75.0000000	YR	62.00000	KG	F	PH	US	201	HO
174121691	17412169	20200213	NA	NA	NA	2.92000	KG	F	HP	TR	201	HO
174121731	17412173	20200213	NA	82.0000000	YR	NA	NA	F	HP	US	201	HO
174121741	17412174	20200213	NA	59.0000000	YR	NA	NA	F	HP	US	201	HO
174224641	17422464	20200215	NA	32.0000000	YR	NA	NA	F	HP	CN	201	HO
174866081	17486608	20200303	NA	42.0000000	YR	NA	NA	F	HP	IE	201	HO
174997781	17499778	20200305	NA	28.0000000	YR	NA	NA	F	HP	US	201	HO
175186101	17518610	20200310	NA	28.0000000	YR	NA	NA	F	MD	US	201	HO
175257852	17525785	20200417	NA	28.0000000	YR	NA	NA	F	MD	US	202	HO
176566851	17656685	20200410	NA	57.0000000	YR	NA	NA	M	HP	TR	202	DE
177158211	17715821	20200428	NA	NA	NA	NA	NA	NA	HP	CA	202	CA
177214591	17721459	20200429	NA	57.0000000	YR	NA	NA	M	NA	TR	202	DE
177367921	17736792	20200502	NA	39.0000000	YR	NA	NA	F	HP	IT	202	HO
178094131	17809413	20200521	NA	24.0000000	YR	NA	NA	F	HP	AU	202	OT
178268941	17826894	20200527	NA	12.0000000	YR	NA	NA	F	NA	CN	202	HO
179098301	17909830	20200618	20200520	36.0000000	YR	64.00000	KG	F	CN	GB	202	OT
179209421	17920942	20200622	NA	34.0000000	YR	NA	NA	F	HP	TW	202	OT
179323012	17932301	20201111	NA	50.0000000	YR	NA	NA	F	HP	CN	204	DE
179452371	17945237	20200626	NA	37.0000000	YR	NA	NA	M	NA	US	202	NA
179807941	17980794	20200704	NA	59.0000000	YR	NA	NA	F	HP	AU	203	OT
180161251	18016125	20200714	NA	53.0000000	YR	NA	NA	F	HP	AU	203	HO
180285211	18028521	20200715	NA	NA	NA	NA	NA	F	CN	US	203	NA
180901712	18090171	20210715	NA	NA	NA	NA	NA	M	HP	JP	213	OT
180956621	18095662	20200731	NA	31.0000000	YR	NA	NA	F	HP	JP	203	OT
181004971	18100497	20200801	NA	NA	NA	2.80000	KG	F	HP	JP	203	HO
181260341	18126034	20200808	NA	31.0000000	YR	NA	NA	F	HP	JP	203	HO
181260362	18126036	20201111	NA	NA	NA	2.82000	KG	M	HP	JP	204	CA
181276651	18127665	20200810	NA	42.0000000	YR	NA	NA	F	HP	IE	203	OT
181437781	18143778	20200812	NA	30.0000000	YR	NA	NA	M	HP	BR	203	HO
182592121	18259212	20200911	NA	NA	NA	NA	NA	F	CN	US	203	NA
183210991	18321099	20200928	NA	51.0000000	YR	NA	NA	M	HP	GB	203	HO
183229291	18322929	20200929	NA	51.0000000	YR	NA	NA	M	HP	GB	203	OT
183895932	18389593	20221004	NA	42.0000000	YR	NA	NA	F	HP	JP	224	HO
184355782	18435578	20201103	NA	38.0000000	YR	NA	NA	F	HP	GB	204	OT
184389771	18438977	20201029	NA	38.0000000	YR	NA	NA	F	HP	GB	204	OT
185244631	18524463	20201120	NA	38.0000000	YR	NA	NA	F	HP	GB	204	OT
186357831	18635783	20201218	NA	51.0000000	YR	NA	NA	F	HP	CN	204	DE
187416931	18741693	20210114	NA	56.0000000	YR	NA	NA	F	HP	US	211	DE
187705701	18770570	20210122	NA	56.0000000	YR	NA	NA	F	HP	US	211	HO
187982561	18798256	20210128	NA	21.0000000	YR	NA	NA	F	HP	CN	211	OT
187982621	18798262	20210128	NA	55.0000000	YR	NA	NA	F	HP	CN	211	OT
187997622	18799762	20210705	NA	40.0000000	YR	NA	NA	F	HP	CN	213	OT
188001612	18800161	20210705	NA	63.0000000	YR	NA	NA	F	HP	CN	213	OT
188096302	18809630	20210811	NA	NA	NA	NA	NA	NA	HP	AU	213	OT
188395321	18839532	20210203	NA	34.0000000	YR	NA	NA	F	HP	US	211	OT
188488942	18848894	20210714	NA	34.0000000	YR	NA	NA	F	HP	US	213	HO
188846001	18884600	20210212	NA	34.0000000	YR	NA	NA	F	HP	US	211	HO
189403981	18940398	20210225	20210224	59.0000000	YR	75.60000	KG	F	CN	US	211	OT
192476762	19247676	20220714	NA	38.0000000	YR	NA	NA	F	MD	US	223	HO
192774361	19277436	20210520	NA	50.0000000	YR	NA	NA	F	HP	GB	212	HO
192920051	19292005	20210524	2020	50.0000000	YR	NA	NA	F	HP	US	212	OT
193119651	19311965	20210527	NA	27.0000000	YR	NA	NA	F	MD	AU	212	OT
193747651	19374765	20210604	NA	NA	NA	6.26000	KG	F	HP	ES	212	CA
193747781	19374778	20210604	NA	NA	NA	NA	NA	F	HP	FR	212	OT
193747791	19374779	20210604	NA	37.0000000	YR	NA	NA	F	HP	FR	212	OT
193804891	19380489	20210607	NA	22.0000000	YR	NA	NA	F	HP	TW	212	OT
194064771	19406477	20210612	NA	NA	NA	NA	NA	F	HP	FR	212	CA
194315981	19431598	20210618	NA	34.0000000	YR	NA	NA	F	HP	ES	212	HO
194323422	19432342	20220714	NA	NA	NA	NA	NA	F	HP	ES	223	OT
194869131	19486913	20210702	NA	27.0000000	YR	NA	NA	F	HP	US	213	OT
197146744	19714674	20230711	NA	27.0000000	YR	NA	NA	F	HP	FR	233	NA
199992392	19999239	20220714	NA	45.0000000	YR	NA	NA	F	HP	US	223	OT
200353672	20035367	20211116	NA	45.0000000	YR	NA	NA	F	HP	US	214	LT
200563411	20056341	20211111	NA	33.0000000	YR	NA	NA	F	HP	US	214	OT
200885641	20088564	20211119	NA	20.0000000	YR	NA	NA	F	HP	CN	214	LT
201013301	20101330	20211122	NA	73.0000000	YR	68.00000	KG	F	NA	US	214	OT
201382291	20138229	20211202	NA	71.0000000	YR	NA	NA	F	HP	UA	214	HO
205941291	20594129	20220315	NA	NA	NA	NA	NA	NA	HP	MK	221	OT
206047051	20604705	20220316	NA	27.0000000	YR	NA	NA	F	HP	RS	221	HO
206047651	20604765	20220317	NA	30.0000000	YR	NA	NA	F	HP	TR	221	OT
206047672	20604767	20220714	NA	NA	NA	NA	NA	NA	HP	MK	223	OT
206047771	20604777	20220317	NA	NA	NA	2.54500	KG	NA	HP	TR	221	OT
206047781	20604778	20220317	NA	NA	NA	2.35000	KG	NA	HP	TR	221	OT
206371611	20637161	20220325	NA	27.0000000	YR	NA	NA	F	HP	RS	221	HO
206458901	20645890	20220329	NA	29.0000000	YR	NA	NA	F	HP	US	221	OT
206768021	20676802	20220406	NA	32.0000000	YR	NA	NA	F	HP	DE	222	OT
207468871	20746887	20220425	20211201	76.0000000	YR	55.00000	KG	F	CN	GB	222	LT
208466241	20846624	20220519	NA	42.0000000	YR	NA	NA	F	HP	CN	222	OT
208475371	20847537	20220519	NA	NA	NA	2.20000	KG	M	HP	CN	222	DE
208697661	20869766	20220525	NA	38.0000000	YR	NA	NA	F	HP	TW	222	OT
208722921	20872292	20220525	NA	NA	NA	1.60000	KG	M	HP	CN	222	DE
209043712	20904371	20221012	NA	36.0000000	YR	NA	NA	F	HP	US	224	HO
209354461	20935446	20220609	NA	24.0000000	YR	NA	NA	F	MD	US	222	HO
209418541	20941854	20220610	NA	NA	NA	NA	NA	M	CN	US	222	NA
209659952	20965995	20220708	NA	24.0000000	YR	NA	NA	F	MD	US	223	HO
212684501	21268450	20220830	20210704	73.0000000	YR	NA	NA	F	PH	US	223	NA
213336891	21333689	20220914	NA	NA	NA	NA	NA	M	CN	GB	223	CA
213363531	21336353	20220915	NA	25.0000000	YR	NA	NA	F	HP	MY	223	OT
213438171	21343817	20220916	20220729	40.0000000	YR	70.00000	KG	F	MD	GB	223	OT
213540331	21354033	20220920	NA	NA	DY	2.84000	KG	M	HP	MY	223	DE
214695721	21469572	20221018	NA	42.0000000	YR	NA	NA	F	MD	JP	224	HO
214943891	21494389	20221021	20220927	38.0000000	YR	NA	NA	M	MD	GB	224	OT
214965961	21496596	20221022	20220915	38.0000000	YR	NA	NA	M	MD	GB	224	OT
215482571	21548257	20221103	NA	NA	NA	NA	NA	NA	MD	JP	224	CA
215523261	21552326	20221104	NA	NA	NA	NA	NA	NA	MD	JP	224	CA
215537361	21553736	20221104	NA	NA	NA	NA	NA	NA	MD	JP	224	CA
215551161	21555116	20221104	NA	NA	NA	NA	NA	NA	MD	JP	224	CA
215551171	21555117	20221104	NA	NA	NA	NA	NA	NA	MD	JP	224	CA
216089271	21608927	20221116	20221024	24.0000000	YR	56.50000	KG	F	PH	US	224	HO
216374031	21637403	20221124	NA	56.0000000	YR	NA	NA	F	HP	US	224	OT
216792452	21679245	20230801	NA	71.0000000	YR	62.40000	KG	M	HP	JP	233	NA
217601703	21760170	20230711	NA	32.0000000	YR	NA	NA	F	HP	DE	233	NA
218318241	21831824	20230106	NA	15.0000000	YR	NA	NA	F	MD	US	231	OT
218319101	21831910	20230106	NA	11.0000000	YR	NA	NA	M	MD	US	231	OT
218468111	21846811	20230111	NA	24.0000000	YR	NA	NA	F	HP	BH	231	LT
218683731	21868373	20230116	NA	24.0000000	YR	NA	NA	F	HP	CN	231	HO
219296871	21929687	20230131	NA	24.0000000	YR	NA	NA	F	HP	CN	231	HO
219606191	21960619	20230207	20210101	38.0000000	YR	NA	NA	F	HP	CN	231	LT
219931661	21993166	20230215	19890101	31.0000000	YR	NA	NA	F	HP	CN	231	HO
219931671	21993167	20230215	20210809	38.0000000	YR	NA	NA	F	HP	CN	231	HO
219931691	21993169	20230215	NA	34.0000000	YR	NA	NA	F	HP	CN	231	OT
220195131	22019513	20230222	NA	38.0000000	YR	NA	NA	F	HP	CN	231	OT
220612161	22061216	20230303	NA	2.0000000	YR	NA	NA	F	CN	GB	231	CA
221189991	22118999	20230321	NA	NA	NA	NA	NA	F	HP	MY	231	OT
221190041	22119004	20230321	NA	NA	NA	NA	NA	NA	HP	MY	231	OT
222628561	22262856	20230428	NA	NA	NA	NA	NA	F	HP	TR	232	OT
223496831	22349683	20230522	NA	NA	NA	NA	NA	NA	CN	GB	232	OT
223788551	22378855	20230529	NA	72.0000000	YR	NA	NA	M	HP	US	232	HO
223792051	22379205	20230529	NA	28.0000000	YR	NA	NA	F	MD	US	232	OT
225322201	22532220	20230607	NA	30.0000000	YR	NA	NA	F	HP	GB	232	LT
225880331	22588033	20230612	NA	NA	NA	NA	NA	NA	HP	GB	232	LT
226007801	22600780	20230614	NA	24.0000000	YR	NA	NA	F	HP	AU	232	OT
226022951	22602295	20230614	NA	59.0000000	YR	NA	NA	F	HP	US	232	HO
226109331	22610933	20230616	NA	72.0000000	YR	NA	NA	M	HP	US	232	OT
226610051	22661005	20230630	NA	65.0000000	YR	NA	NA	F	HP	KR	232	DE
226908131	22690813	20230711	NA	65.0000000	YR	NA	NA	F	HP	KR	233	NA
227018681	22701868	20230713	NA	59.0000000	YR	NA	NA	F	MD	US	233	NA
227395121	22739512	20230722	NA	NA	NA	NA	NA	NA	HP	TR	233	NA
227395181	22739518	20230722	NA	NA	NA	NA	NA	NA	MD	US	233	NA
227764341	22776434	20230802	NA	NA	NA	NA	NA	NA	MD	US	233	NA
227764571	22776457	20230802	NA	NA	NA	NA	NA	NA	HP	IN	233	NA
227827232	22782723	20230814	NA	48.0000000	YR	NA	NA	F	MD	IL	233	NA
228272641	22827264	20230816	NA	71.0000000	YR	62.40000	KG	M	HP	JP	233	NA
228284141	22828414	20230816	NA	61.0000000	YR	NA	NA	F	HP	RS	233	NA
228338322	22833832	20230818	NA	74.0000000	YR	NA	NA	M	HP	US	233	NA
228534102	22853410	20230905	NA	NA	NA	NA	NA	NA	HP	CO	233	NA
228645682	22864568	20230908	NA	26.0000000	YR	NA	NA	M	HP	US	233	NA
229343192	22934319	20231006	20220802	NA	NA	NA	NA	NA	MD	US	234	HO
230758731	23075873	20231017	NA	27.0000000	YR	NA	NA	M	HP	US	234	OT
230925341	23092534	20231021	NA	NA	NA	NA	NA	NA	MD	CN	234	OT
231313902	23131390	20231113	NA	65.0000000	YR	NA	NA	M	HP	US	234	LT
231460491	23146049	20231104	20231006	NA	NA	NA	NA	NA	PH	GB	234	OT
231722021	23172202	20231110	NA	36.0000000	YR	NA	NA	F	HP	TW	234	OT
231722321	23172232	20231110	NA	NA	NA	NA	NA	F	HP	JP	234	OT
232309941	23230994	20231127	NA	49.0000000	YR	NA	NA	F	MD	US	234	LT
232310541	23231054	20231127	NA	54.0000000	YR	NA	NA	F	MD	CA	234	OT
232724011	23272401	20231207	NA	47.0000000	YR	NA	NA	M	MD	US	234	HO
232724741	23272474	20231207	NA	34.0000000	YR	NA	NA	F	MD	US	234	OT
232857741	23285774	20231212	NA	24.0000000	YR	NA	NA	NA	MD	US	234	HO
232866041	23286604	20231212	NA	54.0000000	YR	NA	NA	NA	MD	CA	234	OT
233044051	23304405	20231218	NA	NA	NA	NA	NA	NA	HP	GB	234	OT
233045451	23304545	20231218	NA	NA	NA	NA	NA	NA	HP	GR	234	HO
233045531	23304553	20231218	NA	NA	NA	NA	NA	NA	HP	PK	234	HO
233136441	23313644	20231219	NA	NA	NA	NA	NA	NA	MD	US	234	HO
233425481	23342548	20231227	NA	35.0000000	YR	NA	NA	F	MD	US	234	OT
233519771	23351977	20231229	NA	38.0000000	YR	NA	NA	F	HP	CN	234	OT
4315790	4106553	20040311	NA	37.0000000	YR	NA	NA	F	NA	NA	41	NA
4319800	4112198	20040315	NA	NA	NA	NA	NA	F	NA	NA	41	OT
4388821	4166114	20040624	20031126	NA	NA	NA	NA	F	NA	NA	42	CA
4388822	4166127	20040624	20031126	30.0000000	YR	NA	NA	F	NA	NA	42	CA
4388824	4166133	20040624	20030606	50.0000000	YR	50.40000	KG	M	NA	NA	42	HO
4388832	4166788	20040624	20030515	59.0000000	YR	NA	NA	F	NA	NA	42	HO
4597541	5754685	20050228	20050222	58.0000000	YR	NA	NA	F	PH	NA	51	HO
4604904	5761887	20050310	20040407	NA	NA	NA	NA	F	PH	NA	51	LT
4703764	5834808	20050628	NA	59.0000000	YR	NA	NA	M	NA	NA	52	HO
4703766	5834813	20050628	NA	20.0000000	YR	NA	NA	F	NA	NA	52	HO
4703767	5834816	20050628	19971201	22.0000000	YR	NA	NA	F	NA	NA	52	HO
4707846	5840009	20050701	NA	56.0000000	YR	NA	NA	F	NA	UNITED STATES	53	LT
4714586	5841046	20050713	20050610	60.0000000	YR	NA	NA	F	PH	UNITED STATES	53	HO
4717351	5848182	20050718	NA	44.0000000	YR	112.94391	LBS	M	NA	UNITED STATES	53	OT
4725120	5850485	20050726	NA	12.0000000	YR	NA	NA	F	MD	UNITED STATES	53	LT
4751717	5867957	20050822	20050219	39.0000000	YR	65.77055	LBS	F	OT	UNITED STATES	53	OT
4811364	5910764	20051026	20050622	64.0000000	YR	75.00000	KG	M	PH	UNITED STATES	54	OT
4903319	5983542	20060206	20051122	60.0000000	YR	96.02000	KG	M	NA	UNITED STATES	61	LT
5008466	6053364	20060522	19990116	NA	DY	3.17513	LBS	M	NA	UNITED STATES	62	LT
5128661	6152452	20061011	NA	7.0000000	YR	NA	NA	F	NA	UNITED STATES	64	LT
5135323	6159469	20061024	20060801	17.0000000	YR	59.87388	LBS	F	CN	UNITED STATES	64	OT
5139571	6163792	20061024	NA	16.0000000	YR	NA	NA	F	OT	KOREA, REPUBLIC OF	64	HO
5142590	6168006	20061027	20041029	62.0000000	YR	NA	NA	F	LW	UNITED STATES	64	HO
5189780	6209226	20061218	NA	52.0000000	YR	NA	NA	F	NA	UNITED STATES	64	HO
5220844	6230049	20070123	NA	12.0000000	YR	NA	NA	F	OT	NA	71	HO
5282478	6286126	20070326	20050101	NA	NA	NA	NA	M	CN	UNITED STATES	71	OT
5308422	6300956	20070423	20070301	40.0000000	YR	NA	NA	F	PH	UNITED STATES	72	OT
5339622	6324188	20070525	20061228	48.0000000	YR	69.00000	KG	F	PH	UNITED STATES	72	HO
5341971	6326796	20070530	20070201	57.0000000	YR	53.30000	KG	F	PH	UNITED STATES	72	LT
5371729	6348650	20070625	NA	20.0000000	YR	45.00000	KG	F	NA	CHINA	72	HO
5373393	6348015	20070626	NA	41.0000000	YR	98.88262	LBS	M	NA	UNITED STATES	72	NA
5379374	6354153	20070702	NA	23.0000000	YR	NA	NA	F	NA	UNITED STATES	73	HO
5466628	6432867	20070921	20050301	NA	NA	NA	NA	F	NA	UNITED STATES	73	NA
5593081	6532945	20080114	NA	8.0000000	YR	NA	NA	F	NA	SAUDI ARABIA	81	HO
5678710	6602722	20080320	NA	42.0000000	YR	NA	NA	F	NA	TAIWAN, PROVINCE OF CHINA	81	HO
5684475	6606007	20080327	20071122	19.0000000	YR	NA	NA	F	PH	UNITED STATES	81	DE
5704595	6623933	20080409	NA	36.0000000	YR	NA	NA	F	MD	UNITED STATES	82	HO
5706369	6626808	20080414	20080101	79.0000000	YR	NA	NA	M	MD	UNITED STATES	82	HO
5712033	6626333	20080421	NA	31.0000000	YR	NA	NA	NA	NA	UNITED STATES	82	NA
5822805	6732383	20080721	20080620	NA	NA	NA	NA	NA	PH	UNITED STATES	83	OT
5873928	6754714	20080905	NA	4.0000000	YR	17.00000	KG	M	MD	UNITED STATES	83	NA
5876333	6759082	20080908	20061002	9.0000000	YR	16.32924	LBS	F	MD	UNITED STATES	83	LT
5876950	6759768	20080909	20040904	6.0000000	YR	28.80000	KG	F	MD	UNITED STATES	83	LT
5903114	6779064	20080929	20071215	15.0000000	YR	72.00000	KG	F	MD	UNITED STATES	83	HO
5943453	6810697	20081105	20081101	37.0000000	YR	90.71800	LBS	F	CN	UNITED STATES	84	HO
6066028	6912595	20090130	NA	NA	NA	NA	NA	NA	OT	PHILIPPINES	91	HO
6066242	6909996	20090130	NA	NA	NA	NA	NA	NA	OT	PHILIPPINES	91	HO
6071300	6911648	20090205	20071101	19.0000000	YR	NA	NA	F	OT	UNITED STATES	91	DE
6161417	6978174	20090417	NA	27.0000000	YR	58.96670	LBS	F	CN	UNITED STATES	92	CA
6261498	7049425	20090707	20090512	12.0000000	YR	62.00000	KG	F	MD	UNITED STATES	93	LT
6265599	7054448	20090709	20090528	13.0000000	YR	68.40000	KG	F	MD	UNITED STATES	93	LT
6305147	7096081	20090729	20080201	NA	NA	NA	NA	F	NA	UNITED STATES	93	OT
6305155	7096082	20090729	20090610	NA	NA	NA	NA	F	NA	UNITED STATES	93	NA
6435130	7177238	20091109	20091102	51.0000000	YR	88.00000	KG	F	PH	UNITED STATES	94	HO
6522985	7240326	20091222	NA	NA	NA	NA	NA	NA	OT	DENMARK	94	OT
6542348	7250829	20100114	20090716	38.0000000	YR	125.00000	KG	F	NA	UNITED STATES	101	HO
6653566	7341840	20100323	20080326	46.0000000	YR	NA	NA	F	MD	UNITED STATES	101	NA
6663769	7345407	20100331	20050418	53.0000000	YR	70.30645	LBS	F	NA	UNITED STATES	101	RI
6703001	7377034	20100429	20040408	31.0000000	YR	55.00000	KG	F	OT	UNITED STATES	102	LT
6937063	7563691	20100817	NA	57.0000000	YR	NA	NA	F	MD	JAPAN	103	HO
6946323	7570605	20100824	NA	67.0000000	YR	NA	NA	F	MD	UNITED STATES	103	HO
6956999	7570704	20100827	20100721	47.0000000	YR	65.77055	LBS	M	MD	UNITED STATES	103	LT
7055262	7657744	20101020	20100719	28.0000000	YR	54.43080	LBS	F	NA	UNITED STATES	104	DE
7055298	7657505	20101020	20070801	39.0000000	YR	43.54464	LBS	F	NA	UNITED STATES	104	HO
7070703	7669053	20101027	20100905	38.0000000	YR	68.03850	LBS	F	CN	UNITED STATES	104	OT
7134192	7711680	20101117	NA	62.0000000	YR	NA	NA	F	OT	CHINA	104	HO
7341604	7856037	20110301	NA	49.0000000	YR	NA	NA	F	OT	POLAND	111	HO
7346377	7856002	20110301	NA	43.0000000	YR	NA	NA	F	OT	POLAND	111	HO
7360521	7877169	20110310	20080101	34.0000000	YR	NA	NA	F	MD	SWEDEN	111	HO
7392370	7900235	20110330	20100106	55.0000000	YR	NA	NA	F	MD	UNITED STATES	111	NA
7625492	8054408	20110705	NA	NA	YR	NA	NA	F	MD	SWITZERLAND	113	HO
7625515	8054426	20110713	NA	NA	YR	NA	NA	F	MD	FRANCE	113	HO
7626435	8055973	20110714	NA	19.0000000	YR	NA	NA	F	MD	UNITED STATES	113	HO
7626463	8055968	20110714	NA	34.0000000	YR	NA	NA	F	MD	UNITED STATES	113	HO
7626517	8055972	20110714	NA	29.0000000	YR	NA	NA	F	MD	UNITED STATES	113	HO
7626706	8054436	20110713	NA	NA	YR	NA	NA	F	MD	UNITED STATES	113	HO
7627239	8058694	20110714	NA	37.0000000	YR	NA	NA	F	MD	CANADA	113	HO
7627264	8057299	20110714	NA	34.0000000	YR	NA	NA	F	MD	GREECE	113	HO
7627285	8063975	20110714	NA	NA	YR	NA	NA	M	MD	CHILE	113	HO
7627294	8057312	20110714	NA	68.0000000	YR	NA	NA	M	MD	UNITED KINGDOM	113	HO
7652631	8080146	20110728	NA	34.0000000	YR	NA	NA	F	OT	UNITED STATES	113	LT
7652640	8080210	20110728	NA	29.0000000	YR	NA	NA	F	OT	UNITED STATES	113	HO
7833945	8201201	20111020	NA	43.0000000	YR	NA	NA	F	OT	PORTUGAL	114	OT
8264648	8501268	20120403	NA	23.0000000	YR	NA	NA	F	OT	UNITED STATES	122	RI
8270496	8505399	20120405	20071201	68.0000000	YR	NA	NA	F	MD	ITALY	122	HO
8600452	8736180	20120802	NA	NA	YR	NA	NA	M	MD	SAUDI ARABIA	123	OT
8608546	8736818	20120809	20120318	50.0000000	YR	81.64620	LBS	F	NA	UNITED STATES	123	DE
87907661	8790766	20120907	NA	70.0000000	YR	NA	NA	F	MD	JP	124	HO
89861931	8986193	20121217	NA	46.0000000	YR	NA	NA	F	OT	RS	124	OT
89861961	8986196	20121217	NA	27.0000000	YR	NA	NA	F	NA	RS	124	OT
89861981	8986198	20121217	NA	30.0000000	YR	NA	NA	F	NA	RS	124	OT
89863451	8986345	20121217	NA	32.0000000	YR	NA	NA	F	OT	RS	124	OT
89863661	8986366	20121205	NA	28.0000000	YR	NA	NA	F	OT	RS	124	OT
91038621	9103862	20130125	NA	68.0000000	YR	NA	NA	F	MD	US	131	HO
91038861	9103886	20130125	NA	NA	NA	NA	NA	NS	MD	US	131	LT
91484571	9148457	20130220	NA	NA	NA	NA	NA	NS	OT	FR	131	DE
91599561	9159956	20130220	NA	NA	NA	1.60000	KG	M	OT	TR	131	CA
93025321	9302532	20130517	NA	22.0000000	YR	NA	NA	F	NA	TR	132	HO
94074241	9407424	20130717	20130604	48.0000000	YR	NA	NA	F	PH	US	133	DE
94320631	9432063	20130726	NA	48.0000000	YR	NA	NA	M	OT	TR	133	OT
94422061	9442206	20130805	20130807	28.0000000	YR	59.10000	KG	M	MD	US	133	LT
95112891	9511289	20130906	NA	37.0000000	YR	NA	NA	F	OT	US	133	HO
95238561	9523856	20130912	NA	37.0000000	YR	NA	NA	F	NA	US	133	LT
96305561	9630556	20131016	NA	57.0000000	YR	56.69875	LBS	F	NA	US	134	LT
96305861	9630586	20131011	NA	56.0000000	YR	NA	NA	F	OT	TR	134	HO
97353741	9735374	20131206	NA	55.0000000	YR	80.70000	KG	F	MD	US	134	NA
98447851	9844785	20140122	201204	62.0000000	YR	NA	NA	F	NA	KR	141	OT
