# Supplementary material for: A disproportionality analysis of FDA adverse event reporting system (FAERS) events for methimazole and propylthiouracil
Source: PLoS One. 2025 Aug 14;20(8):e0328889. doi: 10.1371/journal.pone.0328889 (PMC12352670; doi:10.1371/journal.pone.0328889)
Supplement: S1 File — (ZIP) [file pone.0328889.s001.zip › original data/PTU/drug.csv]

primaryid	DRUG_SEQ	ROLE_COD	DRUGNAME	VAL_VBM	ROUTE	DOSE_VBM	prod_ai	FILE
100253511	1	PS	PROPYLTHIOURACIL	1				DRUG14Q1.txt
100672924	1	PS	PROPYLTHIOURACIL	1	ORAL	300 MG (100 MG,3 IN 1 D),ORAL	PROPYLTHIOURACIL	DRUG15Q1.txt
100672924	2	SS	PREDNISONE	1			PREDNISONE	DRUG15Q1.txt
100672924	3	SS	SPIRIVA	1	INHALATION	RESPIRATORY (INHALATION)	TIOTROPIUM BROMIDE MONOHYDRATE	DRUG15Q1.txt
102673761	1	PS	PROPYLTHIOURACIL	1	UNKNOWN			DRUG14Q2.txt
102673761	2	SS	THIAMAZOLE	1	UNKNOWN	40MG DAILY		DRUG14Q2.txt
102673761	3	SS	LUGOL	1	UNKNOWN			DRUG14Q2.txt
102673761	4	C	METHYLPREDNISOLONE	1	UNKNOWN	40MG DAILY		DRUG14Q2.txt
102724821	1	PS	PROPYLTHIOURACIL	1				DRUG14Q2.txt
102724821	3	C	PROPRANOLOL PROPRANOLOL PROPRANOLOL	2				DRUG14Q2.txt
102807451	1	PS	PROPYLTHIOURACIL	1			PROPYLTHIOURACIL	DRUG14Q3.txt
103078691	1	PS	PROPYLTHIOURACIL	1			PROPYLTHIOURACIL	DRUG14Q3.txt
103101441	1	PS	PTU	1		100MG FOUR TIMES DAILY	PROPYLTHIOURACIL	DRUG14Q3.txt
103478991	1	PS	PROPYLTHIOURACIL	1	UNKNOWN	100 MG, DAILY	PROPYLTHIOURACIL	DRUG14Q3.txt
103482501	1	PS	PROPYLTHIOURACIL	1	UNKNOWN	UNK	PROPYLTHIOURACIL	DRUG14Q3.txt
103482511	1	PS	PROPYLTHIOURACIL	1	UNKNOWN	50 MG, BID	PROPYLTHIOURACIL	DRUG14Q3.txt
103821561	1	PS	PROPYLTHIOURACIL	1	UNKNOWN	1500 MG, DAILY	PROPYLTHIOURACIL	DRUG14Q3.txt
104788251	1	PS	PROPYLTHIOURACIL	1	UNKNOWN	200 MG, DAILY	PROPYLTHIOURACIL	DRUG14Q3.txt
105435331	1	PS	PROPYLTHIOURACIL	1	UNKNOWN	UNK	PROPYLTHIOURACIL	DRUG14Q4.txt
105752851	1	PS	PROPYLTHIOURACIL	1			PROPYLTHIOURACIL	DRUG14Q4.txt
106514872	1	PS	TIOTIL	1	ORAL	300 MG (100 MG, 3 IN 1 D) ORAL	PROPYLTHIOURACIL	DRUG15Q1.txt
106514872	2	SS	VENOFER	1	INTRAVENOUS	100 MG, 1 IN 1 TOTAL, (ONCE) INTRAVENOUS	IRON SUCROSE	DRUG15Q1.txt
106514872	4	C	ACTAVIS OMEPRAZOLE	2				DRUG15Q1.txt
106514872	6	C	DUROFERON FERROUS SULFATE	2				DRUG15Q1.txt
106514872	8	C	ENALAPRIL	1			ENALAPRIL	DRUG15Q1.txt
106514872	10	C	IMUREL AZATHIOPRINE	2				DRUG15Q1.txt
106514872	12	C	NIFEREX FERROGLYCINE SULFATE COMPLEX IRON	2				DRUG15Q1.txt
106514872	14	C	PROPRAVANA PROPIOMAINE MALEATE PROPIOMAZINE	2				DRUG15Q1.txt
106514872	16	C	VESICARE SOLIFENACIN SUCCINATE SOLIFENACIN	2				DRUG15Q1.txt
107715281	1	PS	PROPYLTHIOURACIL UNKNOWN	1	UNKNOWN	UNKNOWN	PROPYLTHIOURACIL	DRUG15Q1.txt
109217661	1	PS	PROPYLTHIOURACIL UNKNOWN	1	UNKNOWN	50 MG, DAILY	PROPYLTHIOURACIL	DRUG15Q1.txt
109434441	1	PS	PROPYLTHIOURACIL	1	ORAL	UNK	PROPYLTHIOURACIL	DRUG15Q1.txt
110747741	1	PS	PROPYLTHIOURACIL UNKNOWN	1	Unknown	150 MG, DAILY	PROPYLTHIOURACIL	DRUG15Q2.txt
111856191	1	PS	PROPYLTHIOURACIL TABLETS 50 MG	1	Transplacental		PROPYLTHIOURACIL	DRUG15Q2.txt
111856191	2	SS	PROPYLTHIOURACIL TABLETS 50 MG	1	Transplacental		PROPYLTHIOURACIL	DRUG15Q2.txt
111856191	3	SS	PROPYLTHIOURACIL TABLETS 50 MG	1	Transplacental		PROPYLTHIOURACIL	DRUG15Q2.txt
111856191	4	C	LEVOTHYROXINE	1	Transplacental		LEVOTHYROXINE	DRUG15Q2.txt
113283712	1	PS	PROPYLTHIOURACIL TABLETS 50 MG	1	Unknown		PROPYLTHIOURACIL	DRUG16Q3.txt
114936581	1	PS	PROPYLTHIOURACIL TABLETS 50 MG	1	Unknown	100MG	PROPYLTHIOURACIL	DRUG15Q3.txt
115285941	1	PS	PROPYLTHIOURACIL	1	Unknown		PROPYLTHIOURACIL	DRUG15Q3.txt
115364841	1	PS	PROPYLTHIOURACIL	1	Unknown		PROPYLTHIOURACIL	DRUG15Q3.txt
115400761	1	PS	PROPYLTHIOURACIL TABLETS 50 MG	1	Unknown		PROPYLTHIOURACIL	DRUG15Q3.txt
115539621	1	PS	PROPYLTHIOURACIL TABLETS 50 MG	1	Unknown		PROPYLTHIOURACIL	DRUG15Q3.txt
115539621	2	C	PROPRANOLOL	1	Unknown		PROPRANOLOL PROPRANOLOL HYDROCHLORIDE	DRUG15Q3.txt
115859271	1	PS	PROPYLTHIOURACIL TABLETS 50 MG	1	Unknown		PROPYLTHIOURACIL	DRUG15Q4.txt
116568041	1	PS	PROPYLTHIOURACIL	1	Unknown	600 MG, UNK	PROPYLTHIOURACIL	DRUG15Q4.txt
117269301	1	PS	PROPYLTHIOURACIL UNKNOWN	1	Unknown	50 MG, BID	PROPYLTHIOURACIL	DRUG15Q4.txt
117767652	1	PS	PROPYLTHIOURACIL	1	Unknown	UNK	PROPYLTHIOURACIL	DRUG17Q1.txt
117767662	1	PS	PROPYLTHIOURACIL	1	Unknown	UNK	PROPYLTHIOURACIL	DRUG17Q1.txt
117855811	1	PS	PROPYLTHIOURACIL	1	Unknown	UNK	PROPYLTHIOURACIL	DRUG15Q4.txt
117961342	1	PS	PROPYLTHIOURACIL	1	Unknown	UNK	PROPYLTHIOURACIL	DRUG17Q2.txt
118100921	1	PS	PROPYLTHIOURACIL	1	Unknown	50 MG, TID	PROPYLTHIOURACIL	DRUG15Q4.txt
118354412	1	PS	PROPYLTHIOURACIL	1	Unknown	50 MG, TID	PROPYLTHIOURACIL	DRUG17Q2.txt
118404242	1	PS	PROPYLTHIOURACIL	1	Unknown		PROPYLTHIOURACIL	DRUG16Q3.txt
118552271	1	PS	PROPYLTHIOURACIL UNKNOWN	1	Unknown	800 MG, DAILY, AT 8H INTERVAL	PROPYLTHIOURACIL	DRUG15Q4.txt
118779602	1	PS	PROPYLTHIOURACIL	1	Unknown	200 MG, DAILY	PROPYLTHIOURACIL	DRUG17Q3.txt
118803521	1	PS	PROPYLTHIOURACIL TABLETS 50 MG	1	Unknown		PROPYLTHIOURACIL	DRUG15Q4.txt
118850972	1	PS	PROPYLTHIOURACIL	1	Transplacental	50 MG, TID	PROPYLTHIOURACIL	DRUG17Q2.txt
118850972	2	C	METHIMAZOLE	1	Transplacental	5 MG, QD	METHIMAZOLE	DRUG17Q2.txt
118933711	1	PS	PROPYLTHIOURACIL TABLETS 50 MG	1			PROPYLTHIOURACIL	DRUG16Q1.txt
119298622	1	PS	PROPYLTHIOURACIL	1	Oral	50 MG, BID	PROPYLTHIOURACIL	DRUG16Q4.txt
119298622	2	SS	PROPYLTHIOURACIL	1	Oral	100 MG, TID	PROPYLTHIOURACIL	DRUG16Q4.txt
119695381	1	PS	PROPYLTHIOURACIL	1	Oral	50 MG, BID	PROPYLTHIOURACIL	DRUG16Q1.txt
119695381	2	SS	PROPYLTHIOURACIL	1	Oral	100 MG, TID	PROPYLTHIOURACIL	DRUG16Q1.txt
119933762	1	PS	PROPYLTHIOURACIL	1	Unknown	UNK	PROPYLTHIOURACIL	DRUG17Q1.txt
120597591	1	PS	PROPYLTHIOURACIL	1	Unknown	50 MG, UNKNOWN	PROPYLTHIOURACIL	DRUG16Q1.txt
120597601	1	PS	PROPYLTHIOURACIL	1			PROPYLTHIOURACIL	DRUG16Q1.txt
120597611	1	PS	PROPYLTHIOURACIL	1	Oral	2 DF, QAM	PROPYLTHIOURACIL	DRUG16Q1.txt
123979211	1	PS	PROPYLTHIOURACIL UNKNOWN	1	Transplacental	UNKNOWN	PROPYLTHIOURACIL	DRUG16Q2.txt
123979211	2	C	TOLFENAMIC ACID	1	Transplacental	UNKNOWN	TOLFENAMIC ACID	DRUG16Q2.txt
123979261	1	PS	PROPYLTHIOURACIL UNKNOWN	1	Transplacental	UNKNOWN	PROPYLTHIOURACIL	DRUG16Q2.txt
123979261	2	C	METOCLOPRAMID 00041901	2	Transplacental	UNKNOWN		DRUG16Q2.txt
123979261	3	C	SUMATRIPTAN	1	Transplacental	UNKNOWN	SUMATRIPTAN	DRUG16Q2.txt
123979381	1	PS	PROPYLTHIOURACIL UNKNOWN	1	Transplacental	UNKNOWN	PROPYLTHIOURACIL	DRUG16Q2.txt
123979381	2	C	POVIDONE	1	Transplacental	UNKNOWN	POVIDONE	DRUG16Q2.txt
123979391	1	PS	PROPYLTHIOURACIL UNKNOWN	1	Transplacental	UNKNOWN	PROPYLTHIOURACIL	DRUG16Q2.txt
123979391	2	C	TOLFENAMIC ACID	1	Transplacental	UNKNOWN	TOLFENAMIC ACID	DRUG16Q2.txt
123979401	1	PS	PROPYLTHIOURACIL UNKNOWN	1	Transplacental	UNKNOWN	PROPYLTHIOURACIL	DRUG16Q2.txt
123979401	2	C	SULFAMETHIZOLE	1	Transplacental	UNKNOWN	SULFAMETHIZOLE	DRUG16Q2.txt
123979401	3	C	AZELAIC ACID	1	Transplacental	UNKNOWN	AZELAIC ACID	DRUG16Q2.txt
123979411	1	PS	PROPYLTHIOURACIL UNKNOWN	1	Transplacental	UNKNOWN	PROPYLTHIOURACIL	DRUG16Q2.txt
123979411	2	C	PROPRANOLOL	1	Transplacental	UNKNOWN	PROPRANOLOL PROPRANOLOL HYDROCHLORIDE	DRUG16Q2.txt
123979471	1	PS	PROPYLTHIOURACIL UNKNOWN	1	Transplacental	UNKNOWN	PROPYLTHIOURACIL	DRUG16Q2.txt
123979541	1	PS	PROPYLTHIOURACIL UNKNOWN	1	Transplacental	UNKNOWN	PROPYLTHIOURACIL	DRUG16Q2.txt
123979541	2	C	SULFAMETHIZOLE	1	Transplacental	UNKNOWN	SULFAMETHIZOLE	DRUG16Q2.txt
123979571	1	PS	PROPYLTHIOURACIL UNKNOWN	1	Transplacental	UNKNOWN	PROPYLTHIOURACIL	DRUG16Q2.txt
123979671	1	PS	PROPYLTHIOURACIL UNKNOWN	1	Transplacental	UNKNOWN	PROPYLTHIOURACIL	DRUG16Q2.txt
123979691	1	PS	PROPYLTHIOURACIL UNKNOWN	1	Transplacental	UNKNOWN	PROPYLTHIOURACIL	DRUG16Q2.txt
123979701	1	PS	PROPYLTHIOURACIL UNKNOWN	1	Transplacental	UNKNOWN	PROPYLTHIOURACIL	DRUG16Q2.txt
123979701	2	C	METOCLOPRAMIDE	1	Transplacental	UNKNOWN	METOCLOPRAMIDE	DRUG16Q2.txt
123979801	1	PS	PROPYLTHIOURACIL UNKNOWN	1	Transplacental	UNKNOWN	PROPYLTHIOURACIL	DRUG16Q2.txt
123990221	1	PS	PROPYLTHIOURACIL UNKNOWN	1	Transplacental	UNKNOWN	PROPYLTHIOURACIL	DRUG16Q2.txt
124421012	1	PS	PROPYLTHIOURACIL	1	Unknown	300 MG, DAILY	PROPYLTHIOURACIL	DRUG17Q3.txt
124421012	2	SS	PROPYLTHIOURACIL	1	Unknown	100 MG, DAILY	PROPYLTHIOURACIL	DRUG17Q3.txt
124876413	1	PS	PROPYLTHIOURACIL	1	Transplacental	50 MG Q8H TO 100 MG Q8H TO EVENTUALLY 200 MG Q8H	PROPYLTHIOURACIL	DRUG17Q4.txt
125113162	1	PS	PROPYLTHIOURACIL	1	Unknown		PROPYLTHIOURACIL	DRUG17Q3.txt
125113162	2	SS	PROPYLTHIOURACIL	1	Unknown		PROPYLTHIOURACIL	DRUG17Q3.txt
125113162	3	C	LEVOTHYROXINE	1	Unknown		LEVOTHYROXINE	DRUG17Q3.txt
125113162	4	C	PHLOROGLUCINOL	1	Unknown		PHLOROGLUCINOL	DRUG17Q3.txt
125204142	1	PS	PROPYLTHIOURACIL	1	Transplacental		PROPYLTHIOURACIL	DRUG16Q3.txt
125204142	2	SS	PROPYLTHIOURACIL	1	Transplacental		PROPYLTHIOURACIL	DRUG16Q3.txt
125204142	3	SS	PROPYLTHIOURACIL	1	Transplacental		PROPYLTHIOURACIL	DRUG16Q3.txt
125204142	4	SS	PROPRANOLOL	1	Transplacental		PROPRANOLOL PROPRANOLOL HYDROCHLORIDE	DRUG16Q3.txt
125204142	5	SS	PROPRANOLOL	1	Transplacental		PROPRANOLOL PROPRANOLOL HYDROCHLORIDE	DRUG16Q3.txt
125417131	1	PS	PROPYLTHIOURACIL	1	Unknown	UNK	PROPYLTHIOURACIL	DRUG16Q3.txt
129164292	1	PS	PROPYLTHIOURACIL	1	Unknown	50 MG, TID	PROPYLTHIOURACIL	DRUG16Q4.txt
129466821	1	PS	PROPYLTHIOURACIL	1	Unknown	UNK	PROPYLTHIOURACIL	DRUG16Q4.txt
130500282	1	PS	PROPYLTHIOURACIL	1	Unknown	450 MG, DAILY	PROPYLTHIOURACIL	DRUG17Q1.txt
130500282	2	SS	PROPYLTHIOURACIL	1	Unknown	50 MG, DAILY	PROPYLTHIOURACIL	DRUG17Q1.txt
130873941	1	PS	PROPYLTHIOURACIL	1	Unknown		PROPYLTHIOURACIL	DRUG17Q1.txt
131005432	1	PS	PROPYLTHIOURACIL	1	Unknown		PROPYLTHIOURACIL	DRUG17Q3.txt
131005432	2	C	PROPRANOLOL	1	Unknown		PROPRANOLOL HYDROCHLORIDE	DRUG17Q3.txt
131005432	3	C	STEROIDS	1	Unknown		UNSPECIFIED INGREDIENT	DRUG17Q3.txt
131005432	4	C	CARVEDILOL	1	Unknown		CARVEDILOL	DRUG17Q3.txt
131005432	5	C	LISINOPRIL	1	Unknown		LISINOPRIL	DRUG17Q3.txt
131288784	1	SS	METHIMAZOLE	1	Transplacental	UNK	METHIMAZOLE	DRUG18Q3.txt
131288784	2	PS	PROPYLTHIOURACIL	1	Transplacental	UNK	PROPYLTHIOURACIL	DRUG18Q3.txt
131291673	1	PS	PROPYLTHIOURACIL	1	Transplacental	50 MG, BID	PROPYLTHIOURACIL	DRUG17Q2.txt
131796841	1	PS	PROPYLTHIORUACIL	1	Oral		PROPYLTHIOURACIL	DRUG17Q1.txt
132297972	1	PS	PROPYLTHIOURACIL	1		100 MILLIGRAM DAILY;	PROPYLTHIOURACIL	DRUG18Q1.txt
132297981	1	PS	PROPYLTHIOURACIL	1	Unknown		PROPYLTHIOURACIL	DRUG17Q1.txt
132807723	1	PS	PROPYLTHIOURACIL	1	Unknown	UNK	PROPYLTHIOURACIL	DRUG17Q2.txt
133363713	1	PS	PROPYLTHIOURACIL	1	Unknown	50 MG, BID	PROPYLTHIOURACIL	DRUG17Q2.txt
133380411	1	PS	PROPYLTHIOURACIL	1	Oral	? QUANTITY:2 TABLET(S);?	PROPYLTHIOURACIL	DRUG17Q1.txt
135627882	1	PS	PROPYLTHIOURACIL TABLETS 50 MG	1	Unknown	50 MG, DAILY	PROPYLTHIOURACIL	DRUG17Q2.txt
135627882	2	SS	PROPYLTHIOURACIL TABLETS 50 MG	1	Unknown	100 MG, DAILY	PROPYLTHIOURACIL	DRUG17Q2.txt
135886012	1	PS	PROPYLTHIOURACIL	1	Unknown	UNK	PROPYLTHIOURACIL	DRUG17Q2.txt
135886092	1	PS	PROPYLTHIOURACIL	1	Unknown	UNK	PROPYLTHIOURACIL	DRUG17Q2.txt
135964964	1	PS	PROPYLTHIOURACIL	1	Oral	50 MG, DAILY	PROPYLTHIOURACIL	DRUG18Q3.txt
136411871	1	PS	PROPYLTHIOURACIL	1	Unknown	600 MG 3/DAY, DAILY	PROPYLTHIOURACIL	DRUG17Q2.txt
136498063	1	PS	PROPYLTHIOURACIL TABLETS 50 MG	1	Unknown	100 MG, DAILY	PROPYLTHIOURACIL	DRUG17Q2.txt
136498063	2	C	LEVOTHYROX	1	Unknown	100 PG, DAILY	LEVOTHYROXINE	DRUG17Q2.txt
136498063	3	C	PREVISCAN 00789001	1	Unknown	UNK UNK, UNKNOWN	FLUINDIONE	DRUG17Q2.txt
136498063	4	C	AVLOCARDYL 00030001	1	Unknown	UNK UNK, UNKNOWN	PROPRANOLOL HYDROCHLORIDE	DRUG17Q2.txt
136498063	5	C	FUROSEMIDE	1	Unknown	UNK UNK, UNKNOWN	FUROSEMIDE	DRUG17Q2.txt
136498071	1	PS	PROPYLTHIOURACIL TABLETS 50 MG	1	Unknown	UNK UNK, UNKNOWN	PROPYLTHIOURACIL	DRUG17Q2.txt
136498071	2	C	ATENOLOL	1	Unknown	UNK UNK, UNKNOWN	ATENOLOL	DRUG17Q2.txt
136498081	1	PS	PROPYLTHIOURACIL TABLETS 50 MG	1	Unknown	UNK UNK, UNKNOWN	PROPYLTHIOURACIL	DRUG17Q2.txt
136498091	1	PS	PROPYLTHIOURACIL TABLETS 50 MG	1		UNK, UNK, UNKNOWN,	PROPYLTHIOURACIL	DRUG17Q2.txt
136498091	2	SS	PROPYLTHIOURACIL TABLETS 50 MG	1	Unknown	100 MG, TID	PROPYLTHIOURACIL	DRUG17Q2.txt
136498201	1	PS	PROPYLTHIOURACIL TABLETS 50 MG	1	Unknown	UNK UNK, UNKNOWN	PROPYLTHIOURACIL	DRUG17Q2.txt
136498211	1	PS	PROPYLTHIOURACIL TABLETS 50 MG	1	Unknown	150 MG, DAILY	PROPYLTHIOURACIL	DRUG17Q2.txt
136498221	1	PS	PROPYLTHIOURACIL TABLETS 50 MG	1	Unknown	UNK UNK, UNKNOWN	PROPYLTHIOURACIL	DRUG17Q2.txt
136498221	2	SS	PROPYLTHIOURACIL TABLETS 50 MG	1			PROPYLTHIOURACIL	DRUG17Q2.txt
137133181	1	PS	PROPYLTHIOURACIL TABLETS 50 MG	1	Oral	50 MG, DAILY	PROPYLTHIOURACIL	DRUG17Q3.txt
137133181	2	C	LEVOCETIRIZINE HYDROCHLORIDE	1	Unknown	UNK UNK, UNKNOWN	LEVOCETIRIZINE HYDROCHLORIDE	DRUG17Q3.txt
137133181	3	C	ALOGLIPTIN BENZOATE	1	Unknown	UNK UNK, UNKNOWN	ALOGLIPTIN BENZOATE	DRUG17Q3.txt
137133181	4	C	TELMISARTAN	1	Unknown	UNK UNK, UNKNOWN	TELMISARTAN	DRUG17Q3.txt
137133181	5	C	INSULIN ASPART	1	Unknown	UNK, SELF-INJECTIONS	INSULIN ASPART	DRUG17Q3.txt
137187051	1	PS	PROPYLTHIOURACIL	1	Unknown		PROPYLTHIOURACIL	DRUG17Q3.txt
137205731	1	PS	PROPYLTHIOURACIL TABLETS 50 MG	1	Unknown	UNK UNK, UNKNOWN	PROPYLTHIOURACIL	DRUG17Q3.txt
137231011	1	PS	PROPYLTHIOURACIL TABLETS 50 MG	1	Unknown	300 MG, DAILY	PROPYLTHIOURACIL	DRUG17Q3.txt
137231011	2	SS	CIPROFLOXACIN	1		200 MG, BID	CIPROFLOXACIN	DRUG17Q3.txt
137231011	3	C	SOTALOL	1	Unknown	UNK UNK, UNKNOWN	SOTALOL	DRUG17Q3.txt
137277531	1	PS	PROPYLTHIOURACIL	1	Unknown	(SINCE LAST 18 YEARS)	PROPYLTHIOURACIL	DRUG17Q3.txt
137347641	1	PS	PROPYLTHIOURACIL TABLETS 50 MG	1	Unknown	UNK UNK, UNKNOWN	PROPYLTHIOURACIL	DRUG17Q3.txt
138440332	1	PS	PROPYLTHIOURACIL	1	Unknown	200 MG, DAILY	PROPYLTHIOURACIL	DRUG17Q4.txt
139755641	1	PS	PROPYLTHIOURACIL TABLETS 50 MG	1	Unknown	UNK UNK, UNKNOWN	PROPYLTHIOURACIL	DRUG17Q3.txt
139755671	1	PS	PROPYLTHIOURACIL TABLETS 50 MG	1	Unknown	UNK UNK, UNKNOWN	PROPYLTHIOURACIL	DRUG17Q3.txt
139755701	1	PS	PROPYLTHIOURACIL TABLETS 50 MG	1	Unknown	UNK UNK, UNKNOWN	PROPYLTHIOURACIL	DRUG17Q3.txt
142497532	1	PS	PROPYLTHIOURACIL	1	Unknown	300 MG, DAILY	PROPYLTHIOURACIL	DRUG18Q1.txt
143116332	1	PS	PROPYLTHIOURACIL	1	Unknown	150 MG, DAILY	PROPYLTHIOURACIL	DRUG18Q1.txt
144311522	1	PS	PROPYLTHIOURACIL	1	Unknown	200 MG, DAILY	PROPYLTHIOURACIL	DRUG18Q1.txt
144502522	1	PS	PROPYLTHIOURACIL	1	Unknown	300 MG, DAILY	PROPYLTHIOURACIL	DRUG18Q1.txt
144502522	2	C	METHYLPREDNISOLONE	1		48 MG, DAILY	METHYLPREDNISOLONE	DRUG18Q1.txt
144502522	3	C	COLCHICINE	1		1.5 MG, DAILY	COLCHICINE	DRUG18Q1.txt
144502522	4	C	HYDROXYCHLOROQUINE	1		400 MG, DAILY	HYDROXYCHLOROQUINE	DRUG18Q1.txt
144528051	1	PS	PROPYLTHIOURACIL	1	Oral	800 MG ORAL AT 9 PM	PROPYLTHIOURACIL	DRUG18Q1.txt
144528051	2	C	PROPRANOLOL HYDROCHLORIDE	1	Oral	THROUGH A NASOGASTRIC TUBE	PROPRANOLOL HYDROCHLORIDE	DRUG18Q1.txt
144528051	3	C	PROPRANOLOL HYDROCHLORIDE	1	Oral	DAY 7 TO DAY 11	PROPRANOLOL HYDROCHLORIDE	DRUG18Q1.txt
144528051	4	C	PROPRANOLOL HYDROCHLORIDE	1	Intravenous (not otherwise specified)	1 MG AT 8:17 PM	PROPRANOLOL HYDROCHLORIDE	DRUG18Q1.txt
144528051	5	C	PROPRANOLOL HYDROCHLORIDE	1	Intravenous (not otherwise specified)		PROPRANOLOL HYDROCHLORIDE	DRUG18Q1.txt
144528051	6	C	PROPRANOLOL HYDROCHLORIDE	1	Intravenous (not otherwise specified)	(2+2) AT 9.00 PM	PROPRANOLOL HYDROCHLORIDE	DRUG18Q1.txt
144528051	7	C	PROPRANOLOL HYDROCHLORIDE	1	Intravenous (not otherwise specified)	2 MG AT 8:24 PM	PROPRANOLOL HYDROCHLORIDE	DRUG18Q1.txt
144528051	8	C	PROPRANOLOL HYDROCHLORIDE	1	Intravenous (not otherwise specified)	DAY 5	PROPRANOLOL HYDROCHLORIDE	DRUG18Q1.txt
144528051	9	C	HYDROCORTISONE	1	Unknown	100 MG AT 8:28 PM	HYDROCORTISONE	DRUG18Q1.txt
144559231	1	PS	PROPYLTHIOURACIL	1	Unknown		PROPYLTHIOURACIL	DRUG18Q1.txt
144787122	1	PS	PROPYLTHIOURACIL	1	Unknown	UNK, STARTED AT FIFTH MONTH OF GESTATION	PROPYLTHIOURACIL	DRUG18Q1.txt
144787122	2	SS	LEVOTHYROXINE	1	Unknown		LEVOTHYROXINE	DRUG18Q1.txt
144787142	1	PS	PROPYLTHIOURACIL	1	Transplacental		PROPYLTHIOURACIL	DRUG18Q1.txt
144787142	2	SS	LEVOTHYROXINE	1	Transplacental		LEVOTHYROXINE	DRUG18Q1.txt
145843611	1	PS	PROPYLTHIOURACIL	1	Unknown	150 MG, DAILY	PROPYLTHIOURACIL	DRUG18Q1.txt
145843621	1	PS	PROPYLTHIOURACIL	1	Unknown	150 MG, DAILY	PROPYLTHIOURACIL	DRUG18Q1.txt
145843631	1	PS	PROPYLTHIOURACIL	1	Unknown	200 MG, DAILY	PROPYLTHIOURACIL	DRUG18Q1.txt
145843641	1	PS	PROPYLTHIOURACIL	1	Unknown	75 MG, DAILY	PROPYLTHIOURACIL	DRUG18Q1.txt
145843651	1	PS	PROPYLTHIOURACIL	1	Unknown	100 MG, DAILY	PROPYLTHIOURACIL	DRUG18Q1.txt
145843661	1	PS	PROPYLTHIOURACIL	1	Unknown	200 MG, DAILY	PROPYLTHIOURACIL	DRUG18Q1.txt
145843671	1	PS	PROPYLTHIOURACIL	1	Unknown	150 MG, DAILY	PROPYLTHIOURACIL	DRUG18Q1.txt
145843681	1	PS	PROPYLTHIOURACIL	1	Unknown	150 MG, DAILY	PROPYLTHIOURACIL	DRUG18Q1.txt
145843691	1	PS	PROPYLTHIOURACIL	1	Unknown	100 MG, DAILY	PROPYLTHIOURACIL	DRUG18Q1.txt
145843701	1	PS	PROPYLTHIOURACIL	1	Unknown	50 MG, DAILY	PROPYLTHIOURACIL	DRUG18Q1.txt
145843711	1	PS	PROPYLTHIOURACIL	1	Unknown	300 MG, DAILY	PROPYLTHIOURACIL	DRUG18Q1.txt
145843721	1	PS	PROPYLTHIOURACIL	1	Unknown	200 MG, DAILY	PROPYLTHIOURACIL	DRUG18Q1.txt
145843731	1	PS	PROPYLTHIOURACIL	1	Unknown	300 MG, DAILY	PROPYLTHIOURACIL	DRUG18Q1.txt
145843741	1	PS	PROPYLTHIOURACIL	1	Unknown	150 MG, DAILY	PROPYLTHIOURACIL	DRUG18Q1.txt
145843761	1	PS	PROPYLTHIOURACIL	1	Unknown	200 MG, DAILY	PROPYLTHIOURACIL	DRUG18Q1.txt
146068212	1	PS	PROPYLTHIOURACIL	1	Unknown		PROPYLTHIOURACIL	DRUG19Q2.txt
146068212	2	C	NIVOLUMAB	1	Unknown		NIVOLUMAB	DRUG19Q2.txt
146068212	3	C	IPILIMUMAB	1	Unknown		IPILIMUMAB	DRUG19Q2.txt
146068212	4	C	DIGOXIN	1	Unknown		DIGOXIN	DRUG19Q2.txt
146068212	5	C	CARDIZEM	1	Unknown		DILTIAZEM HYDROCHLORIDE	DRUG19Q2.txt
146068212	6	C	AMIODARONE	1	Unknown		AMIODARONE	DRUG19Q2.txt
146068212	7	C	METOPROLOL	1	Unknown		METOPROLOL	DRUG19Q2.txt
146071351	1	PS	PROPYLTHIOURACIL	1	Unknown		PROPYLTHIOURACIL	DRUG18Q1.txt
146131871	1	PS	PROPYLTHIOURACIL	1	Unknown		PROPYLTHIOURACIL	DRUG18Q1.txt
146780671	1	SS	PROPRANOLOL	1	Oral	UNK	PROPRANOLOL HYDROCHLORIDE	DRUG18Q1.txt
146780671	2	PS	PROPYLTHIOURACIL	1	Unknown	UNK	PROPYLTHIOURACIL	DRUG18Q1.txt
146780671	3	SS	HYDROCORTISONE	1	Unknown	UNK	HYDROCORTISONE	DRUG18Q1.txt
146780671	4	SS	PROPRANOLOL	1	Intravenous (not otherwise specified)	UNK	PROPRANOLOL HYDROCHLORIDE	DRUG18Q1.txt
146780671	5	SS	HEPARIN	1	Intravenous (not otherwise specified)	UNK	HEPARIN SODIUM	DRUG18Q1.txt
146780671	6	SS	MILRINONE	1	Intravenous (not otherwise specified)	UNK	MILRINONE	DRUG18Q1.txt
147235373	1	PS	PROPYLTHIOURACIL	1	Unknown		PROPYLTHIOURACIL	DRUG23Q3.txt
147235373	2	C	NIVOLUMAB	1	Unknown		NIVOLUMAB	DRUG23Q3.txt
147235373	3	C	IPILIMUMAB	1	Unknown		IPILIMUMAB	DRUG23Q3.txt
147331633	1	PS	PROPYLTHIOURACIL	1	Unknown		PROPYLTHIOURACIL	DRUG19Q2.txt
150206191	1	SS	AMIODARONE	1	Unknown	200 MG, DAILY, LONG-TERM TREATMENT	AMIODARONE	DRUG18Q2.txt
150206191	2	PS	PROPYLTHIOURACIL	1	Unknown	200 MG, Q6H	PROPYLTHIOURACIL	DRUG18Q2.txt
150206191	3	C	HYDROCORTISONE	1	Unknown	100 MG, TID	HYDROCORTISONE	DRUG18Q2.txt
150617041	1	PS	PROPYLTHIOURACIL TABLETS 50 MG	1	Unknown	200 MG, BID	PROPYLTHIOURACIL	DRUG18Q2.txt
150617041	2	SS	PROPYLTHIOURACIL TABLETS 50 MG	1	Unknown	50 MG, QID	PROPYLTHIOURACIL	DRUG18Q2.txt
150617041	3	C	LEVOTHYROXINE SODIUM	1	Unknown	UNK UNKNOWN, UNKNOWN	LEVOTHYROXINE SODIUM	DRUG18Q2.txt
152748252	1	PS	PROPYLTHIOURACIL	1	Unknown	UNK	PROPYLTHIOURACIL	DRUG19Q3.txt
152748252	2	SS	LEVOTHYROXINE	1	Unknown	75 MICROGRAM, DAILY	LEVOTHYROXINE	DRUG19Q3.txt
152748252	3	SS	LEVOTHYROXINE	1	Unknown	150 MICROGRAM, DAILY	LEVOTHYROXINE	DRUG19Q3.txt
152748262	1	PS	PROPYLTHIOURACIL	1	Transplacental		PROPYLTHIOURACIL	DRUG19Q3.txt
152748262	2	SS	LEVOTHYROXINE	1	Transplacental	75 ?G, DAILY	LEVOTHYROXINE	DRUG19Q3.txt
152748262	3	SS	LEVOTHYROXINE	1	Unknown	150 ?G, DAILY	LEVOTHYROXINE	DRUG19Q3.txt
152899511	1	PS	PROPYCIL 50 MG	1	Oral		PROPYLTHIOURACIL	DRUG18Q3.txt
154631282	1	PS	PROPYLTHIOURACIL	1	Unknown		PROPYLTHIOURACIL	DRUG19Q2.txt
155492681	1	PS	PROPYLTHIOURACIL	1	Unknown		PROPYLTHIOURACIL	DRUG18Q4.txt
155492681	2	C	HYDROCHLOROTHIAZIDE	1			HYDROCHLOROTHIAZIDE	DRUG18Q4.txt
155493262	1	PS	PROPYLTHIOURACIL	1	Unknown	150 MILLIGRAM, DAILY	PROPYLTHIOURACIL	DRUG19Q2.txt
155493262	2	SS	METHIMAZOLE	1	Unknown	30 MILLIGRAM, DAILY	METHIMAZOLE	DRUG19Q2.txt
155496312	1	PS	PROPYLTHIOURACIL	1	Unknown	UNK	PROPYLTHIOURACIL	DRUG19Q2.txt
155525952	1	PS	PROPYLTHIOURACIL	1	Unknown	increased to 300mg thrice daily	PROPYLTHIOURACIL	DRUG23Q3.txt
155525952	2	SS	PROPYLTHIOURACIL	1	Unknown		PROPYLTHIOURACIL	DRUG23Q3.txt
155525952	3	SS	PROPRANOLOL	1	Unknown		PROPRANOLOL HYDROCHLORIDE	DRUG23Q3.txt
155525952	4	SS	POTASSIUM IODIDE	1	Unknown	3 drops thrice daily; later dose was increased	POTASSIUM IODIDE	DRUG23Q3.txt
155665232	1	PS	PROPYLTHIOURACIL	1	Unknown		PROPYLTHIOURACIL	DRUG18Q4.txt
155665232	2	SS	METHIMAZOLE	1	Unknown		METHIMAZOLE	DRUG18Q4.txt
155739341	1	PS	PROPYLTHIOURACIL	1	Unknown	1 DOSAGE FORMS DAILY;	PROPYLTHIOURACIL	DRUG18Q4.txt
155776201	1	PS	PROPYLTHIOURACIL	1	Unknown		PROPYLTHIOURACIL	DRUG18Q4.txt
156742691	1	PS	PROPYLTHIOURACIL	1	Unknown	200 MILLIGRAM DAILY;	PROPYLTHIOURACIL	DRUG18Q4.txt
156742691	2	C	AMLODIPINE	1	Unknown	1 DOSAGE FORMS DAILY;	AMLODIPINE BESYLATE	DRUG18Q4.txt
156742691	3	C	CARBIMAZOLE	1	Unknown	USE AS DIRECTED.	CARBIMAZOLE	DRUG18Q4.txt
157088491	1	PS	PROPYLTHIOURACIL	1	Oral	? QUANTITY:2 TABLET(S);?	PROPYLTHIOURACIL	DRUG18Q4.txt
157088491	3	C	VITAMINSWOMAN ONE A DAY	2				DRUG18Q4.txt
157088491	5	C	COLLAGEN	1			COLLAGEN	DRUG18Q4.txt
157967122	1	PS	PROPYLTHIOURACIL	1	Unknown	250 MILLIGRAM, DAILY	PROPYLTHIOURACIL	DRUG19Q3.txt
158154011	1	PS	PROPYLTHIOURACIL	1	Oral		PROPYLTHIOURACIL	DRUG19Q1.txt
158154011	2	SS	ACETAMINOPHEN AND CODEINE	1	Oral	30/500	ACETAMINOPHEN CODEINE PHOSPHATE	DRUG19Q1.txt
158154011	3	SS	AMDIPHARM UK CARBIMAZOLE	1	Oral		CARBIMAZOLE	DRUG19Q1.txt
158519141	1	PS	PROPYLTHIOURACIL	1	Unknown	UNK	PROPYLTHIOURACIL	DRUG19Q1.txt
158954562	1	PS	PROPYLTHIOURACIL	1	Unknown		PROPYLTHIOURACIL	DRUG23Q3.txt
158954562	2	SS	IODINE	1	Unknown		IODINE	DRUG23Q3.txt
158954562	3	SS	ESMOLOL	1	Other		ESMOLOL HYDROCHLORIDE	DRUG23Q3.txt
158954562	4	SS	LEVOTHYROXINE	1	Oral		LEVOTHYROXINE	DRUG23Q3.txt
159261651	1	PS	PROPYLTHIOURACIL	1	Oral	? QUANTITY:.5 TABLET(S);?	PROPYLTHIOURACIL	DRUG19Q1.txt
161838411	1	PS	PROPYLTHIOURACIL	1	Unknown	50 MG, BID	PROPYLTHIOURACIL	DRUG19Q2.txt
161838411	2	C	NIVOLUMAB	1	Unknown	UNK UNKNOWN, UNKNOWN	NIVOLUMAB	DRUG19Q2.txt
161838411	3	C	YERVOY	1	Unknown	UNK UNKNOWN, UNKNOWN	IPILIMUMAB	DRUG19Q2.txt
162421611	1	PS	PROPYLTHIOURACIL	1	Unknown	UNK	PROPYLTHIOURACIL	DRUG19Q2.txt
162515121	1	PS	PROPYLTHIOURACIL TABLETS	1	Unknown		PROPYLTHIOURACIL	DRUG19Q2.txt
164617022	1	SS	PREDNISOLONE	1	Unknown	50 MILLIGRAM, DAILY	PREDNISOLONE	DRUG21Q1.txt
164617022	2	PS	PROPYLTHIOURACIL	1	Unknown	UNK	PROPYLTHIOURACIL	DRUG21Q1.txt
164617022	3	SS	METHYLPREDNISOLONE	1	Unknown	1000 MILLIGRAM, DAILY, FOR 3 DAYS	METHYLPREDNISOLONE	DRUG21Q1.txt
164619531	1	PS	PROPYLTHIOURACIL ACTAVIS TABLET 50 MG	1	Oral	600 MILLIGRAM DAILY;	PROPYLTHIOURACIL	DRUG19Q2.txt
164735342	1	PS	PROPYLTHIOURACIL	1	Unknown	UNK UNKNOWN, UNKNOWN	PROPYLTHIOURACIL	DRUG20Q2.txt
164900272	1	PS	PROPYLTHIOURACIL	1	Unknown	UNK	PROPYLTHIOURACIL	DRUG20Q2.txt
164900272	2	SS	PREDNISOLONE	1	Unknown	1 MILLIGRAM/KILOGRAM, DAILY	PREDNISOLONE	DRUG20Q2.txt
165104861	1	PS	PROPYLTHIOURACIL	1	Transplacental	900 MILLIGRAM, DAILY	PROPYLTHIOURACIL	DRUG19Q3.txt
165104861	2	SS	METHIMAZOLE	1	Transplacental	120 MILLIGRAM, DAILY (DURING THE FIRST TRIMESTER)	METHIMAZOLE	DRUG19Q3.txt
165104861	3	SS	METHIMAZOLE	1	Unknown	60 MILLIGRAM, DAILY (DOWNTITRATED)	METHIMAZOLE	DRUG19Q3.txt
165104861	4	SS	LEVOTHYROXINE	1	Transplacental	50 MICROGRAM, DAILY (LT4)	LEVOTHYROXINE	DRUG19Q3.txt
165137141	1	PS	PROPYLTHIOURACIL	1	Unknown	900 MILLIGRAM, DAILY	PROPYLTHIOURACIL	DRUG19Q3.txt
165137141	2	SS	METHIMAZOLE	1	Unknown	120 MILLIGRAM, DAILY (DURING THE FIRST TRIMESTER)	METHIMAZOLE	DRUG19Q3.txt
165137141	3	SS	METHIMAZOLE	1	Unknown	60 MILLIGRAM, DAILY (DOWNTITRATED)	METHIMAZOLE	DRUG19Q3.txt
165137141	4	SS	LEVOTHYROXINE	1		50 MICROGRAM, DAILY (LT4)	LEVOTHYROXINE	DRUG19Q3.txt
165508761	1	PS	PROPYLTHIOURACIL PTU	1	Unknown		PROPYLTHIOURACIL	DRUG19Q3.txt
165754232	1	PS	PROPYLTHIOURACIL	1	Unknown	UNK (INCREASE IN THE PTU DOSE)	PROPYLTHIOURACIL	DRUG20Q3.txt
165754232	2	C	MONTELUKAST	1	Unknown	UNK	MONTELUKAST SODIUM	DRUG20Q3.txt
165754232	3	C	SODIUM VALPROATE	1	Unknown	UNK	VALPROATE SODIUM	DRUG20Q3.txt
166415022	1	PS	PROPYLTHIOURACIL	1	Unknown	UNK	PROPYLTHIOURACIL	DRUG20Q3.txt
166455122	1	PS	PROPYLTHIOURACIL	1	Unknown	100 MILLIGRAM, DAILY	PROPYLTHIOURACIL	DRUG20Q3.txt
166455122	2	C	VITAMIN B4	2	Unknown	20 MILLIGRAM, DAILY		DRUG20Q3.txt
166579431	1	PS	PROPYLTHIOURACIL	1	Unknown	100 MG, DAILY	PROPYLTHIOURACIL	DRUG19Q3.txt
166579431	2	C	VITAMIN B4	2		UNK		DRUG19Q3.txt
167746721	1	SS	TEGRETOL	1	Oral	200 MILLIGRAM, DAILY	CARBAMAZEPINE	DRUG19Q3.txt
167746721	2	SS	CLOBAZAM	1	Oral	15 MILLIGRAM, DAILY	CLOBAZAM	DRUG19Q3.txt
167746721	3	PS	PROPYLTHIOURACIL	1	Oral	100 MILLIGRAM, DAILY	PROPYLTHIOURACIL	DRUG19Q3.txt
167747841	1	PS	PROPYLTHIOURACIL	1			PROPYLTHIOURACIL	DRUG19Q3.txt
167747841	2	C	CARBIMAZOLE	1		UNTIL ENDOCRINOLOGY REVIEW	CARBIMAZOLE	DRUG19Q3.txt
167747841	3	C	DUORESP SPIROMAX	1			BUDESONIDE FORMOTEROL	DRUG19Q3.txt
167747841	4	C	EMLA	1		AS DIRECTED	LIDOCAINE PRILOCAINE	DRUG19Q3.txt
167747841	5	C	CITALOPRAM	1			CITALOPRAM HYDROBROMIDE	DRUG19Q3.txt
167747841	6	C	SALBUTAMOL	1	Respiratory (inhalation)		ALBUTEROL	DRUG19Q3.txt
167747841	7	C	RIGEVIDON	2		FOR 21 DAYS THEN 7 DAY BREAK		DRUG19Q3.txt
167747841	8	C	TERBUTALINE	1	Respiratory (inhalation)		TERBUTALINE	DRUG19Q3.txt
167937752	1	PS	PROPYLTHIOURACIL	1	Unknown	UNK	PROPYLTHIOURACIL	DRUG20Q4.txt
167937752	2	C	MONTELUKAST	1	Unknown	UNK	MONTELUKAST SODIUM	DRUG20Q4.txt
168106931	1	PS	PROPYLTHIOURACIL	1	Unknown		PROPYLTHIOURACIL	DRUG19Q3.txt
168106931	2	C	MONTELUKAST	1	Unknown		MONTELUKAST SODIUM	DRUG19Q3.txt
168435933	1	PS	PROPYLTHIOURACIL	1	Transplacental	UNK	PROPYLTHIOURACIL	DRUG20Q3.txt
168652451	1	PS	PROPYLTHIOURACIL	1	Unknown	50 MILLIGRAM, DAILY	PROPYLTHIOURACIL	DRUG19Q3.txt
169475512	1	PS	PROPYLTHIOURACIL	1	Unknown		PROPYLTHIOURACIL	DRUG19Q4.txt
169493732	1	PS	PROPYLTHIOURACIL	1	Unknown	UNK	PROPYLTHIOURACIL	DRUG21Q1.txt
169493763	1	PS	PROPYLTHIOURACIL	1	Unknown	UNK, variable doses	PROPYLTHIOURACIL	DRUG21Q4.txt
169529061	1	PS	PROPYLTHIOURACIL	1	Unknown		PROPYLTHIOURACIL	DRUG19Q4.txt
169529391	1	PS	PROPYLTHIOURACIL	1	Unknown		PROPYLTHIOURACIL	DRUG19Q4.txt
169566732	1	PS	PROPYLTHIOURACIL	1	Unknown	500 MILLIGRAM, DAILY	PROPYLTHIOURACIL	DRUG21Q1.txt
169694051	1	PS	PROPYLTHIOURACIL	1	Unknown		PROPYLTHIOURACIL	DRUG19Q4.txt
170739101	1	PS	PROPYLTHIOURACIL	1	Oral	200 MG	PROPYLTHIOURACIL	DRUG19Q4.txt
170739101	2	C	CARBIMAZOLE	1			CARBIMAZOLE	DRUG19Q4.txt
171027252	1	PS	PROPYLTHIOURACIL	1	Transplacental	UNK	PROPYLTHIOURACIL	DRUG21Q4.txt
171103201	1	PS	PROPYLTHIOURACIL	1	Unknown		PROPYLTHIOURACIL	DRUG19Q4.txt
171103201	2	C	HYDROCORTISONE	1	Unknown		HYDROCORTISONE	DRUG19Q4.txt
171103201	3	C	METOPROLOL	1	Unknown		METOPROLOL	DRUG19Q4.txt
171141072	1	PS	PROPYLTHIOURACIL	1	Unknown	UNK	PROPYLTHIOURACIL	DRUG22Q2.txt
171199152	1	PS	PROPYLTHIOURACIL	1	Unknown	200 milligram, bid	PROPYLTHIOURACIL	DRUG22Q1.txt
171199152	2	C	PROPRANOLOL	1	Unknown	40 milligram, tid	PROPRANOLOL HYDROCHLORIDE	DRUG22Q1.txt
171665602	1	PS	PROPYLTHIOURACIL	1	Transplacental		PROPYLTHIOURACIL	DRUG20Q1.txt
171665602	2	SS	METHIMAZOLE	1	Transplacental		METHIMAZOLE	DRUG20Q1.txt
171665602	3	SS	METOPROLOL	1	Transplacental		METOPROLOL	DRUG20Q1.txt
174070111	1	PS	PROPYLTHIOURACIL	1	Oral		PROPYLTHIOURACIL	DRUG20Q1.txt
174121691	1	PS	PROPYLTHIOURACIL TABLETS USP	1			PROPYLTHIOURACIL	DRUG20Q1.txt
174121731	1	PS	PROPYLTHIOURACIL TABLETS USP	1			PROPYLTHIOURACIL	DRUG20Q1.txt
174121731	2	I	METHYLPREDNISOLONE	1			METHYLPREDNISOLONE	DRUG20Q1.txt
174121731	3	I	CYCLOPHOSPHAMIDE	1			CYCLOPHOSPHAMIDE	DRUG20Q1.txt
174121741	1	PS	PROPYLTHIOURACIL TABLETS USP	1			PROPYLTHIOURACIL	DRUG20Q1.txt
174121741	2	I	SOLU MEDROL	1			METHYLPREDNISOLONE SODIUM SUCCINATE	DRUG20Q1.txt
174224641	1	PS	PROPYLTHIOURACIL TABLETS USP	1			PROPYLTHIOURACIL	DRUG20Q1.txt
174224641	2	SS	HYDROCORTISONE	1			HYDROCORTISONE	DRUG20Q1.txt
174224641	3	SS	PROPRANOLOL	1			PROPRANOLOL HYDROCHLORIDE	DRUG20Q1.txt
174224641	4	I	CEFTRIAXONE	1			CEFTRIAXONE	DRUG20Q1.txt
174224641	5	SS	POTASSIUM IODIDE	1			POTASSIUM IODIDE	DRUG20Q1.txt
174866081	1	PS	PROPYLTHIOURACIL	1	Unknown	50 MILLIGRAM, DAILY	PROPYLTHIOURACIL	DRUG20Q1.txt
174997781	1	PS	PROPYLTHIOURACIL	1	Unknown	UNK	PROPYLTHIOURACIL	DRUG20Q1.txt
175186101	1	PS	PROPYLTHIOURACIL	1			PROPYLTHIOURACIL	DRUG20Q1.txt
175186101	2	I	METHIMAZOLE	1			METHIMAZOLE	DRUG20Q1.txt
175186101	3	I	HYDROCORTISONE	1			HYDROCORTISONE	DRUG20Q1.txt
175186101	4	I	CHOLESTYRAMINE	1			CHOLESTYRAMINE	DRUG20Q1.txt
175257852	1	PS	PROPYLTHIOURACIL	1	Unknown		PROPYLTHIOURACIL	DRUG20Q2.txt
175257852	2	SS	PROPYLTHIOURACIL	1			PROPYLTHIOURACIL	DRUG20Q2.txt
176566851	1	PS	PROPYLTHIOURACIL	1	Unknown	800 MG, TID	PROPYLTHIOURACIL	DRUG20Q2.txt
177158211	1	PS	PROPYLTHIOURACIL	1	Transplacental	UNK	PROPYLTHIOURACIL	DRUG20Q2.txt
177214591	1	PS	PROPYLTHIOURACIL TABLETS USP	1	Unknown		PROPYLTHIOURACIL	DRUG20Q2.txt
177367921	1	PS	PROPYLTHIOURACIL	1	Unknown	200 MILLIGRAM, DAILY	PROPYLTHIOURACIL	DRUG20Q2.txt
177367921	2	SS	PROPYLTHIOURACIL	1	Unknown	50 MILLIGRAM, DAILY	PROPYLTHIOURACIL	DRUG20Q2.txt
178094131	1	SS	METOCLOPRAMIDE	1	Unknown	UNK	METOCLOPRAMIDE	DRUG20Q2.txt
178094131	2	PS	PROPYLTHIOURACIL	1	Unknown	UNK	PROPYLTHIOURACIL	DRUG20Q2.txt
178094131	3	SS	PYRIDOXINE	1	Unknown	UNK	PYRIDOXINE	DRUG20Q2.txt
178094131	4	SS	ONDANSETRON	1	Unknown	UNK	ONDANSETRON	DRUG20Q2.txt
178094131	5	SS	ASPIRIN	1	Unknown	UNK	ASPIRIN	DRUG20Q2.txt
178094131	6	SS	LABETALOL	1	Unknown	UNK	LABETALOL LABETALOL HYDROCHLORIDE	DRUG20Q2.txt
178268941	1	PS	PROPYLTHIOURACIL	1	Unknown		PROPYLTHIOURACIL	DRUG20Q2.txt
178268941	2	SS	PROPYLTHIOURACIL	1	Unknown		PROPYLTHIOURACIL	DRUG20Q2.txt
179098301	1	PS	PROPYLTHIOURACIL	1	Oral	400 MG	PROPYLTHIOURACIL	DRUG20Q2.txt
179209421	1	SS	METHIMAZOLE	1	Oral	10 MILLIGRAM, QD	METHIMAZOLE	DRUG20Q2.txt
179209421	2	SS	PREDNISOLONE	1	Unknown	10 MILLIGRAM, QD	PREDNISOLONE	DRUG20Q2.txt
179209421	3	SS	PROPRANOLOL	1	Unknown	10 MILLIGRAM, BID	PROPRANOLOL HYDROCHLORIDE	DRUG20Q2.txt
179209421	4	PS	PROPYLTHIOURACIL	1	Unknown	75 MILLIGRAM, BID	PROPYLTHIOURACIL	DRUG20Q2.txt
179209421	5	SS	PROPYLTHIOURACIL	1	Unknown	100 MILLIGRAM, BID	PROPYLTHIOURACIL	DRUG20Q2.txt
179323012	1	PS	PROPYLTHIOURACIL TABLETS USP	1	Unknown		PROPYLTHIOURACIL	DRUG20Q4.txt
179323012	2	I	MEROPENEM	1	Unknown		MEROPENEM	DRUG20Q4.txt
179323012	3	I	CEFOPERAZONA SULBACTAM	1	Unknown		CEFOPERAZONE SODIUM SULBACTAM SODIUM	DRUG20Q4.txt
179323012	4	I	CORTICOSTEROID NOS	1	Unknown		CORTICOSTEROID NOS	DRUG20Q4.txt
179452371	1	PS	PROPYLTHIOURACIL TABLETS USP	1	Unknown		PROPYLTHIOURACIL	DRUG20Q2.txt
179452371	2	SS	METHIMAZOLE	1	Unknown		METHIMAZOLE	DRUG20Q2.txt
179452371	3	SS	METHYLPREDNISOLONE	1	Unknown		METHYLPREDNISOLONE	DRUG20Q2.txt
179807941	1	PS	PROPYLTHIOURACIL	1	Unknown	UNK	PROPYLTHIOURACIL	DRUG20Q3.txt
179807941	2	C	CARBIMAZOLE	1	Unknown	UNK	CARBIMAZOLE	DRUG20Q3.txt
180161251	1	PS	PROPYLTHIOURACIL	1	Unknown	UNK	PROPYLTHIOURACIL	DRUG20Q3.txt
180161251	2	C	PERINDOPRIL	1	Unknown	UNK	PERINDOPRIL	DRUG20Q3.txt
180285211	1	PS	PROPYLTHIOURACIL	1	Unknown	TWO TABLETS THREE TIMES DAILY	PROPYLTHIOURACIL	DRUG20Q3.txt
180901712	1	PS	PROPYLTHIOURACIL	1	Transplacental	UNK, HIGH DOSE	PROPYLTHIOURACIL	DRUG21Q3.txt
180901712	2	SS	PROPYLTHIOURACIL	1	Transplacental	200 MILLIGRAM, DAILY	PROPYLTHIOURACIL	DRUG21Q3.txt
180901712	3	SS	PROPYLTHIOURACIL	1	Transplacental	100 MILLIGRAM, DAILY	PROPYLTHIOURACIL	DRUG21Q3.txt
180901712	4	SS	PROPYLTHIOURACIL	1	Transplacental	50 MILLIGRAM, DAILY	PROPYLTHIOURACIL	DRUG21Q3.txt
180901712	5	SS	LEVOTHYROXINE	1	Transplacental	25 MICROGRAM, DAILY	LEVOTHYROXINE	DRUG21Q3.txt
180901712	6	SS	LEVOTHYROXINE	1	Transplacental	100 MICROGRAM, DAILY	LEVOTHYROXINE	DRUG21Q3.txt
180901712	7	SS	POTASSIUM IODIDE	1	Transplacental	UNK	POTASSIUM IODIDE	DRUG21Q3.txt
180956621	1	SS	LEVOTHYROXINE	1	Unknown	25 MICROGRAM, DAILY	LEVOTHYROXINE	DRUG20Q3.txt
180956621	2	SS	LEVOTHYROXINE	1	Unknown	100 MICROGRAM, DAILY	LEVOTHYROXINE	DRUG20Q3.txt
180956621	3	PS	PROPYLTHIOURACIL	1	Unknown	HIGH DOSE	PROPYLTHIOURACIL	DRUG20Q3.txt
180956621	4	SS	PROPYLTHIOURACIL	1	Unknown	200 MILLIGRAM, DAILY	PROPYLTHIOURACIL	DRUG20Q3.txt
180956621	5	SS	PROPYLTHIOURACIL	1	Unknown	100 MILLIGRAM, DAILY	PROPYLTHIOURACIL	DRUG20Q3.txt
180956621	6	SS	PROPYLTHIOURACIL	1	Unknown	50 MILLIGRAM, DAILY	PROPYLTHIOURACIL	DRUG20Q3.txt
180956621	7	SS	POTASSIUM IODIDE	1	Unknown	UNK	POTASSIUM IODIDE	DRUG20Q3.txt
181004971	1	SS	LEVOTHYROXINE	1	Transplacental	UNK	LEVOTHYROXINE	DRUG20Q3.txt
181004971	2	PS	PROPYLTHIOURACIL	1	Transplacental	UNK	PROPYLTHIOURACIL	DRUG20Q3.txt
181004971	3	SS	POTASSIUM IODIDE	1	Transplacental	UNK	POTASSIUM IODIDE	DRUG20Q3.txt
181260341	1	PS	PROPYLTHIOURACIL TABLETS USP	1	Unknown		PROPYLTHIOURACIL	DRUG20Q3.txt
181260341	2	SS	PROPYLTHIOURACIL TABLETS USP	1	Unknown		PROPYLTHIOURACIL	DRUG20Q3.txt
181260341	3	SS	PROPYLTHIOURACIL TABLETS USP	1	Unknown		PROPYLTHIOURACIL	DRUG20Q3.txt
181260341	4	SS	PROPYLTHIOURACIL TABLETS USP	1	Unknown		PROPYLTHIOURACIL	DRUG20Q3.txt
181260341	5	C	POTASSIUM IODIDE	1	Unknown		POTASSIUM IODIDE	DRUG20Q3.txt
181260341	6	C	LEVOTHYROXINE	1	Unknown		LEVOTHYROXINE	DRUG20Q3.txt
181260341	7	C	LEVOTHYROXINE	1	Unknown		LEVOTHYROXINE	DRUG20Q3.txt
181260362	1	PS	PROPYLTHIOURACIL TABLETS USP	1	Transplacental	FROM START OF THE PREGNANCY TILL THE DELIVERY	PROPYLTHIOURACIL	DRUG20Q4.txt
181260362	2	SS	LEVOTHYROXINE	1	Transplacental	DURING PREGNANCY TILL THE DELIVERY	LEVOTHYROXINE	DRUG20Q4.txt
181260362	3	SS	POTASSIUM IODIDE	1	Transplacental	DURING PREGNANCY	POTASSIUM IODIDE	DRUG20Q4.txt
181260362	4	I	THIAMAZOLE	1	Unknown		METHIMAZOLE	DRUG20Q4.txt
181276651	1	PS	PROPYLTHIOURACIL	1	Unknown	UNK	PROPYLTHIOURACIL	DRUG20Q3.txt
181437781	1	PS	PROPYLTHIOURACIL	1	Unknown	200 MILLIGRAM, DAILY	PROPYLTHIOURACIL	DRUG20Q3.txt
182592121	1	PS	PROPYLTHIOURACIL	1	Unknown	UNK UNKNOWN, TID	PROPYLTHIOURACIL	DRUG20Q3.txt
183210991	1	PS	PROPYLTHIOURACIL	1	Unknown		PROPYLTHIOURACIL	DRUG20Q3.txt
183210991	2	SS	CARBIMAZOLE	1	Unknown		CARBIMAZOLE	DRUG20Q3.txt
183210991	3	SS	CARBIMAZOLE	1	Unknown	LOW DOSE	CARBIMAZOLE	DRUG20Q3.txt
183229291	1	PS	PROPYLTHIOURACIL	1	Unknown	UNK	PROPYLTHIOURACIL	DRUG20Q3.txt
183229291	2	C	METHYLPREDNISOLONE	1	Intravenous (not otherwise specified)	UNK	METHYLPREDNISOLONE	DRUG20Q3.txt
183895932	1	PS	PROPYLTHIOURACIL	1	Unknown	UNK	PROPYLTHIOURACIL	DRUG22Q4.txt
184355782	1	PS	PROPYLTHIOURACIL	1	Unknown	UNK	PROPYLTHIOURACIL	DRUG20Q4.txt
184355782	2	SS	CARBIMAZOLE	1	Unknown	UNK	CARBIMAZOLE	DRUG20Q4.txt
184389771	1	PS	PROPYLTHIOURACIL	1	Unknown		PROPYLTHIOURACIL	DRUG20Q4.txt
184389771	2	SS	PROPYLTHIOURACIL	1			PROPYLTHIOURACIL	DRUG20Q4.txt
184389771	3	SS	CARBIMAZOLE	1	Unknown		CARBIMAZOLE	DRUG20Q4.txt
184389771	4	SS	CARBIMAZOLE	1			CARBIMAZOLE	DRUG20Q4.txt
184389771	5	SS	LUGOL	1	Unknown		IODINE POTASSIUM IODIDE	DRUG20Q4.txt
184389771	6	SS	LUGOL	1			IODINE POTASSIUM IODIDE	DRUG20Q4.txt
185244631	1	PS	PROPYLTHIOURACIL	1	Unknown		PROPYLTHIOURACIL	DRUG20Q4.txt
185244631	2	SS	PROPYLTHIOURACIL	1			PROPYLTHIOURACIL	DRUG20Q4.txt
185244631	3	SS	CARBIMAZOLE	1	Unknown		CARBIMAZOLE	DRUG20Q4.txt
185244631	4	SS	CARBIMAZOLE	1			CARBIMAZOLE	DRUG20Q4.txt
186357831	1	PS	PROPYLTHIOURACIL	1	Unknown		PROPYLTHIOURACIL	DRUG20Q4.txt
186357831	2	SS	PROPYLTHIOURACIL	1	Unknown		PROPYLTHIOURACIL	DRUG20Q4.txt
186357831	3	SS	PROPYLTHIOURACIL	1	Unknown		PROPYLTHIOURACIL	DRUG20Q4.txt
186357831	4	SS	HYDROCORTISONE	1	Unknown		HYDROCORTISONE	DRUG20Q4.txt
186357831	5	SS	HYDROCORTISONE	1	Unknown		HYDROCORTISONE	DRUG20Q4.txt
186357831	6	SS	HYDROCORTISONE	1	Unknown		HYDROCORTISONE	DRUG20Q4.txt
186357831	7	SS	HYDROCORTISONE	1	Unknown		HYDROCORTISONE	DRUG20Q4.txt
186357831	8	SS	ESMOLOL	1	Unknown	0.05-0.1MICROG/KG/MIN	ESMOLOL HYDROCHLORIDE	DRUG20Q4.txt
186357831	9	SS	PROPRANOLOL	1	Unknown		PROPRANOLOL HYDROCHLORIDE	DRUG20Q4.txt
186357831	10	I	AMIODARONE	1	Intravenous (not otherwise specified)		AMIODARONE	DRUG20Q4.txt
187416931	1	PS	PROPYLTHIOURACIL	1	Unknown	UNK	PROPYLTHIOURACIL	DRUG21Q1.txt
187416931	2	SS	PROPRANOLOL	1	Unknown	UNK	PROPRANOLOL HYDROCHLORIDE	DRUG21Q1.txt
187416931	3	SS	HYDROCORTISONE	1	Intravenous (not otherwise specified)		HYDROCORTISONE	DRUG21Q1.txt
187416931	4	C	METHIMAZOLE	1	Unknown		METHIMAZOLE	DRUG21Q1.txt
187416931	5	C	METOPROLOL	1	Unknown		METOPROLOL	DRUG21Q1.txt
187705701	1	PS	PROPYLTHIOURACIL	1	Unknown		PROPYLTHIOURACIL	DRUG21Q1.txt
187705701	2	SS	PROPRANOLOL	1	Unknown		PROPRANOLOL HYDROCHLORIDE	DRUG21Q1.txt
187705701	3	SS	HYDROCORTISONE	1	Intravenous (not otherwise specified)		HYDROCORTISONE	DRUG21Q1.txt
187705701	4	C	METHIMAZOLE	1	Unknown		METHIMAZOLE	DRUG21Q1.txt
187705701	5	C	METOPROLOL	1	Intravenous (not otherwise specified)		METOPROLOL	DRUG21Q1.txt
187705701	6	I	PREDNISONE	1	Oral		PREDNISONE	DRUG21Q1.txt
187982561	1	PS	PROPYLTHIOURACIL	1	Oral	100 MILLIGRAM, BID(INTERMITTENTLY)	PROPYLTHIOURACIL	DRUG21Q1.txt
187982621	1	PS	PROPYLTHIOURACIL	1	Unknown	150 MILLIGRAM, DAILY	PROPYLTHIOURACIL	DRUG21Q1.txt
187997622	1	PS	PROPYLTHIOURACIL	1	Unknown	200 MILLIGRAM, DAILY	PROPYLTHIOURACIL	DRUG21Q3.txt
188001612	1	PS	PROPYLTHIOURACIL	1	Unknown	300 MILLIGRAM, DAILY	PROPYLTHIOURACIL	DRUG21Q3.txt
188096302	1	PS	PROPYLTHIOURACIL	1	Transplacental		PROPYLTHIOURACIL	DRUG21Q3.txt
188096302	2	I	THYROXINE	1	Transplacental	400 MCG	LEVOTHYROXINE	DRUG21Q3.txt
188096302	3	I	THYROXINE	1			LEVOTHYROXINE	DRUG21Q3.txt
188395321	1	PS	PROPYLTHIOURACIL	1	Unknown	UNK	PROPYLTHIOURACIL	DRUG21Q1.txt
188488942	1	PS	PROPYLTHIOURACIL	1	Unknown	RECEIVING FROM 2 YEARS	PROPYLTHIOURACIL	DRUG21Q3.txt
188488942	2	C	BESIFLOXACIN	1	Ophthalmic		BESIFLOXACIN	DRUG21Q3.txt
188488942	3	C	LEVOFLOXACIN	1	Unknown		LEVOFLOXACIN	DRUG21Q3.txt
188846001	1	PS	PROPYLTHIOURACIL	1	Unknown		PROPYLTHIOURACIL	DRUG21Q1.txt
188846001	2	SS	PROPYLTHIOURACIL	1			PROPYLTHIOURACIL	DRUG21Q1.txt
188846001	3	C	BESIFLOXACIN	1	Unknown		BESIFLOXACIN	DRUG21Q1.txt
188846001	4	C	LEVOFLOXACIN	1	Oral		LEVOFLOXACIN	DRUG21Q1.txt
188846001	5	I	PREDNISONE	1	Unknown		PREDNISONE	DRUG21Q1.txt
188846001	6	I	PREDNISONE	1			PREDNISONE	DRUG21Q1.txt
188846001	7	I	LEVOTHYROXINE	1	Unknown	125 MCG	LEVOTHYROXINE	DRUG21Q1.txt
188846001	8	I	LEVOTHYROXINE	1			LEVOTHYROXINE	DRUG21Q1.txt
188846001	9	I	CALCIUM CARBONATE	1	Unknown		CALCIUM CARBONATE	DRUG21Q1.txt
188846001	10	I	CALCIUM CARBONATE	1			CALCIUM CARBONATE	DRUG21Q1.txt
188846001	11	I	RITUXIMAB	1	Intravenous (not otherwise specified)		RITUXIMAB	DRUG21Q1.txt
188846001	12	I	RITUXIMAB	1			RITUXIMAB	DRUG21Q1.txt
188846001	13	I	POTASSIUM IODINE	1	Unknown		POTASSIUM IODIDE	DRUG21Q1.txt
188846001	14	I	CHOLESTYRAMINE	1	Unknown		CHOLESTYRAMINE	DRUG21Q1.txt
189403981	1	PS	PROPYLTHIOURACIL	1	Oral	? QUANTITY:90 TABLET(S);?	PROPYLTHIOURACIL	DRUG21Q1.txt
192476762	1	PS	PROPYLTHIOURACIL	1	Unknown	200 mg , UNK	PROPYLTHIOURACIL	DRUG22Q3.txt
192476762	2	C	PROPRANOLOL	1	Unknown	UNK	PROPRANOLOL HYDROCHLORIDE	DRUG22Q3.txt
192774361	1	PS	PROPYLTHIOURACIL	1	Unknown	INITIAL DOSE NOT STATED	PROPYLTHIOURACIL	DRUG21Q2.txt
192774361	2	SS	PROPYLTHIOURACIL	1	Unknown	400 MILLIGRAM DAILY; IN DIVIDED DOSES; MAXIMUM DOSE	PROPYLTHIOURACIL	DRUG21Q2.txt
192774361	3	SS	LUGOL	1	Unknown		IODINE POTASSIUM IODIDE	DRUG21Q2.txt
192920051	1	PS	PROPYLTHIOURACIL	1	Unknown		PROPYLTHIOURACIL	DRUG21Q2.txt
193119651	1	PS	PROPYLTHIOURACIL	1	Unknown	UNK	PROPYLTHIOURACIL	DRUG21Q2.txt
193119651	2	SS	THIAMAZOLE	1	Unknown	UNK	METHIMAZOLE	DRUG21Q2.txt
193747651	1	PS	PROPYLTHIOURACIL	1	Transplacental		PROPYLTHIOURACIL	DRUG21Q2.txt
193747781	1	PS	PROPYLTHIOURACIL	1	Transplacental	200 MILLIGRAM	PROPYLTHIOURACIL	DRUG21Q2.txt
193747781	2	SS	PROPYLTHIOURACIL	1	Transplacental	300 MILLIGRAM	PROPYLTHIOURACIL	DRUG21Q2.txt
193747791	1	PS	PROPYLTHIOURACIL	1	Unknown	200 MILLIGRAM, DAILY	PROPYLTHIOURACIL	DRUG21Q2.txt
193747791	2	SS	PROPYLTHIOURACIL	1	Unknown	300 UNK	PROPYLTHIOURACIL	DRUG21Q2.txt
193747791	3	SS	LEVOTHYROXINE	1	Unknown	150 MICROGRAM, DAILY	LEVOTHYROXINE	DRUG21Q2.txt
193747791	4	SS	LEVOTHYROXINE	1	Unknown	100 UNK	LEVOTHYROXINE	DRUG21Q2.txt
193804891	1	PS	PROPYLTHIOURACIL	1	Unknown	50 MILLIGRAM, TID	PROPYLTHIOURACIL	DRUG21Q2.txt
194064771	1	PS	PROPYLTHIOURACIL	1	Transplacental		PROPYLTHIOURACIL	DRUG21Q2.txt
194064771	2	SS	CARBIMAZOL	1	Transplacental		CARBIMAZOLE	DRUG21Q2.txt
194064771	3	SS	LEVOTHYROXIN	1	Transplacental		LEVOTHYROXINE	DRUG21Q2.txt
194315981	1	PS	PROPYLTHIOURACIL	1	Unknown	150 MILLIGRAM, DAILY	PROPYLTHIOURACIL	DRUG21Q2.txt
194315981	2	SS	PROPYLTHIOURACIL	1	Unknown	50 MILLIGRAM, TID	PROPYLTHIOURACIL	DRUG21Q2.txt
194315981	3	SS	PROPYLTHIOURACIL	1	Unknown	REDUCED TO 50?50?25MG AT TERMUNK	PROPYLTHIOURACIL	DRUG21Q2.txt
194315981	4	SS	PYRIDOXINE	1	Unknown	UNK	PYRIDOXINE	DRUG21Q2.txt
194315981	5	SS	DOXYLAMINE	1	Unknown	UNK	DOXYLAMINE	DRUG21Q2.txt
194323422	1	PS	PROPYLTHIOURACIL	1	Transplacental	UNK	PROPYLTHIOURACIL	DRUG22Q3.txt
194323422	2	SS	PYRIDOXINE	1	Transplacental	UNK	PYRIDOXINE	DRUG22Q3.txt
194323422	3	SS	DOXYLAMINE	1	Transplacental	UNK	DOXYLAMINE	DRUG22Q3.txt
194869131	1	PS	PROPYLTHIOURACIL	1	Unknown	50 MILLIGRAM, TID	PROPYLTHIOURACIL	DRUG21Q3.txt
197146744	1	PS	PROPYLTHIOURACIL	1	Unknown	50 milligram, Daily	PROPYLTHIOURACIL	DRUG23Q3.txt
197146744	2	SS	PROPYLTHIOURACIL	1	Unknown	150 milligram, Daily	PROPYLTHIOURACIL	DRUG23Q3.txt
199992392	1	PS	PROPYLTHIOURACIL	1	Unknown	UNK	PROPYLTHIOURACIL	DRUG22Q3.txt
200353672	1	PS	PROPYLTHIOURACIL	1	Unknown		PROPYLTHIOURACIL	DRUG21Q4.txt
200353672	2	C	HYDROCORTISONE	1	Unknown		HYDROCORTISONE	DRUG21Q4.txt
200353672	3	C	METOPROLOL	1	Unknown		METOPROLOL	DRUG21Q4.txt
200563411	1	PS	PROPYLTHIOURACIL	1	Unknown	UNK	PROPYLTHIOURACIL	DRUG21Q4.txt
200885641	1	PS	PROPYLTHIOURACIL	1	Unknown		PROPYLTHIOURACIL	DRUG21Q4.txt
200885641	2	SS	METHIMAZOLE	1	Unknown		METHIMAZOLE	DRUG21Q4.txt
200885641	3	SS	LITHIUM CARBONATE	1	Unknown		LITHIUM CARBONATE	DRUG21Q4.txt
200885641	4	SS	METHYLPREDNISOLONE	1	Unknown		METHYLPREDNISOLONE	DRUG21Q4.txt
201013301	1	PS	PROPYLTHIOURACIL	1	Oral	Frequency : Daily;?	PROPYLTHIOURACIL	DRUG21Q4.txt
201013301	2	C	PROPRANOLOL	1			PROPRANOLOL HYDROCHLORIDE	DRUG21Q4.txt
201013301	3	C	VITAMIN C	1			ASCORBIC ACID	DRUG21Q4.txt
201013301	4	C	VITAMIN D	1			VITAMIN D NOS	DRUG21Q4.txt
201013301	5	C	PROBIOTICS NOS	1			PROBIOTICS NOS	DRUG21Q4.txt
201382291	1	PS	PROPYLTHIOURACIL	1	Unknown	UNK	PROPYLTHIOURACIL	DRUG21Q4.txt
205941291	1	PS	PROPYLTHIOURACIL	1	Unknown	UNK	PROPYLTHIOURACIL	DRUG22Q1.txt
206047051	1	SS	AMIODARONE	1	Unknown	UNK	AMIODARONE	DRUG22Q1.txt
206047051	2	PS	PROPYLTHIOURACIL	1	Unknown	UNK	PROPYLTHIOURACIL	DRUG22Q1.txt
206047051	3	C	DEXAMETHASONE	1	Unknown	UNK	DEXAMETHASONE	DRUG22Q1.txt
206047651	1	PS	PROPYLTHIOURACIL	1	Unknown	50 milligram, Daily	PROPYLTHIOURACIL	DRUG22Q1.txt
206047651	2	SS	LIOTHYRONINE	1	Unknown		LIOTHYRONINE	DRUG22Q1.txt
206047672	1	PS	PROPYLTHIOURACIL	1	Unknown	UNK	PROPYLTHIOURACIL	DRUG22Q3.txt
206047771	1	PS	PROPYLTHIOURACIL	1	Transplacental	50 milligram, Daily	PROPYLTHIOURACIL	DRUG22Q1.txt
206047771	2	SS	LIOTHYRONINE	1	Transplacental	25 microgram, Daily	LIOTHYRONINE	DRUG22Q1.txt
206047771	3	SS	LIOTHYRONINE	1	Transplacental	50 microgram, Daily	LIOTHYRONINE	DRUG22Q1.txt
206047781	1	PS	PROPYLTHIOURACIL	1	Transplacental	50 milligram, Daily	PROPYLTHIOURACIL	DRUG22Q1.txt
206047781	2	SS	LIOTHYRONINE	1	Transplacental	UNK	LIOTHYRONINE	DRUG22Q1.txt
206371611	1	PS	PROPYLTHIOURACIL	1	Unknown		PROPYLTHIOURACIL	DRUG22Q1.txt
206371611	2	C	AMIODARONE	1	Unknown		AMIODARONE	DRUG22Q1.txt
206371611	3	C	DEXAMETHASONE	1	Unknown		DEXAMETHASONE	DRUG22Q1.txt
206458901	1	PS	PROPYLTHIOURACIL	1	Unknown	UNK	PROPYLTHIOURACIL	DRUG22Q1.txt
206768021	1	PS	PROPYLTHIOURACIL	1	Unknown	UNK Unknown, Unknown	PROPYLTHIOURACIL	DRUG22Q2.txt
206768021	2	C	IBUPROFEN	1	Unknown	UNK Unknown, Unknown	IBUPROFEN	DRUG22Q2.txt
207468871	1	PS	PROPYLTHIOURACIL	1		400mg per day for 2 weeks then 200mg thereafter, therapy duration : 62 days	PROPYLTHIOURACIL	DRUG22Q2.txt
207468871	2	SS	PROPYLTHIOURACIL	1			PROPYLTHIOURACIL	DRUG22Q2.txt
208466241	1	PS	PROPYLTHIOURACIL	1	Oral	UNK	PROPYLTHIOURACIL	DRUG22Q2.txt
208475371	1	PS	PROPYLTHIOURACIL	1	Transplacental	UNK	PROPYLTHIOURACIL	DRUG22Q2.txt
208697661	1	PS	PROPYLTHIOURACIL	1	Unknown	50 milligram, bid	PROPYLTHIOURACIL	DRUG22Q2.txt
208722921	1	PS	PROPYLTHIOURACIL	1	Transplacental		PROPYLTHIOURACIL	DRUG22Q2.txt
209043712	1	PS	PROPYLTHIOURACIL	1	Unknown	50 milligram, tid	PROPYLTHIOURACIL	DRUG22Q4.txt
209043712	2	SS	METHIMAZOLE	1	Unknown	20 milligram	METHIMAZOLE	DRUG22Q4.txt
209354461	1	PS	PROPYLTHIOURACIL	1	Unknown	50 milligram, Daily	PROPYLTHIOURACIL	DRUG22Q2.txt
209418541	1	PS	PROPYLTHIOURACIL	1		150 Millicuries Daily;	PROPYLTHIOURACIL	DRUG22Q2.txt
209659952	1	PS	PROPYLTHIOURACIL	1	Unknown	50 Milligram Daily;	PROPYLTHIOURACIL	DRUG22Q3.txt
209659952	2	SS	METHIMAZOLE	1	Unknown	30 Milligram Daily;	METHIMAZOLE	DRUG22Q3.txt
209659952	3	SS	METHIMAZOLE	1	Unknown		METHIMAZOLE	DRUG22Q3.txt
212684501	1	PS	PROPYLTHIOURACIL	1	Unknown	75 mg, daily (one tablet in morning and a half in evening)	PROPYLTHIOURACIL	DRUG22Q3.txt
212684501	2	SS	PROPYLTHIOURACIL	1			PROPYLTHIOURACIL	DRUG22Q3.txt
212684501	3	C	PROPRANOLOL	1	Unknown	UNK Unknown, Unknown	PROPRANOLOL HYDROCHLORIDE	DRUG22Q3.txt
213336891	1	PS	PROPYLTHIOURACIL	1	Unknown		PROPYLTHIOURACIL	DRUG22Q3.txt
213336891	2	SS	CARBIMAZOLE	1	Unknown		CARBIMAZOLE	DRUG22Q3.txt
213336891	3	C	FOLIC ACID	1	Transplacental	unit dose: 400mcg	FOLIC ACID	DRUG22Q3.txt
213336891	4	C	PROPRANOLOL	1			PROPRANOLOL HYDROCHLORIDE	DRUG22Q3.txt
213363531	1	PS	PROPYLTHIOURACIL	1	Unknown	900 milligram, Daily	PROPYLTHIOURACIL	DRUG22Q3.txt
213438171	1	PS	PROPYLTHIOURACIL	1	Unknown	200 Milligram Daily;	PROPYLTHIOURACIL	DRUG22Q3.txt
213438171	2	C	CLARITHROMYCIN	1		2 Dosage forms Daily; take one every 12 hrs	CLARITHROMYCIN	DRUG22Q3.txt
213438171	3	C	BUTYLSCOPOLAMINE BROMIDE	1		3 Dosage forms Daily;	BUTYLSCOPOLAMINE BROMIDE	DRUG22Q3.txt
213438171	4	C	PROPRANOLOL	1		take one up to 3 times/day	PROPRANOLOL HYDROCHLORIDE	DRUG22Q3.txt
213540331	1	PS	PROPYLTHIOURACIL	1	Transplacental	UNK	PROPYLTHIOURACIL	DRUG22Q3.txt
214695721	1	PS	PROPYLTHIOURACIL	1	Unknown		PROPYLTHIOURACIL	DRUG22Q4.txt
214943891	1	PS	PROPYLTHIOURACIL	1	Unknown		PROPYLTHIOURACIL	DRUG22Q4.txt
214943891	2	SS	CARBIMAZOLE	1	Unknown		CARBIMAZOLE	DRUG22Q4.txt
214943891	3	SS	CLOZAPINE	1	Other		CLOZAPINE	DRUG22Q4.txt
214943891	4	SS	CLOZAPINE	1	Other	, (including treatment breaks from 25-Nov-2021 till 20-Dec-2021 and from 02-Mar-2022 till 27-Mar-20	CLOZAPINE	DRUG22Q4.txt
214943891	5	SS	CLOZAPINE	1	Other		CLOZAPINE	DRUG22Q4.txt
214965961	1	PS	PROPYLTHIOURACIL	1	Unknown		PROPYLTHIOURACIL	DRUG22Q4.txt
214965961	2	SS	CARBIMAZOLE	1	Unknown		CARBIMAZOLE	DRUG22Q4.txt
214965961	3	SS	CLOZAPINE	1	Other		CLOZAPINE	DRUG22Q4.txt
214965961	4	SS	CLOZAPINE	1	Other		CLOZAPINE	DRUG22Q4.txt
214965961	5	SS	CLOZAPINE	1	Other		CLOZAPINE	DRUG22Q4.txt
215482571	1	PS	PROPYLTHIOURACIL	1	Transplacental	UNK	PROPYLTHIOURACIL	DRUG22Q4.txt
215523261	1	PS	PROPYLTHIOURACIL	1	Transplacental	UNK	PROPYLTHIOURACIL	DRUG22Q4.txt
215537361	1	PS	PROPYLTHIOURACIL	1	Transplacental	UNK	PROPYLTHIOURACIL	DRUG22Q4.txt
215551161	1	PS	PROPYLTHIOURACIL	1	Transplacental		PROPYLTHIOURACIL	DRUG22Q4.txt
215551171	1	PS	PROPYLTHIOURACIL	1	Transplacental	UNK	PROPYLTHIOURACIL	DRUG22Q4.txt
216089271	1	PS	PROPYLTHIOURACIL	1	Oral	Frequency : 3 times a day;?	PROPYLTHIOURACIL	DRUG22Q4.txt
216089271	2	SS	METHIMAZOLE	1	Oral	Frequency : 3 times a day;?	METHIMAZOLE	DRUG22Q4.txt
216374031	1	PS	PROPYLTHIOURACIL	1	Unknown	UNK	PROPYLTHIOURACIL	DRUG22Q4.txt
216792452	1	PS	PROPYLTHIOURACIL	1	Unknown	150 milligram, Daily	PROPYLTHIOURACIL	DRUG23Q3.txt
217601703	1	PS	PROPYLTHIOURACIL	1	Unknown	UNK	PROPYLTHIOURACIL	DRUG23Q3.txt
218318241	1	PS	PROPYLTHIOURACIL	1	Unknown		PROPYLTHIOURACIL	DRUG23Q1.txt
218318241	2	C	PROPRANOLOL	1			PROPRANOLOL HYDROCHLORIDE	DRUG23Q1.txt
218319101	1	PS	PROPYLTHIOURACIL	1	Unknown		PROPYLTHIOURACIL	DRUG23Q1.txt
218319101	2	SS	PROPYLTHIOURACIL	1			PROPYLTHIOURACIL	DRUG23Q1.txt
218319101	3	SS	PREDNISONE	1	Oral		PREDNISONE	DRUG23Q1.txt
218319101	4	C	CYCLOPHOSPHAMIDE	1			CYCLOPHOSPHAMIDE	DRUG23Q1.txt
218319101	5	C	METHYLPREDNISOLONE	1			METHYLPREDNISOLONE	DRUG23Q1.txt
218468111	1	PS	PROPYLTHIOURACIL	1	Unknown	UNK	PROPYLTHIOURACIL	DRUG23Q1.txt
218683731	1	PS	PROPYLTHIOURACIL	1		100 milligram, tid	PROPYLTHIOURACIL	DRUG23Q1.txt
218683731	2	C	IMMUNOGLOBULIN	2	Intravenous (not otherwise specified)	10 gram		DRUG23Q1.txt
218683731	3	C	IMMUNOGLOBULIN	2				DRUG23Q1.txt
218683731	4	C	METHYLPREDNISOLONE	1	Intravenous (not otherwise specified)	40 milligram, qd	METHYLPREDNISOLONE	DRUG23Q1.txt
219296871	1	PS	PROPYLTHIOURACIL	1	Unknown		PROPYLTHIOURACIL	DRUG23Q1.txt
219606191	1	PS	PROPYLTHIOURACIL	1	Unknown		PROPYLTHIOURACIL	DRUG23Q1.txt
219606191	2	C	PROPRANOLOL	1	Unknown		PROPRANOLOL HYDROCHLORIDE	DRUG23Q1.txt
219931661	1	PS	PROPYLTHIOURACIL	1	Unknown	150 mg, tid	PROPYLTHIOURACIL	DRUG23Q1.txt
219931661	2	C	CARBIMAZOLE	1	Unknown	10 mg, tid	CARBIMAZOLE	DRUG23Q1.txt
219931661	3	C	PROPRANOLOL	1	Unknown	10 mg, tid	PROPRANOLOL HYDROCHLORIDE	DRUG23Q1.txt
219931671	1	PS	PROPYLTHIOURACIL	1	Unknown	200 mg, daily	PROPYLTHIOURACIL	DRUG23Q1.txt
219931671	2	C	METHIMAZOLE	1	Unknown	30 mg, daily	METHIMAZOLE	DRUG23Q1.txt
219931671	3	C	PROPANOLOL 00030001	2	Unknown	30 mg, daily		DRUG23Q1.txt
219931691	1	PS	PROPYLTHIOURACIL	1	Unknown	100 mg, daily	PROPYLTHIOURACIL	DRUG23Q1.txt
219931691	2	C	PROPRANOLOL	1	Unknown	20 mg, daily	PROPRANOLOL HYDROCHLORIDE	DRUG23Q1.txt
220195131	1	PS	PROPYLTHIOURACIL	1	Unknown	200 milligram, qd	PROPYLTHIOURACIL	DRUG23Q1.txt
220612161	1	PS	PROPYLTHIOURACIL	1	Other	50 Milligram Daily; Additional info: ROUTE:Transplacental	PROPYLTHIOURACIL	DRUG23Q1.txt
220612161	2	C	FOLIC ACID	1	Other	Additional info: ROUTE:Transplacental	FOLIC ACID	DRUG23Q1.txt
221189991	1	SS	PROPRANOLOL	1	Unknown	UNK	PROPRANOLOL HYDROCHLORIDE	DRUG23Q1.txt
221189991	2	PS	PROPYLTHIOURACIL	1	Unknown	UNK	PROPYLTHIOURACIL	DRUG23Q1.txt
221190041	1	SS	PROPRANOLOL	1	Transplacental	UNK	PROPRANOLOL HYDROCHLORIDE	DRUG23Q1.txt
221190041	2	PS	PROPYLTHIOURACIL	1	Transplacental	UNK	PROPYLTHIOURACIL	DRUG23Q1.txt
222628561	1	PS	PROPYLTHIOURACIL	1	Unknown	UNK	PROPYLTHIOURACIL	DRUG23Q2.txt
223496831	1	PS	PROPYLTHIOURACIL	1	Oral	50 milligram, qd	PROPYLTHIOURACIL	DRUG23Q2.txt
223496831	2	C	FOLIC ACID	1	Unknown	UNK	FOLIC ACID	DRUG23Q2.txt
223788551	1	PS	PROPYLTHIOURACIL	1	Unknown		PROPYLTHIOURACIL	DRUG23Q2.txt
223792051	1	PS	PROPYLTHIOURACIL	1	Unknown	UNK	PROPYLTHIOURACIL	DRUG23Q2.txt
225322201	1	PS	PROPYLTHIOURACIL	1	Oral		PROPYLTHIOURACIL	DRUG23Q2.txt
225322201	2	SS	PROPYLTHIOURACIL	1			PROPYLTHIOURACIL	DRUG23Q2.txt
225322201	3	C	DARBEPOETIN ALFA	1			DARBEPOETIN ALFA	DRUG23Q2.txt
225322201	4	C	PROCHLORPERAZINE	1			PROCHLORPERAZINE	DRUG23Q2.txt
225322201	5	C	FOLIC ACID	1			FOLIC ACID	DRUG23Q2.txt
225322201	6	C	DALTEPARIN	1			DALTEPARIN	DRUG23Q2.txt
225322201	7	C	ASPIRIN	1			ASPIRIN	DRUG23Q2.txt
225880331	1	PS	PROPYLTHIOURACIL	1	Oral	50 milligram (started in Sep 2022)	PROPYLTHIOURACIL	DRUG23Q2.txt
225880331	2	C	DARBEPOETIN ALFA	1	Unknown	UNK	DARBEPOETIN ALFA	DRUG23Q2.txt
225880331	3	C	PROCHLORPERAZINE	1	Unknown	UNK	PROCHLORPERAZINE	DRUG23Q2.txt
225880331	4	C	FOLIC ACID	1	Unknown	UNK	FOLIC ACID	DRUG23Q2.txt
225880331	5	C	DALTEPARIN	1	Unknown	UNK	DALTEPARIN	DRUG23Q2.txt
225880331	6	C	ASPIRIN	1	Unknown	UNK	ASPIRIN	DRUG23Q2.txt
226007801	1	PS	PROPYLTHIOURACIL	1	Unknown	UNK	PROPYLTHIOURACIL	DRUG23Q2.txt
226022951	1	PS	PROPYLTHIOURACIL	1	Unknown	800 Milligram Daily; once daily	PROPYLTHIOURACIL	DRUG23Q2.txt
226022951	2	C	PROPRANOLOL	1	Unknown		PROPRANOLOL HYDROCHLORIDE	DRUG23Q2.txt
226109331	1	PS	PROPYLTHIOURACIL	1	Unknown	UNK	PROPYLTHIOURACIL	DRUG23Q2.txt
226610051	1	PS	PROPYLTHIOURACIL	1	Unknown	50 milligram, qd	PROPYLTHIOURACIL	DRUG23Q2.txt
226908131	1	PS	PROPYLTHIOURACIL	1	Unknown		PROPYLTHIOURACIL	DRUG23Q3.txt
227018681	1	PS	PROPYLTHIOURACIL	1	Unknown	800 milligram, Daily	PROPYLTHIOURACIL	DRUG23Q3.txt
227018681	2	C	PROPRANOLOL	1	Unknown		PROPRANOLOL HYDROCHLORIDE	DRUG23Q3.txt
227395121	1	PS	PROPYLTHIOURACIL	1	Unknown	100 milligram, tid	PROPYLTHIOURACIL	DRUG23Q3.txt
227395181	1	PS	PROPYLTHIOURACIL	1	Unknown	0.2 gram, tid	PROPYLTHIOURACIL	DRUG23Q3.txt
227764341	1	PS	PROPYLTHIOURACIL	1	Unknown	400 milligram, qd	PROPYLTHIOURACIL	DRUG23Q3.txt
227764571	1	PS	PROPYLTHIOURACIL	1	Transplacental	300 milligram, qd (in three divided doses) Parent dose	PROPYLTHIOURACIL	DRUG23Q3.txt
227827232	1	PS	PROPYLTHIOURACIL	1	Unknown		PROPYLTHIOURACIL	DRUG23Q3.txt
227827232	2	SS	PROPYLTHIOURACIL	1			PROPYLTHIOURACIL	DRUG23Q3.txt
227827232	3	SS	PROPRANOLOL	1	Unknown		PROPRANOLOL HYDROCHLORIDE	DRUG23Q3.txt
227827232	4	SS	PROPRANOLOL	1			PROPRANOLOL HYDROCHLORIDE	DRUG23Q3.txt
227827232	5	SS	LUGOL	1	Unknown		IODINE POTASSIUM IODIDE	DRUG23Q3.txt
227827232	6	SS	LUGOL	1			IODINE POTASSIUM IODIDE	DRUG23Q3.txt
227827232	7	SS	HYDROCORTISONE	1	Unknown		HYDROCORTISONE	DRUG23Q3.txt
227827232	8	SS	HYDROCORTISONE	1			HYDROCORTISONE	DRUG23Q3.txt
228272641	1	PS	PROPYLTHIOURACIL	1	Unknown		PROPYLTHIOURACIL	DRUG23Q3.txt
228272641	2	SS	PROPYLTHIOURACIL	1	Unknown		PROPYLTHIOURACIL	DRUG23Q3.txt
228272641	3	SS	PROPYLTHIOURACIL	1	Unknown		PROPYLTHIOURACIL	DRUG23Q3.txt
228284141	1	PS	PROPYLTHIOURACIL	1	Unknown	UNK	PROPYLTHIOURACIL	DRUG23Q3.txt
228338322	1	PS	PROPYLTHIOURACIL	1	Unknown	UNK	PROPYLTHIOURACIL	DRUG23Q3.txt
228338322	2	SS	AMIODARONE	1	Unknown	UNK	AMIODARONE	DRUG23Q3.txt
228338322	3	SS	METOPROLOL	1	Intravenous (not otherwise specified)	UNK	METOPROLOL	DRUG23Q3.txt
228534102	1	PS	PROPYLTHIOURACIL	1	Unknown	300 milligram, tid	PROPYLTHIOURACIL	DRUG23Q3.txt
228645682	1	PS	PROPYLTHIOURACIL	1	Unknown		PROPYLTHIOURACIL	DRUG23Q3.txt
228645682	2	SS	ESMOLOL	1	Unknown	drip	ESMOLOL HYDROCHLORIDE	DRUG23Q3.txt
228645682	3	C	HYDROCORTISONE	1	Unknown		HYDROCORTISONE	DRUG23Q3.txt
228645682	4	C	LUGOL	1	Unknown		IODINE POTASSIUM IODIDE	DRUG23Q3.txt
228645682	5	C	CHOLESTYRAMINE	1	Unknown		CHOLESTYRAMINE	DRUG23Q3.txt
228645682	6	C	EPINEPHRINE	1	Unknown		EPINEPHRINE	DRUG23Q3.txt
228645682	7	C	NOREPINEPHRINE	1	Unknown		NOREPINEPHRINE	DRUG23Q3.txt
228645682	8	C	HEPARIN	1	Unknown		HEPARIN SODIUM	DRUG23Q3.txt
228645682	9	C	METHIMAZOLE	1	Unknown		METHIMAZOLE	DRUG23Q3.txt
228645682	10	C	PROPRANOLOL	1	Unknown		PROPRANOLOL HYDROCHLORIDE	DRUG23Q3.txt
229343192	1	PS	PROPYLTHIOURACIL	1	Unknown	UNK	PROPYLTHIOURACIL	DRUG23Q4.txt
229343192	2	C	SERTRALINE	1	Unknown	UNK	SERTRALINE HYDROCHLORIDE	DRUG23Q4.txt
230758731	1	PS	PROPYLTHIOURACIL	1	Unknown	UNK	PROPYLTHIOURACIL	DRUG23Q4.txt
230758731	2	SS	HYDROCORTISONE	1	Unknown	UNK	HYDROCORTISONE	DRUG23Q4.txt
230758731	3	SS	CHOLESTYRAMINE	1	Unknown	UNK	CHOLESTYRAMINE	DRUG23Q4.txt
230925341	1	PS	PROPYLTHIOURACIL	1	Unknown	100 milligram, qd	PROPYLTHIOURACIL	DRUG23Q4.txt
231313902	1	PS	PROPYLTHIOURACIL	1	Unknown	1200 Milligram Daily; 200 mg every 4 hours	PROPYLTHIOURACIL	DRUG23Q4.txt
231313902	2	SS	PROPYLTHIOURACIL	1	Unknown	1500 Milligram Daily; 250 mg every 4 hours	PROPYLTHIOURACIL	DRUG23Q4.txt
231313902	3	SS	HYDROCORTISONE	1	Unknown		HYDROCORTISONE	DRUG23Q4.txt
231313902	4	SS	AMIODARONE	1	Unknown	for 1.5 years	AMIODARONE	DRUG23Q4.txt
231313902	5	SS	AMIODARONE	1	Unknown	Infusion; with loading bolus	AMIODARONE	DRUG23Q4.txt
231313902	6	SS	LIDOCAINE	1	Unknown	Infusion	LIDOCAINE	DRUG23Q4.txt
231313902	7	C	CHOLESTYRAMINE	1	Unknown		CHOLESTYRAMINE	DRUG23Q4.txt
231460491	1	PS	PROPYLTHIOURACIL	1	Unknown	UNK	PROPYLTHIOURACIL	DRUG23Q4.txt
231460491	2	C	CARBIMAZOLE	1	Unknown	2 dosage form, qd	CARBIMAZOLE	DRUG23Q4.txt
231722021	1	PS	PROPYLTHIOURACIL	1	Unknown	400 milligram, Daily	PROPYLTHIOURACIL	DRUG23Q4.txt
231722021	2	SS	PROPYLTHIOURACIL	1	Unknown	1500 mg	PROPYLTHIOURACIL	DRUG23Q4.txt
231722321	1	PS	PROPYLTHIOURACIL	1	Transplacental	75-200 mg	PROPYLTHIOURACIL	DRUG23Q4.txt
232309941	1	PS	PROPYLTHIOURACIL	1	Unknown	300 milligram	PROPYLTHIOURACIL	DRUG23Q4.txt
232309941	2	C	HYDROCORTISONE	1	Unknown	300 milligram	HYDROCORTISONE	DRUG23Q4.txt
232309941	3	C	PROPRANOLOL	1	Unknown	40 milligram, tid	PROPRANOLOL HYDROCHLORIDE	DRUG23Q4.txt
232309941	4	C	PREDNISONE	1	Unknown	20 milligram, qd	PREDNISONE	DRUG23Q4.txt
232310541	1	PS	PROPYLTHIOURACIL	1	Unknown	UNK	PROPYLTHIOURACIL	DRUG23Q4.txt
232724011	1	SS	PROPRANOLOL	1	Unknown	UNK	PROPRANOLOL HYDROCHLORIDE	DRUG23Q4.txt
232724011	2	PS	PROPYLTHIOURACIL	1	Unknown	UNK	PROPYLTHIOURACIL	DRUG23Q4.txt
232724011	3	SS	DILTIAZEM	1	Unknown	UNK	DILTIAZEM	DRUG23Q4.txt
232724011	4	SS	IODINE	1	Unknown	UNK	IODINE	DRUG23Q4.txt
232724011	5	SS	HYDROCORTISONE	1	Unknown	UNK	HYDROCORTISONE	DRUG23Q4.txt
232724741	1	SS	PROPRANOLOL	1	Unknown		PROPRANOLOL HYDROCHLORIDE	DRUG23Q4.txt
232724741	2	PS	PROPYLTHIOURACIL	1	Unknown		PROPYLTHIOURACIL	DRUG23Q4.txt
232724741	3	SS	HYDROCORTISONE	1	Unknown		HYDROCORTISONE	DRUG23Q4.txt
232724741	4	SS	IODINE POTASSIUM IODIDE	1	Unknown		IODINE POTASSIUM IODIDE	DRUG23Q4.txt
232857741	1	PS	PROPYLTHIOURACIL	1	Unknown	Time Interval: 0.33333333 days	PROPYLTHIOURACIL	DRUG23Q4.txt
232857741	2	SS	DEXAMETHASONE	1	Unknown		DEXAMETHASONE	DRUG23Q4.txt
232857741	3	SS	METOPROLOL	1	Unknown	Time Interval: 0.33333333 days	METOPROLOL	DRUG23Q4.txt
232857741	4	SS	AUGMENTIN	1	Unknown		AMOXICILLIN CLAVULANATE POTASSIUM	DRUG23Q4.txt
232857741	5	SS	METHIMAZOLE	1	Unknown		METHIMAZOLE	DRUG23Q4.txt
232866041	1	PS	PROPYLTHIOURACIL	1	Unknown		PROPYLTHIOURACIL	DRUG23Q4.txt
233044051	1	PS	PROPYLTHIOURACIL	1	Unknown	200 milligram, qd (5 times)	PROPYLTHIOURACIL	DRUG23Q4.txt
233044051	2	SS	CARBIMAZOLE	1	Unknown	20 milligram, tid	CARBIMAZOLE	DRUG23Q4.txt
233044051	3	SS	CARBIMAZOLE	1	Unknown	40 milligram, bid	CARBIMAZOLE	DRUG23Q4.txt
233044051	4	C	DEXAMETHASONE	1	Unknown	2 milligram, tid	DEXAMETHASONE	DRUG23Q4.txt
233045451	1	PS	PROPYLTHIOURACIL	1	Unknown	300 milligram, qd	PROPYLTHIOURACIL	DRUG23Q4.txt
233045451	2	SS	PROPYLTHIOURACIL	1	Unknown	400 milligram, qd	PROPYLTHIOURACIL	DRUG23Q4.txt
233045451	3	SS	CARBIMAZOLE	1	Unknown	10 milligram, qd	CARBIMAZOLE	DRUG23Q4.txt
233045451	4	SS	CARBIMAZOLE	1	Unknown	20 milligram, qd	CARBIMAZOLE	DRUG23Q4.txt
233045451	5	SS	CARBIMAZOLE	1	Unknown	30 milligram, qd	CARBIMAZOLE	DRUG23Q4.txt
233045451	6	SS	CARBIMAZOLE	1	Unknown	UNK UNK, qd (45-60 mg daily)	CARBIMAZOLE	DRUG23Q4.txt
233045451	7	SS	CARBIMAZOLE	1	Unknown	15 milligram, qd	CARBIMAZOLE	DRUG23Q4.txt
233045451	8	C	SELENIUM	1	Unknown	200 milligram, qd	SELENIUM	DRUG23Q4.txt
233045451	9	C	METHIMAZOLE	1	Unknown	60 milligram, qd	METHIMAZOLE	DRUG23Q4.txt
233045531	1	PS	PROPYLTHIOURACIL	1	Unknown	UNK	PROPYLTHIOURACIL	DRUG23Q4.txt
233045531	2	SS	PROPYLTHIOURACIL	1	Unknown	1200 milligram, qd	PROPYLTHIOURACIL	DRUG23Q4.txt
233045531	3	SS	CARBIMAZOLE	1	Unknown	30 milligram, qd	CARBIMAZOLE	DRUG23Q4.txt
233045531	4	SS	CARBIMAZOLE	1	Unknown	90 milligram, qd	CARBIMAZOLE	DRUG23Q4.txt
233045531	5	C	ASPIRIN	1	Unknown	UNK	ASPIRIN	DRUG23Q4.txt
233045531	6	C	PROPRANOLOL	1	Unknown	UNK	PROPRANOLOL HYDROCHLORIDE	DRUG23Q4.txt
233045531	7	C	HEPARIN	1	Unknown	UNK	HEPARIN SODIUM	DRUG23Q4.txt
233045531	8	C	PREDNISOLONE	1	Unknown	1 milligram/kilogram, qd	PREDNISOLONE	DRUG23Q4.txt
233045531	9	C	LITHIUM	1	Unknown	400 milligram, bid	LITHIUM	DRUG23Q4.txt
233136441	1	PS	PROPYLTHIOURACIL	1	Unknown		PROPYLTHIOURACIL	DRUG23Q4.txt
233136441	2	SS	SODIUM IODIDE I 131	1	Unknown		SODIUM IODIDE I 131	DRUG23Q4.txt
233136441	3	SS	METHIMAZOLE	1	Unknown		METHIMAZOLE	DRUG23Q4.txt
233425481	1	PS	PROPYLTHIOURACIL	1	Unknown	50 milligram, bid	PROPYLTHIOURACIL	DRUG23Q4.txt
233519771	1	PS	PROPYLTHIOURACIL	1	Unknown	UNK	PROPYLTHIOURACIL	DRUG23Q4.txt
4315790	1004696054	PS	PROPYLTHIOURACIL	1		50 MG TABLET		DRUG4Q1
4315790	1004702578	SS	PURINETHOL	1		50 MG TABLET		DRUG4Q1
4319800	1004718045	PS	PROPYLTHIOURACIL	1		1200MG		DRUG4Q1
4388821	1004984751	PS	PROPYLTHIOURACIL	1		200MG QD		DRUG4Q2
4388822	1004984752	PS	PROPYLTHIOURACIL	1		200MG QD		DRUG4Q2
4388824	1004984754	PS	PROPYLTHIOURACIL	1				DRUG4Q2
4388832	1004984773	PS	PROPYLTHIOURACIL	1	ORAL	200MG QD, ORAL		DRUG4Q2
4388832	1005002576	SS	PROPYLTHIOURACIL	1	ORAL	150MG QD, ORAL		DRUG4Q2
4388832	1005002577	C	SIMVASTATIN	1				DRUG4Q2
4388832	1005002578	C	PROBUCOL	1				DRUG4Q2
4388832	1005002579	C	ETHYL ICOSAPENTATE	2				DRUG4Q2
4388832	1005002580	C	AMIODIPINE BESILATE	2				DRUG4Q2
4597541	1005745587	PS	PROPYLTHIOURACIL	1				DRUG5Q1
4604904	1005770592	PS	PROPYLTHIOURACIL	1	ORAL	150MG Q8HR ORAL		DRUG5Q1
4703764	1006161119	PS	PROPYLTHIOURACIL	1		100 MG 3 TIMES DAILY		DRUG5Q2
4703764	1006192658	SS	PROPRANOLOL	1		20 MG TWICE A DAY		DRUG5Q2
4703766	1006161121	PS	PROPYLTHIOURACIL	1		150 MG 3X DAILY		DRUG5Q2
4703766	1006192670	C	ATENOLOL	1				DRUG5Q2
4703767	1006161122	PS	PROPYLTHIOURACIL	1		150 MG DAILY		DRUG5Q2
4703767	1006192689	SS	PROPYLTHIOURACIL	1		300 MG DAILY		DRUG5Q2
4703767	1006192690	C	LEVOTHYROXINE	2				DRUG5Q2
4707846	1006179052	PS	PROPYLTHIOURACIL	1	ORAL	50MG 3X ORAL		DRUG5Q3
4707846	1006203664	C	LISINOPRIL	1				DRUG5Q3
4714586	1006207490	PS	PROPYLTHIOURACIL	1	ORAL	ORAL; 150.0 MILLIGRAM		DRUG5Q3
4714586	1006226819	SS	WARFARIN COUNMADIN BRISTOL MYERS SQUIBB BLOOD	2	ORAL	ORAL; 2.0 MILLIGRAM		DRUG5Q3
4714586	1006226820	C	PROPYLTHIOURACIL	1				DRUG5Q3
4714586	1006226821	C	DIGOXIN	1				DRUG5Q3
4714586	1006226822	C	CARVEDOLOL	2				DRUG5Q3
4717351	1006220764	PS	PROPYLTHIOURACIL	1		50 MG		DRUG5Q3
4717351	1006245539	C	IMURAN	1				DRUG5Q3
4717351	1006245540	C	PREDNISONE	1				DRUG5Q3
4717351	1006245541	C	COUMADIN	1				DRUG5Q3
4717351	1006245542	C	FLURAZEPAM	1				DRUG5Q3
4725120	1006249063	PS	PROPYLTHIOURACIL	1				DRUG5Q3
4751717	1006351175	PS	PROPYLTHIOURACIL	1	ORAL	5 MG TWICE DAILY PO		DRUG5Q3
4811364	1006560004	PS	PROPYLTHIOURACIL	1	ORAL	200 MG TID PO		DRUG5Q4
4903319	1006910675	PS	PROPYLTHIOURACIL	1	ORAL	100 MG PO TID		DRUG6Q1
4903319	1006932524	SS	RANITIDINE	1	ORAL	150 MG PO HS		DRUG6Q1
4903319	1006932525	C	FLUOXETINE	1				DRUG6Q1
4903319	1006932527	C	PROPRANOLOL	1				DRUG6Q1
4903319	1006932529	C	APAP TAB	1				DRUG6Q1
4903319	1006932530	C	CLONAZEPAM	1				DRUG6Q1
4903319	1006932532	C	HYDROXIDE SUSP	2				DRUG6Q1
4903319	1006932534	C	PSYLLIUM POWDER	2				DRUG6Q1
5008466	1007312227	PS	PROPYLTHIOURACIL	1				DRUG6Q2
5128661	1007763627	PS	PROPYLTHIOURACIL	1	ORAL	9 MG/KG; QD; PO		DRUG6Q4
5128661	1007783585	C	PROPRANOLOL	1				DRUG6Q4
5135323	1007789967	PS	PROPYLTHIOURACIL	1	ORAL	50 MG 3 TIMES A DAY ORAL		DRUG6Q4
5139571	1007806280	PS	PROPYLTHIOURACIL	1	ORAL	200 MG; QD; PO		DRUG6Q4
5142590	1007818358	PS	PROPYLTHIOURACIL	1	ORAL	100 MG;TID;PO		DRUG6Q4
5142590	1007852355	C	ORAL CONTRACEPTIVE	2				DRUG6Q4
5142590	1007852356	C	PROPANOLOL LA	2				DRUG6Q4
5189780	1007975613	PS	PROPYLTHIOURACIL	1				DRUG6Q4
5220844	1008083924	PS	PROPYLTHIOURACIL	1	ORAL	PO		DRUG7Q1
5282478	1008317208	PS	PROPYLTHIOURACIL	1	ORAL	PO		DRUG7Q1
5308422	1008411743	PS	PROPYLTHIOURACIL	1	ORAL	150 MG LOADING DOSE PO		DRUG7Q2
5339622	1008533169	PS	PROPYLTHIOURACIL	1	ORAL	ORAL		DRUG7Q2
5341971	1008539579	PS	PROPYLTHIOURACIL	1				DRUG7Q2
5371729	1008636633	PS	PROPYLTHIOURACIL	1	ORAL	300 MG;QD;PO		DRUG7Q2
5373393	1008641785	PS	PROPYLTHIOURACIL	1				DRUG7Q2
5373393	1008656114	SS	SYNTHROID	1		100MCG VIAL		DRUG7Q2
5379374	1008666517	PS	PROPYLTHIOURACIL	1	ORAL	100 MG;TID;PO		DRUG7Q3
5466628	1008968794	PS	PROPYLTHIOURACIL	1		TABLET		DRUG7Q3
5466628	1008996554	SS	MERCAPTOPURINE	1		TABLET		DRUG7Q3
5593081	1009402121	PS	PROPYLTHIOURACIL	1		50 MG; TID;		DRUG8Q1
5593081	1009426822	C	PROPRANOLOL	1				DRUG8Q1
5678710	1009696423	PS	PROPYLTHIOURACIL	1		100 MG; TID;		DRUG8Q1
5684475	1009715032	PS	PROPYLTHIOURACIL	1				DRUG8Q1
5704595	1009783951	PS	PROPYLTHIOURACIL	1				DRUG8Q2
5706369	1009791177	PS	PROPYLTHIOURACIL	1				DRUG8Q2
5706369	1009842958	SS	TAXOTERE	1	INTRAVENOUS	CYC IV		DRUG8Q2
5706369	1009842959	C	AMIODARONE HCL	1				DRUG8Q2
5706369	1009842960	C	OTHERS	2				DRUG8Q2
5712033	1009813897	PS	PROPYLTHIOURACIL	1				DRUG8Q2
5712033	1009842955	SS	PURINETHOL	1				DRUG8Q2
5822805	1010219275	PS	PROPYLTHIOURACIL	1				DRUG8Q3
5873928	1010414927	PS	PROPYLTHIOURACIL	1	ORAL	150 MG DAILY PO		DRUG8Q3
5876333	1010424245	PS	PROPYLTHIOURACIL	1	ORAL	150 MG, 100 MG, 150 PO		DRUG8Q3
5876950	1010425939	PS	PROPYLTHIOURACIL	1				DRUG8Q3
5903114	1010519480	PS	PROPYLTHIOURACIL	1	ORAL	100 TID PO		DRUG8Q3
5943453	1010668880	PS	PROPYLTHIOURACIL	1	ORAL	50 MG 2 X EACH DAY PO		DRUG8Q4
6066028	1011085696	PS	PROPYLTHIOURACIL	1				DRUG9Q1
6066028	1011130831	C	IMIDAZOLE DERIVATIVES	2				DRUG9Q1
6066242	1011086448	PS	PROPYLTHIOURACIL	1				DRUG9Q1
6066242	1011130880	C	IMIDAZOLE DERIVATIVES	2				DRUG9Q1
6071300	1011105512	PS	PROPYLTHIOURACIL	1		100 MG;TID		DRUG9Q1
6161417	1011455309	PS	PROPYLTHIOURACIL	1		5 TABS 3AM 2PM		DRUG9Q2
6261498	1011859345	PS	PROPYLTHIOURACIL	1	ORAL	50 MG TID PO		DRUG9Q3
6265599	1011875851	PS	PROPYLTHIOURACIL	1	ORAL	150 MG TID PO		DRUG9Q3
6305147	1012032435	PS	PROPYLTHIOURACIL	1				DRUG9Q3
6305155	1012032474	PS	PROPYLTHIOURACIL	1				DRUG9Q3
6435130	1012561985	PS	PROPYLTHIOURACIL	1	ORAL	50 MG THREE TIMES DAILY PO 2 DOSES		DRUG9Q4
6435130	1012585167	C	ACETAMINOPHEN	1				DRUG9Q4
6435130	1012585169	C	VICODIN	1				DRUG9Q4
6435130	1012585170	C	AMLOPDIPINE	2				DRUG9Q4
6435130	1012585172	C	ANASTROZOLE	1				DRUG9Q4
6435130	1012585174	C	ESCITOLAPRAM	2				DRUG9Q4
6435130	1012585177	C	FONDAPARINUX	2				DRUG9Q4
6435130	1012585179	C	LISINOPRIL	1				DRUG9Q4
6435130	1012585183	C	PANTOPRAZOLE	1				DRUG9Q4
6435130	1012585185	C	PSYLLIUM	2				DRUG9Q4
6435130	1012585186	C	SENNA	2				DRUG9Q4
6435130	1012585187	C	ZOLPIDEM	1				DRUG9Q4
6522985	1012883290	PS	PROPYLTHIOURACIL	1	TRANSPLACENTAL	100 MG; QID; TRPL		DRUG9Q4
6542348	1012962987	PS	PROPYLTHIOURACIL	1	ORAL	2 TABS TWICE A DAY PO		DRUG10Q1
6653566	1013391298	PS	PROPYLTHIOURACIL	1				DRUG10Q1
6663769	1013429787	PS	PROPYLTHIOURACIL	1	ORAL	2 PILLS 3 TIMES A DAY PO 1/2 PILL 1 TIME A DAY PO		DRUG10Q1
6663769	1013449068	C	BENADRYL	1				DRUG10Q1
6703001	1013596883	PS	PROPYLTHIOURACIL	1	ORAL	450 MG DAILY ORAL 047		DRUG10Q2
6937063	1014467621	PS	PROPYLTHIOURACIL	1				DRUG10Q3
6946323	1014507158	PS	PROPYLTHIOURACIL	1		100 MG; TID;		DRUG10Q3
6946323	1014578225	C	STEROIDS	2				DRUG10Q3
6956999	1014559946	PS	PROPYLTHIOURACIL	1	ORAL	50 MG TID PO		DRUG10Q3
7055262	1014940877	PS	PROPYLTHIOURACIL	1		2 TABS 3X DAY		DRUG10Q4
7055298	1014941002	PS	PROPYLTHIOURACIL	1		50MG 2X DAILY		DRUG10Q4
7070703	1014997488	PS	PROPYLTHIOURACIL	1	ORAL	TWO TABLETS TWICE A DAY PO		DRUG10Q4
7134192	1015232775	PS	PROPYLTHIOURACIL	1		100 MG;TID		DRUG10Q4
7134192	1015314549	C	CON MEDS	2				DRUG10Q4
7134192	1015314551	C	PREV MEDS	2				DRUG10Q4
7341604	1015959729	PS	PROPYLTHIOURACIL	1	ORAL	50 MG; QD; PO		DRUG11Q1
7346377	1015976298	PS	PROPYLTHIOURACIL	1	ORAL	100 MG; QD; PO		DRUG11Q1
7360521	1016122184	C	LEVOTHYROXINE SODIUM	1				DRUG11Q1
7360521	1016030887	PS	PROPYLTHIOURACIL	1		100 MG;TID;		DRUG11Q1
7392370	1016162311	PS	PROPYLTHIOURACIL	1				DRUG11Q1
7625492	1017079147	PS	PROPYLTHIOURACIL	1		50MG/DAY		DRUG11Q3
7625515	1017079213	PS	PROPYLTHIOURACIL	1		300MG/DAY		DRUG11Q3
7626435	1017082238	PS	PROPYLTHIOURACIL	1		50MG/2X DAY		DRUG11Q3
7626463	1017082333	PS	PROPYLTHIOURACIL	1		150MG/2X DAY		DRUG11Q3
7626517	1017082574	PS	PROPYLTHIOURACIL	1		50MG/EVERY 8HRS		DRUG11Q3
7626517	1017127469	C	METHIMAZOLE	1				DRUG11Q3
7626706	1017083238	PS	PROPYLTHIOURACIL	1		50MG/2X DAY		DRUG11Q3
7627239	1017085318	PS	PROPYLTHIOURACIL	1				DRUG11Q3
7627264	1017085471	PS	PROPYLTHIOURACIL	1				DRUG11Q3
7627264	1017134259	C	PROPRANOLOL	1				DRUG11Q3
7627264	1017134258	C	METHIMAZOLE	1				DRUG11Q3
7627285	1017085626	PS	PROPYLTHIOURACIL	1		200MG/DAY		DRUG11Q3
7627294	1017134297	C	CARBIMAZOLE	2				DRUG11Q3
7627294	1017085802	PS	PROPYLTHIOURACIL	1		200MG/DAY		DRUG11Q3
7652631	1017185468	PS	PROPYLTHIOURACIL	1	ORAL	150 MG;BID;PO		DRUG11Q3
7652640	1017185525	PS	PROPYLTHIOURACIL	1	ORAL	50 MG;Q8;PO		DRUG11Q3
7833945	1017846772	PS	PROPYLTHIOURACIL	1		300 MG; QDF		DRUG11Q4
8264648	1019338061	PS	PROPYLTHIOURACIL	1				DRUG12Q2
8270496	1019384016	C	SOTALOL HCL	1				DRUG12Q2
8270496	1019384017	C	WARFARIN SODIUM	1				DRUG12Q2
8270496	1019361368	PS	PROPYLTHIOURACIL	1		150 MG;QD		DRUG12Q2
8270496	1019384015	C	ENALAPRIL MALEATE	1				DRUG12Q2
8600452	1020584454	PS	PROPYLTHIOURACIL	1		100 MG; BID		DRUG12Q3
8608546	1020614112	PS	PROPYLTHIOURACIL	1	ORAL	50 MG PER TABLET 3 TIMES A DAY PO		DRUG12Q3
8608546	1020628175	SS	FORTEO	1	SUBCUTANEOUS	20 MCG PER SHOT IN BELLY ONCE A DAY SQ		DRUG12Q3
87907661	1	PS	PROPYLTHIOURACIL	1	ORAL			drug12Q4.txt
89861931	1	PS	PROPYLTHIOURACIL	1				drug12Q4.txt
89861961	1	PS	PROPYLTHIOURACIL	1				drug12Q4.txt
89861981	1	PS	PROPYLTHIOURACIL	1				drug12Q4.txt
89863451	1	PS	PROPYLTHIOURACIL	1				drug12Q4.txt
89863661	1	PS	PROPYLTHIOURACIL	1		UNKNOWN - UNKNOWN		drug12Q4.txt
91038621	1	PS	PROPYLTHIOURACIL	1				DRUG13Q1.txt
91038621	2	C	WARFARIN	1				DRUG13Q1.txt
91038621	3	C	ENALAPRIL	1				DRUG13Q1.txt
91038621	5	C	SOTALOL	1				DRUG13Q1.txt
91038861	1	PS	PROPYLTHIOURACIL	1				DRUG13Q1.txt
91484571	1	PS	PROPYLTHIOURACIL	1	TRANSPLACENTAL	FROM THE BEGINNING OF THE FOURTH MONTH OF PREGNANCY TO 26 WEEKS OF PREGNANCY (13 WEEKS), TRANSPLACENTAL		DRUG13Q1.txt
91599561	1	PS	PROPYLTHIOURACIL	1	TRANSPLACENTAL	FROM 12 WEEKS OF GESTATION UNTIL TERM		DRUG13Q1.txt
93025321	1	PS	PROPYLTHIOURACIL	1	ORAL			DRUG13Q2.txt
94074241	1	PS	PROPYLTHIOURACIL	1	ORAL			DRUG13Q3.txt
94320631	1	PS	PROPYLTHIOURACIL	1				DRUG13Q3.txt
94422061	1	PS	PROPYLTHIOURACIL	1	ORAL			DRUG13Q3.txt
94422061	3	C	PROPRANOLOL	1				DRUG13Q3.txt
95112891	1	PS	PROPYLTHIOURACIL	1		50 MG; Q8H; 4 DAYS		DRUG13Q3.txt
95112891	2	SS	METHIMAZOLE	1		10 MG; BID; 4 TO 5 WEEKS		DRUG13Q3.txt
95238561	1	PS	PROPYLTHIOURACIL	1				DRUG13Q3.txt
95238561	3	C	DIPHENHYDRAMINE	1				DRUG13Q3.txt
95238561	5	C	HYDROCORTISONE CREAM	1				DRUG13Q3.txt
96305561	1	PS	PROPYLTHIOURACIL	1	ORAL	2TAB.		DRUG13Q4.txt
96305861	1	PS	PROPYLTHIOURACIL	1				DRUG13Q4.txt
97353741	1	PS	PROPYLTHIOURACIL	1		UNK		DRUG13Q4.txt
97353741	2	SS	METHIMAZOLE	1		UNK		DRUG13Q4.txt
97353741	3	SS	ACETAMINOPHEN	1		UNK		DRUG13Q4.txt
98447851	1	PS	PROPYLTHIOURACIL	1				DRUG14Q1.txt
