# Supplementary material for: A disproportionality analysis of FDA adverse event reporting system (FAERS) events for methimazole and propylthiouracil
Source: PLoS One. 2025 Aug 14;20(8):e0328889. doi: 10.1371/journal.pone.0328889 (PMC12352670; doi:10.1371/journal.pone.0328889)
Supplement: S1 File — (ZIP) [file pone.0328889.s001.zip › original data/PTU/indi.csv]

primaryid	DRUG_SEQ	INDI_PT	FILE
100253511	1	HYPERTHYROIDISM	INDI14Q1.txt
100672924	1	BASEDOW'S DISEASE	INDI15Q1.txt
100672924	2	VASCULITIS	INDI15Q1.txt
100672924	3	BRONCHITIS	INDI15Q1.txt
100672924	3	PNEUMONIA	INDI15Q1.txt
102673761	1	HYPERTHYROIDISM	INDI14Q2.txt
102673761	2	HYPERTHYROIDISM	INDI14Q2.txt
102673761	3	HYPERTHYROIDISM	INDI14Q2.txt
102673761	4	STEROID THERAPY	INDI14Q2.txt
102724821	1	BASEDOW'S DISEASE	INDI14Q2.txt
102724821	1	SECONDARY HYPERTHYROIDISM	INDI14Q2.txt
102807451	1	BASEDOW'S DISEASE	INDI14Q3.txt
103078691	1	BASEDOW'S DISEASE	INDI14Q3.txt
103101441	1	BASEDOW'S DISEASE	INDI14Q3.txt
103478991	1	TOXIC NODULAR GOITRE	INDI14Q3.txt
103482501	1	HYPERTHYROIDISM	INDI14Q3.txt
103482511	1	HYPERTHYROIDISM	INDI14Q3.txt
103821561	1	BASEDOW'S DISEASE	INDI14Q3.txt
104788251	1	BASEDOW'S DISEASE	INDI14Q3.txt
105435331	1	HYPERTHYROIDISM	INDI14Q4.txt
105752851	1	BASEDOW'S DISEASE	INDI14Q4.txt
106514872	1	HYPERTHYROIDISM	INDI15Q1.txt
106514872	2	ANAEMIA	INDI15Q1.txt
107715281	1	BASEDOW'S DISEASE	INDI15Q1.txt
109217661	1	BASEDOW'S DISEASE	INDI15Q1.txt
109434441	1	PRODUCT USED FOR UNKNOWN INDICATION	INDI15Q1.txt
110747741	1	HYPERTHYROIDISM	INDI15Q2.txt
111856191	1	HYPERTHYROIDISM	INDI15Q2.txt
111856191	4	THYROID HORMONE REPLACEMENT THERAPY	INDI15Q2.txt
113283712	1	PRODUCT USED FOR UNKNOWN INDICATION	INDI16Q3.txt
114936581	1	HYPERTHYROIDISM	INDI15Q3.txt
115285941	1	BASEDOW'S DISEASE	INDI15Q3.txt
115364841	1	BASEDOW'S DISEASE	INDI15Q3.txt
115400761	1	BASEDOW'S DISEASE	INDI15Q3.txt
115539621	1	BASEDOW'S DISEASE	INDI15Q3.txt
115539621	2	PRODUCT USED FOR UNKNOWN INDICATION	INDI15Q3.txt
115859271	1	BASEDOW'S DISEASE	INDI15Q4.txt
116568041	1	HYPERTHYROIDISM	INDI15Q4.txt
117269301	1	HYPERTHYROIDISM	INDI15Q4.txt
117767652	1	BASEDOW'S DISEASE	INDI17Q1.txt
117767662	1	BASEDOW'S DISEASE	INDI17Q1.txt
117855811	1	PRODUCT USED FOR UNKNOWN INDICATION	INDI15Q4.txt
117961342	1	BASEDOW'S DISEASE	INDI17Q2.txt
118100921	1	HYPERTHYROIDISM	INDI15Q4.txt
118354412	1	HYPERTHYROIDISM	INDI17Q2.txt
118404242	1	BASEDOW'S DISEASE	INDI16Q3.txt
118552271	1	HYPERTHYROIDISM	INDI15Q4.txt
118779602	1	BASEDOW'S DISEASE	INDI17Q3.txt
118803521	1	BASEDOW'S DISEASE	INDI15Q4.txt
118850972	1	BASEDOW'S DISEASE	INDI17Q2.txt
118850972	2	BASEDOW'S DISEASE	INDI17Q2.txt
118933711	1	BASEDOW'S DISEASE	INDI16Q1.txt
119298622	1	HYPERTHYROIDISM	INDI16Q4.txt
119695381	1	HYPERTHYROIDISM	INDI16Q1.txt
119933762	1	THYROID THERAPY	INDI17Q1.txt
120597591	1	PRODUCT USED FOR UNKNOWN INDICATION	INDI16Q1.txt
120597601	1	PRODUCT USED FOR UNKNOWN INDICATION	INDI16Q1.txt
120597611	1	PRODUCT USED FOR UNKNOWN INDICATION	INDI16Q1.txt
123979211	1	HYPERTHYROIDISM	INDI16Q2.txt
123979211	2	PRODUCT USED FOR UNKNOWN INDICATION	INDI16Q2.txt
123979261	1	HYPERTHYROIDISM	INDI16Q2.txt
123979261	2	PRODUCT USED FOR UNKNOWN INDICATION	INDI16Q2.txt
123979261	3	PRODUCT USED FOR UNKNOWN INDICATION	INDI16Q2.txt
123979381	1	HYPERTHYROIDISM	INDI16Q2.txt
123979381	2	PRODUCT USED FOR UNKNOWN INDICATION	INDI16Q2.txt
123979391	1	HYPERTHYROIDISM	INDI16Q2.txt
123979391	2	PRODUCT USED FOR UNKNOWN INDICATION	INDI16Q2.txt
123979401	1	HYPERTHYROIDISM	INDI16Q2.txt
123979401	2	PRODUCT USED FOR UNKNOWN INDICATION	INDI16Q2.txt
123979401	3	PRODUCT USED FOR UNKNOWN INDICATION	INDI16Q2.txt
123979411	1	HYPERTHYROIDISM	INDI16Q2.txt
123979411	2	PRODUCT USED FOR UNKNOWN INDICATION	INDI16Q2.txt
123979471	1	HYPERTHYROIDISM	INDI16Q2.txt
123979541	1	HYPERTHYROIDISM	INDI16Q2.txt
123979541	2	PRODUCT USED FOR UNKNOWN INDICATION	INDI16Q2.txt
123979571	1	HYPERTHYROIDISM	INDI16Q2.txt
123979671	1	HYPERTHYROIDISM	INDI16Q2.txt
123979691	1	HYPERTHYROIDISM	INDI16Q2.txt
123979701	1	HYPERTHYROIDISM	INDI16Q2.txt
123979701	2	PRODUCT USED FOR UNKNOWN INDICATION	INDI16Q2.txt
123979801	1	HYPERTHYROIDISM	INDI16Q2.txt
123990221	1	HYPERTHYROIDISM	INDI16Q2.txt
124421012	1	BASEDOW'S DISEASE	INDI17Q3.txt
124876413	1	HYPERTHYROIDISM	INDI17Q4.txt
125113162	1	BASEDOW'S DISEASE	INDI17Q3.txt
125113162	2	BASEDOW'S DISEASE	INDI17Q3.txt
125113162	3	BASEDOW'S DISEASE	INDI17Q3.txt
125113162	4	ABDOMINAL PAIN	INDI17Q3.txt
125204142	1	HYPERTHYROIDISM	INDI16Q3.txt
125204142	4	TACHYCARDIA	INDI16Q3.txt
125417131	1	BASEDOW'S DISEASE	INDI16Q3.txt
129164292	1	BASEDOW'S DISEASE	INDI16Q4.txt
129466821	1	PRODUCT USED FOR UNKNOWN INDICATION	INDI16Q4.txt
130500282	1	HYPERTHYROIDISM	INDI17Q1.txt
130500282	2	HYPERTHYROIDISM	INDI17Q1.txt
130873941	1	PRODUCT USED FOR UNKNOWN INDICATION	INDI17Q1.txt
131005432	1	PRODUCT USED FOR UNKNOWN INDICATION	INDI17Q3.txt
131005432	2	PRODUCT USED FOR UNKNOWN INDICATION	INDI17Q3.txt
131005432	3	PRODUCT USED FOR UNKNOWN INDICATION	INDI17Q3.txt
131005432	4	CARDIAC FAILURE CONGESTIVE	INDI17Q3.txt
131005432	5	CARDIAC FAILURE CONGESTIVE	INDI17Q3.txt
131288784	1	BASEDOW'S DISEASE	INDI18Q3.txt
131288784	2	BASEDOW'S DISEASE	INDI18Q3.txt
131291673	1	HYPERTHYROIDISM	INDI17Q2.txt
131796841	1	THYROID DISORDER	INDI17Q1.txt
132297972
132297981
132807723	1	PRODUCT USED FOR UNKNOWN INDICATION	INDI17Q2.txt
133363713	1	HYPERTHYROIDISM	INDI17Q2.txt
133380411	1	HYPERTHYROIDISM	INDI17Q1.txt
135627882	1	TOXIC NODULAR GOITRE	INDI17Q2.txt
135627882	2	SECONDARY HYPERTHYROIDISM	INDI17Q2.txt
135886012	1	BASEDOW'S DISEASE	INDI17Q2.txt
135886092	1	BASEDOW'S DISEASE	INDI17Q2.txt
135964964	1	HYPERTHYROIDISM	INDI18Q3.txt
136411871	1	HYPERTHYROIDISM	INDI17Q2.txt
136498063	1	BASEDOW'S DISEASE	INDI17Q2.txt
136498063	2	BASEDOW'S DISEASE	INDI17Q2.txt
136498063	3	PRODUCT USED FOR UNKNOWN INDICATION	INDI17Q2.txt
136498063	4	PRODUCT USED FOR UNKNOWN INDICATION	INDI17Q2.txt
136498063	5	PRODUCT USED FOR UNKNOWN INDICATION	INDI17Q2.txt
136498071	1	BASEDOW'S DISEASE	INDI17Q2.txt
136498071	2	BASEDOW'S DISEASE	INDI17Q2.txt
136498081	1	BASEDOW'S DISEASE	INDI17Q2.txt
136498091	1	BASEDOW'S DISEASE	INDI17Q2.txt
136498201	1	PRODUCT USED FOR UNKNOWN INDICATION	INDI17Q2.txt
136498211	1	BASEDOW'S DISEASE	INDI17Q2.txt
136498221	1	BASEDOW'S DISEASE	INDI17Q2.txt
136498221	2	SECONDARY HYPERTHYROIDISM	INDI17Q2.txt
137133181	1	HYPERTHYROIDISM	INDI17Q3.txt
137133181	2	PRODUCT USED FOR UNKNOWN INDICATION	INDI17Q3.txt
137133181	3	PRODUCT USED FOR UNKNOWN INDICATION	INDI17Q3.txt
137133181	4	PRODUCT USED FOR UNKNOWN INDICATION	INDI17Q3.txt
137133181	5	PRODUCT USED FOR UNKNOWN INDICATION	INDI17Q3.txt
137187051
137205731	1	HYPERTHYROIDISM	INDI17Q3.txt
137231011	1	HYPERTHYROIDISM	INDI17Q3.txt
137231011	2	PRODUCT USED FOR UNKNOWN INDICATION	INDI17Q3.txt
137231011	3	PRODUCT USED FOR UNKNOWN INDICATION	INDI17Q3.txt
137277531	1	TOXIC NODULAR GOITRE	INDI17Q3.txt
137347641	1	BASEDOW'S DISEASE	INDI17Q3.txt
138440332	1	TOXIC NODULAR GOITRE	INDI17Q4.txt
139755641	1	PRODUCT USED FOR UNKNOWN INDICATION	INDI17Q3.txt
139755671	1	PRODUCT USED FOR UNKNOWN INDICATION	INDI17Q3.txt
139755701	1	PRODUCT USED FOR UNKNOWN INDICATION	INDI17Q3.txt
142497532	1	BASEDOW'S DISEASE	INDI18Q1.txt
143116332	1	BASEDOW'S DISEASE	INDI18Q1.txt
144311522	1	HYPERTHYROIDISM	INDI18Q1.txt
144502522	1	BASEDOW'S DISEASE	INDI18Q1.txt
144502522	2	URTICARIA	INDI18Q1.txt
144502522	3	FAMILIAL MEDITERRANEAN FEVER	INDI18Q1.txt
144502522	4	FAMILIAL MEDITERRANEAN FEVER	INDI18Q1.txt
144528051	1	THYROTOXIC CRISIS	INDI18Q1.txt
144528051	2	THYROTOXIC CRISIS	INDI18Q1.txt
144528051	9	THYROTOXIC CRISIS	INDI18Q1.txt
144559231	1	BASEDOW'S DISEASE	INDI18Q1.txt
144787122	1	TACHYCARDIA FOETAL	INDI18Q1.txt
144787122	2	PRODUCT USED FOR UNKNOWN INDICATION	INDI18Q1.txt
144787142	1	TACHYCARDIA FOETAL	INDI18Q1.txt
144787142	2	PRODUCT USED FOR UNKNOWN INDICATION	INDI18Q1.txt
145843611	1	HYPERTHYROIDISM	INDI18Q1.txt
145843621	1	HYPERTHYROIDISM	INDI18Q1.txt
145843631	1	HYPERTHYROIDISM	INDI18Q1.txt
145843641	1	HYPERTHYROIDISM	INDI18Q1.txt
145843651	1	HYPERTHYROIDISM	INDI18Q1.txt
145843661	1	HYPERTHYROIDISM	INDI18Q1.txt
145843671	1	HYPERTHYROIDISM	INDI18Q1.txt
145843681	1	HYPERTHYROIDISM	INDI18Q1.txt
145843691	1	HYPERTHYROIDISM	INDI18Q1.txt
145843701	1	HYPERTHYROIDISM	INDI18Q1.txt
145843711	1	HYPERTHYROIDISM	INDI18Q1.txt
145843721	1	HYPERTHYROIDISM	INDI18Q1.txt
145843731	1	HYPERTHYROIDISM	INDI18Q1.txt
145843741	1	BASEDOW'S DISEASE	INDI18Q1.txt
145843761	1	HYPERTHYROIDISM	INDI18Q1.txt
146068212	1	HYPERTHYROIDISM	INDI19Q2.txt
146068212	2	LUNG ADENOCARCINOMA	INDI19Q2.txt
146068212	3	LUNG ADENOCARCINOMA	INDI19Q2.txt
146068212	4	ATRIAL FIBRILLATION	INDI19Q2.txt
146068212	5	ATRIAL FIBRILLATION	INDI19Q2.txt
146068212	6	ATRIAL FIBRILLATION	INDI19Q2.txt
146068212	7	ATRIAL FIBRILLATION	INDI19Q2.txt
146071351
146131871	1	HYPERTHYROIDISM	INDI18Q1.txt
146780671	1	THYROTOXIC CRISIS	INDI18Q1.txt
146780671	2	PRODUCT USED FOR UNKNOWN INDICATION	INDI18Q1.txt
146780671	3	PRODUCT USED FOR UNKNOWN INDICATION	INDI18Q1.txt
146780671	4	PRODUCT USED FOR UNKNOWN INDICATION	INDI18Q1.txt
146780671	5	MYOCARDIAL INFARCTION	INDI18Q1.txt
146780671	6	EJECTION FRACTION DECREASED	INDI18Q1.txt
147235373	1	HYPERTHYROIDISM	INDI23Q3.txt
147235373	2	LUNG ADENOCARCINOMA	INDI23Q3.txt
147235373	3	LUNG ADENOCARCINOMA	INDI23Q3.txt
147331633	1	HYPERTHYROIDISM	INDI19Q2.txt
150206191	1	ATRIAL FIBRILLATION	INDI18Q2.txt
150206191	2	PRODUCT USED FOR UNKNOWN INDICATION	INDI18Q2.txt
150206191	3	PRODUCT USED FOR UNKNOWN INDICATION	INDI18Q2.txt
150617041	1	HYPERTHYROIDISM	INDI18Q2.txt
150617041	3	HYPERTHYROIDISM	INDI18Q2.txt
152748252	1	PRODUCT USED FOR UNKNOWN INDICATION	INDI19Q3.txt
152748252	2	HYPOTHYROIDISM	INDI19Q3.txt
152748262	1	PRODUCT USED FOR UNKNOWN INDICATION	INDI19Q3.txt
152748262	2	HYPOTHYROIDISM	INDI19Q3.txt
152899511	1	BASEDOW'S DISEASE	INDI18Q3.txt
154631282	1	HYPERTHYROIDISM	INDI19Q2.txt
155492681	1	BASEDOW'S DISEASE	INDI18Q4.txt
155492681	2	BLOOD PRESSURE MEASUREMENT	INDI18Q4.txt
155493262	1	BASEDOW'S DISEASE	INDI19Q2.txt
155493262	2	BASEDOW'S DISEASE	INDI19Q2.txt
155496312	1	BASEDOW'S DISEASE	INDI19Q2.txt
155525952	1	ENDOCRINE OPHTHALMOPATHY	INDI23Q3.txt
155525952	2	ENDOCRINE OPHTHALMOPATHY	INDI23Q3.txt
155525952	3	ATRIAL FIBRILLATION	INDI23Q3.txt
155525952	4	ENDOCRINE OPHTHALMOPATHY	INDI23Q3.txt
155665232	1	BASEDOW'S DISEASE	INDI18Q4.txt
155665232	2	BASEDOW'S DISEASE	INDI18Q4.txt
155739341	1	BASEDOW'S DISEASE	INDI18Q4.txt
155776201	1	BASEDOW'S DISEASE	INDI18Q4.txt
156742691
157088491	1	HYPERTHYROIDISM	INDI18Q4.txt
157967122	1	BASEDOW'S DISEASE	INDI19Q3.txt
158154011	2	MIGRAINE	INDI19Q1.txt
158519141	1	HYPERTHYROIDISM	INDI19Q1.txt
158954562	1	HYPERTHYROIDISM	INDI23Q3.txt
158954562	2	THYROTOXIC CRISIS	INDI23Q3.txt
158954562	3	THYROTOXIC CRISIS	INDI23Q3.txt
158954562	4	PRODUCT USED FOR UNKNOWN INDICATION	INDI23Q3.txt
159261651	1	HYPERTHYROIDISM	INDI19Q1.txt
161838411	1	HYPERTHYROIDISM	INDI19Q2.txt
161838411	2	LUNG ADENOCARCINOMA STAGE IV	INDI19Q2.txt
161838411	3	LUNG ADENOCARCINOMA STAGE IV	INDI19Q2.txt
162421611	1	PRODUCT USED FOR UNKNOWN INDICATION	INDI19Q2.txt
162515121
164617022	1	VASCULITIS NECROTISING	INDI21Q1.txt
164617022	2	BASEDOW'S DISEASE	INDI21Q1.txt
164617022	3	VASCULITIS NECROTISING	INDI21Q1.txt
164619531	1	THYROTOXIC CRISIS	INDI19Q2.txt
164735342	1	HYPERTHYROIDISM	INDI20Q2.txt
164900272	1	HYPERTHYROIDISM	INDI20Q2.txt
164900272	2	RASH	INDI20Q2.txt
165104861	1	BASEDOW'S DISEASE	INDI19Q3.txt
165104861	2	BASEDOW'S DISEASE	INDI19Q3.txt
165104861	4	HORMONE REPLACEMENT THERAPY	INDI19Q3.txt
165137141	1	BASEDOW'S DISEASE	INDI19Q3.txt
165137141	2	BASEDOW'S DISEASE	INDI19Q3.txt
165137141	4	HORMONE REPLACEMENT THERAPY	INDI19Q3.txt
165508761
165754232	1	BASEDOW'S DISEASE	INDI20Q3.txt
165754232	2	PRODUCT USED FOR UNKNOWN INDICATION	INDI20Q3.txt
165754232	3	PRODUCT USED FOR UNKNOWN INDICATION	INDI20Q3.txt
166415022	1	THYROTOXIC CRISIS	INDI20Q3.txt
166455122	1	HYPERTHYROIDISM	INDI20Q3.txt
166455122	2	PRODUCT USED FOR UNKNOWN INDICATION	INDI20Q3.txt
166579431	1	HYPERTHYROIDISM	INDI19Q3.txt
166579431	2	HYPERTHYROIDISM	INDI19Q3.txt
167746721	1	PRODUCT USED FOR UNKNOWN INDICATION	INDI19Q3.txt
167746721	2	PRODUCT USED FOR UNKNOWN INDICATION	INDI19Q3.txt
167746721	3	PRODUCT USED FOR UNKNOWN INDICATION	INDI19Q3.txt
167747841
167937752	1	HYPERTHYROIDISM	INDI20Q4.txt
167937752	2	ASTHMA	INDI20Q4.txt
168106931	1	HYPERTHYROIDISM	INDI19Q3.txt
168106931	2	ASTHMA	INDI19Q3.txt
168435933	1	HYPERTHYROIDISM	INDI20Q3.txt
168652451	1	BASEDOW'S DISEASE	INDI19Q3.txt
169475512	1	HYPERTHYROIDISM	INDI19Q4.txt
169493732	1	PRODUCT USED FOR UNKNOWN INDICATION	INDI21Q1.txt
169493763	1	HYPERTHYROIDISM	INDI21Q4.txt
169529061	1	HYPERTHYROIDISM	INDI19Q4.txt
169529391	1	HYPERTHYROIDISM	INDI19Q4.txt
169566732	1	BASEDOW'S DISEASE	INDI21Q1.txt
169694051	1	HYPERTHYROIDISM	INDI19Q4.txt
170739101	1	HYPERTHYROIDISM	INDI19Q4.txt
171027252	1	PRODUCT USED FOR UNKNOWN INDICATION	INDI21Q4.txt
171103201	1	THYROTOXIC CRISIS	INDI19Q4.txt
171103201	2	THYROTOXIC CRISIS	INDI19Q4.txt
171103201	3	THYROTOXIC CRISIS	INDI19Q4.txt
171141072	1	BASEDOW'S DISEASE	INDI22Q2.txt
171199152	1	BASEDOW'S DISEASE	INDI22Q1.txt
171199152	2	PRODUCT USED FOR UNKNOWN INDICATION	INDI22Q1.txt
171665602
174070111	1	HYPERTHYROIDISM	INDI20Q1.txt
174121691
174121731
174121741
174224641
174866081	1	BASEDOW'S DISEASE	INDI20Q1.txt
174997781	1	HYPERTHYROIDISM	INDI20Q1.txt
175186101
175257852	1	HYPERTHYROIDISM	INDI20Q2.txt
175257852	2	BASEDOW'S DISEASE	INDI20Q2.txt
176566851	1	HYPERTHYROIDISM	INDI20Q2.txt
177158211	1	HYPERTHYROIDISM	INDI20Q2.txt
177214591	1	HYPERTHYROIDISM	INDI20Q2.txt
177367921	1	BASEDOW'S DISEASE	INDI20Q2.txt
178094131	1	PRODUCT USED FOR UNKNOWN INDICATION	INDI20Q2.txt
178094131	2	PRODUCT USED FOR UNKNOWN INDICATION	INDI20Q2.txt
178094131	3	PRODUCT USED FOR UNKNOWN INDICATION	INDI20Q2.txt
178094131	4	PRODUCT USED FOR UNKNOWN INDICATION	INDI20Q2.txt
178094131	5	PRODUCT USED FOR UNKNOWN INDICATION	INDI20Q2.txt
178094131	6	PRODUCT USED FOR UNKNOWN INDICATION	INDI20Q2.txt
178268941	1	AUTOIMMUNE THYROID DISORDER	INDI20Q2.txt
179098301	1	HYPERTHYROIDISM	INDI20Q2.txt
179209421	1	PRODUCT USED FOR UNKNOWN INDICATION	INDI20Q2.txt
179209421	2	PRODUCT USED FOR UNKNOWN INDICATION	INDI20Q2.txt
179209421	3	PRODUCT USED FOR UNKNOWN INDICATION	INDI20Q2.txt
179209421	4	PRODUCT USED FOR UNKNOWN INDICATION	INDI20Q2.txt
179323012	1	BASEDOW'S DISEASE	INDI20Q4.txt
179452371	1	PRODUCT USED FOR UNKNOWN INDICATION	INDI20Q2.txt
179452371	2	PRODUCT USED FOR UNKNOWN INDICATION	INDI20Q2.txt
179452371	3	PRODUCT USED FOR UNKNOWN INDICATION	INDI20Q2.txt
179807941	1	PRODUCT USED FOR UNKNOWN INDICATION	INDI20Q3.txt
179807941	2	PRODUCT USED FOR UNKNOWN INDICATION	INDI20Q3.txt
180161251	1	BASEDOW'S DISEASE	INDI20Q3.txt
180161251	2	HYPERTENSION	INDI20Q3.txt
180285211
180901712	1	BASEDOW'S DISEASE	INDI21Q3.txt
180901712	5	BASEDOW'S DISEASE	INDI21Q3.txt
180901712	7	BASEDOW'S DISEASE	INDI21Q3.txt
180956621	1	BASEDOW'S DISEASE	INDI20Q3.txt
180956621	3	BASEDOW'S DISEASE	INDI20Q3.txt
180956621	7	BASEDOW'S DISEASE	INDI20Q3.txt
181004971	1	PRODUCT USED FOR UNKNOWN INDICATION	INDI20Q3.txt
181004971	2	PRODUCT USED FOR UNKNOWN INDICATION	INDI20Q3.txt
181004971	3	PRODUCT USED FOR UNKNOWN INDICATION	INDI20Q3.txt
181260341	1	BASEDOW'S DISEASE	INDI20Q3.txt
181260341	5	BASEDOW'S DISEASE	INDI20Q3.txt
181260341	6	BASEDOW'S DISEASE	INDI20Q3.txt
181260362	1	FOETAL EXPOSURE DURING PREGNANCY	INDI20Q4.txt
181260362	2	FOETAL EXPOSURE DURING PREGNANCY	INDI20Q4.txt
181260362	3	FOETAL EXPOSURE DURING PREGNANCY	INDI20Q4.txt
181260362	4	GOITRE	INDI20Q4.txt
181276651	1	BASEDOW'S DISEASE	INDI20Q3.txt
181437781	1	BASEDOW'S DISEASE	INDI20Q3.txt
182592121	1	PRODUCT USED FOR UNKNOWN INDICATION	INDI20Q3.txt
183210991	1	BASEDOW'S DISEASE	INDI20Q3.txt
183210991	2	BASEDOW'S DISEASE	INDI20Q3.txt
183229291	1	BASEDOW'S DISEASE	INDI20Q3.txt
183229291	2	PRODUCT USED FOR UNKNOWN INDICATION	INDI20Q3.txt
183895932	1	BASEDOW'S DISEASE	INDI22Q4.txt
184355782	1	HYPERTHYROIDISM	INDI20Q4.txt
184355782	2	HYPERTHYROIDISM	INDI20Q4.txt
184389771	1	BASEDOW'S DISEASE	INDI20Q4.txt
184389771	2	HYPERTHYROIDISM	INDI20Q4.txt
184389771	3	BASEDOW'S DISEASE	INDI20Q4.txt
184389771	4	HYPERTHYROIDISM	INDI20Q4.txt
184389771	5	BASEDOW'S DISEASE	INDI20Q4.txt
184389771	6	HYPERTHYROIDISM	INDI20Q4.txt
185244631	1	HYPERTHYROIDISM	INDI20Q4.txt
185244631	2	BASEDOW'S DISEASE	INDI20Q4.txt
185244631	3	HYPERTHYROIDISM	INDI20Q4.txt
185244631	4	BASEDOW'S DISEASE	INDI20Q4.txt
186357831	1	THYROTOXIC CRISIS	INDI20Q4.txt
186357831	4	THYROTOXIC CRISIS	INDI20Q4.txt
186357831	8	THYROTOXIC CRISIS	INDI20Q4.txt
186357831	9	THYROTOXIC CRISIS	INDI20Q4.txt
187416931	1	PRODUCT USED FOR UNKNOWN INDICATION	INDI21Q1.txt
187416931	2	PRODUCT USED FOR UNKNOWN INDICATION	INDI21Q1.txt
187416931	3	PRODUCT USED FOR UNKNOWN INDICATION	INDI21Q1.txt
187416931	4	PRODUCT USED FOR UNKNOWN INDICATION	INDI21Q1.txt
187416931	5	PRODUCT USED FOR UNKNOWN INDICATION	INDI21Q1.txt
187705701	1	THYROTOXIC CRISIS	INDI21Q1.txt
187705701	2	THYROTOXIC CRISIS	INDI21Q1.txt
187705701	3	THYROTOXIC CRISIS	INDI21Q1.txt
187705701	4	THYROTOXIC CRISIS	INDI21Q1.txt
187705701	5	THYROTOXIC CRISIS	INDI21Q1.txt
187705701	6	THYROTOXIC CRISIS	INDI21Q1.txt
187982561	1	HYPERTHYROIDISM	INDI21Q1.txt
187982621	1	HYPERTHYROIDISM	INDI21Q1.txt
187997622	1	HYPERTHYROIDISM	INDI21Q3.txt
188001612	1	HYPERTHYROIDISM	INDI21Q3.txt
188096302	1	PRODUCT USED FOR UNKNOWN INDICATION	INDI21Q3.txt
188096302	2	HYPOTHYROIDISM	INDI21Q3.txt
188096302	3	GOITRE	INDI21Q3.txt
188395321	1	BASEDOW'S DISEASE	INDI21Q1.txt
188488942	1	HYPERTHYROIDISM	INDI21Q3.txt
188488942	2	PRODUCT USED FOR UNKNOWN INDICATION	INDI21Q3.txt
188488942	3	DRUG THERAPY	INDI21Q3.txt
188846001	1	BASEDOW'S DISEASE	INDI21Q1.txt
188846001	2	HYPERTHYROIDISM	INDI21Q1.txt
188846001	3	CONJUNCTIVITIS ALLERGIC	INDI21Q1.txt
188846001	4	PNEUMONIA	INDI21Q1.txt
188846001	5	BASEDOW'S DISEASE	INDI21Q1.txt
188846001	6	HYPERTHYROIDISM	INDI21Q1.txt
188846001	7	BASEDOW'S DISEASE	INDI21Q1.txt
188846001	8	HYPERTHYROIDISM	INDI21Q1.txt
188846001	9	BASEDOW'S DISEASE	INDI21Q1.txt
188846001	10	HYPERTHYROIDISM	INDI21Q1.txt
188846001	11	BASEDOW'S DISEASE	INDI21Q1.txt
188846001	12	HYPERTHYROIDISM	INDI21Q1.txt
188846001	13	URTICARIA	INDI21Q1.txt
188846001	14	URTICARIA	INDI21Q1.txt
189403981	1	HYPERTHYROIDISM	INDI21Q1.txt
192476762	1	HYPERTHYROIDISM	INDI22Q3.txt
192476762	2	HYPERTHYROIDISM	INDI22Q3.txt
192774361	1	BASEDOW'S DISEASE	INDI21Q2.txt
192774361	3	THYROTOXIC CRISIS	INDI21Q2.txt
192920051	1	BASEDOW'S DISEASE	INDI21Q2.txt
193119651	1	PRODUCT USED FOR UNKNOWN INDICATION	INDI21Q2.txt
193119651	2	PRODUCT USED FOR UNKNOWN INDICATION	INDI21Q2.txt
193747651	1	PRODUCT USED FOR UNKNOWN INDICATION	INDI21Q2.txt
193747781	1	BASEDOW'S DISEASE	INDI21Q2.txt
193747791	1	HYPERTHYROIDISM	INDI21Q2.txt
193747791	3	HYPERTHYROIDISM	INDI21Q2.txt
193804891	1	PRIMARY HYPERTHYROIDISM	INDI21Q2.txt
194064771	1	PRODUCT USED FOR UNKNOWN INDICATION	INDI21Q2.txt
194064771	2	PRODUCT USED FOR UNKNOWN INDICATION	INDI21Q2.txt
194064771	3	PRODUCT USED FOR UNKNOWN INDICATION	INDI21Q2.txt
194315981	1	BASEDOW'S DISEASE	INDI21Q2.txt
194315981	4	HYPEREMESIS GRAVIDARUM	INDI21Q2.txt
194315981	5	HYPEREMESIS GRAVIDARUM	INDI21Q2.txt
194323422	1	BASEDOW'S DISEASE	INDI22Q3.txt
194323422	2	HYPEREMESIS GRAVIDARUM	INDI22Q3.txt
194323422	3	HYPEREMESIS GRAVIDARUM	INDI22Q3.txt
194869131	1	HYPERTHYROIDISM	INDI21Q3.txt
197146744	1	GRAVES' DISEASE	INDI23Q3.txt
199992392	1	PRODUCT USED FOR UNKNOWN INDICATION	INDI22Q3.txt
200353672	1	THYROTOXIC CRISIS	INDI21Q4.txt
200353672	2	THYROTOXIC CRISIS	INDI21Q4.txt
200353672	3	THYROTOXIC CRISIS	INDI21Q4.txt
200563411	1	HYPERTHYROIDISM	INDI21Q4.txt
200885641	1	HYPERTHYROIDISM	INDI21Q4.txt
200885641	2	HYPERTHYROIDISM	INDI21Q4.txt
200885641	3	HYPERTHYROIDISM	INDI21Q4.txt
200885641	4	HYPERTHYROIDISM	INDI21Q4.txt
201013301	1	BASEDOW'S DISEASE	INDI21Q4.txt
201382291	1	BASEDOW'S DISEASE	INDI21Q4.txt
205941291	1	BASEDOW'S DISEASE	INDI22Q1.txt
206047051	1	CONGESTIVE CARDIOMYOPATHY	INDI22Q1.txt
206047051	2	PRODUCT USED FOR UNKNOWN INDICATION	INDI22Q1.txt
206047051	3	PRODUCT USED FOR UNKNOWN INDICATION	INDI22Q1.txt
206047651	1	HYPERTHYROIDISM	INDI22Q1.txt
206047651	2	HYPERTHYROIDISM	INDI22Q1.txt
206047672	1	BASEDOW'S DISEASE	INDI22Q3.txt
206047771	1	HYPOTHYROIDISM	INDI22Q1.txt
206047771	2	GOITRE	INDI22Q1.txt
206047781	1	HYPERTHYROIDISM	INDI22Q1.txt
206047781	2	HYPERTHYROIDISM	INDI22Q1.txt
206371611	1	HYPERTHYROIDISM	INDI22Q1.txt
206371611	2	CONGESTIVE CARDIOMYOPATHY	INDI22Q1.txt
206458901	1	HYPERTHYROIDISM	INDI22Q1.txt
206768021	1	BASEDOW'S DISEASE	INDI22Q2.txt
206768021	2	ARTHRALGIA	INDI22Q2.txt
207468871	1	ADVERSE DRUG REACTION	INDI22Q2.txt
207468871	2	HYPERTHYROIDISM	INDI22Q2.txt
208466241	1	HYPERTHYROIDISM	INDI22Q2.txt
208475371	1	HYPERTHYROIDISM	INDI22Q2.txt
208697661	1	HYPERTHYROIDISM	INDI22Q2.txt
208722921	1	FOETAL EXPOSURE DURING PREGNANCY	INDI22Q2.txt
209043712	1	BASEDOW'S DISEASE	INDI22Q4.txt
209043712	2	BASEDOW'S DISEASE	INDI22Q4.txt
209354461	1	BASEDOW'S DISEASE	INDI22Q2.txt
209418541
209659952	1	HYPERTHYROIDISM	INDI22Q3.txt
209659952	2	HYPERTHYROIDISM	INDI22Q3.txt
212684501	1	BASEDOW'S DISEASE	INDI22Q3.txt
212684501	2	HYPERTHYROIDISM	INDI22Q3.txt
212684501	3	PRODUCT USED FOR UNKNOWN INDICATION	INDI22Q3.txt
213336891	1	PRODUCT USED FOR UNKNOWN INDICATION	INDI22Q3.txt
213336891	2	PRODUCT USED FOR UNKNOWN INDICATION	INDI22Q3.txt
213336891	3	VITAMIN SUPPLEMENTATION	INDI22Q3.txt
213336891	4	BASEDOW'S DISEASE	INDI22Q3.txt
213363531	1	BASEDOW'S DISEASE	INDI22Q3.txt
213438171	1	HYPERTHYROIDISM	INDI22Q3.txt
213438171	2	PRODUCT USED FOR UNKNOWN INDICATION	INDI22Q3.txt
213438171	3	PRODUCT USED FOR UNKNOWN INDICATION	INDI22Q3.txt
213438171	4	PRODUCT USED FOR UNKNOWN INDICATION	INDI22Q3.txt
213540331	1	HYPERTHYROIDISM	INDI22Q3.txt
214695721	1	BASEDOW'S DISEASE	INDI22Q4.txt
214943891	1	HYPERTHYROIDISM	INDI22Q4.txt
214943891	2	HYPERTHYROIDISM	INDI22Q4.txt
214943891	3	SCHIZOPHRENIA	INDI22Q4.txt
214965961	1	HYPERTHYROIDISM	INDI22Q4.txt
214965961	2	HYPERTHYROIDISM	INDI22Q4.txt
214965961	3	SCHIZOPHRENIA	INDI22Q4.txt
215482571	1	BASEDOW'S DISEASE	INDI22Q4.txt
215523261	1	BASEDOW'S DISEASE	INDI22Q4.txt
215537361	1	BASEDOW'S DISEASE	INDI22Q4.txt
215551161	1	BASEDOW'S DISEASE	INDI22Q4.txt
215551171	1	BASEDOW'S DISEASE	INDI22Q4.txt
216089271	1	BASEDOW'S DISEASE	INDI22Q4.txt
216089271	1	HYPERTHYROIDISM	INDI22Q4.txt
216089271	2	HYPERTHYROIDISM	INDI22Q4.txt
216089271	2	BASEDOW'S DISEASE	INDI22Q4.txt
216374031	1	BASEDOW'S DISEASE	INDI22Q4.txt
216792452	1	GRAVES' DISEASE	INDI23Q3.txt
217601703	1	GRAVES' DISEASE	INDI23Q3.txt
218318241	1	HYPERTHYROIDISM	INDI23Q1.txt
218318241	2	HYPERTHYROIDISM	INDI23Q1.txt
218319101	1	BASEDOW'S DISEASE	INDI23Q1.txt
218319101	2	HYPERTHYROIDISM	INDI23Q1.txt
218319101	3	PRODUCT USED FOR UNKNOWN INDICATION	INDI23Q1.txt
218319101	4	PRODUCT USED FOR UNKNOWN INDICATION	INDI23Q1.txt
218319101	5	PRODUCT USED FOR UNKNOWN INDICATION	INDI23Q1.txt
218468111	1	PRODUCT USED FOR UNKNOWN INDICATION	INDI23Q1.txt
218683731	1	PRODUCT USED FOR UNKNOWN INDICATION	INDI23Q1.txt
218683731	2	RASH	INDI23Q1.txt
218683731	3	OEDEMA	INDI23Q1.txt
218683731	4	PRODUCT USED FOR UNKNOWN INDICATION	INDI23Q1.txt
219296871	1	HYPERTHYROIDISM	INDI23Q1.txt
219606191	1	HYPERTHYROIDISM	INDI23Q1.txt
219606191	2	HYPERTHYROIDISM	INDI23Q1.txt
219931661	1	BASEDOW'S DISEASE	INDI23Q1.txt
219931661	2	BASEDOW'S DISEASE	INDI23Q1.txt
219931661	3	BASEDOW'S DISEASE	INDI23Q1.txt
219931671	1	HYPERTHYROIDISM	INDI23Q1.txt
219931671	2	HYPERTHYROIDISM	INDI23Q1.txt
219931671	3	HYPERTHYROIDISM	INDI23Q1.txt
219931691	1	SILENT THYROIDITIS	INDI23Q1.txt
219931691	2	SILENT THYROIDITIS	INDI23Q1.txt
220195131	1	HYPERTHYROIDISM	INDI23Q1.txt
220612161	1	HYPERTHYROIDISM	INDI23Q1.txt
220612161	2	PRODUCT USED FOR UNKNOWN INDICATION	INDI23Q1.txt
221189991	1	HYPERTHYROIDISM	INDI23Q1.txt
221189991	2	HYPERTHYROIDISM	INDI23Q1.txt
221190041	1	HYPERTHYROIDISM	INDI23Q1.txt
221190041	2	HYPERTHYROIDISM	INDI23Q1.txt
222628561	1	HYPERTHYROIDISM	INDI23Q2.txt
223496831	1	HYPERTHYROIDISM	INDI23Q2.txt
223496831	2	PRODUCT USED FOR UNKNOWN INDICATION	INDI23Q2.txt
223788551	1	HYPERTHYROIDISM	INDI23Q2.txt
223792051	1	THYROTOXIC CRISIS	INDI23Q2.txt
225322201	1	PRODUCT USED FOR UNKNOWN INDICATION	INDI23Q2.txt
225322201	2	HYPERTHYROIDISM	INDI23Q2.txt
225322201	3	PRODUCT USED FOR UNKNOWN INDICATION	INDI23Q2.txt
225322201	4	PRODUCT USED FOR UNKNOWN INDICATION	INDI23Q2.txt
225322201	5	PRODUCT USED FOR UNKNOWN INDICATION	INDI23Q2.txt
225322201	6	PRODUCT USED FOR UNKNOWN INDICATION	INDI23Q2.txt
225322201	7	PRODUCT USED FOR UNKNOWN INDICATION	INDI23Q2.txt
225880331	1	HYPERTHYROIDISM	INDI23Q2.txt
225880331	2	PRODUCT USED FOR UNKNOWN INDICATION	INDI23Q2.txt
225880331	3	PRODUCT USED FOR UNKNOWN INDICATION	INDI23Q2.txt
225880331	4	PRODUCT USED FOR UNKNOWN INDICATION	INDI23Q2.txt
225880331	5	PRODUCT USED FOR UNKNOWN INDICATION	INDI23Q2.txt
225880331	6	PRODUCT USED FOR UNKNOWN INDICATION	INDI23Q2.txt
226007801	1	HYPERTHYROIDISM	INDI23Q2.txt
226022951	1	THYROTOXIC CRISIS	INDI23Q2.txt
226022951	2	THYROTOXIC CRISIS	INDI23Q2.txt
226109331	1	HYPERTHYROIDISM	INDI23Q2.txt
226610051	1	HYPERTHYROIDISM	INDI23Q2.txt
226908131	1	HYPERTHYROIDISM	INDI23Q3.txt
227018681	1	THYROTOXIC CRISIS	INDI23Q3.txt
227018681	2	THYROTOXIC CRISIS	INDI23Q3.txt
227395121	1	TOXIC NODULAR GOITRE	INDI23Q3.txt
227395181	1	HYPERTHYROIDISM	INDI23Q3.txt
227764341	1	HYPERTHYROIDISM	INDI23Q3.txt
227764571	1	PRODUCT USED FOR UNKNOWN INDICATION	INDI23Q3.txt
227827232	1	THYROTOXIC CRISIS	INDI23Q3.txt
227827232	2	CARDIAC FAILURE	INDI23Q3.txt
227827232	3	THYROTOXIC CRISIS	INDI23Q3.txt
227827232	4	CARDIAC FAILURE	INDI23Q3.txt
227827232	5	THYROTOXIC CRISIS	INDI23Q3.txt
227827232	6	CARDIAC FAILURE	INDI23Q3.txt
227827232	7	THYROTOXIC CRISIS	INDI23Q3.txt
227827232	8	CARDIAC FAILURE	INDI23Q3.txt
228272641	1	GRAVES' DISEASE	INDI23Q3.txt
228284141	1	HYPERTHYROIDISM	INDI23Q3.txt
228338322	1	THYROTOXIC CRISIS	INDI23Q3.txt
228338322	2	THYROTOXIC CRISIS	INDI23Q3.txt
228338322	3	THYROTOXIC CRISIS	INDI23Q3.txt
228534102	1	HYPERTHYROIDISM	INDI23Q3.txt
228645682	1	THYROTOXIC CRISIS	INDI23Q3.txt
228645682	2	THYROTOXIC CRISIS	INDI23Q3.txt
228645682	3	THYROTOXIC CRISIS	INDI23Q3.txt
228645682	4	THYROTOXIC CRISIS	INDI23Q3.txt
228645682	5	THYROTOXIC CRISIS	INDI23Q3.txt
228645682	6	SHOCK	INDI23Q3.txt
228645682	7	SHOCK	INDI23Q3.txt
228645682	8	ANTICOAGULANT THERAPY	INDI23Q3.txt
228645682	9	GRAVES' DISEASE	INDI23Q3.txt
228645682	10	GRAVES' DISEASE	INDI23Q3.txt
229343192	1	GRAVES' DISEASE	INDI23Q4.txt
229343192	2	PRODUCT USED FOR UNKNOWN INDICATION	INDI23Q4.txt
230758731	1	PULMONARY OEDEMA	INDI23Q4.txt
230758731	2	PULMONARY OEDEMA	INDI23Q4.txt
230758731	3	PULMONARY OEDEMA	INDI23Q4.txt
230925341	1	HYPERTHYROIDISM	INDI23Q4.txt
231313902	1	THYROTOXIC CRISIS	INDI23Q4.txt
231313902	3	THYROTOXIC CRISIS	INDI23Q4.txt
231313902	4	VENTRICULAR TACHYCARDIA	INDI23Q4.txt
231313902	6	VENTRICULAR TACHYCARDIA	INDI23Q4.txt
231313902	7	THYROTOXIC CRISIS	INDI23Q4.txt
231460491	1	PRODUCT USED FOR UNKNOWN INDICATION	INDI23Q4.txt
231460491	2	PRODUCT USED FOR UNKNOWN INDICATION	INDI23Q4.txt
231722021	1	GRAVES' DISEASE	INDI23Q4.txt
231722321	1	GRAVES' DISEASE	INDI23Q4.txt
232309941	1	PRODUCT USED FOR UNKNOWN INDICATION	INDI23Q4.txt
232309941	2	PRODUCT USED FOR UNKNOWN INDICATION	INDI23Q4.txt
232309941	3	PRODUCT USED FOR UNKNOWN INDICATION	INDI23Q4.txt
232309941	4	PRODUCT USED FOR UNKNOWN INDICATION	INDI23Q4.txt
232310541	1	GRAVES' DISEASE	INDI23Q4.txt
232724011	1	ATRIAL FIBRILLATION	INDI23Q4.txt
232724011	2	ATRIAL FIBRILLATION	INDI23Q4.txt
232724011	3	ATRIAL FIBRILLATION	INDI23Q4.txt
232724011	4	ATRIAL FIBRILLATION	INDI23Q4.txt
232724011	5	ATRIAL FIBRILLATION	INDI23Q4.txt
232724741	1	THYROTOXIC CRISIS	INDI23Q4.txt
232724741	2	THYROTOXIC CRISIS	INDI23Q4.txt
232724741	3	THYROTOXIC CRISIS	INDI23Q4.txt
232724741	4	THYROTOXIC CRISIS	INDI23Q4.txt
232857741	1	GOITRE	INDI23Q4.txt
232857741	2	PRODUCT USED FOR UNKNOWN INDICATION	INDI23Q4.txt
232857741	3	GOITRE	INDI23Q4.txt
232857741	4	PRODUCT USED FOR UNKNOWN INDICATION	INDI23Q4.txt
232857741	5	GOITRE	INDI23Q4.txt
232866041	1	GRAVES' DISEASE	INDI23Q4.txt
233044051	1	HYPERTHYROIDISM	INDI23Q4.txt
233044051	2	HYPERTHYROIDISM	INDI23Q4.txt
233044051	4	PRODUCT USED FOR UNKNOWN INDICATION	INDI23Q4.txt
233045451	1	HYPERTHYROIDISM	INDI23Q4.txt
233045451	3	HYPERTHYROIDISM	INDI23Q4.txt
233045451	8	HYPERTHYROIDISM	INDI23Q4.txt
233045451	9	HYPERTHYROIDISM	INDI23Q4.txt
233045531	1	GRAVES' DISEASE	INDI23Q4.txt
233045531	3	GRAVES' DISEASE	INDI23Q4.txt
233045531	5	PRODUCT USED FOR UNKNOWN INDICATION	INDI23Q4.txt
233045531	6	PRODUCT USED FOR UNKNOWN INDICATION	INDI23Q4.txt
233045531	7	PRODUCT USED FOR UNKNOWN INDICATION	INDI23Q4.txt
233045531	8	PRODUCT USED FOR UNKNOWN INDICATION	INDI23Q4.txt
233045531	9	PRODUCT USED FOR UNKNOWN INDICATION	INDI23Q4.txt
233136441	1	GRAVES' DISEASE	INDI23Q4.txt
233136441	2	GRAVES' DISEASE	INDI23Q4.txt
233136441	3	GRAVES' DISEASE	INDI23Q4.txt
233425481	1	HYPERTHYROIDISM	INDI23Q4.txt
233519771	1	PRODUCT USED FOR UNKNOWN INDICATION	INDI23Q4.txt
4315790
4319800
4388821	1004984751	BASEDOW'S DISEASE	INDI4Q2
4388822	1004984752	BASEDOW'S DISEASE	INDI4Q2
4388824	1004984754	BASEDOW'S DISEASE	INDI4Q2
4388832	1004984773	HYPERTHYROIDISM	INDI4Q2
4388832	1005002576	HYPERTHYROIDISM	INDI4Q2
4597541
4604904	1005770592	HYPERTHYROIDISM	INDI5Q1
4703764
4703766
4703767
4707846	1006179052	HYPERTHYROIDISM	INDI5Q3
4714586	1006207490	HYPERTHYROIDISM	INDI5Q3
4714586	1006226819	ATRIAL FIBRILLATION	INDI5Q3
4717351
4725120	1006249063	HYPERTHYROIDISM	INDI5Q3
4751717	1006351175	HYPERTHYROIDISM	INDI5Q3
4811364	1006560004	HYPERTHYROIDISM	INDI5Q4
4903319	1006910675	HYPERTHYROIDISM	INDI6Q1
4903319	1006932524	GASTROOESOPHAGEAL REFLUX DISEASE	INDI6Q1
5008466	1007312227	HYPERTHYROIDISM	INDI6Q2
5128661	1007763627	BASEDOW'S DISEASE	INDI6Q4
5135323	1007789967	HYPERTHYROIDISM	INDI6Q4
5139571	1007806280	BASEDOW'S DISEASE	INDI6Q4
5142590	1007818358	HYPERTHYROIDISM	INDI6Q4
5189780	1007975613	BASEDOW'S DISEASE	INDI6Q4
5220844	1008083924	BASEDOW'S DISEASE	INDI7Q1
5282478	1008317208	BASEDOW'S DISEASE	INDI7Q1
5282478	1008317208	HYPERTHYROIDISM	INDI7Q1
5308422
5339622
5341971	1008539579	THYROTOXIC CRISIS	INDI7Q2
5371729	1008636633	BASEDOW'S DISEASE	INDI7Q2
5373393	1008641785	HYPOTHYROIDISM	INDI7Q2
5373393	1008656114	HYPERTHYROIDISM	INDI7Q2
5379374	1008666517	BASEDOW'S DISEASE	INDI7Q3
5466628
5593081	1009402121	BASEDOW'S DISEASE	INDI8Q1
5678710	1009696423	HYPERTHYROIDISM	INDI8Q1
5684475	1009715032	HYPERTHYROIDISM	INDI8Q1
5704595	1009783951	HYPERTHYROIDISM	INDI8Q2
5706369	1009791177	HYPERTHYROIDISM	INDI8Q2
5706369	1009842958	PROSTATE CANCER	INDI8Q2
5712033
5822805
5873928	1010414927	BASEDOW'S DISEASE	INDI8Q3
5876333	1010424245	BASEDOW'S DISEASE	INDI8Q3
5876333	1010424245	HYPERTHYROIDISM	INDI8Q3
5876950	1010425939	BASEDOW'S DISEASE	INDI8Q3
5903114	1010519480	BASEDOW'S DISEASE	INDI8Q3
5943453	1010668880	BASEDOW'S DISEASE	INDI8Q4
5943453	1010668880	HYPERTHYROIDISM	INDI8Q4
6066028	1011085696	HYPERTHYROIDISM	INDI9Q1
6066242	1011086448	HYPERTHYROIDISM	INDI9Q1
6071300	1011105512	HYPOTHYROIDISM	INDI9Q1
6161417	1011455309	BASEDOW'S DISEASE	INDI9Q2
6261498	1011859345	BASEDOW'S DISEASE	INDI9Q3
6265599	1011875851	BASEDOW'S DISEASE	INDI9Q3
6305147	1012032435	THYROID DISORDER	INDI9Q3
6305155
6435130	1012561985	THYROTOXIC CRISIS	INDI9Q4
6522985
6542348	1012962987	THYROID FUNCTION TEST ABNORMAL	INDI10Q1
6653566
6663769	1013429787	BASEDOW'S DISEASE	INDI10Q1
6703001	1013596883	HYPERTHYROIDISM	INDI10Q2
6937063	1014467621	BASEDOW'S DISEASE	INDI10Q3
6946323	1014507158	HYPERTHYROIDISM	INDI10Q3
6956999	1014559946	BASEDOW'S DISEASE	INDI10Q3
7055262	1014940877	THYROTOXIC CRISIS	INDI10Q4
7055298	1014941002	BASEDOW'S DISEASE	INDI10Q4
7055298	1014941002	HYPOTHYROIDISM	INDI10Q4
7070703	1014997488	HYPERTHYROIDISM	INDI10Q4
7134192	1015232775	HYPERTHYROIDISM	INDI10Q4
7341604	1015959729	HYPERTENSION	INDI11Q1
7346377
7360521	1016030887	BASEDOW'S DISEASE	INDI11Q1
7392370
7625492	1017079147	HYPERTHYROIDISM	INDI11Q3
7625515	1017079213	BASEDOW'S DISEASE	INDI11Q3
7626435	1017082238	BASEDOW'S DISEASE	INDI11Q3
7626463	1017082333	BASEDOW'S DISEASE	INDI11Q3
7626517	1017082574	BASEDOW'S DISEASE	INDI11Q3
7626706	1017083238	BASEDOW'S DISEASE	INDI11Q3
7627239	1017085318	BASEDOW'S DISEASE	INDI11Q3
7627264	1017085471	HYPERTHYROIDISM	INDI11Q3
7627285	1017085626	BASEDOW'S DISEASE	INDI11Q3
7627294	1017085802	HYPERTHYROIDISM	INDI11Q3
7652631	1017185468	BASEDOW'S DISEASE	INDI11Q3
7652640	1017185525	BASEDOW'S DISEASE	INDI11Q3
7833945	1017846772	BASEDOW'S DISEASE	INDI11Q4
8264648	1019338061	TOXIC NODULAR GOITRE	INDI12Q2
8264648	1019338061	HYPERTHYROIDISM	INDI12Q2
8270496	1019361368	HYPERTHYROIDISM	INDI12Q2
8600452	1020584454	HYPERTHYROIDISM	INDI12Q3
8608546	1020614112	HYPERTHYROIDISM	INDI12Q3
8608546	1020628175	OSTEOPOROSIS	INDI12Q3
87907661	1	HYPERTHYROIDISM	indi12q4.txt
89861931	1	HYPERTHYROIDISM	indi12q4.txt
89861961	1	HYPERTHYROIDISM	indi12q4.txt
89861981	1	HYPERTHYROIDISM	indi12q4.txt
89863451	1	HYPERTHYROIDISM	indi12q4.txt
89863661	1	HYPERTHYROIDISM	indi12q4.txt
91038621	1	HYPERTHYROIDISM	INDI13Q1.txt
91038861	1	EXPOSURE DURING PREGNANCY	INDI13Q1.txt
91484571	1	BASEDOW'S DISEASE	INDI13Q1.txt
91599561	1	BASEDOW'S DISEASE	INDI13Q1.txt
93025321	1	BASEDOW'S DISEASE	INDI13Q2.txt
94074241	1	HYPERTHYROIDISM	INDI13Q3.txt
94320631	1	HYPERTHYROIDISM	INDI13Q3.txt
94422061	1	HYPERTHYROIDISM	INDI13Q3.txt
95112891	1	HYPERTHYROIDISM	INDI13Q3.txt
95112891	2	HYPERTHYROIDISM	INDI13Q3.txt
95238561	1	HYPERTHYROIDISM	INDI13Q3.txt
96305561	1	HYPERTHYROIDISM	INDI13Q4.txt
96305861	1	BASEDOW'S DISEASE	INDI13Q4.txt
97353741
98447851	1	BASEDOW'S DISEASE	INDI14Q1.txt
