# Supplementary material for: A disproportionality analysis of FDA adverse event reporting system (FAERS) events for methimazole and propylthiouracil
Source: PLoS One. 2025 Aug 14;20(8):e0328889. doi: 10.1371/journal.pone.0328889 (PMC12352670; doi:10.1371/journal.pone.0328889)
Supplement: S1 File — (ZIP) [file pone.0328889.s001.zip › original data/PTU/outc.csv]

primaryid	OUTC_COD
100253511	HO
100672924	OT
100672924	HO
102673761	OT
102724821	HO
102807451	DE
102807451	HO
103078691
103101441	HO
103101441	LT
103478991	OT
103482501	OT
103482511	OT
103821561	OT
103821561	HO
104788251	OT
105435331	HO
105435331	OT
105752851	HO
105752851	OT
106514872	DE
106514872	OT
107715281	OT
109217661	HO
109217661	OT
109434441	DE
110747741	HO
110747741	OT
111856191	OT
113283712
114936581	HO
115285941	DE
115364841	LT
115364841	HO
115400761	HO
115400761	LT
115539621	HO
115539621	DE
115539621	OT
115859271	HO
116568041	HO
116568041	OT
116568041	LT
117269301	HO
117767652	OT
117767662	OT
117855811	HO
117961342	OT
118100921	OT
118354412	OT
118354412	HO
118404242	OT
118552271	DE
118552271	OT
118552271	HO
118779602	OT
118803521	OT
118803521	HO
118850972	OT
118850972	HO
118850972	CA
118933711	CA
118933711	HO
119298622	LT
119298622	DE
119298622	HO
119695381	HO
119695381	DE
119933762	HO
119933762	OT
120597591
120597601
120597611
123979211	CA
123979261	CA
123979381	CA
123979391	CA
123979401	CA
123979411	CA
123979471	CA
123979541	CA
123979571	CA
123979671	CA
123979691	CA
123979701	CA
123979801	CA
123990221	CA
124421012	OT
124876413	HO
125113162	HO
125204142	OT
125417131	HO
125417131	OT
129164292	OT
129466821	OT
130500282	HO
130873941	DE
131005432	OT
131288784	OT
131288784	CA
131291673	HO
131291673	OT
131291673	CA
131796841
132297972
132297981
132807723	HO
132807723	OT
133363713	HO
133363713	OT
133380411	OT
135627882	OT
135886012	OT
135886092	OT
135964964	HO
135964964	OT
136411871	HO
136411871	OT
136498063	OT
136498071	OT
136498071	HO
136498081	OT
136498091	HO
136498201	OT
136498211	OT
136498221	OT
137133181	HO
137187051	DE
137187051	HO
137205731	OT
137231011	HO
137231011	DE
137231011	OT
137277531	HO
137347641	DE
137347641	HO
137347641	OT
138440332	LT
138440332	HO
139755641
139755671
139755701
142497532	OT
143116332	OT
144311522	OT
144502522	HO
144528051	LT
144528051	HO
144528051	OT
144559231	HO
144787122	OT
144787142	OT
145843611	OT
145843621	OT
145843631	OT
145843641	OT
145843651	OT
145843661	OT
145843671	OT
145843681	OT
145843691	OT
145843701	OT
145843711	OT
145843721	OT
145843731	OT
145843741	HO
145843761	OT
146068212	LT
146068212	OT
146068212	DE
146071351
146131871	OT
146780671	LT
146780671	HO
146780671	DE
147235373
147331633	HO
147331633	DE
147331633	LT
150206191	OT
150206191	HO
150617041	OT
152748252	HO
152748252	OT
152748262	OT
152899511	OT
154631282	OT
155492681
155493262	OT
155496312	OT
155496312	DE
155525952
155665232	OT
155665232	HO
155739341
155776201	OT
155776201	HO
156742691	OT
157088491
157967122	HO
158154011	OT
158154011	DS
158519141	OT
158519141	LT
158954562
159261651	OT
161838411	LT
161838411	DE
162421611	OT
162515121
164617022	OT
164619531	OT
164735342	OT
164900272	OT
165104861	CA
165104861	OT
165137141	OT
165508761	OT
165754232	HO
165754232	OT
166415022	OT
166415022	HO
166455122	HO
166579431	HO
167746721	OT
167747841	OT
167937752	OT
168106931	OT
168435933	OT
168652451	OT
168652451	HO
169475512	HO
169475512	LT
169493732	HO
169493732	OT
169493763	HO
169493763	LT
169493763	OT
169529061	HO
169529391	LT
169529391	OT
169566732	OT
169566732	HO
169694051	HO
169694051	LT
170739101	OT
171027252	OT
171027252	CA
171103201	HO
171103201	OT
171141072	OT
171199152	OT
171665602	HO
174070111	HO
174121691	CA
174121691	HO
174121731	HO
174121731	OT
174121741	HO
174121741	OT
174224641	OT
174224641	HO
174866081	HO
174997781	OT
174997781	HO
175186101	OT
175186101	HO
175257852	HO
176566851	LT
176566851	HO
176566851	DE
177158211	CA
177214591	HO
177214591	DE
177214591	LT
177367921	HO
178094131	OT
178268941	OT
178268941	HO
179098301	OT
179209421	OT
179323012	DE
179452371
179807941	OT
180161251	HO
180161251	OT
180285211
180901712	OT
180956621	OT
181004971	OT
181004971	HO
181260341	HO
181260341	OT
181260362	CA
181276651	OT
181437781	HO
181437781	OT
182592121
183210991	HO
183229291	OT
183895932	HO
183895932	OT
184355782	OT
184389771	OT
185244631	OT
186357831	DE
186357831	HO
186357831	OT
186357831	LT
187416931	OT
187416931	DE
187705701	HO
187982561	OT
187982621	OT
187997622	OT
188001612	OT
188096302	OT
188395321	OT
188488942	HO
188846001	OT
188846001	HO
189403981	OT
192476762	HO
192476762	OT
192774361	OT
192774361	HO
192920051	OT
193119651	OT
193747651	OT
193747651	CA
193747781	OT
193747791	OT
193804891	OT
194064771	OT
194064771	CA
194315981	OT
194315981	HO
194323422	OT
194869131	OT
197146744
199992392	OT
200353672	LT
200353672	HO
200563411	OT
200885641	LT
200885641	OT
200885641	HO
201013301	OT
201382291	HO
205941291	OT
206047051	HO
206047051	OT
206047651	OT
206047672	OT
206047771	OT
206047781	OT
206371611	OT
206371611	HO
206458901	OT
206768021	OT
207468871	LT
208466241	OT
208475371	OT
208475371	DE
208697661	OT
208722921	HO
208722921	DE
208722921	OT
209043712	HO
209354461	HO
209354461	OT
209418541
209659952	HO
212684501
213336891	CA
213363531	OT
213438171	OT
213540331	DE
213540331	OT
214695721	OT
214695721	HO
214943891	OT
214965961	OT
215482571	CA
215482571	OT
215523261	OT
215523261	CA
215537361	CA
215537361	OT
215551161	CA
215551161	OT
215551171	CA
215551171	OT
216089271	HO
216374031	OT
216792452
217601703
218318241	OT
218319101	OT
218468111	HO
218468111	LT
218468111	OT
218683731	HO
218683731	OT
219296871	OT
219296871	HO
219606191	HO
219606191	LT
219606191	OT
219931661	OT
219931661	HO
219931671	OT
219931671	HO
219931691	OT
220195131	OT
220612161	CA
220612161	OT
221189991	OT
221190041	OT
222628561	OT
223496831	OT
223788551	OT
223788551	HO
223792051	OT
225322201	LT
225322201	OT
225880331	LT
225880331	OT
226007801	OT
226022951	HO
226109331	OT
226610051	DE
226610051	HO
226610051	OT
226908131
227018681
227395121
227395181
227764341
227764571
227827232
228272641
228284141
228338322
228534102
228645682
229343192	OT
229343192	HO
230758731	OT
230925341	OT
231313902	LT
231313902	HO
231460491	OT
231722021	OT
231722321	OT
232309941	HO
232309941	LT
232309941	OT
232310541	OT
232724011	HO
232724011	OT
232724741	OT
232857741	HO
232866041	OT
233044051	OT
233045451	HO
233045531	HO
233136441	HO
233425481	OT
233519771	OT
4315790
4319800	OT
4388821	CA
4388822	CA
4388824	HO
4388832	HO
4597541	HO
4604904	HO
4604904	LT
4604904	RI
4703764	HO
4703766	HO
4703767	HO
4707846	HO
4707846	LT
4707846	RI
4714586	HO
4717351	OT
4725120	HO
4725120	LT
4725120	RI
4751717	OT
4811364	OT
4903319	HO
4903319	LT
5008466	CA
5008466	HO
5008466	LT
5008466	OT
5128661	HO
5128661	LT
5128661	OT
5128661	RI
5135323	OT
5139571	HO
5139571	RI
5142590	HO
5189780	HO
5220844	HO
5282478	OT
5308422	OT
5339622	HO
5341971	HO
5341971	LT
5371729	HO
5373393
5379374	HO
5379374	OT
5466628
5593081	HO
5593081	OT
5593081	RI
5678710	HO
5684475	DE
5704595	HO
5704595	RI
5706369	HO
5712033
5822805	OT
5873928
5876333	HO
5876333	LT
5876333	OT
5876333	RI
5876950	LT
5903114	HO
5903114	RI
5943453	HO
6066028	HO
6066028	OT
6066242	HO
6066242	OT
6071300	DE
6071300	HO
6071300	RI
6161417	CA
6261498	HO
6261498	LT
6265599	LT
6305147	OT
6305155
6435130	HO
6522985	OT
6522985	RI
6542348	HO
6653566
6663769	RI
6703001	HO
6703001	LT
6937063	HO
6946323	HO
6956999	LT
7055262	DE
7055298	HO
7055298	RI
7070703	OT
7134192	HO
7341604	HO
7346377	HO
7360521	HO
7392370
7625492	HO
7625515	HO
7626435	HO
7626463	HO
7626517	HO
7626706	HO
7627239	HO
7627264	HO
7627285	HO
7627294	HO
7652631	LT
7652631	HO
7652640	HO
7833945	OT
8264648	RI
8264648	OT
8270496	HO
8270496	OT
8600452	OT
8600452	RI
8608546	DS
8608546	DE
8608546	LT
8608546	HO
87907661	OT
87907661	HO
89861931	OT
89861961	OT
89861981	OT
89863451	OT
89863661	OT
91038621	OT
91038621	HO
91038861	HO
91038861	CA
91038861	LT
91484571	DE
91599561	CA
93025321	HO
93025321	OT
94074241	HO
94074241	DE
94320631	OT
94422061	LT
95112891	HO
95238561	LT
95238561	HO
96305561	DS
96305561	LT
96305561	HO
96305561	OT
96305861	HO
97353741
98447851	OT
