# Supplementary material for: A disproportionality analysis of FDA adverse event reporting system (FAERS) events for methimazole and propylthiouracil
Source: PLoS One. 2025 Aug 14;20(8):e0328889. doi: 10.1371/journal.pone.0328889 (PMC12352670; doi:10.1371/journal.pone.0328889)
Supplement: S1 File — (ZIP) [file pone.0328889.s001.zip › original data/PTU/reac.csv]

PT	pt_name_en	pt_name_cn	hlt_name_en	hlt_name_cn	hlgt_name_en	hlgt_name_cn	soc_name_en	soc_name_cn	primaryid	FILE
ACUTE RESPIRATORY DISTRESS SYNDROME	ACUTE RESPIRATORY DISTRESS SYNDROME	急性呼吸窘迫综合征	PULMONARY OEDEMAS	各种肺水肿	LOWER RESPIRATORY TRACT DISORDERS (EXCL OBSTRUCTION AND INFECTION)	下呼吸道疾病（阻塞和感染除外）	RESPIRATORY, THORACIC AND MEDIASTINAL DISORDERS	呼吸系统、胸及纵隔疾病	100253511	REAC14Q1.txt
BLISTER	BLISTER	水疱	BULLOUS CONDITIONS	各种大疱性皮肤病	EPIDERMAL AND DERMAL CONDITIONS	表皮及真皮状况	SKIN AND SUBCUTANEOUS TISSUE DISORDERS	皮肤及皮下组织类疾病	100253511	REAC14Q1.txt
DERMATITIS ACNEIFORM	DERMATITIS ACNEIFORM	痤疮样皮炎	ACNES	各种痤疮	SKIN APPENDAGE CONDITIONS	皮肤附属物各种状况	SKIN AND SUBCUTANEOUS TISSUE DISORDERS	皮肤及皮下组织类疾病	100253511	REAC14Q1.txt
PULMONARY TOXICITY	PULMONARY TOXICITY	肺毒性	PARENCHYMAL LUNG DISORDERS NEC	实质性肺疾病（不另分类）	LOWER RESPIRATORY TRACT DISORDERS (EXCL OBSTRUCTION AND INFECTION)	下呼吸道疾病（阻塞和感染除外）	RESPIRATORY, THORACIC AND MEDIASTINAL DISORDERS	呼吸系统、胸及纵隔疾病	100253511	REAC14Q1.txt
RASH PUSTULAR	RASH PUSTULAR	脓疱疹	SKIN STRUCTURES AND SOFT TISSUE INFECTIONS	皮肤结构和软组织感染	INFECTIONS - PATHOGEN UNSPECIFIED	感染 - 未指明病原	INFECTIONS AND INFESTATIONS	感染及侵染类疾病	100253511	REAC14Q1.txt
ABDOMINAL DISTENSION	ABDOMINAL DISTENSION	腹胀	FLATULENCE, BLOATING AND DISTENSION	肠胃胀气、气胀和膨胀	GASTROINTESTINAL SIGNS AND SYMPTOMS	胃肠道系统症状和体征	GASTROINTESTINAL DISORDERS	胃肠系统疾病	100672924	REAC15Q1.txt
ABDOMINAL PAIN UPPER	ABDOMINAL PAIN UPPER	上腹痛	GASTROINTESTINAL AND ABDOMINAL PAINS (EXCL ORAL AND THROAT)	胃肠道和腹部疼痛（不包括口腔和咽喉）	GASTROINTESTINAL SIGNS AND SYMPTOMS	胃肠道系统症状和体征	GASTROINTESTINAL DISORDERS	胃肠系统疾病	100672924	REAC15Q1.txt
ANXIETY	ANXIETY	焦虑	ANXIETY SYMPTOMS	焦虑症状	ANXIETY DISORDERS AND SYMPTOMS	焦虑症及症状	PSYCHIATRIC DISORDERS	精神病类	100672924	REAC15Q1.txt
ARTHRALGIA	ARTHRALGIA	关节痛	JOINT RELATED SIGNS AND SYMPTOMS	关节相关症状和体征	JOINT DISORDERS	关节类疾病	MUSCULOSKELETAL AND CONNECTIVE TISSUE DISORDERS	各种肌肉骨骼及结缔组织疾病	100672924	REAC15Q1.txt
BLOOD PRESSURE INCREASED	BLOOD PRESSURE INCREASED	血压升高	VASCULAR TESTS NEC (INCL BLOOD PRESSURE)	各种血管检查（不另分类）（包括血压）	CARDIAC AND VASCULAR INVESTIGATIONS (EXCL ENZYME TESTS)	心血管检查（不包括酶检测）	INVESTIGATIONS	各类检查	100672924	REAC15Q1.txt
BRONCHITIS	BRONCHITIS	支气管炎	LOWER RESPIRATORY TRACT AND LUNG INFECTIONS	下呼吸道和肺部感染	INFECTIONS - PATHOGEN UNSPECIFIED	感染 - 未指明病原	INFECTIONS AND INFESTATIONS	感染及侵染类疾病	100672924	REAC15Q1.txt
BUTTERFLY RASH	BUTTERFLY RASH	蝶形皮疹	RASHES, ERUPTIONS AND EXANTHEMS NEC	出疹、发疹和皮疹（不另分类）	EPIDERMAL AND DERMAL CONDITIONS	表皮及真皮状况	SKIN AND SUBCUTANEOUS TISSUE DISORDERS	皮肤及皮下组织类疾病	100672924	REAC15Q1.txt
CHOLECYSTECTOMY	CHOLECYSTECTOMY	胆囊切除术	BILIARY TRACT AND GALLBLADDER THERAPEUTIC PROCEDURES	胆道和胆囊治疗类操作	HEPATOBILIARY THERAPEUTIC PROCEDURES	肝胆治疗类操作	SURGICAL AND MEDICAL PROCEDURES	各种手术及医疗操作	100672924	REAC15Q1.txt
CHRONIC OBSTRUCTIVE PULMONARY DISEASE	CHRONIC OBSTRUCTIVE PULMONARY DISEASE	慢性阻塞性肺疾病	BRONCHOSPASM AND OBSTRUCTION	支气管痉挛和阻塞	BRONCHIAL DISORDERS (EXCL NEOPLASMS)	支气管系统疾病（不包括肿瘤）	RESPIRATORY, THORACIC AND MEDIASTINAL DISORDERS	呼吸系统、胸及纵隔疾病	100672924	REAC15Q1.txt
CONSTIPATION	CONSTIPATION	便秘	GASTROINTESTINAL ATONIC AND HYPOMOTILITY DISORDERS NEC	各种胃肠道弛缓和动力不足性疾病（不另分类）	GASTROINTESTINAL MOTILITY AND DEFAECATION CONDITIONS	胃肠运动及排便状况	GASTROINTESTINAL DISORDERS	胃肠系统疾病	100672924	REAC15Q1.txt
CYANOSIS	CYANOSIS	发绀	PERIPHERAL VASCULAR DISORDERS NEC	周围血管疾病（不另分类）	VASCULAR DISORDERS NEC	血管疾病（不另分类）	VASCULAR DISORDERS	血管与淋巴管类疾病	100672924	REAC15Q1.txt
DIARRHOEA	DIARRHOEA	腹泻	DIARRHOEA (EXCL INFECTIVE)	各种腹泻（不包括感染性的）	GASTROINTESTINAL MOTILITY AND DEFAECATION CONDITIONS	胃肠运动及排便状况	GASTROINTESTINAL DISORDERS	胃肠系统疾病	100672924	REAC15Q1.txt
DYSPHAGIA	DYSPHAGIA	吞咽困难	GASTROINTESTINAL SIGNS AND SYMPTOMS NEC	各种胃肠道症状和体征（不另分类）	GASTROINTESTINAL SIGNS AND SYMPTOMS	胃肠道系统症状和体征	GASTROINTESTINAL DISORDERS	胃肠系统疾病	100672924	REAC15Q1.txt
EPISTAXIS	EPISTAXIS	鼻衄	NASAL DISORDERS NEC	各种鼻病（不另分类）	UPPER RESPIRATORY TRACT DISORDERS (EXCL INFECTIONS)	上呼吸道疾病（不包括感染）	RESPIRATORY, THORACIC AND MEDIASTINAL DISORDERS	呼吸系统、胸及纵隔疾病	100672924	REAC15Q1.txt
ERYTHEMA	ERYTHEMA	红斑	ERYTHEMAS	各种皮肤红斑	EPIDERMAL AND DERMAL CONDITIONS	表皮及真皮状况	SKIN AND SUBCUTANEOUS TISSUE DISORDERS	皮肤及皮下组织类疾病	100672924	REAC15Q1.txt
ANAL INCONTINENCE	ANAL INCONTINENCE	肛门失禁	GASTROINTESTINAL SIGNS AND SYMPTOMS NEC	各种胃肠道症状和体征（不另分类）	GASTROINTESTINAL SIGNS AND SYMPTOMS	胃肠道系统症状和体征	GASTROINTESTINAL DISORDERS	胃肠系统疾病	100672924	REAC15Q1.txt
FEELING COLD	FEELING COLD	感到寒冷	FEELINGS AND SENSATIONS NEC	各种感受与感觉（不另分类）	GENERAL SYSTEM DISORDERS NEC	全身系统疾病（不另分类）	GENERAL DISORDERS AND ADMINISTRATION SITE CONDITIONS	全身性疾病及给药部位各种反应	100672924	REAC15Q1.txt
HYPOAESTHESIA	HYPOAESTHESIA	感觉减退	PARAESTHESIAS AND DYSAESTHESIAS	感觉异常和感觉迟钝	NEUROLOGICAL DISORDERS NEC	神经类疾病（不另分类）	NERVOUS SYSTEM DISORDERS	各类神经系统疾病	100672924	REAC15Q1.txt
JOINT ARTHROPLASTY	JOINT ARTHROPLASTY	关节成形术	JOINT THERAPEUTIC PROCEDURES	关节治疗类操作	BONE AND JOINT THERAPEUTIC PROCEDURES	骨和关节治疗类操作	SURGICAL AND MEDICAL PROCEDURES	各种手术及医疗操作	100672924	REAC15Q1.txt
LUNG NEOPLASM	LUNG NEOPLASM	肺肿瘤	RESPIRATORY TRACT AND PLEURAL NEOPLASMS MALIGNANCY UNSPECIFIED NEC	恶性不明确的呼吸道和胸膜肿瘤（不另分类）	RESPIRATORY AND MEDIASTINAL NEOPLASMS MALIGNANT AND UNSPECIFIED	呼吸系统和纵隔恶性及性质不明的肿瘤	NEOPLASMS BENIGN, MALIGNANT AND UNSPECIFIED (INCL CYSTS AND POLYPS)	良性、恶性及性质不明的肿瘤（包括囊状和息肉状）	100672924	REAC15Q1.txt
MUSCULOSKELETAL STIFFNESS	MUSCULOSKELETAL STIFFNESS	肌肉骨骼强直	MUSCULOSKELETAL AND CONNECTIVE TISSUE CONDITIONS NEC	各种肌肉骨骼和结缔组织疾病（不另分类）	MUSCULOSKELETAL AND CONNECTIVE TISSUE DISORDERS NEC	肌肉骨骼和结缔组织疾病（不另分类）	MUSCULOSKELETAL AND CONNECTIVE TISSUE DISORDERS	各种肌肉骨骼及结缔组织疾病	100672924	REAC15Q1.txt
NASAL CONGESTION	NASAL CONGESTION	鼻充血	NASAL CONGESTION AND INFLAMMATIONS	鼻充血和炎症	UPPER RESPIRATORY TRACT DISORDERS (EXCL INFECTIONS)	上呼吸道疾病（不包括感染）	RESPIRATORY, THORACIC AND MEDIASTINAL DISORDERS	呼吸系统、胸及纵隔疾病	100672924	REAC15Q1.txt
PAIN	PAIN	疼痛	PAIN AND DISCOMFORT NEC	疼痛和不适（不另分类）	GENERAL SYSTEM DISORDERS NEC	全身系统疾病（不另分类）	GENERAL DISORDERS AND ADMINISTRATION SITE CONDITIONS	全身性疾病及给药部位各种反应	100672924	REAC15Q1.txt
PNEUMONIA	PNEUMONIA	感染性肺炎	LOWER RESPIRATORY TRACT AND LUNG INFECTIONS	下呼吸道和肺部感染	INFECTIONS - PATHOGEN UNSPECIFIED	感染 - 未指明病原	INFECTIONS AND INFESTATIONS	感染及侵染类疾病	100672924	REAC15Q1.txt
PNEUMONIA BACTERIAL	PNEUMONIA BACTERIAL	细菌性肺炎	BACTERIAL INFECTIONS NEC	各种细菌感染（不另分类）	BACTERIAL INFECTIOUS DISORDERS	细菌感染性疾病	INFECTIONS AND INFESTATIONS	感染及侵染类疾病	100672924	REAC15Q1.txt
POLLAKIURIA	POLLAKIURIA	尿频	BLADDER AND URETHRAL SYMPTOMS	膀胱和尿道症状	URINARY TRACT SIGNS AND SYMPTOMS	各种泌尿道体征和症状	RENAL AND URINARY DISORDERS	肾脏及泌尿系统疾病	100672924	REAC15Q1.txt
PYREXIA	PYREXIA	发热	FEBRILE DISORDERS	发热疾病	BODY TEMPERATURE CONDITIONS	体温状况类	GENERAL DISORDERS AND ADMINISTRATION SITE CONDITIONS	全身性疾病及给药部位各种反应	100672924	REAC15Q1.txt
SKIN DISCOLOURATION	SKIN DISCOLOURATION	皮肤变色	DERMAL AND EPIDERMAL CONDITIONS NEC	各种表皮和真皮病症（不另分类）	EPIDERMAL AND DERMAL CONDITIONS	表皮及真皮状况	SKIN AND SUBCUTANEOUS TISSUE DISORDERS	皮肤及皮下组织类疾病	100672924	REAC15Q1.txt
SMALL CELL LUNG CANCER	SMALL CELL LUNG CANCER	小细胞肺癌	RESPIRATORY TRACT SMALL CELL CARCINOMAS	呼吸道小细胞癌	RESPIRATORY AND MEDIASTINAL NEOPLASMS MALIGNANT AND UNSPECIFIED	呼吸系统和纵隔恶性及性质不明的肿瘤	NEOPLASMS BENIGN, MALIGNANT AND UNSPECIFIED (INCL CYSTS AND POLYPS)	良性、恶性及性质不明的肿瘤（包括囊状和息肉状）	100672924	REAC15Q1.txt
SYSTEMIC LUPUS ERYTHEMATOSUS	SYSTEMIC LUPUS ERYTHEMATOSUS	系统性红斑狼疮	LUPUS ERYTHEMATOSUS (INCL SUBTYPES)	红斑狼疮（包括亚型）	CONNECTIVE TISSUE DISORDERS (EXCL CONGENITAL)	结缔组织类疾病（不包括先天性）	MUSCULOSKELETAL AND CONNECTIVE TISSUE DISORDERS	各种肌肉骨骼及结缔组织疾病	100672924	REAC15Q1.txt
THYROID DISORDER	THYROID DISORDER	甲状腺疾病	THYROID DISORDERS NEC	各种甲状腺疾病（不另分类）	THYROID GLAND DISORDERS	甲状腺类疾病	ENDOCRINE DISORDERS	内分泌系统疾病	100672924	REAC15Q1.txt
TONGUE DISCOLOURATION	TONGUE DISCOLOURATION	舌变色	TONGUE SIGNS AND SYMPTOMS	舌部症状和体征	TONGUE CONDITIONS	舌疾病	GASTROINTESTINAL DISORDERS	胃肠系统疾病	100672924	REAC15Q1.txt
TREMOR	TREMOR	震颤	TREMOR (EXCL CONGENITAL)	各种颤抖（不包括先天性）	MOVEMENT DISORDERS (INCL PARKINSONISM)	运动障碍类（包括帕金森病）	NERVOUS SYSTEM DISORDERS	各类神经系统疾病	100672924	REAC15Q1.txt
VASCULITIS	VASCULITIS	血管炎	VASCULITIDES NEC	各种血管炎（不另分类）	VASCULAR INFECTIONS AND INFLAMMATIONS	血管感染和炎症类疾病	VASCULAR DISORDERS	血管与淋巴管类疾病	100672924	REAC15Q1.txt
VIRAL INFECTION	VIRAL INFECTION	病毒感染	VIRAL INFECTIONS NEC	各种病毒感染（不另分类）	VIRAL INFECTIOUS DISORDERS	病毒感染性疾病	INFECTIONS AND INFESTATIONS	感染及侵染类疾病	100672924	REAC15Q1.txt
VOMITING	VOMITING	呕吐	NAUSEA AND VOMITING SYMPTOMS	恶心和呕吐症状	GASTROINTESTINAL SIGNS AND SYMPTOMS	胃肠道系统症状和体征	GASTROINTESTINAL DISORDERS	胃肠系统疾病	100672924	REAC15Q1.txt
WEIGHT DECREASED	WEIGHT DECREASED	体重降低	PHYSICAL EXAMINATION PROCEDURES AND ORGAN SYSTEM STATUS	体检步骤和器官系统状态	PHYSICAL EXAMINATION AND ORGAN SYSTEM STATUS TOPICS	体检和器官系统状态主题	INVESTIGATIONS	各类检查	100672924	REAC15Q1.txt
WEIGHT FLUCTUATION	WEIGHT FLUCTUATION	体重波动	GENERAL NUTRITIONAL DISORDERS NEC	一般性营养障碍（不另分类）	APPETITE AND GENERAL NUTRITIONAL DISORDERS	食欲及一般性营养障碍	METABOLISM AND NUTRITION DISORDERS	代谢及营养类疾病	100672924	REAC15Q1.txt
WEIGHT INCREASED	WEIGHT INCREASED	体重增加	PHYSICAL EXAMINATION PROCEDURES AND ORGAN SYSTEM STATUS	体检步骤和器官系统状态	PHYSICAL EXAMINATION AND ORGAN SYSTEM STATUS TOPICS	体检和器官系统状态主题	INVESTIGATIONS	各类检查	100672924	REAC15Q1.txt
HYPERTHYROIDISM	HYPERTHYROIDISM	甲状腺功能亢进症	THYROID HYPERFUNCTION DISORDERS	各种甲状腺机能亢进疾病	THYROID GLAND DISORDERS	甲状腺类疾病	ENDOCRINE DISORDERS	内分泌系统疾病	102673761	REAC14Q2.txt
NEUTROPENIA	NEUTROPENIA	中性粒细胞减少症	NEUTROPENIAS	各种嗜中性白细胞减少症	WHITE BLOOD CELL DISORDERS	白血球类疾病	BLOOD AND LYMPHATIC SYSTEM DISORDERS	血液及淋巴系统疾病	102673761	REAC14Q2.txt
PANNICULITIS	PANNICULITIS	脂膜炎	PANNICULITIDES	各种脂膜炎	SKIN AND SUBCUTANEOUS TISSUE DISORDERS NEC	皮肤及皮下组织类疾病（不另分类）	SKIN AND SUBCUTANEOUS TISSUE DISORDERS	皮肤及皮下组织类疾病	102673761	REAC14Q2.txt
ANGIOEDEMA	ANGIOEDEMA	血管性水肿	ANGIOEDEMAS	各种血管性水肿	ANGIOEDEMA AND URTICARIA	血管性水肿和风疹	SKIN AND SUBCUTANEOUS TISSUE DISORDERS	皮肤及皮下组织类疾病	102724821	REAC14Q2.txt
HYPERSENSITIVITY	HYPERSENSITIVITY	超敏反应	ALLERGIC CONDITIONS NEC	各种过敏反应（不另分类）	ALLERGIC CONDITIONS	过敏类反应	IMMUNE SYSTEM DISORDERS	免疫系统疾病	102724821	REAC14Q2.txt
HYPOCALCAEMIA	HYPOCALCAEMIA	低钙血症	CALCIUM METABOLISM DISORDERS	各种钙代谢疾病	BONE, CALCIUM, MAGNESIUM AND PHOSPHORUS METABOLISM DISORDERS	骨、钙、镁及磷代谢异常	METABOLISM AND NUTRITION DISORDERS	代谢及营养类疾病	102724821	REAC14Q2.txt
POST PROCEDURAL COMPLICATION	POST PROCEDURAL COMPLICATION	操作后并发症	NON-SITE SPECIFIC PROCEDURAL COMPLICATIONS	部位不明的操作并发症	PROCEDURAL RELATED INJURIES AND COMPLICATIONS NEC	操作相关伤害与并发症（不另分类）	INJURY, POISONING AND PROCEDURAL COMPLICATIONS	各类损伤、中毒及操作并发症	102724821	REAC14Q2.txt
THYROTOXIC CRISIS	THYROTOXIC CRISIS	甲状腺毒危象	THYROID HYPERFUNCTION DISORDERS	各种甲状腺机能亢进疾病	THYROID GLAND DISORDERS	甲状腺类疾病	ENDOCRINE DISORDERS	内分泌系统疾病	102724821	REAC14Q2.txt
GLOMERULONEPHRITIS RAPIDLY PROGRESSIVE	GLOMERULONEPHRITIS RAPIDLY PROGRESSIVE	急进性肾小球肾炎	GLOMERULONEPHRITIS AND NEPHROTIC SYNDROME	肾小球肾炎和肾病综合征	NEPHROPATHIES	肾脏类病	RENAL AND URINARY DISORDERS	肾脏及泌尿系统疾病	102807451	REAC14Q3.txt
HEPATIC FAILURE	HEPATIC FAILURE	肝衰竭	HEPATIC FAILURE AND ASSOCIATED DISORDERS	肝衰竭和相关疾病	HEPATIC AND HEPATOBILIARY DISORDERS	肝脏及肝胆类疾病	HEPATOBILIARY DISORDERS	肝胆系统疾病	102807451	REAC14Q3.txt
MENTAL STATUS CHANGES	MENTAL STATUS CHANGES	精神状态改变	MENTAL DISORDERS NEC	各种精神疾病（不另分类）	PSYCHIATRIC DISORDERS NEC	精神病类（不另分类）	PSYCHIATRIC DISORDERS	精神病类	102807451	REAC14Q3.txt
MULTIPLE ORGAN DYSFUNCTION SYNDROME	MULTIPLE ORGAN DYSFUNCTION SYNDROME	多器官功能不全综合征	GENERAL SIGNS AND SYMPTOMS NEC	一般症状和体征（不另分类）	GENERAL SYSTEM DISORDERS NEC	全身系统疾病（不另分类）	GENERAL DISORDERS AND ADMINISTRATION SITE CONDITIONS	全身性疾病及给药部位各种反应	102807451	REAC14Q3.txt
PNEUMONIA	PNEUMONIA	感染性肺炎	LOWER RESPIRATORY TRACT AND LUNG INFECTIONS	下呼吸道和肺部感染	INFECTIONS - PATHOGEN UNSPECIFIED	感染 - 未指明病原	INFECTIONS AND INFESTATIONS	感染及侵染类疾病	102807451	REAC14Q3.txt
ACUTE KIDNEY INJURY	ACUTE KIDNEY INJURY	急性肾损伤	RENAL FAILURE AND IMPAIRMENT	肾衰和肾损害	RENAL DISORDERS (EXCL NEPHROPATHIES)	肾脏各种异常（不包括肾病）	RENAL AND URINARY DISORDERS	肾脏及泌尿系统疾病	102807451	REAC14Q3.txt
RESPIRATORY FAILURE	RESPIRATORY FAILURE	呼吸衰竭	RESPIRATORY FAILURES (EXCL NEONATAL)	各种呼吸衰竭（不包括新生儿）	RESPIRATORY DISORDERS NEC	呼吸系统疾病（不另分类）	RESPIRATORY, THORACIC AND MEDIASTINAL DISORDERS	呼吸系统、胸及纵隔疾病	102807451	REAC14Q3.txt
ALANINE AMINOTRANSFERASE INCREASED	ALANINE AMINOTRANSFERASE INCREASED	丙氨酸氨基转移酶升高	HEPATOBILIARY FUNCTION DIAGNOSTIC PROCEDURES	肝胆功能诊断性操作	HEPATOBILIARY INVESTIGATIONS	肝胆系统检查	INVESTIGATIONS	各类检查	103078691	REAC14Q3.txt
ASPARTATE AMINOTRANSFERASE INCREASED	ASPARTATE AMINOTRANSFERASE INCREASED	天门冬氨酸氨基转移酶升高	HEPATOBILIARY FUNCTION DIAGNOSTIC PROCEDURES	肝胆功能诊断性操作	HEPATOBILIARY INVESTIGATIONS	肝胆系统检查	INVESTIGATIONS	各类检查	103078691	REAC14Q3.txt
BLOOD ALKALINE PHOSPHATASE INCREASED	BLOOD ALKALINE PHOSPHATASE INCREASED	血碱性磷酸酶升高	TISSUE ENZYME ANALYSES NEC	组织酶分析（不另分类）	ENZYME INVESTIGATIONS NEC	酶检查（不另分类）	INVESTIGATIONS	各类检查	103078691	REAC14Q3.txt
THYROXINE INCREASED	THYROXINE INCREASED	甲状腺素升高	THYROID ANALYSES	各种甲状腺分析	ENDOCRINE INVESTIGATIONS (INCL SEX HORMONES)	内分泌系统检查（包括性激素）	INVESTIGATIONS	各类检查	103078691	REAC14Q3.txt
TOXICITY TO VARIOUS AGENTS	TOXICITY TO VARIOUS AGENTS	各种制剂毒性	POISONING AND TOXICITY	中毒与毒性	EXPOSURES, CHEMICAL INJURIES AND POISONING	暴露、化学伤和中毒	INJURY, POISONING AND PROCEDURAL COMPLICATIONS	各类损伤、中毒及操作并发症	103078691	REAC14Q3.txt
TREATMENT NONCOMPLIANCE	TREATMENT NONCOMPLIANCE	治疗不服从	THERAPEUTIC AND NONTHERAPEUTIC RESPONSES	各种治疗和非治疗反应	THERAPEUTIC AND NONTHERAPEUTIC EFFECTS (EXCL TOXICITY)	治疗性及非治疗性反应类（不包括毒性）	GENERAL DISORDERS AND ADMINISTRATION SITE CONDITIONS	全身性疾病及给药部位各种反应	103078691	REAC14Q3.txt
AGRANULOCYTOSIS	AGRANULOCYTOSIS	粒细胞缺乏症	NEUTROPENIAS	各种嗜中性白细胞减少症	WHITE BLOOD CELL DISORDERS	白血球类疾病	BLOOD AND LYMPHATIC SYSTEM DISORDERS	血液及淋巴系统疾病	103101441	REAC14Q3.txt
ANTI-NEUTROPHIL CYTOPLASMIC ANTIBODY POSITIVE VASCULITIS	ANTI-NEUTROPHIL CYTOPLASMIC ANTIBODY POSITIVE VASCULITIS	抗中性粒细胞胞浆抗体阳性血管炎	VASCULITIDES	脉管炎症	IMMUNE DISORDERS NEC	免疫类疾病（不另分类）	IMMUNE SYSTEM DISORDERS	免疫系统疾病	103478991	REAC14Q3.txt
ANTI-NEUTROPHIL CYTOPLASMIC ANTIBODY POSITIVE VASCULITIS	ANTI-NEUTROPHIL CYTOPLASMIC ANTIBODY POSITIVE VASCULITIS	抗中性粒细胞胞浆抗体阳性血管炎	VASCULITIDES	脉管炎症	IMMUNE DISORDERS NEC	免疫类疾病（不另分类）	IMMUNE SYSTEM DISORDERS	免疫系统疾病	103482501	REAC14Q3.txt
ANTI-NEUTROPHIL CYTOPLASMIC ANTIBODY POSITIVE VASCULITIS	ANTI-NEUTROPHIL CYTOPLASMIC ANTIBODY POSITIVE VASCULITIS	抗中性粒细胞胞浆抗体阳性血管炎	VASCULITIDES	脉管炎症	IMMUNE DISORDERS NEC	免疫类疾病（不另分类）	IMMUNE SYSTEM DISORDERS	免疫系统疾病	103482511	REAC14Q3.txt
LIVER INJURY	LIVER INJURY	肝损伤	HEPATOCELLULAR DAMAGE AND HEPATITIS NEC	肝细胞损害和肝炎（不另分类）	HEPATIC AND HEPATOBILIARY DISORDERS	肝脏及肝胆类疾病	HEPATOBILIARY DISORDERS	肝胆系统疾病	103821561	REAC14Q3.txt
ORGANISING PNEUMONIA	ORGANISING PNEUMONIA	机化性肺炎	PARENCHYMAL LUNG DISORDERS NEC	实质性肺疾病（不另分类）	LOWER RESPIRATORY TRACT DISORDERS (EXCL OBSTRUCTION AND INFECTION)	下呼吸道疾病（阻塞和感染除外）	RESPIRATORY, THORACIC AND MEDIASTINAL DISORDERS	呼吸系统、胸及纵隔疾病	104788251	REAC14Q3.txt
ACUTE RESPIRATORY DISTRESS SYNDROME	ACUTE RESPIRATORY DISTRESS SYNDROME	急性呼吸窘迫综合征	PULMONARY OEDEMAS	各种肺水肿	LOWER RESPIRATORY TRACT DISORDERS (EXCL OBSTRUCTION AND INFECTION)	下呼吸道疾病（阻塞和感染除外）	RESPIRATORY, THORACIC AND MEDIASTINAL DISORDERS	呼吸系统、胸及纵隔疾病	105435331	REAC14Q4.txt
ACUTE KIDNEY INJURY	ACUTE KIDNEY INJURY	急性肾损伤	RENAL FAILURE AND IMPAIRMENT	肾衰和肾损害	RENAL DISORDERS (EXCL NEPHROPATHIES)	肾脏各种异常（不包括肾病）	RENAL AND URINARY DISORDERS	肾脏及泌尿系统疾病	105752851	REAC14Q4.txt
ANTI-NEUTROPHIL CYTOPLASMIC ANTIBODY POSITIVE VASCULITIS	ANTI-NEUTROPHIL CYTOPLASMIC ANTIBODY POSITIVE VASCULITIS	抗中性粒细胞胞浆抗体阳性血管炎	VASCULITIDES	脉管炎症	IMMUNE DISORDERS NEC	免疫类疾病（不另分类）	IMMUNE SYSTEM DISORDERS	免疫系统疾病	105752851	REAC14Q4.txt
BLOOD PRESSURE DECREASED	BLOOD PRESSURE DECREASED	血压降低	VASCULAR TESTS NEC (INCL BLOOD PRESSURE)	各种血管检查（不另分类）（包括血压）	CARDIAC AND VASCULAR INVESTIGATIONS (EXCL ENZYME TESTS)	心血管检查（不包括酶检测）	INVESTIGATIONS	各类检查	105752851	REAC14Q4.txt
GANGRENE	GANGRENE	坏疽	BACTERIAL INFECTIONS NEC	各种细菌感染（不另分类）	BACTERIAL INFECTIOUS DISORDERS	细菌感染性疾病	INFECTIONS AND INFESTATIONS	感染及侵染类疾病	105752851	REAC14Q4.txt
HAEMODIALYSIS	HAEMODIALYSIS	血液透析	RENAL THERAPEUTIC PROCEDURES	肾脏治疗类操作	RENAL AND URINARY TRACT THERAPEUTIC PROCEDURES	肾及泌尿道治疗类操作	SURGICAL AND MEDICAL PROCEDURES	各种手术及医疗操作	105752851	REAC14Q4.txt
HAEMOPTYSIS	HAEMOPTYSIS	咯血	COUGHING AND ASSOCIATED SYMPTOMS	咳嗽和相关症状	RESPIRATORY DISORDERS NEC	呼吸系统疾病（不另分类）	RESPIRATORY, THORACIC AND MEDIASTINAL DISORDERS	呼吸系统、胸及纵隔疾病	105752851	REAC14Q4.txt
LEG AMPUTATION	LEG AMPUTATION	腿部截肢术	LIMB THERAPEUTIC PROCEDURES	肢体治疗类操作	BONE AND JOINT THERAPEUTIC PROCEDURES	骨和关节治疗类操作	SURGICAL AND MEDICAL PROCEDURES	各种手术及医疗操作	105752851	REAC14Q4.txt
LUNG CONSOLIDATION	LUNG CONSOLIDATION	肺实变	PARENCHYMAL LUNG DISORDERS NEC	实质性肺疾病（不另分类）	LOWER RESPIRATORY TRACT DISORDERS (EXCL OBSTRUCTION AND INFECTION)	下呼吸道疾病（阻塞和感染除外）	RESPIRATORY, THORACIC AND MEDIASTINAL DISORDERS	呼吸系统、胸及纵隔疾病	105752851	REAC14Q4.txt
RESPIRATORY FAILURE	RESPIRATORY FAILURE	呼吸衰竭	RESPIRATORY FAILURES (EXCL NEONATAL)	各种呼吸衰竭（不包括新生儿）	RESPIRATORY DISORDERS NEC	呼吸系统疾病（不另分类）	RESPIRATORY, THORACIC AND MEDIASTINAL DISORDERS	呼吸系统、胸及纵隔疾病	105752851	REAC14Q4.txt
SINUS TACHYCARDIA	SINUS TACHYCARDIA	窦性心动过速	SUPRAVENTRICULAR ARRHYTHMIAS	各种室上性心律失常	CARDIAC ARRHYTHMIAS	心律失常类疾病	CARDIAC DISORDERS	心脏器官疾病	105752851	REAC14Q4.txt
ARRHYTHMIA	ARRHYTHMIA	心律失常	RATE AND RHYTHM DISORDERS NEC	心率和节律异常（不另分类）	CARDIAC ARRHYTHMIAS	心律失常类疾病	CARDIAC DISORDERS	心脏器官疾病	106514872	REAC15Q1.txt
HAEMATOCHEZIA	HAEMATOCHEZIA	便血	NON-SITE SPECIFIC GASTROINTESTINAL HAEMORRHAGES	部位不明的胃肠出血	GASTROINTESTINAL HAEMORRHAGES NEC	胃肠系统出血（不另分类）	GASTROINTESTINAL DISORDERS	胃肠系统疾病	106514872	REAC15Q1.txt
HYPERSENSITIVITY VASCULITIS	HYPERSENSITIVITY VASCULITIS	高敏性血管炎	SKIN VASCULITIDES	皮肤脉管炎	SKIN VASCULAR ABNORMALITIES	皮肤血管异常	SKIN AND SUBCUTANEOUS TISSUE DISORDERS	皮肤及皮下组织类疾病	107715281	REAC15Q1.txt
LUPUS NEPHRITIS	LUPUS NEPHRITIS	狼疮肾炎	NEPHRITIS NEC	各种肾炎（不另分类）	NEPHROPATHIES	肾脏类病	RENAL AND URINARY DISORDERS	肾脏及泌尿系统疾病	109217661	REAC15Q1.txt
VASCULITIS	VASCULITIS	血管炎	VASCULITIDES NEC	各种血管炎（不另分类）	VASCULAR INFECTIONS AND INFLAMMATIONS	血管感染和炎症类疾病	VASCULAR DISORDERS	血管与淋巴管类疾病	109217661	REAC15Q1.txt
TOXICITY TO VARIOUS AGENTS	TOXICITY TO VARIOUS AGENTS	各种制剂毒性	POISONING AND TOXICITY	中毒与毒性	EXPOSURES, CHEMICAL INJURIES AND POISONING	暴露、化学伤和中毒	INJURY, POISONING AND PROCEDURAL COMPLICATIONS	各类损伤、中毒及操作并发症	109434441	REAC15Q1.txt
ANTI-NEUTROPHIL CYTOPLASMIC ANTIBODY POSITIVE VASCULITIS	ANTI-NEUTROPHIL CYTOPLASMIC ANTIBODY POSITIVE VASCULITIS	抗中性粒细胞胞浆抗体阳性血管炎	VASCULITIDES	脉管炎症	IMMUNE DISORDERS NEC	免疫类疾病（不另分类）	IMMUNE SYSTEM DISORDERS	免疫系统疾病	110747741	REAC15Q2.txt
DILATED CARDIOMYOPATHY	DILATED CARDIOMYOPATHY		CARDIOMYOPATHIES	各种心肌病	MYOCARDIAL DISORDERS	心肌类疾病	CARDIAC DISORDERS	心脏器官疾病	111856191	REAC15Q2.txt
ALCOHOL TEST FALSE POSITIVE	ALCOHOL TEST FALSE POSITIVE	酒精测试假阳性	TOXICOLOGY LABORATORY ANALYSES	各种毒理学实验室分析	TOXICOLOGY AND THERAPEUTIC DRUG MONITORING	毒理学及治疗药物监测	INVESTIGATIONS	各类检查	113283712	REAC16Q3.txt
BLOOD ALCOHOL INCREASED	BLOOD ALCOHOL INCREASED	血酒精含量升高	TOXICOLOGY LABORATORY ANALYSES	各种毒理学实验室分析	TOXICOLOGY AND THERAPEUTIC DRUG MONITORING	毒理学及治疗药物监测	INVESTIGATIONS	各类检查	113283712	REAC16Q3.txt
DRUG SCREEN FALSE POSITIVE	DRUG SCREEN FALSE POSITIVE	药物筛查假阳性	TOXICOLOGY LABORATORY ANALYSES	各种毒理学实验室分析	TOXICOLOGY AND THERAPEUTIC DRUG MONITORING	毒理学及治疗药物监测	INVESTIGATIONS	各类检查	113283712	REAC16Q3.txt
DRUG SCREEN POSITIVE	DRUG SCREEN POSITIVE	药物筛查阳性	TOXICOLOGY LABORATORY ANALYSES	各种毒理学实验室分析	TOXICOLOGY AND THERAPEUTIC DRUG MONITORING	毒理学及治疗药物监测	INVESTIGATIONS	各类检查	113283712	REAC16Q3.txt
AUTOIMMUNE DISORDER	AUTOIMMUNE DISORDER	自身免疫疾病	AUTOIMMUNE DISORDERS NEC	各种自身免疫疾病（不另分类）	AUTOIMMUNE DISORDERS	自身免疫类疾病	IMMUNE SYSTEM DISORDERS	免疫系统疾病	114936581	REAC15Q3.txt
ACUTE HEPATIC FAILURE	ACUTE HEPATIC FAILURE	急性肝衰竭	HEPATIC FAILURE AND ASSOCIATED DISORDERS	肝衰竭和相关疾病	HEPATIC AND HEPATOBILIARY DISORDERS	肝脏及肝胆类疾病	HEPATOBILIARY DISORDERS	肝胆系统疾病	115285941	REAC15Q3.txt
ACUTE KIDNEY INJURY	ACUTE KIDNEY INJURY	急性肾损伤	RENAL FAILURE AND IMPAIRMENT	肾衰和肾损害	RENAL DISORDERS (EXCL NEPHROPATHIES)	肾脏各种异常（不包括肾病）	RENAL AND URINARY DISORDERS	肾脏及泌尿系统疾病	115285941	REAC15Q3.txt
ANTI-NEUTROPHIL CYTOPLASMIC ANTIBODY POSITIVE VASCULITIS	ANTI-NEUTROPHIL CYTOPLASMIC ANTIBODY POSITIVE VASCULITIS	抗中性粒细胞胞浆抗体阳性血管炎	VASCULITIDES	脉管炎症	IMMUNE DISORDERS NEC	免疫类疾病（不另分类）	IMMUNE SYSTEM DISORDERS	免疫系统疾病	115285941	REAC15Q3.txt
GLOMERULONEPHRITIS RAPIDLY PROGRESSIVE	GLOMERULONEPHRITIS RAPIDLY PROGRESSIVE	急进性肾小球肾炎	GLOMERULONEPHRITIS AND NEPHROTIC SYNDROME	肾小球肾炎和肾病综合征	NEPHROPATHIES	肾脏类病	RENAL AND URINARY DISORDERS	肾脏及泌尿系统疾病	115285941	REAC15Q3.txt
VASCULITIS	VASCULITIS	血管炎	VASCULITIDES NEC	各种血管炎（不另分类）	VASCULAR INFECTIONS AND INFLAMMATIONS	血管感染和炎症类疾病	VASCULAR DISORDERS	血管与淋巴管类疾病	115285941	REAC15Q3.txt
ANTI-NEUTROPHIL CYTOPLASMIC ANTIBODY POSITIVE VASCULITIS	ANTI-NEUTROPHIL CYTOPLASMIC ANTIBODY POSITIVE VASCULITIS	抗中性粒细胞胞浆抗体阳性血管炎	VASCULITIDES	脉管炎症	IMMUNE DISORDERS NEC	免疫类疾病（不另分类）	IMMUNE SYSTEM DISORDERS	免疫系统疾病	115364841	REAC15Q3.txt
PANCYTOPENIA	PANCYTOPENIA	全血细胞减少症	MARROW DEPRESSION AND HYPOPLASTIC ANAEMIAS	骨髓抑制和增生不良性贫血	ANAEMIAS NONHAEMOLYTIC AND MARROW DEPRESSION	非溶血性贫血及骨髓抑制	BLOOD AND LYMPHATIC SYSTEM DISORDERS	血液及淋巴系统疾病	115364841	REAC15Q3.txt
RESPIRATORY FAILURE	RESPIRATORY FAILURE	呼吸衰竭	RESPIRATORY FAILURES (EXCL NEONATAL)	各种呼吸衰竭（不包括新生儿）	RESPIRATORY DISORDERS NEC	呼吸系统疾病（不另分类）	RESPIRATORY, THORACIC AND MEDIASTINAL DISORDERS	呼吸系统、胸及纵隔疾病	115364841	REAC15Q3.txt
PANCYTOPENIA	PANCYTOPENIA	全血细胞减少症	MARROW DEPRESSION AND HYPOPLASTIC ANAEMIAS	骨髓抑制和增生不良性贫血	ANAEMIAS NONHAEMOLYTIC AND MARROW DEPRESSION	非溶血性贫血及骨髓抑制	BLOOD AND LYMPHATIC SYSTEM DISORDERS	血液及淋巴系统疾病	115400761	REAC15Q3.txt
RESPIRATORY FAILURE	RESPIRATORY FAILURE	呼吸衰竭	RESPIRATORY FAILURES (EXCL NEONATAL)	各种呼吸衰竭（不包括新生儿）	RESPIRATORY DISORDERS NEC	呼吸系统疾病（不另分类）	RESPIRATORY, THORACIC AND MEDIASTINAL DISORDERS	呼吸系统、胸及纵隔疾病	115400761	REAC15Q3.txt
VASCULITIS	VASCULITIS	血管炎	VASCULITIDES NEC	各种血管炎（不另分类）	VASCULAR INFECTIONS AND INFLAMMATIONS	血管感染和炎症类疾病	VASCULAR DISORDERS	血管与淋巴管类疾病	115400761	REAC15Q3.txt
ACUTE HEPATIC FAILURE	ACUTE HEPATIC FAILURE	急性肝衰竭	HEPATIC FAILURE AND ASSOCIATED DISORDERS	肝衰竭和相关疾病	HEPATIC AND HEPATOBILIARY DISORDERS	肝脏及肝胆类疾病	HEPATOBILIARY DISORDERS	肝胆系统疾病	115539621	REAC15Q3.txt
ANTI-NEUTROPHIL CYTOPLASMIC ANTIBODY POSITIVE VASCULITIS	ANTI-NEUTROPHIL CYTOPLASMIC ANTIBODY POSITIVE VASCULITIS	抗中性粒细胞胞浆抗体阳性血管炎	VASCULITIDES	脉管炎症	IMMUNE DISORDERS NEC	免疫类疾病（不另分类）	IMMUNE SYSTEM DISORDERS	免疫系统疾病	115539621	REAC15Q3.txt
PNEUMONIA	PNEUMONIA	感染性肺炎	LOWER RESPIRATORY TRACT AND LUNG INFECTIONS	下呼吸道和肺部感染	INFECTIONS - PATHOGEN UNSPECIFIED	感染 - 未指明病原	INFECTIONS AND INFESTATIONS	感染及侵染类疾病	115539621	REAC15Q3.txt
RENAL FAILURE	RENAL FAILURE	肾衰	RENAL FAILURE AND IMPAIRMENT	肾衰和肾损害	RENAL DISORDERS (EXCL NEPHROPATHIES)	肾脏各种异常（不包括肾病）	RENAL AND URINARY DISORDERS	肾脏及泌尿系统疾病	115539621	REAC15Q3.txt
RESPIRATORY FAILURE	RESPIRATORY FAILURE	呼吸衰竭	RESPIRATORY FAILURES (EXCL NEONATAL)	各种呼吸衰竭（不包括新生儿）	RESPIRATORY DISORDERS NEC	呼吸系统疾病（不另分类）	RESPIRATORY, THORACIC AND MEDIASTINAL DISORDERS	呼吸系统、胸及纵隔疾病	115539621	REAC15Q3.txt
SEPSIS	SEPSIS	脓毒症	SEPSIS, BACTERAEMIA, VIRAEMIA AND FUNGAEMIA NEC	脓毒症、菌血症、病毒血症和真菌血症（不另分类）	INFECTIONS - PATHOGEN UNSPECIFIED	感染 - 未指明病原	INFECTIONS AND INFESTATIONS	感染及侵染类疾病	115539621	REAC15Q3.txt
CENTRAL NERVOUS SYSTEM VASCULITIS	CENTRAL NERVOUS SYSTEM VASCULITIS	中枢神经系统血管炎	CENTRAL NERVOUS SYSTEM VASCULAR DISORDERS NEC	中枢神经系统血管疾病（不另分类）	CENTRAL NERVOUS SYSTEM VASCULAR DISORDERS	中枢神经系统血管疾病	NERVOUS SYSTEM DISORDERS	各类神经系统疾病	115539621	REAC15Q3.txt
ANTI-NEUTROPHIL CYTOPLASMIC ANTIBODY POSITIVE VASCULITIS	ANTI-NEUTROPHIL CYTOPLASMIC ANTIBODY POSITIVE VASCULITIS	抗中性粒细胞胞浆抗体阳性血管炎	VASCULITIDES	脉管炎症	IMMUNE DISORDERS NEC	免疫类疾病（不另分类）	IMMUNE SYSTEM DISORDERS	免疫系统疾病	115859271	REAC15Q4.txt
LUPUS-LIKE SYNDROME	LUPUS-LIKE SYNDROME	类狼疮综合征	LUPUS ERYTHEMATOSUS (INCL SUBTYPES)	红斑狼疮（包括亚型）	CONNECTIVE TISSUE DISORDERS (EXCL CONGENITAL)	结缔组织类疾病（不包括先天性）	MUSCULOSKELETAL AND CONNECTIVE TISSUE DISORDERS	各种肌肉骨骼及结缔组织疾病	115859271	REAC15Q4.txt
PULMONARY ALVEOLAR HAEMORRHAGE	PULMONARY ALVEOLAR HAEMORRHAGE	肺泡出血	PARENCHYMAL LUNG DISORDERS NEC	实质性肺疾病（不另分类）	LOWER RESPIRATORY TRACT DISORDERS (EXCL OBSTRUCTION AND INFECTION)	下呼吸道疾病（阻塞和感染除外）	RESPIRATORY, THORACIC AND MEDIASTINAL DISORDERS	呼吸系统、胸及纵隔疾病	115859271	REAC15Q4.txt
RESPIRATORY FAILURE	RESPIRATORY FAILURE	呼吸衰竭	RESPIRATORY FAILURES (EXCL NEONATAL)	各种呼吸衰竭（不包括新生儿）	RESPIRATORY DISORDERS NEC	呼吸系统疾病（不另分类）	RESPIRATORY, THORACIC AND MEDIASTINAL DISORDERS	呼吸系统、胸及纵隔疾病	115859271	REAC15Q4.txt
ACUTE HEPATIC FAILURE	ACUTE HEPATIC FAILURE	急性肝衰竭	HEPATIC FAILURE AND ASSOCIATED DISORDERS	肝衰竭和相关疾病	HEPATIC AND HEPATOBILIARY DISORDERS	肝脏及肝胆类疾病	HEPATOBILIARY DISORDERS	肝胆系统疾病	116568041	REAC15Q4.txt
HEPATIC ENCEPHALOPATHY	HEPATIC ENCEPHALOPATHY	肝性脑病	ENCEPHALOPATHIES TOXIC AND METABOLIC	中毒性和代谢性脑病	ENCEPHALOPATHIES	各类脑病	NERVOUS SYSTEM DISORDERS	各类神经系统疾病	116568041	REAC15Q4.txt
LIVER TRANSPLANT	LIVER TRANSPLANT	肝移植	HEPATIC THERAPEUTIC PROCEDURES	肝脏治疗类操作	HEPATOBILIARY THERAPEUTIC PROCEDURES	肝胆治疗类操作	SURGICAL AND MEDICAL PROCEDURES	各种手术及医疗操作	116568041	REAC15Q4.txt
PULMONARY ALVEOLAR HAEMORRHAGE	PULMONARY ALVEOLAR HAEMORRHAGE	肺泡出血	PARENCHYMAL LUNG DISORDERS NEC	实质性肺疾病（不另分类）	LOWER RESPIRATORY TRACT DISORDERS (EXCL OBSTRUCTION AND INFECTION)	下呼吸道疾病（阻塞和感染除外）	RESPIRATORY, THORACIC AND MEDIASTINAL DISORDERS	呼吸系统、胸及纵隔疾病	117269301	REAC15Q4.txt
DISEASE RECURRENCE	DISEASE RECURRENCE	疾病复发	GENERAL SIGNS AND SYMPTOMS NEC	一般症状和体征（不另分类）	GENERAL SYSTEM DISORDERS NEC	全身系统疾病（不另分类）	GENERAL DISORDERS AND ADMINISTRATION SITE CONDITIONS	全身性疾病及给药部位各种反应	117767652	REAC17Q1.txt
EPISTAXIS	EPISTAXIS	鼻衄	NASAL DISORDERS NEC	各种鼻病（不另分类）	UPPER RESPIRATORY TRACT DISORDERS (EXCL INFECTIONS)	上呼吸道疾病（不包括感染）	RESPIRATORY, THORACIC AND MEDIASTINAL DISORDERS	呼吸系统、胸及纵隔疾病	117767652	REAC17Q1.txt
ALANINE AMINOTRANSFERASE INCREASED	ALANINE AMINOTRANSFERASE INCREASED	丙氨酸氨基转移酶升高	HEPATOBILIARY FUNCTION DIAGNOSTIC PROCEDURES	肝胆功能诊断性操作	HEPATOBILIARY INVESTIGATIONS	肝胆系统检查	INVESTIGATIONS	各类检查	117767662	REAC17Q1.txt
ASPARTATE AMINOTRANSFERASE INCREASED	ASPARTATE AMINOTRANSFERASE INCREASED	天门冬氨酸氨基转移酶升高	HEPATOBILIARY FUNCTION DIAGNOSTIC PROCEDURES	肝胆功能诊断性操作	HEPATOBILIARY INVESTIGATIONS	肝胆系统检查	INVESTIGATIONS	各类检查	117767662	REAC17Q1.txt
BLOOD BILIRUBIN INCREASED	BLOOD BILIRUBIN INCREASED	血胆红素升高	HEPATOBILIARY FUNCTION DIAGNOSTIC PROCEDURES	肝胆功能诊断性操作	HEPATOBILIARY INVESTIGATIONS	肝胆系统检查	INVESTIGATIONS	各类检查	117767662	REAC17Q1.txt
HEPATIC FUNCTION ABNORMAL	HEPATIC FUNCTION ABNORMAL	肝功能异常	HEPATIC ENZYMES AND FUNCTION ABNORMALITIES	肝酶和肝功能异常	HEPATIC AND HEPATOBILIARY DISORDERS	肝脏及肝胆类疾病	HEPATOBILIARY DISORDERS	肝胆系统疾病	117767662	REAC17Q1.txt
ABDOMINAL WALL HAEMATOMA	ABDOMINAL WALL HAEMATOMA	腹壁血肿	ABDOMINAL WALL CONDITIONS NEC	各种腹壁疾病（不另分类）	ABDOMINAL HERNIAS AND OTHER ABDOMINAL WALL CONDITIONS	腹部疝及其它腹壁疾病	GASTROINTESTINAL DISORDERS	胃肠系统疾病	117855811	REAC15Q4.txt
ARTHRALGIA	ARTHRALGIA	关节痛	JOINT RELATED SIGNS AND SYMPTOMS	关节相关症状和体征	JOINT DISORDERS	关节类疾病	MUSCULOSKELETAL AND CONNECTIVE TISSUE DISORDERS	各种肌肉骨骼及结缔组织疾病	117961342	REAC17Q2.txt
ASTHENIA	ASTHENIA	乏力	ASTHENIC CONDITIONS	虚弱状态	GENERAL SYSTEM DISORDERS NEC	全身系统疾病（不另分类）	GENERAL DISORDERS AND ADMINISTRATION SITE CONDITIONS	全身性疾病及给药部位各种反应	117961342	REAC17Q2.txt
DEAFNESS NEUROSENSORY	DEAFNESS NEUROSENSORY	感音神经性聋	HEARING LOSSES	各种听力丧失	HEARING DISORDERS	听力障碍类疾病	EAR AND LABYRINTH DISORDERS	耳及迷路类疾病	117961342	REAC17Q2.txt
HEADACHE	HEADACHE	头痛	HEADACHES NEC	各种头痛（不另分类）	HEADACHES	各类头痛	NERVOUS SYSTEM DISORDERS	各类神经系统疾病	117961342	REAC17Q2.txt
AGRANULOCYTOSIS	AGRANULOCYTOSIS	粒细胞缺乏症	NEUTROPENIAS	各种嗜中性白细胞减少症	WHITE BLOOD CELL DISORDERS	白血球类疾病	BLOOD AND LYMPHATIC SYSTEM DISORDERS	血液及淋巴系统疾病	118100921	REAC15Q4.txt
NECROTISING ULCERATIVE GINGIVOSTOMATITIS	NECROTISING ULCERATIVE GINGIVOSTOMATITIS	坏死性溃疡性牙龈口腔黏膜炎	FUSOBACTERIUM INFECTIONS	各种梭菌感染	BACTERIAL INFECTIOUS DISORDERS	细菌感染性疾病	INFECTIONS AND INFESTATIONS	感染及侵染类疾病	118100921	REAC15Q4.txt
OSTEONECROSIS OF JAW	OSTEONECROSIS OF JAW	颌骨骨坏死	BONE DISORDERS NEC	各种骨病（不另分类）	BONE DISORDERS (EXCL CONGENITAL AND FRACTURES)	骨骼类疾病（不包括先天性疾病及骨折）	MUSCULOSKELETAL AND CONNECTIVE TISSUE DISORDERS	各种肌肉骨骼及结缔组织疾病	118100921	REAC15Q4.txt
AGRANULOCYTOSIS	AGRANULOCYTOSIS	粒细胞缺乏症	NEUTROPENIAS	各种嗜中性白细胞减少症	WHITE BLOOD CELL DISORDERS	白血球类疾病	BLOOD AND LYMPHATIC SYSTEM DISORDERS	血液及淋巴系统疾病	118354412	REAC17Q2.txt
GINGIVITIS ULCERATIVE	GINGIVITIS ULCERATIVE	溃疡性龈炎	GINGIVAL DISORDERS, SIGNS AND SYMPTOMS NEC	各种牙龈疾病、症状和体征（不另分类）	DENTAL AND GINGIVAL CONDITIONS	牙齿和牙龈类疾病	GASTROINTESTINAL DISORDERS	胃肠系统疾病	118354412	REAC17Q2.txt
OSTEONECROSIS	OSTEONECROSIS	骨坏死	BONE DISORDERS NEC	各种骨病（不另分类）	BONE DISORDERS (EXCL CONGENITAL AND FRACTURES)	骨骼类疾病（不包括先天性疾病及骨折）	MUSCULOSKELETAL AND CONNECTIVE TISSUE DISORDERS	各种肌肉骨骼及结缔组织疾病	118354412	REAC17Q2.txt
STOMATITIS	STOMATITIS	口腔黏膜炎	STOMATITIS AND ULCERATION	口腔黏膜炎和溃疡	ORAL SOFT TISSUE CONDITIONS	口腔软组织类疾病	GASTROINTESTINAL DISORDERS	胃肠系统疾病	118354412	REAC17Q2.txt
ARTHRALGIA	ARTHRALGIA	关节痛	JOINT RELATED SIGNS AND SYMPTOMS	关节相关症状和体征	JOINT DISORDERS	关节类疾病	MUSCULOSKELETAL AND CONNECTIVE TISSUE DISORDERS	各种肌肉骨骼及结缔组织疾病	118404242	REAC16Q3.txt
ASTHENIA	ASTHENIA	乏力	ASTHENIC CONDITIONS	虚弱状态	GENERAL SYSTEM DISORDERS NEC	全身系统疾病（不另分类）	GENERAL DISORDERS AND ADMINISTRATION SITE CONDITIONS	全身性疾病及给药部位各种反应	118404242	REAC16Q3.txt
DEAFNESS NEUROSENSORY	DEAFNESS NEUROSENSORY	感音神经性聋	HEARING LOSSES	各种听力丧失	HEARING DISORDERS	听力障碍类疾病	EAR AND LABYRINTH DISORDERS	耳及迷路类疾病	118404242	REAC16Q3.txt
HEADACHE	HEADACHE	头痛	HEADACHES NEC	各种头痛（不另分类）	HEADACHES	各类头痛	NERVOUS SYSTEM DISORDERS	各类神经系统疾病	118404242	REAC16Q3.txt
NEUTROPENIC COLITIS	NEUTROPENIC COLITIS	中性粒细胞减少性结肠炎	COLITIS (EXCL INFECTIVE)	各种结肠炎（不包括感染性的）	GASTROINTESTINAL INFLAMMATORY CONDITIONS	胃肠系统炎症	GASTROINTESTINAL DISORDERS	胃肠系统疾病	118552271	REAC15Q4.txt
ANTI-NEUTROPHIL CYTOPLASMIC ANTIBODY POSITIVE VASCULITIS	ANTI-NEUTROPHIL CYTOPLASMIC ANTIBODY POSITIVE VASCULITIS	抗中性粒细胞胞浆抗体阳性血管炎	VASCULITIDES	脉管炎症	IMMUNE DISORDERS NEC	免疫类疾病（不另分类）	IMMUNE SYSTEM DISORDERS	免疫系统疾病	118779602	REAC17Q3.txt
GLOMERULONEPHRITIS	GLOMERULONEPHRITIS	肾小球肾炎	GLOMERULONEPHRITIS AND NEPHROTIC SYNDROME	肾小球肾炎和肾病综合征	NEPHROPATHIES	肾脏类病	RENAL AND URINARY DISORDERS	肾脏及泌尿系统疾病	118779602	REAC17Q3.txt
PULMONARY HAEMORRHAGE	PULMONARY HAEMORRHAGE	肺出血	LOWER RESPIRATORY TRACT SIGNS AND SYMPTOMS	下呼吸道症状和体征	RESPIRATORY TRACT SIGNS AND SYMPTOMS	呼吸道症状和体征	RESPIRATORY, THORACIC AND MEDIASTINAL DISORDERS	呼吸系统、胸及纵隔疾病	118779602	REAC17Q3.txt
ANTI-NEUTROPHIL CYTOPLASMIC ANTIBODY POSITIVE VASCULITIS	ANTI-NEUTROPHIL CYTOPLASMIC ANTIBODY POSITIVE VASCULITIS	抗中性粒细胞胞浆抗体阳性血管炎	VASCULITIDES	脉管炎症	IMMUNE DISORDERS NEC	免疫类疾病（不另分类）	IMMUNE SYSTEM DISORDERS	免疫系统疾病	118803521	REAC15Q4.txt
CHRONIC KIDNEY DISEASE	CHRONIC KIDNEY DISEASE	慢性肾脏疾病	RENAL FAILURE AND IMPAIRMENT	肾衰和肾损害	RENAL DISORDERS (EXCL NEPHROPATHIES)	肾脏各种异常（不包括肾病）	RENAL AND URINARY DISORDERS	肾脏及泌尿系统疾病	118803521	REAC15Q4.txt
GLOMERULONEPHRITIS RAPIDLY PROGRESSIVE	GLOMERULONEPHRITIS RAPIDLY PROGRESSIVE	急进性肾小球肾炎	GLOMERULONEPHRITIS AND NEPHROTIC SYNDROME	肾小球肾炎和肾病综合征	NEPHROPATHIES	肾脏类病	RENAL AND URINARY DISORDERS	肾脏及泌尿系统疾病	118803521	REAC15Q4.txt
PULMONARY RENAL SYNDROME	PULMONARY RENAL SYNDROME	肺肾综合征	GLOMERULONEPHRITIS AND NEPHROTIC SYNDROME	肾小球肾炎和肾病综合征	NEPHROPATHIES	肾脏类病	RENAL AND URINARY DISORDERS	肾脏及泌尿系统疾病	118803521	REAC15Q4.txt
FOETAL EXPOSURE DURING PREGNANCY	FOETAL EXPOSURE DURING PREGNANCY	妊娠过程中胎儿暴露	EXPOSURES ASSOCIATED WITH PREGNANCY, DELIVERY AND LACTATION	与妊娠、分娩和泌乳有关的暴露	EXPOSURES, CHEMICAL INJURIES AND POISONING	暴露、化学伤和中毒	INJURY, POISONING AND PROCEDURAL COMPLICATIONS	各类损伤、中毒及操作并发症	118850972	REAC17Q2.txt
INTESTINAL MALROTATION	INTESTINAL MALROTATION	肠旋转不良	INTESTINAL DISORDERS CONGENITAL	先天性肠疾	GASTROINTESTINAL TRACT DISORDERS CONGENITAL	先天性胃肠道系统疾病	CONGENITAL, FAMILIAL AND GENETIC DISORDERS	各种先天性家族性遗传性疾病	118850972	REAC17Q2.txt
SMALL INTESTINAL OBSTRUCTION	SMALL INTESTINAL OBSTRUCTION	小肠梗阻	DUODENAL AND SMALL INTESTINAL STENOSIS AND OBSTRUCTION	十二指肠和小肠狭窄和阻塞	GASTROINTESTINAL STENOSIS AND OBSTRUCTION	胃肠道狭窄及梗阻类疾病	GASTROINTESTINAL DISORDERS	胃肠系统疾病	118850972	REAC17Q2.txt
CONGENITAL INTESTINAL MALFORMATION	CONGENITAL INTESTINAL MALFORMATION	先天性肠道畸形	INTESTINAL DISORDERS CONGENITAL	先天性肠疾	GASTROINTESTINAL TRACT DISORDERS CONGENITAL	先天性胃肠道系统疾病	CONGENITAL, FAMILIAL AND GENETIC DISORDERS	各种先天性家族性遗传性疾病	118933711	REAC16Q1.txt
CONGENITAL INTESTINAL OBSTRUCTION	CONGENITAL INTESTINAL OBSTRUCTION	先天性肠梗阻	INTESTINAL DISORDERS CONGENITAL	先天性肠疾	GASTROINTESTINAL TRACT DISORDERS CONGENITAL	先天性胃肠道系统疾病	CONGENITAL, FAMILIAL AND GENETIC DISORDERS	各种先天性家族性遗传性疾病	118933711	REAC16Q1.txt
FOETAL EXPOSURE DURING PREGNANCY	FOETAL EXPOSURE DURING PREGNANCY	妊娠过程中胎儿暴露	EXPOSURES ASSOCIATED WITH PREGNANCY, DELIVERY AND LACTATION	与妊娠、分娩和泌乳有关的暴露	EXPOSURES, CHEMICAL INJURIES AND POISONING	暴露、化学伤和中毒	INJURY, POISONING AND PROCEDURAL COMPLICATIONS	各类损伤、中毒及操作并发症	118933711	REAC16Q1.txt
BRAIN HERNIATION	BRAIN HERNIATION	脑疝	CEREBRAL INJURIES NEC	大脑损伤（不另分类）	INJURIES NEC	各种损伤（不另分类）	INJURY, POISONING AND PROCEDURAL COMPLICATIONS	各类损伤、中毒及操作并发症	119298622	REAC16Q4.txt
COAGULOPATHY	COAGULOPATHY	凝血障碍	COAGULOPATHIES	各种凝血功能障碍	COAGULOPATHIES AND BLEEDING DIATHESES (EXCL THROMBOCYTOPENIC)	凝血功能障碍和易出血类疾病（血小板减少症除外）	BLOOD AND LYMPHATIC SYSTEM DISORDERS	血液及淋巴系统疾病	119298622	REAC16Q4.txt
ENCEPHALOPATHY	ENCEPHALOPATHY	脑病	ENCEPHALOPATHIES NEC	各种脑病（不另分类）	ENCEPHALOPATHIES	各类脑病	NERVOUS SYSTEM DISORDERS	各类神经系统疾病	119298622	REAC16Q4.txt
HEPATIC FAILURE	HEPATIC FAILURE	肝衰竭	HEPATIC FAILURE AND ASSOCIATED DISORDERS	肝衰竭和相关疾病	HEPATIC AND HEPATOBILIARY DISORDERS	肝脏及肝胆类疾病	HEPATOBILIARY DISORDERS	肝胆系统疾病	119298622	REAC16Q4.txt
HEPATITIS	HEPATITIS	肝炎	HEPATOCELLULAR DAMAGE AND HEPATITIS NEC	肝细胞损害和肝炎（不另分类）	HEPATIC AND HEPATOBILIARY DISORDERS	肝脏及肝胆类疾病	HEPATOBILIARY DISORDERS	肝胆系统疾病	119298622	REAC16Q4.txt
ACUTE HEPATIC FAILURE	ACUTE HEPATIC FAILURE	急性肝衰竭	HEPATIC FAILURE AND ASSOCIATED DISORDERS	肝衰竭和相关疾病	HEPATIC AND HEPATOBILIARY DISORDERS	肝脏及肝胆类疾病	HEPATOBILIARY DISORDERS	肝胆系统疾病	119695381	REAC16Q1.txt
HEPATIC ENCEPHALOPATHY	HEPATIC ENCEPHALOPATHY	肝性脑病	ENCEPHALOPATHIES TOXIC AND METABOLIC	中毒性和代谢性脑病	ENCEPHALOPATHIES	各类脑病	NERVOUS SYSTEM DISORDERS	各类神经系统疾病	119695381	REAC16Q1.txt
LIVER TRANSPLANT	LIVER TRANSPLANT	肝移植	HEPATIC THERAPEUTIC PROCEDURES	肝脏治疗类操作	HEPATOBILIARY THERAPEUTIC PROCEDURES	肝胆治疗类操作	SURGICAL AND MEDICAL PROCEDURES	各种手术及医疗操作	119695381	REAC16Q1.txt
EXPOSURE DURING PREGNANCY	EXPOSURE DURING PREGNANCY	妊娠过程中暴露	EXPOSURES ASSOCIATED WITH PREGNANCY, DELIVERY AND LACTATION	与妊娠、分娩和泌乳有关的暴露	EXPOSURES, CHEMICAL INJURIES AND POISONING	暴露、化学伤和中毒	INJURY, POISONING AND PROCEDURAL COMPLICATIONS	各类损伤、中毒及操作并发症	119933762	REAC17Q1.txt
HEPATIC FAILURE	HEPATIC FAILURE	肝衰竭	HEPATIC FAILURE AND ASSOCIATED DISORDERS	肝衰竭和相关疾病	HEPATIC AND HEPATOBILIARY DISORDERS	肝脏及肝胆类疾病	HEPATOBILIARY DISORDERS	肝胆系统疾病	119933762	REAC17Q1.txt
HYPOGLYCAEMIA	HYPOGLYCAEMIA	低血糖	HYPOGLYCAEMIC CONDITIONS NEC	各种低血糖状况（不另分类）	GLUCOSE METABOLISM DISORDERS (INCL DIABETES MELLITUS)	葡萄糖代谢疾病（包括糖尿病）	METABOLISM AND NUTRITION DISORDERS	代谢及营养类疾病	119933762	REAC17Q1.txt
JAUNDICE	JAUNDICE	黄疸	CHOLESTASIS AND JAUNDICE	胆汁淤积和黄疸类病症	HEPATIC AND HEPATOBILIARY DISORDERS	肝脏及肝胆类疾病	HEPATOBILIARY DISORDERS	肝胆系统疾病	119933762	REAC17Q1.txt
RASH	RASH	皮疹	RASHES, ERUPTIONS AND EXANTHEMS NEC	出疹、发疹和皮疹（不另分类）	EPIDERMAL AND DERMAL CONDITIONS	表皮及真皮状况	SKIN AND SUBCUTANEOUS TISSUE DISORDERS	皮肤及皮下组织类疾病	120597591	REAC16Q1.txt
DIARRHOEA	DIARRHOEA	腹泻	DIARRHOEA (EXCL INFECTIVE)	各种腹泻（不包括感染性的）	GASTROINTESTINAL MOTILITY AND DEFAECATION CONDITIONS	胃肠运动及排便状况	GASTROINTESTINAL DISORDERS	胃肠系统疾病	120597601	REAC16Q1.txt
HYPOTHYROIDISM	HYPOTHYROIDISM	甲状腺功能减退症	THYROID HYPOFUNCTION DISORDERS	各种甲状腺机能减退疾病	THYROID GLAND DISORDERS	甲状腺类疾病	ENDOCRINE DISORDERS	内分泌系统疾病	120597601	REAC16Q1.txt
ABDOMINAL DISCOMFORT	ABDOMINAL DISCOMFORT	腹部不适	GASTROINTESTINAL SIGNS AND SYMPTOMS NEC	各种胃肠道症状和体征（不另分类）	GASTROINTESTINAL SIGNS AND SYMPTOMS	胃肠道系统症状和体征	GASTROINTESTINAL DISORDERS	胃肠系统疾病	120597611	REAC16Q1.txt
FOETAL EXPOSURE DURING PREGNANCY	FOETAL EXPOSURE DURING PREGNANCY	妊娠过程中胎儿暴露	EXPOSURES ASSOCIATED WITH PREGNANCY, DELIVERY AND LACTATION	与妊娠、分娩和泌乳有关的暴露	EXPOSURES, CHEMICAL INJURIES AND POISONING	暴露、化学伤和中毒	INJURY, POISONING AND PROCEDURAL COMPLICATIONS	各类损伤、中毒及操作并发症	123979211	REAC16Q2.txt
THYROGLOSSAL CYST	THYROGLOSSAL CYST	甲状舌管囊肿	THYROID DISORDERS CONGENITAL	先天性甲状腺异常	ENDOCRINE DISORDERS CONGENITAL	先天性内分泌系统疾病	CONGENITAL, FAMILIAL AND GENETIC DISORDERS	各种先天性家族性遗传性疾病	123979211	REAC16Q2.txt
THYROGLOSSAL FISTULA	THYROGLOSSAL FISTULA	甲状舌管瘘	THYROID DISORDERS CONGENITAL	先天性甲状腺异常	ENDOCRINE DISORDERS CONGENITAL	先天性内分泌系统疾病	CONGENITAL, FAMILIAL AND GENETIC DISORDERS	各种先天性家族性遗传性疾病	123979211	REAC16Q2.txt
BRANCHIAL CLEFT SINUS	BRANCHIAL CLEFT SINUS	鳃裂窦	MUSCULOSKELETAL AND CONNECTIVE TISSUE DISORDERS OF FACE, NECK AND JAW CONGENITAL	先天性脸部、颈部和下颌处肌肉骨骼和结缔组织疾病	MUSCULOSKELETAL AND CONNECTIVE TISSUE DISORDERS CONGENITAL	各种先天性肌肉骨骼及结缔组织疾病	CONGENITAL, FAMILIAL AND GENETIC DISORDERS	各种先天性家族性遗传性疾病	123979261	REAC16Q2.txt
BRANCHIAL CYST	BRANCHIAL CYST	鳃囊肿	MUSCULOSKELETAL AND CONNECTIVE TISSUE DISORDERS OF FACE, NECK AND JAW CONGENITAL	先天性脸部、颈部和下颌处肌肉骨骼和结缔组织疾病	MUSCULOSKELETAL AND CONNECTIVE TISSUE DISORDERS CONGENITAL	各种先天性肌肉骨骼及结缔组织疾病	CONGENITAL, FAMILIAL AND GENETIC DISORDERS	各种先天性家族性遗传性疾病	123979261	REAC16Q2.txt
FOETAL EXPOSURE DURING PREGNANCY	FOETAL EXPOSURE DURING PREGNANCY	妊娠过程中胎儿暴露	EXPOSURES ASSOCIATED WITH PREGNANCY, DELIVERY AND LACTATION	与妊娠、分娩和泌乳有关的暴露	EXPOSURES, CHEMICAL INJURIES AND POISONING	暴露、化学伤和中毒	INJURY, POISONING AND PROCEDURAL COMPLICATIONS	各类损伤、中毒及操作并发症	123979261	REAC16Q2.txt
CONGENITAL HYDRONEPHROSIS	CONGENITAL HYDRONEPHROSIS	先天性肾积水	RENAL AND URINARY TRACT DISORDERS CONGENITAL NEC	各种先天性肾脏及泌尿道疾病（不另分类）	RENAL AND URINARY TRACT DISORDERS CONGENITAL	先天性肾脏及泌尿道系统疾病	CONGENITAL, FAMILIAL AND GENETIC DISORDERS	各种先天性家族性遗传性疾病	123979381	REAC16Q2.txt
FOETAL EXPOSURE DURING PREGNANCY	FOETAL EXPOSURE DURING PREGNANCY	妊娠过程中胎儿暴露	EXPOSURES ASSOCIATED WITH PREGNANCY, DELIVERY AND LACTATION	与妊娠、分娩和泌乳有关的暴露	EXPOSURES, CHEMICAL INJURIES AND POISONING	暴露、化学伤和中毒	INJURY, POISONING AND PROCEDURAL COMPLICATIONS	各类损伤、中毒及操作并发症	123979381	REAC16Q2.txt
FOETAL EXPOSURE DURING PREGNANCY	FOETAL EXPOSURE DURING PREGNANCY	妊娠过程中胎儿暴露	EXPOSURES ASSOCIATED WITH PREGNANCY, DELIVERY AND LACTATION	与妊娠、分娩和泌乳有关的暴露	EXPOSURES, CHEMICAL INJURIES AND POISONING	暴露、化学伤和中毒	INJURY, POISONING AND PROCEDURAL COMPLICATIONS	各类损伤、中毒及操作并发症	123979391	REAC16Q2.txt
PREAURICULAR CYST	PREAURICULAR CYST	耳前囊肿	MUSCULOSKELETAL AND CONNECTIVE TISSUE DISORDERS OF FACE, NECK AND JAW CONGENITAL	先天性脸部、颈部和下颌处肌肉骨骼和结缔组织疾病	MUSCULOSKELETAL AND CONNECTIVE TISSUE DISORDERS CONGENITAL	各种先天性肌肉骨骼及结缔组织疾病	CONGENITAL, FAMILIAL AND GENETIC DISORDERS	各种先天性家族性遗传性疾病	123979391	REAC16Q2.txt
CONGENITAL HYDRONEPHROSIS	CONGENITAL HYDRONEPHROSIS	先天性肾积水	RENAL AND URINARY TRACT DISORDERS CONGENITAL NEC	各种先天性肾脏及泌尿道疾病（不另分类）	RENAL AND URINARY TRACT DISORDERS CONGENITAL	先天性肾脏及泌尿道系统疾病	CONGENITAL, FAMILIAL AND GENETIC DISORDERS	各种先天性家族性遗传性疾病	123979401	REAC16Q2.txt
FOETAL EXPOSURE DURING PREGNANCY	FOETAL EXPOSURE DURING PREGNANCY	妊娠过程中胎儿暴露	EXPOSURES ASSOCIATED WITH PREGNANCY, DELIVERY AND LACTATION	与妊娠、分娩和泌乳有关的暴露	EXPOSURES, CHEMICAL INJURIES AND POISONING	暴露、化学伤和中毒	INJURY, POISONING AND PROCEDURAL COMPLICATIONS	各类损伤、中毒及操作并发症	123979401	REAC16Q2.txt
FOETAL EXPOSURE DURING PREGNANCY	FOETAL EXPOSURE DURING PREGNANCY	妊娠过程中胎儿暴露	EXPOSURES ASSOCIATED WITH PREGNANCY, DELIVERY AND LACTATION	与妊娠、分娩和泌乳有关的暴露	EXPOSURES, CHEMICAL INJURIES AND POISONING	暴露、化学伤和中毒	INJURY, POISONING AND PROCEDURAL COMPLICATIONS	各类损伤、中毒及操作并发症	123979411	REAC16Q2.txt
PREAURICULAR CYST	PREAURICULAR CYST	耳前囊肿	MUSCULOSKELETAL AND CONNECTIVE TISSUE DISORDERS OF FACE, NECK AND JAW CONGENITAL	先天性脸部、颈部和下颌处肌肉骨骼和结缔组织疾病	MUSCULOSKELETAL AND CONNECTIVE TISSUE DISORDERS CONGENITAL	各种先天性肌肉骨骼及结缔组织疾病	CONGENITAL, FAMILIAL AND GENETIC DISORDERS	各种先天性家族性遗传性疾病	123979411	REAC16Q2.txt
FOETAL EXPOSURE DURING PREGNANCY	FOETAL EXPOSURE DURING PREGNANCY	妊娠过程中胎儿暴露	EXPOSURES ASSOCIATED WITH PREGNANCY, DELIVERY AND LACTATION	与妊娠、分娩和泌乳有关的暴露	EXPOSURES, CHEMICAL INJURIES AND POISONING	暴露、化学伤和中毒	INJURY, POISONING AND PROCEDURAL COMPLICATIONS	各类损伤、中毒及操作并发症	123979471	REAC16Q2.txt
PREAURICULAR CYST	PREAURICULAR CYST	耳前囊肿	MUSCULOSKELETAL AND CONNECTIVE TISSUE DISORDERS OF FACE, NECK AND JAW CONGENITAL	先天性脸部、颈部和下颌处肌肉骨骼和结缔组织疾病	MUSCULOSKELETAL AND CONNECTIVE TISSUE DISORDERS CONGENITAL	各种先天性肌肉骨骼及结缔组织疾病	CONGENITAL, FAMILIAL AND GENETIC DISORDERS	各种先天性家族性遗传性疾病	123979471	REAC16Q2.txt
DYSMORPHISM	DYSMORPHISM	异形症	MUSCULOSKELETAL DISORDERS CONGENITAL NEC	先天性肌肉骨骼疾病（不另分类）	MUSCULOSKELETAL AND CONNECTIVE TISSUE DISORDERS CONGENITAL	各种先天性肌肉骨骼及结缔组织疾病	CONGENITAL, FAMILIAL AND GENETIC DISORDERS	各种先天性家族性遗传性疾病	123979541	REAC16Q2.txt
FOETAL EXPOSURE DURING PREGNANCY	FOETAL EXPOSURE DURING PREGNANCY	妊娠过程中胎儿暴露	EXPOSURES ASSOCIATED WITH PREGNANCY, DELIVERY AND LACTATION	与妊娠、分娩和泌乳有关的暴露	EXPOSURES, CHEMICAL INJURIES AND POISONING	暴露、化学伤和中毒	INJURY, POISONING AND PROCEDURAL COMPLICATIONS	各类损伤、中毒及操作并发症	123979541	REAC16Q2.txt
DYSMORPHISM	DYSMORPHISM	异形症	MUSCULOSKELETAL DISORDERS CONGENITAL NEC	先天性肌肉骨骼疾病（不另分类）	MUSCULOSKELETAL AND CONNECTIVE TISSUE DISORDERS CONGENITAL	各种先天性肌肉骨骼及结缔组织疾病	CONGENITAL, FAMILIAL AND GENETIC DISORDERS	各种先天性家族性遗传性疾病	123979571	REAC16Q2.txt
FOETAL EXPOSURE DURING PREGNANCY	FOETAL EXPOSURE DURING PREGNANCY	妊娠过程中胎儿暴露	EXPOSURES ASSOCIATED WITH PREGNANCY, DELIVERY AND LACTATION	与妊娠、分娩和泌乳有关的暴露	EXPOSURES, CHEMICAL INJURIES AND POISONING	暴露、化学伤和中毒	INJURY, POISONING AND PROCEDURAL COMPLICATIONS	各类损伤、中毒及操作并发症	123979571	REAC16Q2.txt
CONGENITAL RENAL CYST	CONGENITAL RENAL CYST	先天性肾囊肿	RENAL DISORDERS CONGENITAL	各种先天性肾脏疾病	RENAL AND URINARY TRACT DISORDERS CONGENITAL	先天性肾脏及泌尿道系统疾病	CONGENITAL, FAMILIAL AND GENETIC DISORDERS	各种先天性家族性遗传性疾病	123979671	REAC16Q2.txt
FOETAL EXPOSURE DURING PREGNANCY	FOETAL EXPOSURE DURING PREGNANCY	妊娠过程中胎儿暴露	EXPOSURES ASSOCIATED WITH PREGNANCY, DELIVERY AND LACTATION	与妊娠、分娩和泌乳有关的暴露	EXPOSURES, CHEMICAL INJURIES AND POISONING	暴露、化学伤和中毒	INJURY, POISONING AND PROCEDURAL COMPLICATIONS	各类损伤、中毒及操作并发症	123979671	REAC16Q2.txt
FOETAL EXPOSURE DURING PREGNANCY	FOETAL EXPOSURE DURING PREGNANCY	妊娠过程中胎儿暴露	EXPOSURES ASSOCIATED WITH PREGNANCY, DELIVERY AND LACTATION	与妊娠、分娩和泌乳有关的暴露	EXPOSURES, CHEMICAL INJURIES AND POISONING	暴露、化学伤和中毒	INJURY, POISONING AND PROCEDURAL COMPLICATIONS	各类损伤、中毒及操作并发症	123979691	REAC16Q2.txt
HYPOSPADIAS	HYPOSPADIAS	尿道下裂	MALE REPRODUCTIVE TRACT DISORDERS CONGENITAL	先天性男性生殖道异常	REPRODUCTIVE TRACT AND BREAST DISORDERS CONGENITAL	先天性生殖道及乳腺类疾病	CONGENITAL, FAMILIAL AND GENETIC DISORDERS	各种先天性家族性遗传性疾病	123979691	REAC16Q2.txt
URETHRAL VALVES	URETHRAL VALVES	尿道瓣膜	RENAL AND URINARY TRACT DISORDERS CONGENITAL NEC	各种先天性肾脏及泌尿道疾病（不另分类）	RENAL AND URINARY TRACT DISORDERS CONGENITAL	先天性肾脏及泌尿道系统疾病	CONGENITAL, FAMILIAL AND GENETIC DISORDERS	各种先天性家族性遗传性疾病	123979691	REAC16Q2.txt
CONGENITAL HYDRONEPHROSIS	CONGENITAL HYDRONEPHROSIS	先天性肾积水	RENAL AND URINARY TRACT DISORDERS CONGENITAL NEC	各种先天性肾脏及泌尿道疾病（不另分类）	RENAL AND URINARY TRACT DISORDERS CONGENITAL	先天性肾脏及泌尿道系统疾病	CONGENITAL, FAMILIAL AND GENETIC DISORDERS	各种先天性家族性遗传性疾病	123979701	REAC16Q2.txt
CONGENITAL MEGAURETER	CONGENITAL MEGAURETER	先天性巨输尿管	URETERIC DISORDERS CONGENITAL	各种先天性输尿管疾病	RENAL AND URINARY TRACT DISORDERS CONGENITAL	先天性肾脏及泌尿道系统疾病	CONGENITAL, FAMILIAL AND GENETIC DISORDERS	各种先天性家族性遗传性疾病	123979701	REAC16Q2.txt
CRYPTORCHISM	CRYPTORCHISM	隐睾	MALE REPRODUCTIVE TRACT DISORDERS CONGENITAL	先天性男性生殖道异常	REPRODUCTIVE TRACT AND BREAST DISORDERS CONGENITAL	先天性生殖道及乳腺类疾病	CONGENITAL, FAMILIAL AND GENETIC DISORDERS	各种先天性家族性遗传性疾病	123979701	REAC16Q2.txt
FOETAL EXPOSURE DURING PREGNANCY	FOETAL EXPOSURE DURING PREGNANCY	妊娠过程中胎儿暴露	EXPOSURES ASSOCIATED WITH PREGNANCY, DELIVERY AND LACTATION	与妊娠、分娩和泌乳有关的暴露	EXPOSURES, CHEMICAL INJURIES AND POISONING	暴露、化学伤和中毒	INJURY, POISONING AND PROCEDURAL COMPLICATIONS	各类损伤、中毒及操作并发症	123979701	REAC16Q2.txt
REPRODUCTIVE TRACT HYPOPLASIA, MALE	REPRODUCTIVE TRACT HYPOPLASIA, MALE	男性生殖道发育不全	MALE REPRODUCTIVE TRACT DISORDERS CONGENITAL	先天性男性生殖道异常	REPRODUCTIVE TRACT AND BREAST DISORDERS CONGENITAL	先天性生殖道及乳腺类疾病	CONGENITAL, FAMILIAL AND GENETIC DISORDERS	各种先天性家族性遗传性疾病	123979701	REAC16Q2.txt
CONGENITAL HYDRONEPHROSIS	CONGENITAL HYDRONEPHROSIS	先天性肾积水	RENAL AND URINARY TRACT DISORDERS CONGENITAL NEC	各种先天性肾脏及泌尿道疾病（不另分类）	RENAL AND URINARY TRACT DISORDERS CONGENITAL	先天性肾脏及泌尿道系统疾病	CONGENITAL, FAMILIAL AND GENETIC DISORDERS	各种先天性家族性遗传性疾病	123979801	REAC16Q2.txt
FOETAL EXPOSURE DURING PREGNANCY	FOETAL EXPOSURE DURING PREGNANCY	妊娠过程中胎儿暴露	EXPOSURES ASSOCIATED WITH PREGNANCY, DELIVERY AND LACTATION	与妊娠、分娩和泌乳有关的暴露	EXPOSURES, CHEMICAL INJURIES AND POISONING	暴露、化学伤和中毒	INJURY, POISONING AND PROCEDURAL COMPLICATIONS	各类损伤、中毒及操作并发症	123979801	REAC16Q2.txt
CONGENITAL HYDRONEPHROSIS	CONGENITAL HYDRONEPHROSIS	先天性肾积水	RENAL AND URINARY TRACT DISORDERS CONGENITAL NEC	各种先天性肾脏及泌尿道疾病（不另分类）	RENAL AND URINARY TRACT DISORDERS CONGENITAL	先天性肾脏及泌尿道系统疾病	CONGENITAL, FAMILIAL AND GENETIC DISORDERS	各种先天性家族性遗传性疾病	123990221	REAC16Q2.txt
CONGENITAL RENAL CYST	CONGENITAL RENAL CYST	先天性肾囊肿	RENAL DISORDERS CONGENITAL	各种先天性肾脏疾病	RENAL AND URINARY TRACT DISORDERS CONGENITAL	先天性肾脏及泌尿道系统疾病	CONGENITAL, FAMILIAL AND GENETIC DISORDERS	各种先天性家族性遗传性疾病	123990221	REAC16Q2.txt
FOETAL EXPOSURE DURING PREGNANCY	FOETAL EXPOSURE DURING PREGNANCY	妊娠过程中胎儿暴露	EXPOSURES ASSOCIATED WITH PREGNANCY, DELIVERY AND LACTATION	与妊娠、分娩和泌乳有关的暴露	EXPOSURES, CHEMICAL INJURIES AND POISONING	暴露、化学伤和中毒	INJURY, POISONING AND PROCEDURAL COMPLICATIONS	各类损伤、中毒及操作并发症	123990221	REAC16Q2.txt
PULMONARY ALVEOLAR HAEMORRHAGE	PULMONARY ALVEOLAR HAEMORRHAGE	肺泡出血	PARENCHYMAL LUNG DISORDERS NEC	实质性肺疾病（不另分类）	LOWER RESPIRATORY TRACT DISORDERS (EXCL OBSTRUCTION AND INFECTION)	下呼吸道疾病（阻塞和感染除外）	RESPIRATORY, THORACIC AND MEDIASTINAL DISORDERS	呼吸系统、胸及纵隔疾病	124421012	REAC17Q3.txt
PULMONARY VASCULITIS	PULMONARY VASCULITIS	肺血管炎	LOWER RESPIRATORY TRACT INFLAMMATORY AND IMMUNOLOGIC CONDITIONS	下呼吸道炎症和免疫病症	LOWER RESPIRATORY TRACT DISORDERS (EXCL OBSTRUCTION AND INFECTION)	下呼吸道疾病（阻塞和感染除外）	RESPIRATORY, THORACIC AND MEDIASTINAL DISORDERS	呼吸系统、胸及纵隔疾病	124421012	REAC17Q3.txt
DRUG INEFFECTIVE	DRUG INEFFECTIVE	药物无效	THERAPEUTIC AND NONTHERAPEUTIC RESPONSES	各种治疗和非治疗反应	THERAPEUTIC AND NONTHERAPEUTIC EFFECTS (EXCL TOXICITY)	治疗性及非治疗性反应类（不包括毒性）	GENERAL DISORDERS AND ADMINISTRATION SITE CONDITIONS	全身性疾病及给药部位各种反应	124876413	REAC17Q4.txt
FOETAL EXPOSURE DURING PREGNANCY	FOETAL EXPOSURE DURING PREGNANCY	妊娠过程中胎儿暴露	EXPOSURES ASSOCIATED WITH PREGNANCY, DELIVERY AND LACTATION	与妊娠、分娩和泌乳有关的暴露	EXPOSURES, CHEMICAL INJURIES AND POISONING	暴露、化学伤和中毒	INJURY, POISONING AND PROCEDURAL COMPLICATIONS	各类损伤、中毒及操作并发症	124876413	REAC17Q4.txt
GOITRE CONGENITAL	GOITRE CONGENITAL	先天性甲状腺肿	THYROID DISORDERS CONGENITAL	先天性甲状腺异常	ENDOCRINE DISORDERS CONGENITAL	先天性内分泌系统疾病	CONGENITAL, FAMILIAL AND GENETIC DISORDERS	各种先天性家族性遗传性疾病	124876413	REAC17Q4.txt
HEPATITIS	HEPATITIS	肝炎	HEPATOCELLULAR DAMAGE AND HEPATITIS NEC	肝细胞损害和肝炎（不另分类）	HEPATIC AND HEPATOBILIARY DISORDERS	肝脏及肝胆类疾病	HEPATOBILIARY DISORDERS	肝胆系统疾病	125113162	REAC17Q3.txt
LIVER TRANSPLANT	LIVER TRANSPLANT	肝移植	HEPATIC THERAPEUTIC PROCEDURES	肝脏治疗类操作	HEPATOBILIARY THERAPEUTIC PROCEDURES	肝胆治疗类操作	SURGICAL AND MEDICAL PROCEDURES	各种手术及医疗操作	125113162	REAC17Q3.txt
FOETAL EXPOSURE DURING PREGNANCY	FOETAL EXPOSURE DURING PREGNANCY	妊娠过程中胎儿暴露	EXPOSURES ASSOCIATED WITH PREGNANCY, DELIVERY AND LACTATION	与妊娠、分娩和泌乳有关的暴露	EXPOSURES, CHEMICAL INJURIES AND POISONING	暴露、化学伤和中毒	INJURY, POISONING AND PROCEDURAL COMPLICATIONS	各类损伤、中毒及操作并发症	125204142	REAC16Q3.txt
HYPOTHYROIDIC GOITRE	HYPOTHYROIDIC GOITRE	甲状腺功能减退性甲状腺肿	THYROID HYPOFUNCTION DISORDERS	各种甲状腺机能减退疾病	THYROID GLAND DISORDERS	甲状腺类疾病	ENDOCRINE DISORDERS	内分泌系统疾病	125204142	REAC16Q3.txt
HYPOTHYROIDISM	HYPOTHYROIDISM	甲状腺功能减退症	THYROID HYPOFUNCTION DISORDERS	各种甲状腺机能减退疾病	THYROID GLAND DISORDERS	甲状腺类疾病	ENDOCRINE DISORDERS	内分泌系统疾病	125204142	REAC16Q3.txt
PREMATURE BABY	PREMATURE BABY	早产儿	GESTATIONAL AGE AND WEIGHT CONDITIONS	胎龄和体重状况	NEONATAL AND PERINATAL CONDITIONS	新生儿及围产期状况	PREGNANCY, PUERPERIUM AND PERINATAL CONDITIONS	妊娠期、产褥期及围产期状况	125204142	REAC16Q3.txt
ANTI-NEUTROPHIL CYTOPLASMIC ANTIBODY POSITIVE VASCULITIS	ANTI-NEUTROPHIL CYTOPLASMIC ANTIBODY POSITIVE VASCULITIS	抗中性粒细胞胞浆抗体阳性血管炎	VASCULITIDES	脉管炎症	IMMUNE DISORDERS NEC	免疫类疾病（不另分类）	IMMUNE SYSTEM DISORDERS	免疫系统疾病	125417131	REAC16Q3.txt
EPIDERMAL NECROSIS	EPIDERMAL NECROSIS	表皮坏死	DERMAL AND EPIDERMAL CONDITIONS NEC	各种表皮和真皮病症（不另分类）	EPIDERMAL AND DERMAL CONDITIONS	表皮及真皮状况	SKIN AND SUBCUTANEOUS TISSUE DISORDERS	皮肤及皮下组织类疾病	125417131	REAC16Q3.txt
GASTROINTESTINAL HAEMORRHAGE	GASTROINTESTINAL HAEMORRHAGE	胃肠出血	NON-SITE SPECIFIC GASTROINTESTINAL HAEMORRHAGES	部位不明的胃肠出血	GASTROINTESTINAL HAEMORRHAGES NEC	胃肠系统出血（不另分类）	GASTROINTESTINAL DISORDERS	胃肠系统疾病	125417131	REAC16Q3.txt
ANTI-NEUTROPHIL CYTOPLASMIC ANTIBODY POSITIVE VASCULITIS	ANTI-NEUTROPHIL CYTOPLASMIC ANTIBODY POSITIVE VASCULITIS	抗中性粒细胞胞浆抗体阳性血管炎	VASCULITIDES	脉管炎症	IMMUNE DISORDERS NEC	免疫类疾病（不另分类）	IMMUNE SYSTEM DISORDERS	免疫系统疾病	129164292	REAC16Q4.txt
LUPUS-LIKE SYNDROME	LUPUS-LIKE SYNDROME	类狼疮综合征	LUPUS ERYTHEMATOSUS (INCL SUBTYPES)	红斑狼疮（包括亚型）	CONNECTIVE TISSUE DISORDERS (EXCL CONGENITAL)	结缔组织类疾病（不包括先天性）	MUSCULOSKELETAL AND CONNECTIVE TISSUE DISORDERS	各种肌肉骨骼及结缔组织疾病	129466821	REAC16Q4.txt
PLEURAL EFFUSION	PLEURAL EFFUSION	胸腔积液	PNEUMOTHORAX AND PLEURAL EFFUSIONS NEC	气胸和胸腔积液 （不另分类）	PLEURAL DISORDERS	胸膜类疾病	RESPIRATORY, THORACIC AND MEDIASTINAL DISORDERS	呼吸系统、胸及纵隔疾病	129466821	REAC16Q4.txt
PULMONARY ALVEOLAR HAEMORRHAGE	PULMONARY ALVEOLAR HAEMORRHAGE	肺泡出血	PARENCHYMAL LUNG DISORDERS NEC	实质性肺疾病（不另分类）	LOWER RESPIRATORY TRACT DISORDERS (EXCL OBSTRUCTION AND INFECTION)	下呼吸道疾病（阻塞和感染除外）	RESPIRATORY, THORACIC AND MEDIASTINAL DISORDERS	呼吸系统、胸及纵隔疾病	130500282	REAC17Q1.txt
VASCULITIS	VASCULITIS	血管炎	VASCULITIDES NEC	各种血管炎（不另分类）	VASCULAR INFECTIONS AND INFLAMMATIONS	血管感染和炎症类疾病	VASCULAR DISORDERS	血管与淋巴管类疾病	130500282	REAC17Q1.txt
HYPERSENSITIVITY VASCULITIS	HYPERSENSITIVITY VASCULITIS	高敏性血管炎	SKIN VASCULITIDES	皮肤脉管炎	SKIN VASCULAR ABNORMALITIES	皮肤血管异常	SKIN AND SUBCUTANEOUS TISSUE DISORDERS	皮肤及皮下组织类疾病	130873941	REAC17Q1.txt
ACUTE HEPATIC FAILURE	ACUTE HEPATIC FAILURE	急性肝衰竭	HEPATIC FAILURE AND ASSOCIATED DISORDERS	肝衰竭和相关疾病	HEPATIC AND HEPATOBILIARY DISORDERS	肝脏及肝胆类疾病	HEPATOBILIARY DISORDERS	肝胆系统疾病	131005432	REAC17Q3.txt
HEPATIC ENCEPHALOPATHY	HEPATIC ENCEPHALOPATHY	肝性脑病	ENCEPHALOPATHIES TOXIC AND METABOLIC	中毒性和代谢性脑病	ENCEPHALOPATHIES	各类脑病	NERVOUS SYSTEM DISORDERS	各类神经系统疾病	131005432	REAC17Q3.txt
HEPATOTOXICITY	HEPATOTOXICITY	肝脏毒性	HEPATOCELLULAR DAMAGE AND HEPATITIS NEC	肝细胞损害和肝炎（不另分类）	HEPATIC AND HEPATOBILIARY DISORDERS	肝脏及肝胆类疾病	HEPATOBILIARY DISORDERS	肝胆系统疾病	131005432	REAC17Q3.txt
CONGENITAL HYPOTHYROIDISM	CONGENITAL HYPOTHYROIDISM	先天性甲状腺机能减退	THYROID DISORDERS CONGENITAL	先天性甲状腺异常	ENDOCRINE DISORDERS CONGENITAL	先天性内分泌系统疾病	CONGENITAL, FAMILIAL AND GENETIC DISORDERS	各种先天性家族性遗传性疾病	131288784	REAC18Q3.txt
FOETAL EXPOSURE DURING PREGNANCY	FOETAL EXPOSURE DURING PREGNANCY	妊娠过程中胎儿暴露	EXPOSURES ASSOCIATED WITH PREGNANCY, DELIVERY AND LACTATION	与妊娠、分娩和泌乳有关的暴露	EXPOSURES, CHEMICAL INJURIES AND POISONING	暴露、化学伤和中毒	INJURY, POISONING AND PROCEDURAL COMPLICATIONS	各类损伤、中毒及操作并发症	131288784	REAC18Q3.txt
FOETAL EXPOSURE DURING PREGNANCY	FOETAL EXPOSURE DURING PREGNANCY	妊娠过程中胎儿暴露	EXPOSURES ASSOCIATED WITH PREGNANCY, DELIVERY AND LACTATION	与妊娠、分娩和泌乳有关的暴露	EXPOSURES, CHEMICAL INJURIES AND POISONING	暴露、化学伤和中毒	INJURY, POISONING AND PROCEDURAL COMPLICATIONS	各类损伤、中毒及操作并发症	131291673	REAC17Q2.txt
GOITRE CONGENITAL	GOITRE CONGENITAL	先天性甲状腺肿	THYROID DISORDERS CONGENITAL	先天性甲状腺异常	ENDOCRINE DISORDERS CONGENITAL	先天性内分泌系统疾病	CONGENITAL, FAMILIAL AND GENETIC DISORDERS	各种先天性家族性遗传性疾病	131291673	REAC17Q2.txt
HYPOTHYROIDISM	HYPOTHYROIDISM	甲状腺功能减退症	THYROID HYPOFUNCTION DISORDERS	各种甲状腺机能减退疾病	THYROID GLAND DISORDERS	甲状腺类疾病	ENDOCRINE DISORDERS	内分泌系统疾病	131291673	REAC17Q2.txt
JAUNDICE	JAUNDICE	黄疸	CHOLESTASIS AND JAUNDICE	胆汁淤积和黄疸类病症	HEPATIC AND HEPATOBILIARY DISORDERS	肝脏及肝胆类疾病	HEPATOBILIARY DISORDERS	肝胆系统疾病	131291673	REAC17Q2.txt
PRODUCT QUALITY ISSUE	PRODUCT QUALITY ISSUE	产品质量问题	PRODUCT QUALITY ISSUES NEC	产品的各种质量问题（不另分类）	PRODUCT QUALITY, SUPPLY, DISTRIBUTION, MANUFACTURING AND QUALITY SYSTEM ISSUES	产品质量、供应、经销、生产和质量系统问题	PRODUCT ISSUES	产品问题	131796841	REAC17Q1.txt
PRURITUS	PRURITUS	瘙痒	PRURITUS NEC	各种瘙痒（不另分类）	EPIDERMAL AND DERMAL CONDITIONS	表皮及真皮状况	SKIN AND SUBCUTANEOUS TISSUE DISORDERS	皮肤及皮下组织类疾病	131796841	REAC17Q1.txt
RASH	RASH	皮疹	RASHES, ERUPTIONS AND EXANTHEMS NEC	出疹、发疹和皮疹（不另分类）	EPIDERMAL AND DERMAL CONDITIONS	表皮及真皮状况	SKIN AND SUBCUTANEOUS TISSUE DISORDERS	皮肤及皮下组织类疾病	131796841	REAC17Q1.txt
SWELLING	SWELLING	肿胀	GENERAL SIGNS AND SYMPTOMS NEC	一般症状和体征（不另分类）	GENERAL SYSTEM DISORDERS NEC	全身系统疾病（不另分类）	GENERAL DISORDERS AND ADMINISTRATION SITE CONDITIONS	全身性疾病及给药部位各种反应	131796841	REAC17Q1.txt
AGEUSIA	AGEUSIA	味觉丧失	SENSORY ABNORMALITIES NEC	各种感觉异常（不另分类）	NEUROLOGICAL DISORDERS NEC	神经类疾病（不另分类）	NERVOUS SYSTEM DISORDERS	各类神经系统疾病	132297972	REAC18Q1.txt
ALOPECIA	ALOPECIA	脱发	ALOPECIAS	各种秃头症	SKIN APPENDAGE CONDITIONS	皮肤附属物各种状况	SKIN AND SUBCUTANEOUS TISSUE DISORDERS	皮肤及皮下组织类疾病	132297972	REAC18Q1.txt
ARTHRALGIA	ARTHRALGIA	关节痛	JOINT RELATED SIGNS AND SYMPTOMS	关节相关症状和体征	JOINT DISORDERS	关节类疾病	MUSCULOSKELETAL AND CONNECTIVE TISSUE DISORDERS	各种肌肉骨骼及结缔组织疾病	132297972	REAC18Q1.txt
FATIGUE	FATIGUE	疲劳	ASTHENIC CONDITIONS	虚弱状态	GENERAL SYSTEM DISORDERS NEC	全身系统疾病（不另分类）	GENERAL DISORDERS AND ADMINISTRATION SITE CONDITIONS	全身性疾病及给药部位各种反应	132297972	REAC18Q1.txt
MYALGIA	MYALGIA	肌痛	MUSCLE PAINS	肌肉疼痛	MUSCLE DISORDERS	肌肉类疾病	MUSCULOSKELETAL AND CONNECTIVE TISSUE DISORDERS	各种肌肉骨骼及结缔组织疾病	132297972	REAC18Q1.txt
NAUSEA	NAUSEA	恶心	NAUSEA AND VOMITING SYMPTOMS	恶心和呕吐症状	GASTROINTESTINAL SIGNS AND SYMPTOMS	胃肠道系统症状和体征	GASTROINTESTINAL DISORDERS	胃肠系统疾病	132297972	REAC18Q1.txt
PLATELET COUNT DECREASED	PLATELET COUNT DECREASED	血小板计数降低	PLATELET ANALYSES	血小板分析	HAEMATOLOGY INVESTIGATIONS (INCL BLOOD GROUPS)	血液类检查（包括血型）	INVESTIGATIONS	各类检查	132297972	REAC18Q1.txt
SWELLING	SWELLING	肿胀	GENERAL SIGNS AND SYMPTOMS NEC	一般症状和体征（不另分类）	GENERAL SYSTEM DISORDERS NEC	全身系统疾病（不另分类）	GENERAL DISORDERS AND ADMINISTRATION SITE CONDITIONS	全身性疾病及给药部位各种反应	132297972	REAC18Q1.txt
BLOOD IMMUNOGLOBULIN A INCREASED	BLOOD IMMUNOGLOBULIN A INCREASED	血免疫球蛋白 A 升高	IMMUNOGLOBULIN ANALYSES	免疫球蛋白分析	IMMUNOLOGY AND ALLERGY INVESTIGATIONS	免疫及过敏类检查	INVESTIGATIONS	各类检查	132297981	REAC17Q1.txt
BLOOD BILIRUBIN INCREASED	BLOOD BILIRUBIN INCREASED	血胆红素升高	HEPATOBILIARY FUNCTION DIAGNOSTIC PROCEDURES	肝胆功能诊断性操作	HEPATOBILIARY INVESTIGATIONS	肝胆系统检查	INVESTIGATIONS	各类检查	132807723	REAC17Q2.txt
HEPATIC FAILURE	HEPATIC FAILURE	肝衰竭	HEPATIC FAILURE AND ASSOCIATED DISORDERS	肝衰竭和相关疾病	HEPATIC AND HEPATOBILIARY DISORDERS	肝脏及肝胆类疾病	HEPATOBILIARY DISORDERS	肝胆系统疾病	133363713	REAC17Q2.txt
ABDOMINAL PAIN	ABDOMINAL PAIN	腹痛	GASTROINTESTINAL AND ABDOMINAL PAINS (EXCL ORAL AND THROAT)	胃肠道和腹部疼痛（不包括口腔和咽喉）	GASTROINTESTINAL SIGNS AND SYMPTOMS	胃肠道系统症状和体征	GASTROINTESTINAL DISORDERS	胃肠系统疾病	133380411	REAC17Q1.txt
CHROMATURIA	CHROMATURIA	色素尿	URINARY ABNORMALITIES	各种泌尿系统障碍	URINARY TRACT SIGNS AND SYMPTOMS	各种泌尿道体征和症状	RENAL AND URINARY DISORDERS	肾脏及泌尿系统疾病	133380411	REAC17Q1.txt
HEADACHE	HEADACHE	头痛	HEADACHES NEC	各种头痛（不另分类）	HEADACHES	各类头痛	NERVOUS SYSTEM DISORDERS	各类神经系统疾病	133380411	REAC17Q1.txt
MATERNAL EXPOSURE TIMING UNSPECIFIED	MATERNAL EXPOSURE TIMING UNSPECIFIED	时段未指明的孕产妇暴露	EXPOSURES ASSOCIATED WITH PREGNANCY, DELIVERY AND LACTATION	与妊娠、分娩和泌乳有关的暴露	EXPOSURES, CHEMICAL INJURIES AND POISONING	暴露、化学伤和中毒	INJURY, POISONING AND PROCEDURAL COMPLICATIONS	各类损伤、中毒及操作并发症	133380411	REAC17Q1.txt
ANTINEUTROPHIL CYTOPLASMIC ANTIBODY INCREASED	ANTINEUTROPHIL CYTOPLASMIC ANTIBODY INCREASED	抗中性粒细胞胞质抗体增加	AUTOIMMUNITY ANALYSES	各种自身免疫分析	IMMUNOLOGY AND ALLERGY INVESTIGATIONS	免疫及过敏类检查	INVESTIGATIONS	各类检查	135627882	REAC17Q2.txt
PYODERMA GANGRENOSUM	PYODERMA GANGRENOSUM	坏疽性脓皮病	SKIN AND SUBCUTANEOUS TISSUE ULCERATIONS	皮肤和皮下组织溃疡	SKIN AND SUBCUTANEOUS TISSUE DISORDERS NEC	皮肤及皮下组织类疾病（不另分类）	SKIN AND SUBCUTANEOUS TISSUE DISORDERS	皮肤及皮下组织类疾病	135627882	REAC17Q2.txt
ANTI-NEUTROPHIL CYTOPLASMIC ANTIBODY POSITIVE VASCULITIS	ANTI-NEUTROPHIL CYTOPLASMIC ANTIBODY POSITIVE VASCULITIS	抗中性粒细胞胞浆抗体阳性血管炎	VASCULITIDES	脉管炎症	IMMUNE DISORDERS NEC	免疫类疾病（不另分类）	IMMUNE SYSTEM DISORDERS	免疫系统疾病	135886012	REAC17Q2.txt
ANTINEUTROPHIL CYTOPLASMIC ANTIBODY POSITIVE	ANTINEUTROPHIL CYTOPLASMIC ANTIBODY POSITIVE	抗中性粒细胞胞质抗体阳性	AUTOIMMUNITY ANALYSES	各种自身免疫分析	IMMUNOLOGY AND ALLERGY INVESTIGATIONS	免疫及过敏类检查	INVESTIGATIONS	各类检查	135886092	REAC17Q2.txt
GLOMERULONEPHRITIS	GLOMERULONEPHRITIS	肾小球肾炎	GLOMERULONEPHRITIS AND NEPHROTIC SYNDROME	肾小球肾炎和肾病综合征	NEPHROPATHIES	肾脏类病	RENAL AND URINARY DISORDERS	肾脏及泌尿系统疾病	135886092	REAC17Q2.txt
TUBULOINTERSTITIAL NEPHRITIS	TUBULOINTERSTITIAL NEPHRITIS	小管间质性肾炎	NEPHRITIS NEC	各种肾炎（不另分类）	NEPHROPATHIES	肾脏类病	RENAL AND URINARY DISORDERS	肾脏及泌尿系统疾病	135964964	REAC18Q3.txt
ACUTE HEPATIC FAILURE	ACUTE HEPATIC FAILURE	急性肝衰竭	HEPATIC FAILURE AND ASSOCIATED DISORDERS	肝衰竭和相关疾病	HEPATIC AND HEPATOBILIARY DISORDERS	肝脏及肝胆类疾病	HEPATOBILIARY DISORDERS	肝胆系统疾病	136411871	REAC17Q2.txt
LIVER TRANSPLANT	LIVER TRANSPLANT	肝移植	HEPATIC THERAPEUTIC PROCEDURES	肝脏治疗类操作	HEPATOBILIARY THERAPEUTIC PROCEDURES	肝胆治疗类操作	SURGICAL AND MEDICAL PROCEDURES	各种手术及医疗操作	136411871	REAC17Q2.txt
ANTINEUTROPHIL CYTOPLASMIC ANTIBODY	ANTINEUTROPHIL CYTOPLASMIC ANTIBODY	抗中性粒细胞胞质抗体	AUTOIMMUNITY ANALYSES	各种自身免疫分析	IMMUNOLOGY AND ALLERGY INVESTIGATIONS	免疫及过敏类检查	INVESTIGATIONS	各类检查	136498063	REAC17Q2.txt
HYPOTHYROIDISM	HYPOTHYROIDISM	甲状腺功能减退症	THYROID HYPOFUNCTION DISORDERS	各种甲状腺机能减退疾病	THYROID GLAND DISORDERS	甲状腺类疾病	ENDOCRINE DISORDERS	内分泌系统疾病	136498063	REAC17Q2.txt
PYODERMA GANGRENOSUM	PYODERMA GANGRENOSUM	坏疽性脓皮病	SKIN AND SUBCUTANEOUS TISSUE ULCERATIONS	皮肤和皮下组织溃疡	SKIN AND SUBCUTANEOUS TISSUE DISORDERS NEC	皮肤及皮下组织类疾病（不另分类）	SKIN AND SUBCUTANEOUS TISSUE DISORDERS	皮肤及皮下组织类疾病	136498063	REAC17Q2.txt
SUBCORNEAL PUSTULAR DERMATOSIS	SUBCORNEAL PUSTULAR DERMATOSIS	角质层下脓疱皮肤病	PUSTULAR CONDITIONS	脓疱状况	EPIDERMAL AND DERMAL CONDITIONS	表皮及真皮状况	SKIN AND SUBCUTANEOUS TISSUE DISORDERS	皮肤及皮下组织类疾病	136498063	REAC17Q2.txt
ANTINEUTROPHIL CYTOPLASMIC ANTIBODY INCREASED	ANTINEUTROPHIL CYTOPLASMIC ANTIBODY INCREASED	抗中性粒细胞胞质抗体增加	AUTOIMMUNITY ANALYSES	各种自身免疫分析	IMMUNOLOGY AND ALLERGY INVESTIGATIONS	免疫及过敏类检查	INVESTIGATIONS	各类检查	136498071	REAC17Q2.txt
PYODERMA GANGRENOSUM	PYODERMA GANGRENOSUM	坏疽性脓皮病	SKIN AND SUBCUTANEOUS TISSUE ULCERATIONS	皮肤和皮下组织溃疡	SKIN AND SUBCUTANEOUS TISSUE DISORDERS NEC	皮肤及皮下组织类疾病（不另分类）	SKIN AND SUBCUTANEOUS TISSUE DISORDERS	皮肤及皮下组织类疾病	136498071	REAC17Q2.txt
ANTINEUTROPHIL CYTOPLASMIC ANTIBODY POSITIVE	ANTINEUTROPHIL CYTOPLASMIC ANTIBODY POSITIVE	抗中性粒细胞胞质抗体阳性	AUTOIMMUNITY ANALYSES	各种自身免疫分析	IMMUNOLOGY AND ALLERGY INVESTIGATIONS	免疫及过敏类检查	INVESTIGATIONS	各类检查	136498081	REAC17Q2.txt
PYODERMA GANGRENOSUM	PYODERMA GANGRENOSUM	坏疽性脓皮病	SKIN AND SUBCUTANEOUS TISSUE ULCERATIONS	皮肤和皮下组织溃疡	SKIN AND SUBCUTANEOUS TISSUE DISORDERS NEC	皮肤及皮下组织类疾病（不另分类）	SKIN AND SUBCUTANEOUS TISSUE DISORDERS	皮肤及皮下组织类疾病	136498081	REAC17Q2.txt
ACUTE FEBRILE NEUTROPHILIC DERMATOSIS	ACUTE FEBRILE NEUTROPHILIC DERMATOSIS	急性发热性中性粒细胞增多性皮肤病	DERMAL AND EPIDERMAL CONDITIONS NEC	各种表皮和真皮病症（不另分类）	EPIDERMAL AND DERMAL CONDITIONS	表皮及真皮状况	SKIN AND SUBCUTANEOUS TISSUE DISORDERS	皮肤及皮下组织类疾病	136498091	REAC17Q2.txt
ANTINEUTROPHIL CYTOPLASMIC ANTIBODY POSITIVE	ANTINEUTROPHIL CYTOPLASMIC ANTIBODY POSITIVE	抗中性粒细胞胞质抗体阳性	AUTOIMMUNITY ANALYSES	各种自身免疫分析	IMMUNOLOGY AND ALLERGY INVESTIGATIONS	免疫及过敏类检查	INVESTIGATIONS	各类检查	136498091	REAC17Q2.txt
ANTINEUTROPHIL CYTOPLASMIC ANTIBODY POSITIVE	ANTINEUTROPHIL CYTOPLASMIC ANTIBODY POSITIVE	抗中性粒细胞胞质抗体阳性	AUTOIMMUNITY ANALYSES	各种自身免疫分析	IMMUNOLOGY AND ALLERGY INVESTIGATIONS	免疫及过敏类检查	INVESTIGATIONS	各类检查	136498201	REAC17Q2.txt
NEUTROPHILIC DERMATOSIS	NEUTROPHILIC DERMATOSIS	嗜中性皮肤病	DERMAL AND EPIDERMAL CONDITIONS NEC	各种表皮和真皮病症（不另分类）	EPIDERMAL AND DERMAL CONDITIONS	表皮及真皮状况	SKIN AND SUBCUTANEOUS TISSUE DISORDERS	皮肤及皮下组织类疾病	136498201	REAC17Q2.txt
ANTINEUTROPHIL CYTOPLASMIC ANTIBODY POSITIVE	ANTINEUTROPHIL CYTOPLASMIC ANTIBODY POSITIVE	抗中性粒细胞胞质抗体阳性	AUTOIMMUNITY ANALYSES	各种自身免疫分析	IMMUNOLOGY AND ALLERGY INVESTIGATIONS	免疫及过敏类检查	INVESTIGATIONS	各类检查	136498211	REAC17Q2.txt
PYODERMA GANGRENOSUM	PYODERMA GANGRENOSUM	坏疽性脓皮病	SKIN AND SUBCUTANEOUS TISSUE ULCERATIONS	皮肤和皮下组织溃疡	SKIN AND SUBCUTANEOUS TISSUE DISORDERS NEC	皮肤及皮下组织类疾病（不另分类）	SKIN AND SUBCUTANEOUS TISSUE DISORDERS	皮肤及皮下组织类疾病	136498211	REAC17Q2.txt
ANTINEUTROPHIL CYTOPLASMIC ANTIBODY POSITIVE	ANTINEUTROPHIL CYTOPLASMIC ANTIBODY POSITIVE	抗中性粒细胞胞质抗体阳性	AUTOIMMUNITY ANALYSES	各种自身免疫分析	IMMUNOLOGY AND ALLERGY INVESTIGATIONS	免疫及过敏类检查	INVESTIGATIONS	各类检查	136498221	REAC17Q2.txt
PYODERMA GANGRENOSUM	PYODERMA GANGRENOSUM	坏疽性脓皮病	SKIN AND SUBCUTANEOUS TISSUE ULCERATIONS	皮肤和皮下组织溃疡	SKIN AND SUBCUTANEOUS TISSUE DISORDERS NEC	皮肤及皮下组织类疾病（不另分类）	SKIN AND SUBCUTANEOUS TISSUE DISORDERS	皮肤及皮下组织类疾病	136498221	REAC17Q2.txt
ANTINEUTROPHIL CYTOPLASMIC ANTIBODY POSITIVE	ANTINEUTROPHIL CYTOPLASMIC ANTIBODY POSITIVE	抗中性粒细胞胞质抗体阳性	AUTOIMMUNITY ANALYSES	各种自身免疫分析	IMMUNOLOGY AND ALLERGY INVESTIGATIONS	免疫及过敏类检查	INVESTIGATIONS	各类检查	137133181	REAC17Q3.txt
TUBULOINTERSTITIAL NEPHRITIS	TUBULOINTERSTITIAL NEPHRITIS	小管间质性肾炎	NEPHRITIS NEC	各种肾炎（不另分类）	NEPHROPATHIES	肾脏类病	RENAL AND URINARY DISORDERS	肾脏及泌尿系统疾病	137133181	REAC17Q3.txt
BACILLUS INFECTION	BACILLUS INFECTION	芽胞杆菌感染	BACILLARY INFECTIONS	各种杆菌感染	BACTERIAL INFECTIOUS DISORDERS	细菌感染性疾病	INFECTIONS AND INFESTATIONS	感染及侵染类疾病	137187051	REAC17Q3.txt
ENTEROCOCCAL INFECTION	ENTEROCOCCAL INFECTION	肠球菌感染	ENTEROCOCCAL INFECTIONS	各种肠球菌感染	BACTERIAL INFECTIOUS DISORDERS	细菌感染性疾病	INFECTIONS AND INFESTATIONS	感染及侵染类疾病	137187051	REAC17Q3.txt
ESCHERICHIA INFECTION	ESCHERICHIA INFECTION	埃希菌感染	ESCHERICHIA INFECTIONS	各种埃希氏杆菌感染	BACTERIAL INFECTIOUS DISORDERS	细菌感染性疾病	INFECTIONS AND INFESTATIONS	感染及侵染类疾病	137187051	REAC17Q3.txt
HYPERSENSITIVITY VASCULITIS	HYPERSENSITIVITY VASCULITIS	高敏性血管炎	SKIN VASCULITIDES	皮肤脉管炎	SKIN VASCULAR ABNORMALITIES	皮肤血管异常	SKIN AND SUBCUTANEOUS TISSUE DISORDERS	皮肤及皮下组织类疾病	137187051	REAC17Q3.txt
KLEBSIELLA INFECTION	KLEBSIELLA INFECTION	克雷伯菌感染	KLEBSIELLA INFECTIONS	各种克雷伯杆菌感染	BACTERIAL INFECTIOUS DISORDERS	细菌感染性疾病	INFECTIONS AND INFESTATIONS	感染及侵染类疾病	137187051	REAC17Q3.txt
MULTIPLE ORGAN DYSFUNCTION SYNDROME	MULTIPLE ORGAN DYSFUNCTION SYNDROME	多器官功能不全综合征	GENERAL SIGNS AND SYMPTOMS NEC	一般症状和体征（不另分类）	GENERAL SYSTEM DISORDERS NEC	全身系统疾病（不另分类）	GENERAL DISORDERS AND ADMINISTRATION SITE CONDITIONS	全身性疾病及给药部位各种反应	137187051	REAC17Q3.txt
SEPTIC SHOCK	SEPTIC SHOCK	感染性休克	SEPSIS, BACTERAEMIA, VIRAEMIA AND FUNGAEMIA NEC	脓毒症、菌血症、病毒血症和真菌血症（不另分类）	INFECTIONS - PATHOGEN UNSPECIFIED	感染 - 未指明病原	INFECTIONS AND INFESTATIONS	感染及侵染类疾病	137187051	REAC17Q3.txt
STAPHYLOCOCCAL INFECTION	STAPHYLOCOCCAL INFECTION	葡萄球菌感染	STAPHYLOCOCCAL INFECTIONS	各种葡萄球菌感染	BACTERIAL INFECTIOUS DISORDERS	细菌感染性疾病	INFECTIONS AND INFESTATIONS	感染及侵染类疾病	137187051	REAC17Q3.txt
VASCULITIS NECROTISING	VASCULITIS NECROTISING	坏死性血管炎	VASCULITIDES NEC	各种血管炎（不另分类）	VASCULAR INFECTIONS AND INFLAMMATIONS	血管感染和炎症类疾病	VASCULAR DISORDERS	血管与淋巴管类疾病	137187051	REAC17Q3.txt
ANTINEUTROPHIL CYTOPLASMIC ANTIBODY POSITIVE	ANTINEUTROPHIL CYTOPLASMIC ANTIBODY POSITIVE	抗中性粒细胞胞质抗体阳性	AUTOIMMUNITY ANALYSES	各种自身免疫分析	IMMUNOLOGY AND ALLERGY INVESTIGATIONS	免疫及过敏类检查	INVESTIGATIONS	各类检查	137205731	REAC17Q3.txt
TUBULOINTERSTITIAL NEPHRITIS	TUBULOINTERSTITIAL NEPHRITIS	小管间质性肾炎	NEPHRITIS NEC	各种肾炎（不另分类）	NEPHROPATHIES	肾脏类病	RENAL AND URINARY DISORDERS	肾脏及泌尿系统疾病	137205731	REAC17Q3.txt
RENAL FAILURE	RENAL FAILURE	肾衰	RENAL FAILURE AND IMPAIRMENT	肾衰和肾损害	RENAL DISORDERS (EXCL NEPHROPATHIES)	肾脏各种异常（不包括肾病）	RENAL AND URINARY DISORDERS	肾脏及泌尿系统疾病	137231011	REAC17Q3.txt
STEVENS-JOHNSON SYNDROME	STEVENS-JOHNSON SYNDROME	史蒂文斯-约翰逊综合征	BULLOUS CONDITIONS	各种大疱性皮肤病	EPIDERMAL AND DERMAL CONDITIONS	表皮及真皮状况	SKIN AND SUBCUTANEOUS TISSUE DISORDERS	皮肤及皮下组织类疾病	137231011	REAC17Q3.txt
TUBULOINTERSTITIAL NEPHRITIS	TUBULOINTERSTITIAL NEPHRITIS	小管间质性肾炎	NEPHRITIS NEC	各种肾炎（不另分类）	NEPHROPATHIES	肾脏类病	RENAL AND URINARY DISORDERS	肾脏及泌尿系统疾病	137231011	REAC17Q3.txt
AGRANULOCYTOSIS	AGRANULOCYTOSIS	粒细胞缺乏症	NEUTROPENIAS	各种嗜中性白细胞减少症	WHITE BLOOD CELL DISORDERS	白血球类疾病	BLOOD AND LYMPHATIC SYSTEM DISORDERS	血液及淋巴系统疾病	137277531	REAC17Q3.txt
CHILLS	CHILLS	寒战	FEELINGS AND SENSATIONS NEC	各种感受与感觉（不另分类）	GENERAL SYSTEM DISORDERS NEC	全身系统疾病（不另分类）	GENERAL DISORDERS AND ADMINISTRATION SITE CONDITIONS	全身性疾病及给药部位各种反应	137277531	REAC17Q3.txt
FATIGUE	FATIGUE	疲劳	ASTHENIC CONDITIONS	虚弱状态	GENERAL SYSTEM DISORDERS NEC	全身系统疾病（不另分类）	GENERAL DISORDERS AND ADMINISTRATION SITE CONDITIONS	全身性疾病及给药部位各种反应	137277531	REAC17Q3.txt
FEBRILE NEUTROPENIA	FEBRILE NEUTROPENIA	发热性中性粒细胞减少症	NEUTROPENIAS	各种嗜中性白细胞减少症	WHITE BLOOD CELL DISORDERS	白血球类疾病	BLOOD AND LYMPHATIC SYSTEM DISORDERS	血液及淋巴系统疾病	137277531	REAC17Q3.txt
MOUTH ULCERATION	MOUTH ULCERATION	口腔溃疡	STOMATITIS AND ULCERATION	口腔黏膜炎和溃疡	ORAL SOFT TISSUE CONDITIONS	口腔软组织类疾病	GASTROINTESTINAL DISORDERS	胃肠系统疾病	137277531	REAC17Q3.txt
NAUSEA	NAUSEA	恶心	NAUSEA AND VOMITING SYMPTOMS	恶心和呕吐症状	GASTROINTESTINAL SIGNS AND SYMPTOMS	胃肠道系统症状和体征	GASTROINTESTINAL DISORDERS	胃肠系统疾病	137277531	REAC17Q3.txt
VOMITING	VOMITING	呕吐	NAUSEA AND VOMITING SYMPTOMS	恶心和呕吐症状	GASTROINTESTINAL SIGNS AND SYMPTOMS	胃肠道系统症状和体征	GASTROINTESTINAL DISORDERS	胃肠系统疾病	137277531	REAC17Q3.txt
ANTINEUTROPHIL CYTOPLASMIC ANTIBODY POSITIVE	ANTINEUTROPHIL CYTOPLASMIC ANTIBODY POSITIVE	抗中性粒细胞胞质抗体阳性	AUTOIMMUNITY ANALYSES	各种自身免疫分析	IMMUNOLOGY AND ALLERGY INVESTIGATIONS	免疫及过敏类检查	INVESTIGATIONS	各类检查	137347641	REAC17Q3.txt
COLITIS ISCHAEMIC	COLITIS ISCHAEMIC	缺血性结肠炎	COLITIS (EXCL INFECTIVE)	各种结肠炎（不包括感染性的）	GASTROINTESTINAL INFLAMMATORY CONDITIONS	胃肠系统炎症	GASTROINTESTINAL DISORDERS	胃肠系统疾病	137347641	REAC17Q3.txt
GASTROINTESTINAL HAEMORRHAGE	GASTROINTESTINAL HAEMORRHAGE	胃肠出血	NON-SITE SPECIFIC GASTROINTESTINAL HAEMORRHAGES	部位不明的胃肠出血	GASTROINTESTINAL HAEMORRHAGES NEC	胃肠系统出血（不另分类）	GASTROINTESTINAL DISORDERS	胃肠系统疾病	137347641	REAC17Q3.txt
HYPOKALAEMIA	HYPOKALAEMIA	低钾血症	POTASSIUM IMBALANCE	钾平衡失调	ELECTROLYTE AND FLUID BALANCE CONDITIONS	电解质及液体平衡状况	METABOLISM AND NUTRITION DISORDERS	代谢及营养类疾病	137347641	REAC17Q3.txt
MULTIPLE ORGAN DYSFUNCTION SYNDROME	MULTIPLE ORGAN DYSFUNCTION SYNDROME	多器官功能不全综合征	GENERAL SIGNS AND SYMPTOMS NEC	一般症状和体征（不另分类）	GENERAL SYSTEM DISORDERS NEC	全身系统疾病（不另分类）	GENERAL DISORDERS AND ADMINISTRATION SITE CONDITIONS	全身性疾病及给药部位各种反应	137347641	REAC17Q3.txt
SEPTIC SHOCK	SEPTIC SHOCK	感染性休克	SEPSIS, BACTERAEMIA, VIRAEMIA AND FUNGAEMIA NEC	脓毒症、菌血症、病毒血症和真菌血症（不另分类）	INFECTIONS - PATHOGEN UNSPECIFIED	感染 - 未指明病原	INFECTIONS AND INFESTATIONS	感染及侵染类疾病	137347641	REAC17Q3.txt
VASCULITIS NECROTISING	VASCULITIS NECROTISING	坏死性血管炎	VASCULITIDES NEC	各种血管炎（不另分类）	VASCULAR INFECTIONS AND INFLAMMATIONS	血管感染和炎症类疾病	VASCULAR DISORDERS	血管与淋巴管类疾病	137347641	REAC17Q3.txt
PULMONARY RENAL SYNDROME	PULMONARY RENAL SYNDROME	肺肾综合征	GLOMERULONEPHRITIS AND NEPHROTIC SYNDROME	肾小球肾炎和肾病综合征	NEPHROPATHIES	肾脏类病	RENAL AND URINARY DISORDERS	肾脏及泌尿系统疾病	138440332	REAC17Q4.txt
DRUG HYPERSENSITIVITY	DRUG HYPERSENSITIVITY	药物性超敏反应	ALLERGIES TO FOODS, FOOD ADDITIVES, DRUGS AND OTHER CHEMICALS	对食物、食物添加剂、药物和其他化学物的过敏	ALLERGIC CONDITIONS	过敏类反应	IMMUNE SYSTEM DISORDERS	免疫系统疾病	139755641	REAC17Q3.txt
PRURITUS	PRURITUS	瘙痒	PRURITUS NEC	各种瘙痒（不另分类）	EPIDERMAL AND DERMAL CONDITIONS	表皮及真皮状况	SKIN AND SUBCUTANEOUS TISSUE DISORDERS	皮肤及皮下组织类疾病	139755671	REAC17Q3.txt
RASH	RASH	皮疹	RASHES, ERUPTIONS AND EXANTHEMS NEC	出疹、发疹和皮疹（不另分类）	EPIDERMAL AND DERMAL CONDITIONS	表皮及真皮状况	SKIN AND SUBCUTANEOUS TISSUE DISORDERS	皮肤及皮下组织类疾病	139755671	REAC17Q3.txt
SWELLING	SWELLING	肿胀	GENERAL SIGNS AND SYMPTOMS NEC	一般症状和体征（不另分类）	GENERAL SYSTEM DISORDERS NEC	全身系统疾病（不另分类）	GENERAL DISORDERS AND ADMINISTRATION SITE CONDITIONS	全身性疾病及给药部位各种反应	139755671	REAC17Q3.txt
HYPERSENSITIVITY	HYPERSENSITIVITY	超敏反应	ALLERGIC CONDITIONS NEC	各种过敏反应（不另分类）	ALLERGIC CONDITIONS	过敏类反应	IMMUNE SYSTEM DISORDERS	免疫系统疾病	139755701	REAC17Q3.txt
AGRANULOCYTOSIS	AGRANULOCYTOSIS	粒细胞缺乏症	NEUTROPENIAS	各种嗜中性白细胞减少症	WHITE BLOOD CELL DISORDERS	白血球类疾病	BLOOD AND LYMPHATIC SYSTEM DISORDERS	血液及淋巴系统疾病	142497532	REAC18Q1.txt
ESCHERICHIA INFECTION	ESCHERICHIA INFECTION	埃希菌感染	ESCHERICHIA INFECTIONS	各种埃希氏杆菌感染	BACTERIAL INFECTIOUS DISORDERS	细菌感染性疾病	INFECTIONS AND INFESTATIONS	感染及侵染类疾病	142497532	REAC18Q1.txt
POLYGLANDULAR AUTOIMMUNE SYNDROME TYPE II	POLYGLANDULAR AUTOIMMUNE SYNDROME TYPE II	自身免疫性多内分泌腺病综合征 II 型	POLYGLANDULAR ENDOCRINE DISORDERS	多腺体内分泌疾病	ENDOCRINE AND GLANDULAR DISORDERS NEC	内分泌及腺体类疾病（不另分类）	ENDOCRINE DISORDERS	内分泌系统疾病	142497532	REAC18Q1.txt
UROSEPSIS	UROSEPSIS	尿脓毒症	SEPSIS, BACTERAEMIA, VIRAEMIA AND FUNGAEMIA NEC	脓毒症、菌血症、病毒血症和真菌血症（不另分类）	INFECTIONS - PATHOGEN UNSPECIFIED	感染 - 未指明病原	INFECTIONS AND INFESTATIONS	感染及侵染类疾病	142497532	REAC18Q1.txt
MATERNAL EXPOSURE DURING PREGNANCY	MATERNAL EXPOSURE DURING PREGNANCY	孕产妇在妊娠过程中的暴露	EXPOSURES ASSOCIATED WITH PREGNANCY, DELIVERY AND LACTATION	与妊娠、分娩和泌乳有关的暴露	EXPOSURES, CHEMICAL INJURIES AND POISONING	暴露、化学伤和中毒	INJURY, POISONING AND PROCEDURAL COMPLICATIONS	各类损伤、中毒及操作并发症	143116332	REAC18Q1.txt
POLYHYDRAMNIOS	POLYHYDRAMNIOS	羊水过多	AMNIOTIC FLUID AND CAVITY DISORDERS OF PREGNANCY NEC	妊娠羊水和羊膜囊异常（不另分类）	PLACENTAL, AMNIOTIC AND CAVITY DISORDERS (EXCL HAEMORRHAGES)	胎盘、羊膜及宫腔异常（不包括出血）	PREGNANCY, PUERPERIUM AND PERINATAL CONDITIONS	妊娠期、产褥期及围产期状况	143116332	REAC18Q1.txt
ANTI-NEUTROPHIL CYTOPLASMIC ANTIBODY POSITIVE VASCULITIS	ANTI-NEUTROPHIL CYTOPLASMIC ANTIBODY POSITIVE VASCULITIS	抗中性粒细胞胞浆抗体阳性血管炎	VASCULITIDES	脉管炎症	IMMUNE DISORDERS NEC	免疫类疾病（不另分类）	IMMUNE SYSTEM DISORDERS	免疫系统疾病	144311522	REAC18Q1.txt
ANTI-NEUTROPHIL CYTOPLASMIC ANTIBODY POSITIVE VASCULITIS	ANTI-NEUTROPHIL CYTOPLASMIC ANTIBODY POSITIVE VASCULITIS	抗中性粒细胞胞浆抗体阳性血管炎	VASCULITIDES	脉管炎症	IMMUNE DISORDERS NEC	免疫类疾病（不另分类）	IMMUNE SYSTEM DISORDERS	免疫系统疾病	144502522	REAC18Q1.txt
ACUTE HEPATIC FAILURE	ACUTE HEPATIC FAILURE	急性肝衰竭	HEPATIC FAILURE AND ASSOCIATED DISORDERS	肝衰竭和相关疾病	HEPATIC AND HEPATOBILIARY DISORDERS	肝脏及肝胆类疾病	HEPATOBILIARY DISORDERS	肝胆系统疾病	144528051	REAC18Q1.txt
RENAL FAILURE	RENAL FAILURE	肾衰	RENAL FAILURE AND IMPAIRMENT	肾衰和肾损害	RENAL DISORDERS (EXCL NEPHROPATHIES)	肾脏各种异常（不包括肾病）	RENAL AND URINARY DISORDERS	肾脏及泌尿系统疾病	144528051	REAC18Q1.txt
POLYCHONDRITIS	POLYCHONDRITIS	多软骨炎	CARTILAGE DISORDERS	软骨类疾病	TENDON, LIGAMENT AND CARTILAGE DISORDERS	肌腱、韧带及软骨疾病	MUSCULOSKELETAL AND CONNECTIVE TISSUE DISORDERS	各种肌肉骨骼及结缔组织疾病	144559231	REAC18Q1.txt
EXPOSURE DURING PREGNANCY	EXPOSURE DURING PREGNANCY	妊娠过程中暴露	EXPOSURES ASSOCIATED WITH PREGNANCY, DELIVERY AND LACTATION	与妊娠、分娩和泌乳有关的暴露	EXPOSURES, CHEMICAL INJURIES AND POISONING	暴露、化学伤和中毒	INJURY, POISONING AND PROCEDURAL COMPLICATIONS	各类损伤、中毒及操作并发症	144787122	REAC18Q1.txt
PREMATURE DELIVERY	PREMATURE DELIVERY	分娩提前	LABOUR ONSET AND LENGTH ABNORMALITIES	分娩发动和产程异常	MATERNAL COMPLICATIONS OF LABOUR AND DELIVERY	产妇临产及分娩并发症	PREGNANCY, PUERPERIUM AND PERINATAL CONDITIONS	妊娠期、产褥期及围产期状况	144787122	REAC18Q1.txt
GRAVES' DISEASE	GRAVES' DISEASE		THYROID HYPERFUNCTION DISORDERS	各种甲状腺机能亢进疾病	THYROID GLAND DISORDERS	甲状腺类疾病	ENDOCRINE DISORDERS	内分泌系统疾病	144787142	REAC18Q1.txt
FOETAL EXPOSURE DURING PREGNANCY	FOETAL EXPOSURE DURING PREGNANCY	妊娠过程中胎儿暴露	EXPOSURES ASSOCIATED WITH PREGNANCY, DELIVERY AND LACTATION	与妊娠、分娩和泌乳有关的暴露	EXPOSURES, CHEMICAL INJURIES AND POISONING	暴露、化学伤和中毒	INJURY, POISONING AND PROCEDURAL COMPLICATIONS	各类损伤、中毒及操作并发症	144787142	REAC18Q1.txt
GOITRE	GOITRE	甲状腺肿	THYROID DISORDERS NEC	各种甲状腺疾病（不另分类）	THYROID GLAND DISORDERS	甲状腺类疾病	ENDOCRINE DISORDERS	内分泌系统疾病	144787142	REAC18Q1.txt
PREMATURE BABY	PREMATURE BABY	早产儿	GESTATIONAL AGE AND WEIGHT CONDITIONS	胎龄和体重状况	NEONATAL AND PERINATAL CONDITIONS	新生儿及围产期状况	PREGNANCY, PUERPERIUM AND PERINATAL CONDITIONS	妊娠期、产褥期及围产期状况	144787142	REAC18Q1.txt
RESPIRATORY DISTRESS	RESPIRATORY DISTRESS	呼吸窘迫	BREATHING ABNORMALITIES	各种呼吸异常	RESPIRATORY DISORDERS NEC	呼吸系统疾病（不另分类）	RESPIRATORY, THORACIC AND MEDIASTINAL DISORDERS	呼吸系统、胸及纵隔疾病	144787142	REAC18Q1.txt
ANTI-NEUTROPHIL CYTOPLASMIC ANTIBODY POSITIVE VASCULITIS	ANTI-NEUTROPHIL CYTOPLASMIC ANTIBODY POSITIVE VASCULITIS	抗中性粒细胞胞浆抗体阳性血管炎	VASCULITIDES	脉管炎症	IMMUNE DISORDERS NEC	免疫类疾病（不另分类）	IMMUNE SYSTEM DISORDERS	免疫系统疾病	145843611	REAC18Q1.txt
ANTI-NEUTROPHIL CYTOPLASMIC ANTIBODY POSITIVE VASCULITIS	ANTI-NEUTROPHIL CYTOPLASMIC ANTIBODY POSITIVE VASCULITIS	抗中性粒细胞胞浆抗体阳性血管炎	VASCULITIDES	脉管炎症	IMMUNE DISORDERS NEC	免疫类疾病（不另分类）	IMMUNE SYSTEM DISORDERS	免疫系统疾病	145843621	REAC18Q1.txt
ANTI-NEUTROPHIL CYTOPLASMIC ANTIBODY POSITIVE VASCULITIS	ANTI-NEUTROPHIL CYTOPLASMIC ANTIBODY POSITIVE VASCULITIS	抗中性粒细胞胞浆抗体阳性血管炎	VASCULITIDES	脉管炎症	IMMUNE DISORDERS NEC	免疫类疾病（不另分类）	IMMUNE SYSTEM DISORDERS	免疫系统疾病	145843631	REAC18Q1.txt
ANTI-NEUTROPHIL CYTOPLASMIC ANTIBODY POSITIVE VASCULITIS	ANTI-NEUTROPHIL CYTOPLASMIC ANTIBODY POSITIVE VASCULITIS	抗中性粒细胞胞浆抗体阳性血管炎	VASCULITIDES	脉管炎症	IMMUNE DISORDERS NEC	免疫类疾病（不另分类）	IMMUNE SYSTEM DISORDERS	免疫系统疾病	145843641	REAC18Q1.txt
ANTI-NEUTROPHIL CYTOPLASMIC ANTIBODY POSITIVE VASCULITIS	ANTI-NEUTROPHIL CYTOPLASMIC ANTIBODY POSITIVE VASCULITIS	抗中性粒细胞胞浆抗体阳性血管炎	VASCULITIDES	脉管炎症	IMMUNE DISORDERS NEC	免疫类疾病（不另分类）	IMMUNE SYSTEM DISORDERS	免疫系统疾病	145843651	REAC18Q1.txt
ANTI-NEUTROPHIL CYTOPLASMIC ANTIBODY POSITIVE VASCULITIS	ANTI-NEUTROPHIL CYTOPLASMIC ANTIBODY POSITIVE VASCULITIS	抗中性粒细胞胞浆抗体阳性血管炎	VASCULITIDES	脉管炎症	IMMUNE DISORDERS NEC	免疫类疾病（不另分类）	IMMUNE SYSTEM DISORDERS	免疫系统疾病	145843661	REAC18Q1.txt
ANTI-NEUTROPHIL CYTOPLASMIC ANTIBODY POSITIVE VASCULITIS	ANTI-NEUTROPHIL CYTOPLASMIC ANTIBODY POSITIVE VASCULITIS	抗中性粒细胞胞浆抗体阳性血管炎	VASCULITIDES	脉管炎症	IMMUNE DISORDERS NEC	免疫类疾病（不另分类）	IMMUNE SYSTEM DISORDERS	免疫系统疾病	145843671	REAC18Q1.txt
ANTI-NEUTROPHIL CYTOPLASMIC ANTIBODY POSITIVE VASCULITIS	ANTI-NEUTROPHIL CYTOPLASMIC ANTIBODY POSITIVE VASCULITIS	抗中性粒细胞胞浆抗体阳性血管炎	VASCULITIDES	脉管炎症	IMMUNE DISORDERS NEC	免疫类疾病（不另分类）	IMMUNE SYSTEM DISORDERS	免疫系统疾病	145843681	REAC18Q1.txt
ANTI-NEUTROPHIL CYTOPLASMIC ANTIBODY POSITIVE VASCULITIS	ANTI-NEUTROPHIL CYTOPLASMIC ANTIBODY POSITIVE VASCULITIS	抗中性粒细胞胞浆抗体阳性血管炎	VASCULITIDES	脉管炎症	IMMUNE DISORDERS NEC	免疫类疾病（不另分类）	IMMUNE SYSTEM DISORDERS	免疫系统疾病	145843691	REAC18Q1.txt
ANTI-NEUTROPHIL CYTOPLASMIC ANTIBODY POSITIVE VASCULITIS	ANTI-NEUTROPHIL CYTOPLASMIC ANTIBODY POSITIVE VASCULITIS	抗中性粒细胞胞浆抗体阳性血管炎	VASCULITIDES	脉管炎症	IMMUNE DISORDERS NEC	免疫类疾病（不另分类）	IMMUNE SYSTEM DISORDERS	免疫系统疾病	145843701	REAC18Q1.txt
ANTI-NEUTROPHIL CYTOPLASMIC ANTIBODY POSITIVE VASCULITIS	ANTI-NEUTROPHIL CYTOPLASMIC ANTIBODY POSITIVE VASCULITIS	抗中性粒细胞胞浆抗体阳性血管炎	VASCULITIDES	脉管炎症	IMMUNE DISORDERS NEC	免疫类疾病（不另分类）	IMMUNE SYSTEM DISORDERS	免疫系统疾病	145843711	REAC18Q1.txt
ANTI-NEUTROPHIL CYTOPLASMIC ANTIBODY POSITIVE VASCULITIS	ANTI-NEUTROPHIL CYTOPLASMIC ANTIBODY POSITIVE VASCULITIS	抗中性粒细胞胞浆抗体阳性血管炎	VASCULITIDES	脉管炎症	IMMUNE DISORDERS NEC	免疫类疾病（不另分类）	IMMUNE SYSTEM DISORDERS	免疫系统疾病	145843721	REAC18Q1.txt
ANTI-NEUTROPHIL CYTOPLASMIC ANTIBODY POSITIVE VASCULITIS	ANTI-NEUTROPHIL CYTOPLASMIC ANTIBODY POSITIVE VASCULITIS	抗中性粒细胞胞浆抗体阳性血管炎	VASCULITIDES	脉管炎症	IMMUNE DISORDERS NEC	免疫类疾病（不另分类）	IMMUNE SYSTEM DISORDERS	免疫系统疾病	145843731	REAC18Q1.txt
ANTI-NEUTROPHIL CYTOPLASMIC ANTIBODY POSITIVE VASCULITIS	ANTI-NEUTROPHIL CYTOPLASMIC ANTIBODY POSITIVE VASCULITIS	抗中性粒细胞胞浆抗体阳性血管炎	VASCULITIDES	脉管炎症	IMMUNE DISORDERS NEC	免疫类疾病（不另分类）	IMMUNE SYSTEM DISORDERS	免疫系统疾病	145843741	REAC18Q1.txt
ANTI-NEUTROPHIL CYTOPLASMIC ANTIBODY POSITIVE VASCULITIS	ANTI-NEUTROPHIL CYTOPLASMIC ANTIBODY POSITIVE VASCULITIS	抗中性粒细胞胞浆抗体阳性血管炎	VASCULITIDES	脉管炎症	IMMUNE DISORDERS NEC	免疫类疾病（不另分类）	IMMUNE SYSTEM DISORDERS	免疫系统疾病	145843761	REAC18Q1.txt
APLASTIC ANAEMIA	APLASTIC ANAEMIA	再生障碍贫血	MARROW DEPRESSION AND HYPOPLASTIC ANAEMIAS	骨髓抑制和增生不良性贫血	ANAEMIAS NONHAEMOLYTIC AND MARROW DEPRESSION	非溶血性贫血及骨髓抑制	BLOOD AND LYMPHATIC SYSTEM DISORDERS	血液及淋巴系统疾病	146068212	REAC19Q2.txt
AREFLEXIA	AREFLEXIA	反射消失	ABNORMAL REFLEXES	各种异常反射	NEUROLOGICAL DISORDERS NEC	神经类疾病（不另分类）	NERVOUS SYSTEM DISORDERS	各类神经系统疾病	146068212	REAC19Q2.txt
GASTROINTESTINAL HAEMORRHAGE	GASTROINTESTINAL HAEMORRHAGE	胃肠出血	NON-SITE SPECIFIC GASTROINTESTINAL HAEMORRHAGES	部位不明的胃肠出血	GASTROINTESTINAL HAEMORRHAGES NEC	胃肠系统出血（不另分类）	GASTROINTESTINAL DISORDERS	胃肠系统疾病	146068212	REAC19Q2.txt
ISCHAEMIC HEPATITIS	ISCHAEMIC HEPATITIS	缺血性肝炎	HEPATOCELLULAR DAMAGE AND HEPATITIS NEC	肝细胞损害和肝炎（不另分类）	HEPATIC AND HEPATOBILIARY DISORDERS	肝脏及肝胆类疾病	HEPATOBILIARY DISORDERS	肝胆系统疾病	146068212	REAC19Q2.txt
MUCOSAL INFLAMMATION	MUCOSAL INFLAMMATION	粘膜炎症	MUCOSAL FINDINGS ABNORMAL	各种粘膜异常	GENERAL SYSTEM DISORDERS NEC	全身系统疾病（不另分类）	GENERAL DISORDERS AND ADMINISTRATION SITE CONDITIONS	全身性疾病及给药部位各种反应	146068212	REAC19Q2.txt
MULTIPLE ORGAN DYSFUNCTION SYNDROME	MULTIPLE ORGAN DYSFUNCTION SYNDROME	多器官功能不全综合征	GENERAL SIGNS AND SYMPTOMS NEC	一般症状和体征（不另分类）	GENERAL SYSTEM DISORDERS NEC	全身系统疾病（不另分类）	GENERAL DISORDERS AND ADMINISTRATION SITE CONDITIONS	全身性疾病及给药部位各种反应	146068212	REAC19Q2.txt
NEUTROPENIA	NEUTROPENIA	中性粒细胞减少症	NEUTROPENIAS	各种嗜中性白细胞减少症	WHITE BLOOD CELL DISORDERS	白血球类疾病	BLOOD AND LYMPHATIC SYSTEM DISORDERS	血液及淋巴系统疾病	146068212	REAC19Q2.txt
SEPTIC SHOCK	SEPTIC SHOCK	感染性休克	SEPSIS, BACTERAEMIA, VIRAEMIA AND FUNGAEMIA NEC	脓毒症、菌血症、病毒血症和真菌血症（不另分类）	INFECTIONS - PATHOGEN UNSPECIFIED	感染 - 未指明病原	INFECTIONS AND INFESTATIONS	感染及侵染类疾病	146068212	REAC19Q2.txt
ARTHRALGIA	ARTHRALGIA	关节痛	JOINT RELATED SIGNS AND SYMPTOMS	关节相关症状和体征	JOINT DISORDERS	关节类疾病	MUSCULOSKELETAL AND CONNECTIVE TISSUE DISORDERS	各种肌肉骨骼及结缔组织疾病	146071351	REAC18Q1.txt
DRUG HYPERSENSITIVITY	DRUG HYPERSENSITIVITY	药物性超敏反应	ALLERGIES TO FOODS, FOOD ADDITIVES, DRUGS AND OTHER CHEMICALS	对食物、食物添加剂、药物和其他化学物的过敏	ALLERGIC CONDITIONS	过敏类反应	IMMUNE SYSTEM DISORDERS	免疫系统疾病	146071351	REAC18Q1.txt
HEPATOTOXICITY	HEPATOTOXICITY	肝脏毒性	HEPATOCELLULAR DAMAGE AND HEPATITIS NEC	肝细胞损害和肝炎（不另分类）	HEPATIC AND HEPATOBILIARY DISORDERS	肝脏及肝胆类疾病	HEPATOBILIARY DISORDERS	肝胆系统疾病	146131871	REAC18Q1.txt
ACUTE HEPATIC FAILURE	ACUTE HEPATIC FAILURE	急性肝衰竭	HEPATIC FAILURE AND ASSOCIATED DISORDERS	肝衰竭和相关疾病	HEPATIC AND HEPATOBILIARY DISORDERS	肝脏及肝胆类疾病	HEPATOBILIARY DISORDERS	肝胆系统疾病	146780671	REAC18Q1.txt
ACUTE KIDNEY INJURY	ACUTE KIDNEY INJURY	急性肾损伤	RENAL FAILURE AND IMPAIRMENT	肾衰和肾损害	RENAL DISORDERS (EXCL NEPHROPATHIES)	肾脏各种异常（不包括肾病）	RENAL AND URINARY DISORDERS	肾脏及泌尿系统疾病	146780671	REAC18Q1.txt
CARDIAC ARREST	CARDIAC ARREST	心脏停搏	VENTRICULAR ARRHYTHMIAS AND CARDIAC ARREST	室性心律失常和心搏停止	CARDIAC ARRHYTHMIAS	心律失常类疾病	CARDIAC DISORDERS	心脏器官疾病	146780671	REAC18Q1.txt
CARDIOGENIC SHOCK	CARDIOGENIC SHOCK	心源性休克	HEART FAILURES NEC	各种心衰（不另分类）	HEART FAILURES	各类心脏衰竭	CARDIAC DISORDERS	心脏器官疾病	146780671	REAC18Q1.txt
CIRCULATORY COLLAPSE	CIRCULATORY COLLAPSE	循环性虚脱	CIRCULATORY COLLAPSE AND SHOCK	循环障碍和休克	DECREASED AND NONSPECIFIC BLOOD PRESSURE DISORDERS AND SHOCK	血压降低和性质不明的血压异常及休克	VASCULAR DISORDERS	血管与淋巴管类疾病	146780671	REAC18Q1.txt
RENAL FAILURE	RENAL FAILURE	肾衰	RENAL FAILURE AND IMPAIRMENT	肾衰和肾损害	RENAL DISORDERS (EXCL NEPHROPATHIES)	肾脏各种异常（不包括肾病）	RENAL AND URINARY DISORDERS	肾脏及泌尿系统疾病	146780671	REAC18Q1.txt
RESPIRATORY DISTRESS	RESPIRATORY DISTRESS	呼吸窘迫	BREATHING ABNORMALITIES	各种呼吸异常	RESPIRATORY DISORDERS NEC	呼吸系统疾病（不另分类）	RESPIRATORY, THORACIC AND MEDIASTINAL DISORDERS	呼吸系统、胸及纵隔疾病	146780671	REAC18Q1.txt
MULTIPLE ORGAN DYSFUNCTION SYNDROME	MULTIPLE ORGAN DYSFUNCTION SYNDROME	多器官功能不全综合征	GENERAL SIGNS AND SYMPTOMS NEC	一般症状和体征（不另分类）	GENERAL SYSTEM DISORDERS NEC	全身系统疾病（不另分类）	GENERAL DISORDERS AND ADMINISTRATION SITE CONDITIONS	全身性疾病及给药部位各种反应	147235373	REAC23Q3.txt
SEPTIC SHOCK	SEPTIC SHOCK	感染性休克	SEPSIS, BACTERAEMIA, VIRAEMIA AND FUNGAEMIA NEC	脓毒症、菌血症、病毒血症和真菌血症（不另分类）	INFECTIONS - PATHOGEN UNSPECIFIED	感染 - 未指明病原	INFECTIONS AND INFESTATIONS	感染及侵染类疾病	147235373	REAC23Q3.txt
APLASTIC ANAEMIA	APLASTIC ANAEMIA	再生障碍贫血	MARROW DEPRESSION AND HYPOPLASTIC ANAEMIAS	骨髓抑制和增生不良性贫血	ANAEMIAS NONHAEMOLYTIC AND MARROW DEPRESSION	非溶血性贫血及骨髓抑制	BLOOD AND LYMPHATIC SYSTEM DISORDERS	血液及淋巴系统疾病	147235373	REAC23Q3.txt
APLASTIC ANAEMIA	APLASTIC ANAEMIA	再生障碍贫血	MARROW DEPRESSION AND HYPOPLASTIC ANAEMIAS	骨髓抑制和增生不良性贫血	ANAEMIAS NONHAEMOLYTIC AND MARROW DEPRESSION	非溶血性贫血及骨髓抑制	BLOOD AND LYMPHATIC SYSTEM DISORDERS	血液及淋巴系统疾病	147331633	REAC19Q2.txt
MULTIPLE ORGAN DYSFUNCTION SYNDROME	MULTIPLE ORGAN DYSFUNCTION SYNDROME	多器官功能不全综合征	GENERAL SIGNS AND SYMPTOMS NEC	一般症状和体征（不另分类）	GENERAL SYSTEM DISORDERS NEC	全身系统疾病（不另分类）	GENERAL DISORDERS AND ADMINISTRATION SITE CONDITIONS	全身性疾病及给药部位各种反应	147331633	REAC19Q2.txt
NEUTROPENIA	NEUTROPENIA	中性粒细胞减少症	NEUTROPENIAS	各种嗜中性白细胞减少症	WHITE BLOOD CELL DISORDERS	白血球类疾病	BLOOD AND LYMPHATIC SYSTEM DISORDERS	血液及淋巴系统疾病	147331633	REAC19Q2.txt
SEPTIC SHOCK	SEPTIC SHOCK	感染性休克	SEPSIS, BACTERAEMIA, VIRAEMIA AND FUNGAEMIA NEC	脓毒症、菌血症、病毒血症和真菌血症（不另分类）	INFECTIONS - PATHOGEN UNSPECIFIED	感染 - 未指明病原	INFECTIONS AND INFESTATIONS	感染及侵染类疾病	147331633	REAC19Q2.txt
CARDIAC FAILURE	CARDIAC FAILURE	心力衰竭	HEART FAILURES NEC	各种心衰（不另分类）	HEART FAILURES	各类心脏衰竭	CARDIAC DISORDERS	心脏器官疾病	150206191	REAC18Q2.txt
DRUG-INDUCED LIVER INJURY	DRUG-INDUCED LIVER INJURY	药物诱导的肝损伤	HEPATOCELLULAR DAMAGE AND HEPATITIS NEC	肝细胞损害和肝炎（不另分类）	HEPATIC AND HEPATOBILIARY DISORDERS	肝脏及肝胆类疾病	HEPATOBILIARY DISORDERS	肝胆系统疾病	150206191	REAC18Q2.txt
HYPERTHYROIDISM	HYPERTHYROIDISM	甲状腺功能亢进症	THYROID HYPERFUNCTION DISORDERS	各种甲状腺机能亢进疾病	THYROID GLAND DISORDERS	甲状腺类疾病	ENDOCRINE DISORDERS	内分泌系统疾病	150206191	REAC18Q2.txt
RESPIRATORY FAILURE	RESPIRATORY FAILURE	呼吸衰竭	RESPIRATORY FAILURES (EXCL NEONATAL)	各种呼吸衰竭（不包括新生儿）	RESPIRATORY DISORDERS NEC	呼吸系统疾病（不另分类）	RESPIRATORY, THORACIC AND MEDIASTINAL DISORDERS	呼吸系统、胸及纵隔疾病	150206191	REAC18Q2.txt
VASCULITIS NECROTISING	VASCULITIS NECROTISING	坏死性血管炎	VASCULITIDES NEC	各种血管炎（不另分类）	VASCULAR INFECTIONS AND INFLAMMATIONS	血管感染和炎症类疾病	VASCULAR DISORDERS	血管与淋巴管类疾病	150617041	REAC18Q2.txt
ATRIAL FIBRILLATION	ATRIAL FIBRILLATION	房颤	SUPRAVENTRICULAR ARRHYTHMIAS	各种室上性心律失常	CARDIAC ARRHYTHMIAS	心律失常类疾病	CARDIAC DISORDERS	心脏器官疾病	152748252	REAC19Q3.txt
CARDIAC FAILURE	CARDIAC FAILURE	心力衰竭	HEART FAILURES NEC	各种心衰（不另分类）	HEART FAILURES	各类心脏衰竭	CARDIAC DISORDERS	心脏器官疾病	152748252	REAC19Q3.txt
EXPOSURE DURING PREGNANCY	EXPOSURE DURING PREGNANCY	妊娠过程中暴露	EXPOSURES ASSOCIATED WITH PREGNANCY, DELIVERY AND LACTATION	与妊娠、分娩和泌乳有关的暴露	EXPOSURES, CHEMICAL INJURIES AND POISONING	暴露、化学伤和中毒	INJURY, POISONING AND PROCEDURAL COMPLICATIONS	各类损伤、中毒及操作并发症	152748252	REAC19Q3.txt
HYPERTHYROIDISM	HYPERTHYROIDISM	甲状腺功能亢进症	THYROID HYPERFUNCTION DISORDERS	各种甲状腺机能亢进疾病	THYROID GLAND DISORDERS	甲状腺类疾病	ENDOCRINE DISORDERS	内分泌系统疾病	152748252	REAC19Q3.txt
PRE-ECLAMPSIA	PRE-ECLAMPSIA	先兆子痫	HYPERTENSION ASSOCIATED DISORDERS OF PREGNANCY	妊娠高血压疾病	MATERNAL COMPLICATIONS OF PREGNANCY	孕妇妊娠并发症	PREGNANCY, PUERPERIUM AND PERINATAL CONDITIONS	妊娠期、产褥期及围产期状况	152748252	REAC19Q3.txt
PULMONARY OEDEMA	PULMONARY OEDEMA	肺水肿	PULMONARY OEDEMAS	各种肺水肿	LOWER RESPIRATORY TRACT DISORDERS (EXCL OBSTRUCTION AND INFECTION)	下呼吸道疾病（阻塞和感染除外）	RESPIRATORY, THORACIC AND MEDIASTINAL DISORDERS	呼吸系统、胸及纵隔疾病	152748252	REAC19Q3.txt
FOETAL DISTRESS SYNDROME	FOETAL DISTRESS SYNDROME	胎儿窘迫综合征	FOETAL COMPLICATIONS NEC	各种胎儿并发症（不另分类）	FOETAL COMPLICATIONS	各种胎儿并发症	PREGNANCY, PUERPERIUM AND PERINATAL CONDITIONS	妊娠期、产褥期及围产期状况	152748262	REAC19Q3.txt
FOETAL EXPOSURE DURING PREGNANCY	FOETAL EXPOSURE DURING PREGNANCY	妊娠过程中胎儿暴露	EXPOSURES ASSOCIATED WITH PREGNANCY, DELIVERY AND LACTATION	与妊娠、分娩和泌乳有关的暴露	EXPOSURES, CHEMICAL INJURIES AND POISONING	暴露、化学伤和中毒	INJURY, POISONING AND PROCEDURAL COMPLICATIONS	各类损伤、中毒及操作并发症	152748262	REAC19Q3.txt
APHONIA	APHONIA	失声	UPPER RESPIRATORY TRACT SIGNS AND SYMPTOMS	上呼吸道症状和体征	RESPIRATORY TRACT SIGNS AND SYMPTOMS	呼吸道症状和体征	RESPIRATORY, THORACIC AND MEDIASTINAL DISORDERS	呼吸系统、胸及纵隔疾病	152899511	REAC18Q3.txt
ASTHENIA	ASTHENIA	乏力	ASTHENIC CONDITIONS	虚弱状态	GENERAL SYSTEM DISORDERS NEC	全身系统疾病（不另分类）	GENERAL DISORDERS AND ADMINISTRATION SITE CONDITIONS	全身性疾病及给药部位各种反应	152899511	REAC18Q3.txt
BRONCHIECTASIS	BRONCHIECTASIS	支气管扩张	BRONCHIAL CONDITIONS NEC	各种支气管病症（不另分类）	BRONCHIAL DISORDERS (EXCL NEOPLASMS)	支气管系统疾病（不包括肿瘤）	RESPIRATORY, THORACIC AND MEDIASTINAL DISORDERS	呼吸系统、胸及纵隔疾病	152899511	REAC18Q3.txt
COMPUTERISED TOMOGRAM THORAX ABNORMAL	COMPUTERISED TOMOGRAM THORAX ABNORMAL	胸部计算机断层成像异常	RESPIRATORY TRACT AND THORACIC IMAGING PROCEDURES	呼吸道和胸部各项影像学检查	RESPIRATORY AND PULMONARY INVESTIGATIONS (EXCL BLOOD GASES)	呼吸系统及肺部检查类（不包括血气）	INVESTIGATIONS	各类检查	152899511	REAC18Q3.txt
COUGH	COUGH	咳嗽	COUGHING AND ASSOCIATED SYMPTOMS	咳嗽和相关症状	RESPIRATORY DISORDERS NEC	呼吸系统疾病（不另分类）	RESPIRATORY, THORACIC AND MEDIASTINAL DISORDERS	呼吸系统、胸及纵隔疾病	152899511	REAC18Q3.txt
HAEMOPTYSIS	HAEMOPTYSIS	咯血	COUGHING AND ASSOCIATED SYMPTOMS	咳嗽和相关症状	RESPIRATORY DISORDERS NEC	呼吸系统疾病（不另分类）	RESPIRATORY, THORACIC AND MEDIASTINAL DISORDERS	呼吸系统、胸及纵隔疾病	152899511	REAC18Q3.txt
INTERSTITIAL LUNG DISEASE	INTERSTITIAL LUNG DISEASE	间质性肺疾病	PARENCHYMAL LUNG DISORDERS NEC	实质性肺疾病（不另分类）	LOWER RESPIRATORY TRACT DISORDERS (EXCL OBSTRUCTION AND INFECTION)	下呼吸道疾病（阻塞和感染除外）	RESPIRATORY, THORACIC AND MEDIASTINAL DISORDERS	呼吸系统、胸及纵隔疾病	152899511	REAC18Q3.txt
PNEUMONITIS	PNEUMONITIS	肺部炎症	LOWER RESPIRATORY TRACT INFLAMMATORY AND IMMUNOLOGIC CONDITIONS	下呼吸道炎症和免疫病症	LOWER RESPIRATORY TRACT DISORDERS (EXCL OBSTRUCTION AND INFECTION)	下呼吸道疾病（阻塞和感染除外）	RESPIRATORY, THORACIC AND MEDIASTINAL DISORDERS	呼吸系统、胸及纵隔疾病	152899511	REAC18Q3.txt
ACUTE KIDNEY INJURY	ACUTE KIDNEY INJURY	急性肾损伤	RENAL FAILURE AND IMPAIRMENT	肾衰和肾损害	RENAL DISORDERS (EXCL NEPHROPATHIES)	肾脏各种异常（不包括肾病）	RENAL AND URINARY DISORDERS	肾脏及泌尿系统疾病	154631282	REAC19Q2.txt
DISSEMINATED INTRAVASCULAR COAGULATION	DISSEMINATED INTRAVASCULAR COAGULATION	弥散性血管内凝血	COAGULOPATHIES	各种凝血功能障碍	COAGULOPATHIES AND BLEEDING DIATHESES (EXCL THROMBOCYTOPENIC)	凝血功能障碍和易出血类疾病（血小板减少症除外）	BLOOD AND LYMPHATIC SYSTEM DISORDERS	血液及淋巴系统疾病	154631282	REAC19Q2.txt
HAEMATURIA	HAEMATURIA	血尿症	URINARY ABNORMALITIES	各种泌尿系统障碍	URINARY TRACT SIGNS AND SYMPTOMS	各种泌尿道体征和症状	RENAL AND URINARY DISORDERS	肾脏及泌尿系统疾病	154631282	REAC19Q2.txt
PROTEINURIA	PROTEINURIA	蛋白尿	URINARY ABNORMALITIES	各种泌尿系统障碍	URINARY TRACT SIGNS AND SYMPTOMS	各种泌尿道体征和症状	RENAL AND URINARY DISORDERS	肾脏及泌尿系统疾病	154631282	REAC19Q2.txt
THROMBOCYTOPENIA	THROMBOCYTOPENIA	血小板减少症	THROMBOCYTOPENIAS	各种血小板减少症	PLATELET DISORDERS	血小板类疾病	BLOOD AND LYMPHATIC SYSTEM DISORDERS	血液及淋巴系统疾病	154631282	REAC19Q2.txt
VASCULITIS	VASCULITIS	血管炎	VASCULITIDES NEC	各种血管炎（不另分类）	VASCULAR INFECTIONS AND INFLAMMATIONS	血管感染和炎症类疾病	VASCULAR DISORDERS	血管与淋巴管类疾病	154631282	REAC19Q2.txt
FORMICATION	FORMICATION	蚁行感	PARAESTHESIAS AND DYSAESTHESIAS	感觉异常和感觉迟钝	NEUROLOGICAL DISORDERS NEC	神经类疾病（不另分类）	NERVOUS SYSTEM DISORDERS	各类神经系统疾病	155492681	REAC18Q4.txt
FEMORAL NECK FRACTURE	FEMORAL NECK FRACTURE	股骨颈骨折	LIMB FRACTURES AND DISLOCATIONS	四肢骨折与脱位	BONE AND JOINT INJURIES	骨骼及关节损伤	INJURY, POISONING AND PROCEDURAL COMPLICATIONS	各类损伤、中毒及操作并发症	155493262	REAC19Q2.txt
HEPATIC FUNCTION ABNORMAL	HEPATIC FUNCTION ABNORMAL	肝功能异常	HEPATIC ENZYMES AND FUNCTION ABNORMALITIES	肝酶和肝功能异常	HEPATIC AND HEPATOBILIARY DISORDERS	肝脏及肝胆类疾病	HEPATOBILIARY DISORDERS	肝胆系统疾病	155493262	REAC19Q2.txt
HYPERTHYROIDISM	HYPERTHYROIDISM	甲状腺功能亢进症	THYROID HYPERFUNCTION DISORDERS	各种甲状腺机能亢进疾病	THYROID GLAND DISORDERS	甲状腺类疾病	ENDOCRINE DISORDERS	内分泌系统疾病	155493262	REAC19Q2.txt
OSTEOPOROSIS	OSTEOPOROSIS	骨质疏松症	METABOLIC BONE DISORDERS	代谢性骨疾病	BONE DISORDERS (EXCL CONGENITAL AND FRACTURES)	骨骼类疾病（不包括先天性疾病及骨折）	MUSCULOSKELETAL AND CONNECTIVE TISSUE DISORDERS	各种肌肉骨骼及结缔组织疾病	155493262	REAC19Q2.txt
DISSEMINATED INTRAVASCULAR COAGULATION	DISSEMINATED INTRAVASCULAR COAGULATION	弥散性血管内凝血	COAGULOPATHIES	各种凝血功能障碍	COAGULOPATHIES AND BLEEDING DIATHESES (EXCL THROMBOCYTOPENIC)	凝血功能障碍和易出血类疾病（血小板减少症除外）	BLOOD AND LYMPHATIC SYSTEM DISORDERS	血液及淋巴系统疾病	155496312	REAC19Q2.txt
DRUG-INDUCED LIVER INJURY	DRUG-INDUCED LIVER INJURY	药物诱导的肝损伤	HEPATOCELLULAR DAMAGE AND HEPATITIS NEC	肝细胞损害和肝炎（不另分类）	HEPATIC AND HEPATOBILIARY DISORDERS	肝脏及肝胆类疾病	HEPATOBILIARY DISORDERS	肝胆系统疾病	155496312	REAC19Q2.txt
GASTROINTESTINAL HAEMORRHAGE	GASTROINTESTINAL HAEMORRHAGE	胃肠出血	NON-SITE SPECIFIC GASTROINTESTINAL HAEMORRHAGES	部位不明的胃肠出血	GASTROINTESTINAL HAEMORRHAGES NEC	胃肠系统出血（不另分类）	GASTROINTESTINAL DISORDERS	胃肠系统疾病	155496312	REAC19Q2.txt
JAUNDICE	JAUNDICE	黄疸	CHOLESTASIS AND JAUNDICE	胆汁淤积和黄疸类病症	HEPATIC AND HEPATOBILIARY DISORDERS	肝脏及肝胆类疾病	HEPATOBILIARY DISORDERS	肝胆系统疾病	155496312	REAC19Q2.txt
MULTIPLE ORGAN DYSFUNCTION SYNDROME	MULTIPLE ORGAN DYSFUNCTION SYNDROME	多器官功能不全综合征	GENERAL SIGNS AND SYMPTOMS NEC	一般症状和体征（不另分类）	GENERAL SYSTEM DISORDERS NEC	全身系统疾病（不另分类）	GENERAL DISORDERS AND ADMINISTRATION SITE CONDITIONS	全身性疾病及给药部位各种反应	155496312	REAC19Q2.txt
THYROTOXIC CRISIS	THYROTOXIC CRISIS	甲状腺毒危象	THYROID HYPERFUNCTION DISORDERS	各种甲状腺机能亢进疾病	THYROID GLAND DISORDERS	甲状腺类疾病	ENDOCRINE DISORDERS	内分泌系统疾病	155496312	REAC19Q2.txt
TREATMENT FAILURE	TREATMENT FAILURE	治疗失败	THERAPEUTIC AND NONTHERAPEUTIC RESPONSES	各种治疗和非治疗反应	THERAPEUTIC AND NONTHERAPEUTIC EFFECTS (EXCL TOXICITY)	治疗性及非治疗性反应类（不包括毒性）	GENERAL DISORDERS AND ADMINISTRATION SITE CONDITIONS	全身性疾病及给药部位各种反应	155525952	REAC23Q3.txt
DRUG INEFFECTIVE	DRUG INEFFECTIVE	药物无效	THERAPEUTIC AND NONTHERAPEUTIC RESPONSES	各种治疗和非治疗反应	THERAPEUTIC AND NONTHERAPEUTIC EFFECTS (EXCL TOXICITY)	治疗性及非治疗性反应类（不包括毒性）	GENERAL DISORDERS AND ADMINISTRATION SITE CONDITIONS	全身性疾病及给药部位各种反应	155525952	REAC23Q3.txt
DRUG-INDUCED LIVER INJURY	DRUG-INDUCED LIVER INJURY	药物诱导的肝损伤	HEPATOCELLULAR DAMAGE AND HEPATITIS NEC	肝细胞损害和肝炎（不另分类）	HEPATIC AND HEPATOBILIARY DISORDERS	肝脏及肝胆类疾病	HEPATOBILIARY DISORDERS	肝胆系统疾病	155665232	REAC18Q4.txt
THYROTOXIC CRISIS	THYROTOXIC CRISIS	甲状腺毒危象	THYROID HYPERFUNCTION DISORDERS	各种甲状腺机能亢进疾病	THYROID GLAND DISORDERS	甲状腺类疾病	ENDOCRINE DISORDERS	内分泌系统疾病	155665232	REAC18Q4.txt
WITHDRAWAL SYNDROME	WITHDRAWAL SYNDROME	戒断综合征	WITHDRAWAL AND REBOUND EFFECTS	各种停药与反弹效应	THERAPEUTIC AND NONTHERAPEUTIC EFFECTS (EXCL TOXICITY)	治疗性及非治疗性反应类（不包括毒性）	GENERAL DISORDERS AND ADMINISTRATION SITE CONDITIONS	全身性疾病及给药部位各种反应	155665232	REAC18Q4.txt
FORMICATION	FORMICATION	蚁行感	PARAESTHESIAS AND DYSAESTHESIAS	感觉异常和感觉迟钝	NEUROLOGICAL DISORDERS NEC	神经类疾病（不另分类）	NERVOUS SYSTEM DISORDERS	各类神经系统疾病	155739341	REAC18Q4.txt
PRURITUS	PRURITUS	瘙痒	PRURITUS NEC	各种瘙痒（不另分类）	EPIDERMAL AND DERMAL CONDITIONS	表皮及真皮状况	SKIN AND SUBCUTANEOUS TISSUE DISORDERS	皮肤及皮下组织类疾病	155739341	REAC18Q4.txt
ASPARTATE AMINOTRANSFERASE INCREASED	ASPARTATE AMINOTRANSFERASE INCREASED	天门冬氨酸氨基转移酶升高	HEPATOBILIARY FUNCTION DIAGNOSTIC PROCEDURES	肝胆功能诊断性操作	HEPATOBILIARY INVESTIGATIONS	肝胆系统检查	INVESTIGATIONS	各类检查	155776201	REAC18Q4.txt
BLOOD BILIRUBIN INCREASED	BLOOD BILIRUBIN INCREASED	血胆红素升高	HEPATOBILIARY FUNCTION DIAGNOSTIC PROCEDURES	肝胆功能诊断性操作	HEPATOBILIARY INVESTIGATIONS	肝胆系统检查	INVESTIGATIONS	各类检查	155776201	REAC18Q4.txt
DRUG-INDUCED LIVER INJURY	DRUG-INDUCED LIVER INJURY	药物诱导的肝损伤	HEPATOCELLULAR DAMAGE AND HEPATITIS NEC	肝细胞损害和肝炎（不另分类）	HEPATIC AND HEPATOBILIARY DISORDERS	肝脏及肝胆类疾病	HEPATOBILIARY DISORDERS	肝胆系统疾病	155776201	REAC18Q4.txt
INTERNATIONAL NORMALISED RATIO INCREASED	INTERNATIONAL NORMALISED RATIO INCREASED	国际标准化比率升高	COAGULATION AND BLEEDING ANALYSES	凝血和出血分析	HAEMATOLOGY INVESTIGATIONS (INCL BLOOD GROUPS)	血液类检查（包括血型）	INVESTIGATIONS	各类检查	155776201	REAC18Q4.txt
JAUNDICE	JAUNDICE	黄疸	CHOLESTASIS AND JAUNDICE	胆汁淤积和黄疸类病症	HEPATIC AND HEPATOBILIARY DISORDERS	肝脏及肝胆类疾病	HEPATOBILIARY DISORDERS	肝胆系统疾病	155776201	REAC18Q4.txt
TACHYCARDIA	TACHYCARDIA	心动过速	RATE AND RHYTHM DISORDERS NEC	心率和节律异常（不另分类）	CARDIAC ARRHYTHMIAS	心律失常类疾病	CARDIAC DISORDERS	心脏器官疾病	155776201	REAC18Q4.txt
TACHYPNOEA	TACHYPNOEA	呼吸急促	BREATHING ABNORMALITIES	各种呼吸异常	RESPIRATORY DISORDERS NEC	呼吸系统疾病（不另分类）	RESPIRATORY, THORACIC AND MEDIASTINAL DISORDERS	呼吸系统、胸及纵隔疾病	155776201	REAC18Q4.txt
HEPATIC FAILURE	HEPATIC FAILURE	肝衰竭	HEPATIC FAILURE AND ASSOCIATED DISORDERS	肝衰竭和相关疾病	HEPATIC AND HEPATOBILIARY DISORDERS	肝脏及肝胆类疾病	HEPATOBILIARY DISORDERS	肝胆系统疾病	156742691	REAC18Q4.txt
ABDOMINAL PAIN UPPER	ABDOMINAL PAIN UPPER	上腹痛	GASTROINTESTINAL AND ABDOMINAL PAINS (EXCL ORAL AND THROAT)	胃肠道和腹部疼痛（不包括口腔和咽喉）	GASTROINTESTINAL SIGNS AND SYMPTOMS	胃肠道系统症状和体征	GASTROINTESTINAL DISORDERS	胃肠系统疾病	157088491	REAC18Q4.txt
ARTHRALGIA	ARTHRALGIA	关节痛	JOINT RELATED SIGNS AND SYMPTOMS	关节相关症状和体征	JOINT DISORDERS	关节类疾病	MUSCULOSKELETAL AND CONNECTIVE TISSUE DISORDERS	各种肌肉骨骼及结缔组织疾病	157088491	REAC18Q4.txt
DIZZINESS	DIZZINESS	头晕	NEUROLOGICAL SIGNS AND SYMPTOMS NEC	神经学症状和体征（不另分类）	NEUROLOGICAL DISORDERS NEC	神经类疾病（不另分类）	NERVOUS SYSTEM DISORDERS	各类神经系统疾病	157088491	REAC18Q4.txt
HEADACHE	HEADACHE	头痛	HEADACHES NEC	各种头痛（不另分类）	HEADACHES	各类头痛	NERVOUS SYSTEM DISORDERS	各类神经系统疾病	157088491	REAC18Q4.txt
NAUSEA	NAUSEA	恶心	NAUSEA AND VOMITING SYMPTOMS	恶心和呕吐症状	GASTROINTESTINAL SIGNS AND SYMPTOMS	胃肠道系统症状和体征	GASTROINTESTINAL DISORDERS	胃肠系统疾病	157088491	REAC18Q4.txt
PRURITUS	PRURITUS	瘙痒	PRURITUS NEC	各种瘙痒（不另分类）	EPIDERMAL AND DERMAL CONDITIONS	表皮及真皮状况	SKIN AND SUBCUTANEOUS TISSUE DISORDERS	皮肤及皮下组织类疾病	157088491	REAC18Q4.txt
RASH	RASH	皮疹	RASHES, ERUPTIONS AND EXANTHEMS NEC	出疹、发疹和皮疹（不另分类）	EPIDERMAL AND DERMAL CONDITIONS	表皮及真皮状况	SKIN AND SUBCUTANEOUS TISSUE DISORDERS	皮肤及皮下组织类疾病	157088491	REAC18Q4.txt
ANTI-NEUTROPHIL CYTOPLASMIC ANTIBODY POSITIVE VASCULITIS	ANTI-NEUTROPHIL CYTOPLASMIC ANTIBODY POSITIVE VASCULITIS	抗中性粒细胞胞浆抗体阳性血管炎	VASCULITIDES	脉管炎症	IMMUNE DISORDERS NEC	免疫类疾病（不另分类）	IMMUNE SYSTEM DISORDERS	免疫系统疾病	157967122	REAC19Q3.txt
OTITIS MEDIA	OTITIS MEDIA	中耳炎	EAR INFECTIONS	各种耳部感染	INFECTIONS - PATHOGEN UNSPECIFIED	感染 - 未指明病原	INFECTIONS AND INFESTATIONS	感染及侵染类疾病	157967122	REAC19Q3.txt
SWELLING	SWELLING	肿胀	GENERAL SIGNS AND SYMPTOMS NEC	一般症状和体征（不另分类）	GENERAL SYSTEM DISORDERS NEC	全身系统疾病（不另分类）	GENERAL DISORDERS AND ADMINISTRATION SITE CONDITIONS	全身性疾病及给药部位各种反应	158154011	REAC19Q1.txt
URTICARIA	URTICARIA	荨麻疹	URTICARIAS	各种荨麻疹	ANGIOEDEMA AND URTICARIA	血管性水肿和风疹	SKIN AND SUBCUTANEOUS TISSUE DISORDERS	皮肤及皮下组织类疾病	158154011	REAC19Q1.txt
URTICARIA CHRONIC	URTICARIA CHRONIC	慢性荨麻疹	URTICARIAS	各种荨麻疹	ANGIOEDEMA AND URTICARIA	血管性水肿和风疹	SKIN AND SUBCUTANEOUS TISSUE DISORDERS	皮肤及皮下组织类疾病	158154011	REAC19Q1.txt
ACUTE HEPATIC FAILURE	ACUTE HEPATIC FAILURE	急性肝衰竭	HEPATIC FAILURE AND ASSOCIATED DISORDERS	肝衰竭和相关疾病	HEPATIC AND HEPATOBILIARY DISORDERS	肝脏及肝胆类疾病	HEPATOBILIARY DISORDERS	肝胆系统疾病	158519141	REAC19Q1.txt
EXPOSURE DURING PREGNANCY	EXPOSURE DURING PREGNANCY	妊娠过程中暴露	EXPOSURES ASSOCIATED WITH PREGNANCY, DELIVERY AND LACTATION	与妊娠、分娩和泌乳有关的暴露	EXPOSURES, CHEMICAL INJURIES AND POISONING	暴露、化学伤和中毒	INJURY, POISONING AND PROCEDURAL COMPLICATIONS	各类损伤、中毒及操作并发症	158519141	REAC19Q1.txt
LIVE BIRTH	LIVE BIRTH	活产	NORMAL PREGNANCY, LABOUR AND DELIVERY	正常妊娠、临产及分娩	PREGNANCY, LABOUR, DELIVERY AND POSTPARTUM CONDITIONS	妊娠、临产、分娩及产后状况	PREGNANCY, PUERPERIUM AND PERINATAL CONDITIONS	妊娠期、产褥期及围产期状况	158519141	REAC19Q1.txt
LIVER TRANSPLANT	LIVER TRANSPLANT	肝移植	HEPATIC THERAPEUTIC PROCEDURES	肝脏治疗类操作	HEPATOBILIARY THERAPEUTIC PROCEDURES	肝胆治疗类操作	SURGICAL AND MEDICAL PROCEDURES	各种手术及医疗操作	158519141	REAC19Q1.txt
NORMAL NEWBORN	NORMAL NEWBORN	正常新生儿	NORMAL NEWBORN STATUS	正常新生儿状况	PREGNANCY, LABOUR, DELIVERY AND POSTPARTUM CONDITIONS	妊娠、临产、分娩及产后状况	PREGNANCY, PUERPERIUM AND PERINATAL CONDITIONS	妊娠期、产褥期及围产期状况	158954562	REAC23Q3.txt
MATERNAL EXPOSURE DURING PREGNANCY	MATERNAL EXPOSURE DURING PREGNANCY	孕产妇在妊娠过程中的暴露	EXPOSURES ASSOCIATED WITH PREGNANCY, DELIVERY AND LACTATION	与妊娠、分娩和泌乳有关的暴露	EXPOSURES, CHEMICAL INJURIES AND POISONING	暴露、化学伤和中毒	INJURY, POISONING AND PROCEDURAL COMPLICATIONS	各类损伤、中毒及操作并发症	158954562	REAC23Q3.txt
ACUTE HEPATIC FAILURE	ACUTE HEPATIC FAILURE	急性肝衰竭	HEPATIC FAILURE AND ASSOCIATED DISORDERS	肝衰竭和相关疾病	HEPATIC AND HEPATOBILIARY DISORDERS	肝脏及肝胆类疾病	HEPATOBILIARY DISORDERS	肝胆系统疾病	158954562	REAC23Q3.txt
HEPATIC ENCEPHALOPATHY	HEPATIC ENCEPHALOPATHY	肝性脑病	ENCEPHALOPATHIES TOXIC AND METABOLIC	中毒性和代谢性脑病	ENCEPHALOPATHIES	各类脑病	NERVOUS SYSTEM DISORDERS	各类神经系统疾病	158954562	REAC23Q3.txt
DRUG INEFFECTIVE	DRUG INEFFECTIVE	药物无效	THERAPEUTIC AND NONTHERAPEUTIC RESPONSES	各种治疗和非治疗反应	THERAPEUTIC AND NONTHERAPEUTIC EFFECTS (EXCL TOXICITY)	治疗性及非治疗性反应类（不包括毒性）	GENERAL DISORDERS AND ADMINISTRATION SITE CONDITIONS	全身性疾病及给药部位各种反应	159261651	REAC19Q1.txt
HEADACHE	HEADACHE	头痛	HEADACHES NEC	各种头痛（不另分类）	HEADACHES	各类头痛	NERVOUS SYSTEM DISORDERS	各类神经系统疾病	159261651	REAC19Q1.txt
NAUSEA	NAUSEA	恶心	NAUSEA AND VOMITING SYMPTOMS	恶心和呕吐症状	GASTROINTESTINAL SIGNS AND SYMPTOMS	胃肠道系统症状和体征	GASTROINTESTINAL DISORDERS	胃肠系统疾病	159261651	REAC19Q1.txt
PRODUCT SUBSTITUTION ISSUE	PRODUCT SUBSTITUTION ISSUE	产品替换问题	PRODUCT QUALITY ISSUES NEC	产品的各种质量问题（不另分类）	PRODUCT QUALITY, SUPPLY, DISTRIBUTION, MANUFACTURING AND QUALITY SYSTEM ISSUES	产品质量、供应、经销、生产和质量系统问题	PRODUCT ISSUES	产品问题	159261651	REAC19Q1.txt
THYROID FUNCTION TEST ABNORMAL	THYROID FUNCTION TEST ABNORMAL	甲状腺功能检查异常	THYROID ANALYSES	各种甲状腺分析	ENDOCRINE INVESTIGATIONS (INCL SEX HORMONES)	内分泌系统检查（包括性激素）	INVESTIGATIONS	各类检查	159261651	REAC19Q1.txt
APLASTIC ANAEMIA	APLASTIC ANAEMIA	再生障碍贫血	MARROW DEPRESSION AND HYPOPLASTIC ANAEMIAS	骨髓抑制和增生不良性贫血	ANAEMIAS NONHAEMOLYTIC AND MARROW DEPRESSION	非溶血性贫血及骨髓抑制	BLOOD AND LYMPHATIC SYSTEM DISORDERS	血液及淋巴系统疾病	161838411	REAC19Q2.txt
AUTOIMMUNE HEPATITIS	AUTOIMMUNE HEPATITIS	自身免疫性肝炎	HEPATOCELLULAR DAMAGE AND HEPATITIS NEC	肝细胞损害和肝炎（不另分类）	HEPATIC AND HEPATOBILIARY DISORDERS	肝脏及肝胆类疾病	HEPATOBILIARY DISORDERS	肝胆系统疾病	162421611	REAC19Q2.txt
URINE ALCOHOL TEST POSITIVE	URINE ALCOHOL TEST POSITIVE	尿酒精检查阳性	TOXICOLOGY LABORATORY ANALYSES	各种毒理学实验室分析	TOXICOLOGY AND THERAPEUTIC DRUG MONITORING	毒理学及治疗药物监测	INVESTIGATIONS	各类检查	162515121	REAC19Q2.txt
ANTI-NEUTROPHIL CYTOPLASMIC ANTIBODY POSITIVE VASCULITIS	ANTI-NEUTROPHIL CYTOPLASMIC ANTIBODY POSITIVE VASCULITIS	抗中性粒细胞胞浆抗体阳性血管炎	VASCULITIDES	脉管炎症	IMMUNE DISORDERS NEC	免疫类疾病（不另分类）	IMMUNE SYSTEM DISORDERS	免疫系统疾病	164617022	REAC21Q1.txt
MICROSCOPIC POLYANGIITIS	MICROSCOPIC POLYANGIITIS	显微镜下型多动脉炎	VASCULITIDES NEC	各种血管炎（不另分类）	VASCULAR INFECTIONS AND INFLAMMATIONS	血管感染和炎症类疾病	VASCULAR DISORDERS	血管与淋巴管类疾病	164617022	REAC21Q1.txt
PULMONARY ALVEOLAR HAEMORRHAGE	PULMONARY ALVEOLAR HAEMORRHAGE	肺泡出血	PARENCHYMAL LUNG DISORDERS NEC	实质性肺疾病（不另分类）	LOWER RESPIRATORY TRACT DISORDERS (EXCL OBSTRUCTION AND INFECTION)	下呼吸道疾病（阻塞和感染除外）	RESPIRATORY, THORACIC AND MEDIASTINAL DISORDERS	呼吸系统、胸及纵隔疾病	164617022	REAC21Q1.txt
ALANINE AMINOTRANSFERASE INCREASED	ALANINE AMINOTRANSFERASE INCREASED	丙氨酸氨基转移酶升高	HEPATOBILIARY FUNCTION DIAGNOSTIC PROCEDURES	肝胆功能诊断性操作	HEPATOBILIARY INVESTIGATIONS	肝胆系统检查	INVESTIGATIONS	各类检查	164619531	REAC19Q2.txt
ASPARTATE AMINOTRANSFERASE INCREASED	ASPARTATE AMINOTRANSFERASE INCREASED	天门冬氨酸氨基转移酶升高	HEPATOBILIARY FUNCTION DIAGNOSTIC PROCEDURES	肝胆功能诊断性操作	HEPATOBILIARY INVESTIGATIONS	肝胆系统检查	INVESTIGATIONS	各类检查	164619531	REAC19Q2.txt
BLOOD BILIRUBIN INCREASED	BLOOD BILIRUBIN INCREASED	血胆红素升高	HEPATOBILIARY FUNCTION DIAGNOSTIC PROCEDURES	肝胆功能诊断性操作	HEPATOBILIARY INVESTIGATIONS	肝胆系统检查	INVESTIGATIONS	各类检查	164619531	REAC19Q2.txt
ENDOTHELIOMATOSIS	ENDOTHELIOMATOSIS	内皮瘤	CARDIOVASCULAR NEOPLASMS MALIGNANT AND UNSPECIFIED	恶性和未分类的心血管肿瘤	MISCELLANEOUS AND SITE UNSPECIFIED NEOPLASMS MALIGNANT AND UNSPECIFIED	其他肿瘤、部位不明恶性肿瘤及性质不明肿瘤	NEOPLASMS BENIGN, MALIGNANT AND UNSPECIFIED (INCL CYSTS AND POLYPS)	良性、恶性及性质不明的肿瘤（包括囊状和息肉状）	164735342	REAC20Q2.txt
ENDOTHELIOMATOSIS	ENDOTHELIOMATOSIS	内皮瘤	CARDIOVASCULAR NEOPLASMS MALIGNANT AND UNSPECIFIED	恶性和未分类的心血管肿瘤	MISCELLANEOUS AND SITE UNSPECIFIED NEOPLASMS MALIGNANT AND UNSPECIFIED	其他肿瘤、部位不明恶性肿瘤及性质不明肿瘤	NEOPLASMS BENIGN, MALIGNANT AND UNSPECIFIED (INCL CYSTS AND POLYPS)	良性、恶性及性质不明的肿瘤（包括囊状和息肉状）	164900272	REAC20Q2.txt
THERAPY PARTIAL RESPONDER	THERAPY PARTIAL RESPONDER	治疗部分应答者	THERAPEUTIC AND NONTHERAPEUTIC RESPONSES	各种治疗和非治疗反应	THERAPEUTIC AND NONTHERAPEUTIC EFFECTS (EXCL TOXICITY)	治疗性及非治疗性反应类（不包括毒性）	GENERAL DISORDERS AND ADMINISTRATION SITE CONDITIONS	全身性疾病及给药部位各种反应	164900272	REAC20Q2.txt
FOETAL EXPOSURE DURING PREGNANCY	FOETAL EXPOSURE DURING PREGNANCY	妊娠过程中胎儿暴露	EXPOSURES ASSOCIATED WITH PREGNANCY, DELIVERY AND LACTATION	与妊娠、分娩和泌乳有关的暴露	EXPOSURES, CHEMICAL INJURIES AND POISONING	暴露、化学伤和中毒	INJURY, POISONING AND PROCEDURAL COMPLICATIONS	各类损伤、中毒及操作并发症	165104861	REAC19Q3.txt
FOETAL GROWTH RESTRICTION	FOETAL GROWTH RESTRICTION	胎儿生长受限	FOETAL GROWTH COMPLICATIONS	胎儿生长并发症	FOETAL COMPLICATIONS	各种胎儿并发症	PREGNANCY, PUERPERIUM AND PERINATAL CONDITIONS	妊娠期、产褥期及围产期状况	165104861	REAC19Q3.txt
GASTROSCHISIS	GASTROSCHISIS	腹裂（畸形）	GASTROINTESTINAL TRACT DISORDERS CONGENITAL NEC	先天性胃肠道疾病（不另分类）	GASTROINTESTINAL TRACT DISORDERS CONGENITAL	先天性胃肠道系统疾病	CONGENITAL, FAMILIAL AND GENETIC DISORDERS	各种先天性家族性遗传性疾病	165104861	REAC19Q3.txt
PREMATURE BABY	PREMATURE BABY	早产儿	GESTATIONAL AGE AND WEIGHT CONDITIONS	胎龄和体重状况	NEONATAL AND PERINATAL CONDITIONS	新生儿及围产期状况	PREGNANCY, PUERPERIUM AND PERINATAL CONDITIONS	妊娠期、产褥期及围产期状况	165104861	REAC19Q3.txt
EXPOSURE DURING PREGNANCY	EXPOSURE DURING PREGNANCY	妊娠过程中暴露	EXPOSURES ASSOCIATED WITH PREGNANCY, DELIVERY AND LACTATION	与妊娠、分娩和泌乳有关的暴露	EXPOSURES, CHEMICAL INJURIES AND POISONING	暴露、化学伤和中毒	INJURY, POISONING AND PROCEDURAL COMPLICATIONS	各类损伤、中毒及操作并发症	165137141	REAC19Q3.txt
PREMATURE DELIVERY	PREMATURE DELIVERY	分娩提前	LABOUR ONSET AND LENGTH ABNORMALITIES	分娩发动和产程异常	MATERNAL COMPLICATIONS OF LABOUR AND DELIVERY	产妇临产及分娩并发症	PREGNANCY, PUERPERIUM AND PERINATAL CONDITIONS	妊娠期、产褥期及围产期状况	165137141	REAC19Q3.txt
THERAPY PARTIAL RESPONDER	THERAPY PARTIAL RESPONDER	治疗部分应答者	THERAPEUTIC AND NONTHERAPEUTIC RESPONSES	各种治疗和非治疗反应	THERAPEUTIC AND NONTHERAPEUTIC EFFECTS (EXCL TOXICITY)	治疗性及非治疗性反应类（不包括毒性）	GENERAL DISORDERS AND ADMINISTRATION SITE CONDITIONS	全身性疾病及给药部位各种反应	165137141	REAC19Q3.txt
HEPATIC FAILURE	HEPATIC FAILURE	肝衰竭	HEPATIC FAILURE AND ASSOCIATED DISORDERS	肝衰竭和相关疾病	HEPATIC AND HEPATOBILIARY DISORDERS	肝脏及肝胆类疾病	HEPATOBILIARY DISORDERS	肝胆系统疾病	165508761	REAC19Q3.txt
HYPOGLYCAEMIA	HYPOGLYCAEMIA	低血糖	HYPOGLYCAEMIC CONDITIONS NEC	各种低血糖状况（不另分类）	GLUCOSE METABOLISM DISORDERS (INCL DIABETES MELLITUS)	葡萄糖代谢疾病（包括糖尿病）	METABOLISM AND NUTRITION DISORDERS	代谢及营养类疾病	165508761	REAC19Q3.txt
JAUNDICE	JAUNDICE	黄疸	CHOLESTASIS AND JAUNDICE	胆汁淤积和黄疸类病症	HEPATIC AND HEPATOBILIARY DISORDERS	肝脏及肝胆类疾病	HEPATOBILIARY DISORDERS	肝胆系统疾病	165508761	REAC19Q3.txt
KAWASAKI'S DISEASE	KAWASAKI'S DISEASE	川崎病	ARTERIAL INFECTIONS AND INFLAMMATIONS	各种动脉感染和炎症	VASCULAR INFECTIONS AND INFLAMMATIONS	血管感染和炎症类疾病	VASCULAR DISORDERS	血管与淋巴管类疾病	165754232	REAC20Q3.txt
VASCULITIS	VASCULITIS	血管炎	VASCULITIDES NEC	各种血管炎（不另分类）	VASCULAR INFECTIONS AND INFLAMMATIONS	血管感染和炎症类疾病	VASCULAR DISORDERS	血管与淋巴管类疾病	165754232	REAC20Q3.txt
GLOMERULONEPHRITIS RAPIDLY PROGRESSIVE	GLOMERULONEPHRITIS RAPIDLY PROGRESSIVE	急进性肾小球肾炎	GLOMERULONEPHRITIS AND NEPHROTIC SYNDROME	肾小球肾炎和肾病综合征	NEPHROPATHIES	肾脏类病	RENAL AND URINARY DISORDERS	肾脏及泌尿系统疾病	166415022	REAC20Q3.txt
VASCULITIS	VASCULITIS	血管炎	VASCULITIDES NEC	各种血管炎（不另分类）	VASCULAR INFECTIONS AND INFLAMMATIONS	血管感染和炎症类疾病	VASCULAR DISORDERS	血管与淋巴管类疾病	166415022	REAC20Q3.txt
ORGANISING PNEUMONIA	ORGANISING PNEUMONIA	机化性肺炎	PARENCHYMAL LUNG DISORDERS NEC	实质性肺疾病（不另分类）	LOWER RESPIRATORY TRACT DISORDERS (EXCL OBSTRUCTION AND INFECTION)	下呼吸道疾病（阻塞和感染除外）	RESPIRATORY, THORACIC AND MEDIASTINAL DISORDERS	呼吸系统、胸及纵隔疾病	166455122	REAC20Q3.txt
ORGANISING PNEUMONIA	ORGANISING PNEUMONIA	机化性肺炎	PARENCHYMAL LUNG DISORDERS NEC	实质性肺疾病（不另分类）	LOWER RESPIRATORY TRACT DISORDERS (EXCL OBSTRUCTION AND INFECTION)	下呼吸道疾病（阻塞和感染除外）	RESPIRATORY, THORACIC AND MEDIASTINAL DISORDERS	呼吸系统、胸及纵隔疾病	166579431	REAC19Q3.txt
ABORTION THREATENED	ABORTION THREATENED	先兆流产	ABORTIONS SPONTANEOUS	各种自然流产	ABORTIONS AND STILLBIRTH	流产及死产	PREGNANCY, PUERPERIUM AND PERINATAL CONDITIONS	妊娠期、产褥期及围产期状况	167746721	REAC19Q3.txt
EXPOSURE DURING PREGNANCY	EXPOSURE DURING PREGNANCY	妊娠过程中暴露	EXPOSURES ASSOCIATED WITH PREGNANCY, DELIVERY AND LACTATION	与妊娠、分娩和泌乳有关的暴露	EXPOSURES, CHEMICAL INJURIES AND POISONING	暴露、化学伤和中毒	INJURY, POISONING AND PROCEDURAL COMPLICATIONS	各类损伤、中毒及操作并发症	167746721	REAC19Q3.txt
LIVE BIRTH	LIVE BIRTH	活产	NORMAL PREGNANCY, LABOUR AND DELIVERY	正常妊娠、临产及分娩	PREGNANCY, LABOUR, DELIVERY AND POSTPARTUM CONDITIONS	妊娠、临产、分娩及产后状况	PREGNANCY, PUERPERIUM AND PERINATAL CONDITIONS	妊娠期、产褥期及围产期状况	167746721	REAC19Q3.txt
MATERNAL EXPOSURE DURING BREAST FEEDING	MATERNAL EXPOSURE DURING BREAST FEEDING	母乳喂养期间母亲的暴露	EXPOSURES ASSOCIATED WITH PREGNANCY, DELIVERY AND LACTATION	与妊娠、分娩和泌乳有关的暴露	EXPOSURES, CHEMICAL INJURIES AND POISONING	暴露、化学伤和中毒	INJURY, POISONING AND PROCEDURAL COMPLICATIONS	各类损伤、中毒及操作并发症	167746721	REAC19Q3.txt
INSOMNIA	INSOMNIA	失眠	DISTURBANCES IN INITIATING AND MAINTAINING SLEEP	入睡和睡眠障碍	SLEEP DISORDERS AND DISTURBANCES	睡眠异常和混乱	PSYCHIATRIC DISORDERS	精神病类	167747841	REAC19Q3.txt
ACUTE FEBRILE NEUTROPHILIC DERMATOSIS	ACUTE FEBRILE NEUTROPHILIC DERMATOSIS	急性发热性中性粒细胞增多性皮肤病	DERMAL AND EPIDERMAL CONDITIONS NEC	各种表皮和真皮病症（不另分类）	EPIDERMAL AND DERMAL CONDITIONS	表皮及真皮状况	SKIN AND SUBCUTANEOUS TISSUE DISORDERS	皮肤及皮下组织类疾病	167937752	REAC20Q4.txt
ANTI-NEUTROPHIL CYTOPLASMIC ANTIBODY POSITIVE VASCULITIS	ANTI-NEUTROPHIL CYTOPLASMIC ANTIBODY POSITIVE VASCULITIS	抗中性粒细胞胞浆抗体阳性血管炎	VASCULITIDES	脉管炎症	IMMUNE DISORDERS NEC	免疫类疾病（不另分类）	IMMUNE SYSTEM DISORDERS	免疫系统疾病	167937752	REAC20Q4.txt
ACUTE FEBRILE NEUTROPHILIC DERMATOSIS	ACUTE FEBRILE NEUTROPHILIC DERMATOSIS	急性发热性中性粒细胞增多性皮肤病	DERMAL AND EPIDERMAL CONDITIONS NEC	各种表皮和真皮病症（不另分类）	EPIDERMAL AND DERMAL CONDITIONS	表皮及真皮状况	SKIN AND SUBCUTANEOUS TISSUE DISORDERS	皮肤及皮下组织类疾病	168106931	REAC19Q3.txt
ANTI-NEUTROPHIL CYTOPLASMIC ANTIBODY POSITIVE VASCULITIS	ANTI-NEUTROPHIL CYTOPLASMIC ANTIBODY POSITIVE VASCULITIS	抗中性粒细胞胞浆抗体阳性血管炎	VASCULITIDES	脉管炎症	IMMUNE DISORDERS NEC	免疫类疾病（不另分类）	IMMUNE SYSTEM DISORDERS	免疫系统疾病	168106931	REAC19Q3.txt
FOETAL EXPOSURE DURING PREGNANCY	FOETAL EXPOSURE DURING PREGNANCY	妊娠过程中胎儿暴露	EXPOSURES ASSOCIATED WITH PREGNANCY, DELIVERY AND LACTATION	与妊娠、分娩和泌乳有关的暴露	EXPOSURES, CHEMICAL INJURIES AND POISONING	暴露、化学伤和中毒	INJURY, POISONING AND PROCEDURAL COMPLICATIONS	各类损伤、中毒及操作并发症	168435933	REAC20Q3.txt
HYPOTHYROIDIC GOITRE	HYPOTHYROIDIC GOITRE	甲状腺功能减退性甲状腺肿	THYROID HYPOFUNCTION DISORDERS	各种甲状腺机能减退疾病	THYROID GLAND DISORDERS	甲状腺类疾病	ENDOCRINE DISORDERS	内分泌系统疾病	168435933	REAC20Q3.txt
ANTI-NEUTROPHIL CYTOPLASMIC ANTIBODY POSITIVE VASCULITIS	ANTI-NEUTROPHIL CYTOPLASMIC ANTIBODY POSITIVE VASCULITIS	抗中性粒细胞胞浆抗体阳性血管炎	VASCULITIDES	脉管炎症	IMMUNE DISORDERS NEC	免疫类疾病（不另分类）	IMMUNE SYSTEM DISORDERS	免疫系统疾病	168652451	REAC19Q3.txt
ANAEMIA	ANAEMIA	贫血	ANAEMIAS NEC	各种贫血（不另分类）	ANAEMIAS NONHAEMOLYTIC AND MARROW DEPRESSION	非溶血性贫血及骨髓抑制	BLOOD AND LYMPHATIC SYSTEM DISORDERS	血液及淋巴系统疾病	169475512	REAC19Q4.txt
GRANULOMATOSIS WITH POLYANGIITIS	GRANULOMATOSIS WITH POLYANGIITIS	肉芽肿伴多血管炎	VASCULITIDES NEC	各种血管炎（不另分类）	VASCULAR INFECTIONS AND INFLAMMATIONS	血管感染和炎症类疾病	VASCULAR DISORDERS	血管与淋巴管类疾病	169475512	REAC19Q4.txt
HAEMOPTYSIS	HAEMOPTYSIS	咯血	COUGHING AND ASSOCIATED SYMPTOMS	咳嗽和相关症状	RESPIRATORY DISORDERS NEC	呼吸系统疾病（不另分类）	RESPIRATORY, THORACIC AND MEDIASTINAL DISORDERS	呼吸系统、胸及纵隔疾病	169475512	REAC19Q4.txt
PULMONARY RENAL SYNDROME	PULMONARY RENAL SYNDROME	肺肾综合征	GLOMERULONEPHRITIS AND NEPHROTIC SYNDROME	肾小球肾炎和肾病综合征	NEPHROPATHIES	肾脏类病	RENAL AND URINARY DISORDERS	肾脏及泌尿系统疾病	169475512	REAC19Q4.txt
RENAL IMPAIRMENT	RENAL IMPAIRMENT	肾功能损害	RENAL FAILURE AND IMPAIRMENT	肾衰和肾损害	RENAL DISORDERS (EXCL NEPHROPATHIES)	肾脏各种异常（不包括肾病）	RENAL AND URINARY DISORDERS	肾脏及泌尿系统疾病	169475512	REAC19Q4.txt
RESPIRATORY FAILURE	RESPIRATORY FAILURE	呼吸衰竭	RESPIRATORY FAILURES (EXCL NEONATAL)	各种呼吸衰竭（不包括新生儿）	RESPIRATORY DISORDERS NEC	呼吸系统疾病（不另分类）	RESPIRATORY, THORACIC AND MEDIASTINAL DISORDERS	呼吸系统、胸及纵隔疾病	169475512	REAC19Q4.txt
VASCULITIS	VASCULITIS	血管炎	VASCULITIDES NEC	各种血管炎（不另分类）	VASCULAR INFECTIONS AND INFLAMMATIONS	血管感染和炎症类疾病	VASCULAR DISORDERS	血管与淋巴管类疾病	169475512	REAC19Q4.txt
PULMONARY RENAL SYNDROME	PULMONARY RENAL SYNDROME	肺肾综合征	GLOMERULONEPHRITIS AND NEPHROTIC SYNDROME	肾小球肾炎和肾病综合征	NEPHROPATHIES	肾脏类病	RENAL AND URINARY DISORDERS	肾脏及泌尿系统疾病	169493732	REAC21Q1.txt
VASCULITIS	VASCULITIS	血管炎	VASCULITIDES NEC	各种血管炎（不另分类）	VASCULAR INFECTIONS AND INFLAMMATIONS	血管感染和炎症类疾病	VASCULAR DISORDERS	血管与淋巴管类疾病	169493732	REAC21Q1.txt
DISEASE PROGRESSION	DISEASE PROGRESSION	疾病进展	GENERAL SIGNS AND SYMPTOMS NEC	一般症状和体征（不另分类）	GENERAL SYSTEM DISORDERS NEC	全身系统疾病（不另分类）	GENERAL DISORDERS AND ADMINISTRATION SITE CONDITIONS	全身性疾病及给药部位各种反应	169493763	REAC21Q4.txt
VASCULITIS	VASCULITIS	血管炎	VASCULITIDES NEC	各种血管炎（不另分类）	VASCULAR INFECTIONS AND INFLAMMATIONS	血管感染和炎症类疾病	VASCULAR DISORDERS	血管与淋巴管类疾病	169493763	REAC21Q4.txt
GRANULOMATOSIS WITH POLYANGIITIS	GRANULOMATOSIS WITH POLYANGIITIS	肉芽肿伴多血管炎	VASCULITIDES NEC	各种血管炎（不另分类）	VASCULAR INFECTIONS AND INFLAMMATIONS	血管感染和炎症类疾病	VASCULAR DISORDERS	血管与淋巴管类疾病	169493763	REAC21Q4.txt
ACUTE RESPIRATORY FAILURE	ACUTE RESPIRATORY FAILURE	急性呼吸衰竭	RESPIRATORY FAILURES (EXCL NEONATAL)	各种呼吸衰竭（不包括新生儿）	RESPIRATORY DISORDERS NEC	呼吸系统疾病（不另分类）	RESPIRATORY, THORACIC AND MEDIASTINAL DISORDERS	呼吸系统、胸及纵隔疾病	169493763	REAC21Q4.txt
PULMONARY RENAL SYNDROME	PULMONARY RENAL SYNDROME	肺肾综合征	GLOMERULONEPHRITIS AND NEPHROTIC SYNDROME	肾小球肾炎和肾病综合征	NEPHROPATHIES	肾脏类病	RENAL AND URINARY DISORDERS	肾脏及泌尿系统疾病	169493763	REAC21Q4.txt
ANTI-NEUTROPHIL CYTOPLASMIC ANTIBODY POSITIVE VASCULITIS	ANTI-NEUTROPHIL CYTOPLASMIC ANTIBODY POSITIVE VASCULITIS	抗中性粒细胞胞浆抗体阳性血管炎	VASCULITIDES	脉管炎症	IMMUNE DISORDERS NEC	免疫类疾病（不另分类）	IMMUNE SYSTEM DISORDERS	免疫系统疾病	169529061	REAC19Q4.txt
PULMONARY RENAL SYNDROME	PULMONARY RENAL SYNDROME	肺肾综合征	GLOMERULONEPHRITIS AND NEPHROTIC SYNDROME	肾小球肾炎和肾病综合征	NEPHROPATHIES	肾脏类病	RENAL AND URINARY DISORDERS	肾脏及泌尿系统疾病	169529061	REAC19Q4.txt
GRANULOMATOSIS WITH POLYANGIITIS	GRANULOMATOSIS WITH POLYANGIITIS	肉芽肿伴多血管炎	VASCULITIDES NEC	各种血管炎（不另分类）	VASCULAR INFECTIONS AND INFLAMMATIONS	血管感染和炎症类疾病	VASCULAR DISORDERS	血管与淋巴管类疾病	169529391	REAC19Q4.txt
PULMONARY RENAL SYNDROME	PULMONARY RENAL SYNDROME	肺肾综合征	GLOMERULONEPHRITIS AND NEPHROTIC SYNDROME	肾小球肾炎和肾病综合征	NEPHROPATHIES	肾脏类病	RENAL AND URINARY DISORDERS	肾脏及泌尿系统疾病	169529391	REAC19Q4.txt
VASCULITIS	VASCULITIS	血管炎	VASCULITIDES NEC	各种血管炎（不另分类）	VASCULAR INFECTIONS AND INFLAMMATIONS	血管感染和炎症类疾病	VASCULAR DISORDERS	血管与淋巴管类疾病	169529391	REAC19Q4.txt
EXPOSURE DURING PREGNANCY	EXPOSURE DURING PREGNANCY	妊娠过程中暴露	EXPOSURES ASSOCIATED WITH PREGNANCY, DELIVERY AND LACTATION	与妊娠、分娩和泌乳有关的暴露	EXPOSURES, CHEMICAL INJURIES AND POISONING	暴露、化学伤和中毒	INJURY, POISONING AND PROCEDURAL COMPLICATIONS	各类损伤、中毒及操作并发症	169566732	REAC21Q1.txt
POLYHYDRAMNIOS	POLYHYDRAMNIOS	羊水过多	AMNIOTIC FLUID AND CAVITY DISORDERS OF PREGNANCY NEC	妊娠羊水和羊膜囊异常（不另分类）	PLACENTAL, AMNIOTIC AND CAVITY DISORDERS (EXCL HAEMORRHAGES)	胎盘、羊膜及宫腔异常（不包括出血）	PREGNANCY, PUERPERIUM AND PERINATAL CONDITIONS	妊娠期、产褥期及围产期状况	169566732	REAC21Q1.txt
PREMATURE LABOUR	PREMATURE LABOUR	早产	LABOUR ONSET AND LENGTH ABNORMALITIES	分娩发动和产程异常	MATERNAL COMPLICATIONS OF LABOUR AND DELIVERY	产妇临产及分娩并发症	PREGNANCY, PUERPERIUM AND PERINATAL CONDITIONS	妊娠期、产褥期及围产期状况	169566732	REAC21Q1.txt
ANTI-NEUTROPHIL CYTOPLASMIC ANTIBODY POSITIVE VASCULITIS	ANTI-NEUTROPHIL CYTOPLASMIC ANTIBODY POSITIVE VASCULITIS	抗中性粒细胞胞浆抗体阳性血管炎	VASCULITIDES	脉管炎症	IMMUNE DISORDERS NEC	免疫类疾病（不另分类）	IMMUNE SYSTEM DISORDERS	免疫系统疾病	169694051	REAC19Q4.txt
PULMONARY RENAL SYNDROME	PULMONARY RENAL SYNDROME	肺肾综合征	GLOMERULONEPHRITIS AND NEPHROTIC SYNDROME	肾小球肾炎和肾病综合征	NEPHROPATHIES	肾脏类病	RENAL AND URINARY DISORDERS	肾脏及泌尿系统疾病	169694051	REAC19Q4.txt
ASPARTATE AMINOTRANSFERASE INCREASED	ASPARTATE AMINOTRANSFERASE INCREASED	天门冬氨酸氨基转移酶升高	HEPATOBILIARY FUNCTION DIAGNOSTIC PROCEDURES	肝胆功能诊断性操作	HEPATOBILIARY INVESTIGATIONS	肝胆系统检查	INVESTIGATIONS	各类检查	170739101	REAC19Q4.txt
DRY SKIN	DRY SKIN	皮肤干燥	DERMAL AND EPIDERMAL CONDITIONS NEC	各种表皮和真皮病症（不另分类）	EPIDERMAL AND DERMAL CONDITIONS	表皮及真皮状况	SKIN AND SUBCUTANEOUS TISSUE DISORDERS	皮肤及皮下组织类疾病	170739101	REAC19Q4.txt
FATIGUE	FATIGUE	疲劳	ASTHENIC CONDITIONS	虚弱状态	GENERAL SYSTEM DISORDERS NEC	全身系统疾病（不另分类）	GENERAL DISORDERS AND ADMINISTRATION SITE CONDITIONS	全身性疾病及给药部位各种反应	170739101	REAC19Q4.txt
PRURITUS	PRURITUS	瘙痒	PRURITUS NEC	各种瘙痒（不另分类）	EPIDERMAL AND DERMAL CONDITIONS	表皮及真皮状况	SKIN AND SUBCUTANEOUS TISSUE DISORDERS	皮肤及皮下组织类疾病	170739101	REAC19Q4.txt
RASH	RASH	皮疹	RASHES, ERUPTIONS AND EXANTHEMS NEC	出疹、发疹和皮疹（不另分类）	EPIDERMAL AND DERMAL CONDITIONS	表皮及真皮状况	SKIN AND SUBCUTANEOUS TISSUE DISORDERS	皮肤及皮下组织类疾病	170739101	REAC19Q4.txt
SKIN EXFOLIATION	SKIN EXFOLIATION	皮肤剥脱	EXFOLIATIVE CONDITIONS	表皮脱落状况	EPIDERMAL AND DERMAL CONDITIONS	表皮及真皮状况	SKIN AND SUBCUTANEOUS TISSUE DISORDERS	皮肤及皮下组织类疾病	170739101	REAC19Q4.txt
FOETAL EXPOSURE DURING PREGNANCY	FOETAL EXPOSURE DURING PREGNANCY	妊娠过程中胎儿暴露	EXPOSURES ASSOCIATED WITH PREGNANCY, DELIVERY AND LACTATION	与妊娠、分娩和泌乳有关的暴露	EXPOSURES, CHEMICAL INJURIES AND POISONING	暴露、化学伤和中毒	INJURY, POISONING AND PROCEDURAL COMPLICATIONS	各类损伤、中毒及操作并发症	171027252	REAC21Q4.txt
TELANGIECTASIA CONGENITAL	TELANGIECTASIA CONGENITAL	先天性毛细血管扩张症	SKIN AND SUBCUTANEOUS TISSUE DISORDERS CONGENITAL NEC	各种先天性皮肤和皮下组织疾病（不另分类）	SKIN AND SUBCUTANEOUS TISSUE DISORDERS CONGENITAL	先天性皮肤及皮下组织疾病	CONGENITAL, FAMILIAL AND GENETIC DISORDERS	各种先天性家族性遗传性疾病	171027252	REAC21Q4.txt
LIVEDO RETICULARIS	LIVEDO RETICULARIS	网状青斑	SKIN VASOMOTOR CONDITIONS	皮肤舒缩状态	SKIN VASCULAR ABNORMALITIES	皮肤血管异常	SKIN AND SUBCUTANEOUS TISSUE DISORDERS	皮肤及皮下组织类疾病	171027252	REAC21Q4.txt
CARDIAC FAILURE	CARDIAC FAILURE	心力衰竭	HEART FAILURES NEC	各种心衰（不另分类）	HEART FAILURES	各类心脏衰竭	CARDIAC DISORDERS	心脏器官疾病	171103201	REAC19Q4.txt
CEREBROVASCULAR ACCIDENT	CEREBROVASCULAR ACCIDENT	脑血管意外	CENTRAL NERVOUS SYSTEM HAEMORRHAGES AND CEREBROVASCULAR ACCIDENTS	中枢神经系统出血和脑血管意外	CENTRAL NERVOUS SYSTEM VASCULAR DISORDERS	中枢神经系统血管疾病	NERVOUS SYSTEM DISORDERS	各类神经系统疾病	171103201	REAC19Q4.txt
THROMBOSIS	THROMBOSIS	血栓形成	NON-SITE SPECIFIC EMBOLISM AND THROMBOSIS	部位不确定的栓塞和血栓形成	EMBOLISM AND THROMBOSIS	栓塞及血栓	VASCULAR DISORDERS	血管与淋巴管类疾病	171103201	REAC19Q4.txt
TRANSAMINASES INCREASED	TRANSAMINASES INCREASED	转氨酶升高	HEPATOBILIARY FUNCTION DIAGNOSTIC PROCEDURES	肝胆功能诊断性操作	HEPATOBILIARY INVESTIGATIONS	肝胆系统检查	INVESTIGATIONS	各类检查	171103201	REAC19Q4.txt
DYSPNOEA	DYSPNOEA	呼吸困难	BREATHING ABNORMALITIES	各种呼吸异常	RESPIRATORY DISORDERS NEC	呼吸系统疾病（不另分类）	RESPIRATORY, THORACIC AND MEDIASTINAL DISORDERS	呼吸系统、胸及纵隔疾病	171141072	REAC22Q2.txt
HAEMOPTYSIS	HAEMOPTYSIS	咯血	COUGHING AND ASSOCIATED SYMPTOMS	咳嗽和相关症状	RESPIRATORY DISORDERS NEC	呼吸系统疾病（不另分类）	RESPIRATORY, THORACIC AND MEDIASTINAL DISORDERS	呼吸系统、胸及纵隔疾病	171141072	REAC22Q2.txt
ANTI-NEUTROPHIL CYTOPLASMIC ANTIBODY POSITIVE VASCULITIS	ANTI-NEUTROPHIL CYTOPLASMIC ANTIBODY POSITIVE VASCULITIS	抗中性粒细胞胞浆抗体阳性血管炎	VASCULITIDES	脉管炎症	IMMUNE DISORDERS NEC	免疫类疾病（不另分类）	IMMUNE SYSTEM DISORDERS	免疫系统疾病	171141072	REAC22Q2.txt
PREMATURE DELIVERY	PREMATURE DELIVERY	分娩提前	LABOUR ONSET AND LENGTH ABNORMALITIES	分娩发动和产程异常	MATERNAL COMPLICATIONS OF LABOUR AND DELIVERY	产妇临产及分娩并发症	PREGNANCY, PUERPERIUM AND PERINATAL CONDITIONS	妊娠期、产褥期及围产期状况	171199152	REAC22Q1.txt
TREATMENT NONCOMPLIANCE	TREATMENT NONCOMPLIANCE	治疗不服从	THERAPEUTIC AND NONTHERAPEUTIC RESPONSES	各种治疗和非治疗反应	THERAPEUTIC AND NONTHERAPEUTIC EFFECTS (EXCL TOXICITY)	治疗性及非治疗性反应类（不包括毒性）	GENERAL DISORDERS AND ADMINISTRATION SITE CONDITIONS	全身性疾病及给药部位各种反应	171199152	REAC22Q1.txt
EXPOSURE DURING PREGNANCY	EXPOSURE DURING PREGNANCY	妊娠过程中暴露	EXPOSURES ASSOCIATED WITH PREGNANCY, DELIVERY AND LACTATION	与妊娠、分娩和泌乳有关的暴露	EXPOSURES, CHEMICAL INJURIES AND POISONING	暴露、化学伤和中毒	INJURY, POISONING AND PROCEDURAL COMPLICATIONS	各类损伤、中毒及操作并发症	171199152	REAC22Q1.txt
PREGNANCY WITH CONTRACEPTIVE DEVICE	PREGNANCY WITH CONTRACEPTIVE DEVICE	避孕器使用下怀孕	UNINTENDED PREGNANCIES	各种意外怀孕	PREGNANCY, LABOUR, DELIVERY AND POSTPARTUM CONDITIONS	妊娠、临产、分娩及产后状况	PREGNANCY, PUERPERIUM AND PERINATAL CONDITIONS	妊娠期、产褥期及围产期状况	171199152	REAC22Q1.txt
FALLOT'S TETRALOGY	FALLOT'S TETRALOGY	法洛四联症	MULTIPLE CARDIAC ABNORMALITIES CONGENITAL	先天性心脏多发畸形	CARDIAC AND VASCULAR DISORDERS CONGENITAL	先天性心血管系统疾病	CONGENITAL, FAMILIAL AND GENETIC DISORDERS	各种先天性家族性遗传性疾病	171665602	REAC20Q1.txt
FOETAL EXPOSURE DURING PREGNANCY	FOETAL EXPOSURE DURING PREGNANCY	妊娠过程中胎儿暴露	EXPOSURES ASSOCIATED WITH PREGNANCY, DELIVERY AND LACTATION	与妊娠、分娩和泌乳有关的暴露	EXPOSURES, CHEMICAL INJURIES AND POISONING	暴露、化学伤和中毒	INJURY, POISONING AND PROCEDURAL COMPLICATIONS	各类损伤、中毒及操作并发症	171665602	REAC20Q1.txt
ACUTE KIDNEY INJURY	ACUTE KIDNEY INJURY	急性肾损伤	RENAL FAILURE AND IMPAIRMENT	肾衰和肾损害	RENAL DISORDERS (EXCL NEPHROPATHIES)	肾脏各种异常（不包括肾病）	RENAL AND URINARY DISORDERS	肾脏及泌尿系统疾病	174070111	REAC20Q1.txt
NAUSEA	NAUSEA	恶心	NAUSEA AND VOMITING SYMPTOMS	恶心和呕吐症状	GASTROINTESTINAL SIGNS AND SYMPTOMS	胃肠道系统症状和体征	GASTROINTESTINAL DISORDERS	胃肠系统疾病	174070111	REAC20Q1.txt
LIVEDO RETICULARIS	LIVEDO RETICULARIS	网状青斑	SKIN VASOMOTOR CONDITIONS	皮肤舒缩状态	SKIN VASCULAR ABNORMALITIES	皮肤血管异常	SKIN AND SUBCUTANEOUS TISSUE DISORDERS	皮肤及皮下组织类疾病	174121691	REAC20Q1.txt
ANAEMIA	ANAEMIA	贫血	ANAEMIAS NEC	各种贫血（不另分类）	ANAEMIAS NONHAEMOLYTIC AND MARROW DEPRESSION	非溶血性贫血及骨髓抑制	BLOOD AND LYMPHATIC SYSTEM DISORDERS	血液及淋巴系统疾病	174121731	REAC20Q1.txt
GRANULOMATOSIS WITH POLYANGIITIS	GRANULOMATOSIS WITH POLYANGIITIS	肉芽肿伴多血管炎	VASCULITIDES NEC	各种血管炎（不另分类）	VASCULAR INFECTIONS AND INFLAMMATIONS	血管感染和炎症类疾病	VASCULAR DISORDERS	血管与淋巴管类疾病	174121731	REAC20Q1.txt
RENAL IMPAIRMENT	RENAL IMPAIRMENT	肾功能损害	RENAL FAILURE AND IMPAIRMENT	肾衰和肾损害	RENAL DISORDERS (EXCL NEPHROPATHIES)	肾脏各种异常（不包括肾病）	RENAL AND URINARY DISORDERS	肾脏及泌尿系统疾病	174121731	REAC20Q1.txt
RESPIRATORY FAILURE	RESPIRATORY FAILURE	呼吸衰竭	RESPIRATORY FAILURES (EXCL NEONATAL)	各种呼吸衰竭（不包括新生儿）	RESPIRATORY DISORDERS NEC	呼吸系统疾病（不另分类）	RESPIRATORY, THORACIC AND MEDIASTINAL DISORDERS	呼吸系统、胸及纵隔疾病	174121731	REAC20Q1.txt
VASCULITIS	VASCULITIS	血管炎	VASCULITIDES NEC	各种血管炎（不另分类）	VASCULAR INFECTIONS AND INFLAMMATIONS	血管感染和炎症类疾病	VASCULAR DISORDERS	血管与淋巴管类疾病	174121731	REAC20Q1.txt
CHEST PAIN	CHEST PAIN	胸痛	PAIN AND DISCOMFORT NEC	疼痛和不适（不另分类）	GENERAL SYSTEM DISORDERS NEC	全身系统疾病（不另分类）	GENERAL DISORDERS AND ADMINISTRATION SITE CONDITIONS	全身性疾病及给药部位各种反应	174121741	REAC20Q1.txt
PROTEINURIA	PROTEINURIA	蛋白尿	URINARY ABNORMALITIES	各种泌尿系统障碍	URINARY TRACT SIGNS AND SYMPTOMS	各种泌尿道体征和症状	RENAL AND URINARY DISORDERS	肾脏及泌尿系统疾病	174121741	REAC20Q1.txt
PULMONARY RENAL SYNDROME	PULMONARY RENAL SYNDROME	肺肾综合征	GLOMERULONEPHRITIS AND NEPHROTIC SYNDROME	肾小球肾炎和肾病综合征	NEPHROPATHIES	肾脏类病	RENAL AND URINARY DISORDERS	肾脏及泌尿系统疾病	174121741	REAC20Q1.txt
VASCULITIS	VASCULITIS	血管炎	VASCULITIDES NEC	各种血管炎（不另分类）	VASCULAR INFECTIONS AND INFLAMMATIONS	血管感染和炎症类疾病	VASCULAR DISORDERS	血管与淋巴管类疾病	174121741	REAC20Q1.txt
AGRANULOCYTOSIS	AGRANULOCYTOSIS	粒细胞缺乏症	NEUTROPENIAS	各种嗜中性白细胞减少症	WHITE BLOOD CELL DISORDERS	白血球类疾病	BLOOD AND LYMPHATIC SYSTEM DISORDERS	血液及淋巴系统疾病	174224641	REAC20Q1.txt
LEUKOCYTOSIS	LEUKOCYTOSIS	白细胞增多症	LEUKOCYTOSES NEC	各种白细胞增多症（不另分类）	WHITE BLOOD CELL DISORDERS	白血球类疾病	BLOOD AND LYMPHATIC SYSTEM DISORDERS	血液及淋巴系统疾病	174224641	REAC20Q1.txt
PNEUMONIA	PNEUMONIA	感染性肺炎	LOWER RESPIRATORY TRACT AND LUNG INFECTIONS	下呼吸道和肺部感染	INFECTIONS - PATHOGEN UNSPECIFIED	感染 - 未指明病原	INFECTIONS AND INFESTATIONS	感染及侵染类疾病	174224641	REAC20Q1.txt
RESPIRATORY DISTRESS	RESPIRATORY DISTRESS	呼吸窘迫	BREATHING ABNORMALITIES	各种呼吸异常	RESPIRATORY DISORDERS NEC	呼吸系统疾病（不另分类）	RESPIRATORY, THORACIC AND MEDIASTINAL DISORDERS	呼吸系统、胸及纵隔疾病	174224641	REAC20Q1.txt
AGRANULOCYTOSIS	AGRANULOCYTOSIS	粒细胞缺乏症	NEUTROPENIAS	各种嗜中性白细胞减少症	WHITE BLOOD CELL DISORDERS	白血球类疾病	BLOOD AND LYMPHATIC SYSTEM DISORDERS	血液及淋巴系统疾病	174866081	REAC20Q1.txt
VASCULITIS	VASCULITIS	血管炎	VASCULITIDES NEC	各种血管炎（不另分类）	VASCULAR INFECTIONS AND INFLAMMATIONS	血管感染和炎症类疾病	VASCULAR DISORDERS	血管与淋巴管类疾病	174866081	REAC20Q1.txt
ACUTE HEPATIC FAILURE	ACUTE HEPATIC FAILURE	急性肝衰竭	HEPATIC FAILURE AND ASSOCIATED DISORDERS	肝衰竭和相关疾病	HEPATIC AND HEPATOBILIARY DISORDERS	肝脏及肝胆类疾病	HEPATOBILIARY DISORDERS	肝胆系统疾病	174997781	REAC20Q1.txt
THYROTOXIC CRISIS	THYROTOXIC CRISIS	甲状腺毒危象	THYROID HYPERFUNCTION DISORDERS	各种甲状腺机能亢进疾病	THYROID GLAND DISORDERS	甲状腺类疾病	ENDOCRINE DISORDERS	内分泌系统疾病	174997781	REAC20Q1.txt
ACUTE HEPATIC FAILURE	ACUTE HEPATIC FAILURE	急性肝衰竭	HEPATIC FAILURE AND ASSOCIATED DISORDERS	肝衰竭和相关疾病	HEPATIC AND HEPATOBILIARY DISORDERS	肝脏及肝胆类疾病	HEPATOBILIARY DISORDERS	肝胆系统疾病	175186101	REAC20Q1.txt
DRUG-INDUCED LIVER INJURY	DRUG-INDUCED LIVER INJURY	药物诱导的肝损伤	HEPATOCELLULAR DAMAGE AND HEPATITIS NEC	肝细胞损害和肝炎（不另分类）	HEPATIC AND HEPATOBILIARY DISORDERS	肝脏及肝胆类疾病	HEPATOBILIARY DISORDERS	肝胆系统疾病	175186101	REAC20Q1.txt
THYROTOXIC CRISIS	THYROTOXIC CRISIS	甲状腺毒危象	THYROID HYPERFUNCTION DISORDERS	各种甲状腺机能亢进疾病	THYROID GLAND DISORDERS	甲状腺类疾病	ENDOCRINE DISORDERS	内分泌系统疾病	175186101	REAC20Q1.txt
ACUTE HEPATIC FAILURE	ACUTE HEPATIC FAILURE	急性肝衰竭	HEPATIC FAILURE AND ASSOCIATED DISORDERS	肝衰竭和相关疾病	HEPATIC AND HEPATOBILIARY DISORDERS	肝脏及肝胆类疾病	HEPATOBILIARY DISORDERS	肝胆系统疾病	175257852	REAC20Q2.txt
DRUG-INDUCED LIVER INJURY	DRUG-INDUCED LIVER INJURY	药物诱导的肝损伤	HEPATOCELLULAR DAMAGE AND HEPATITIS NEC	肝细胞损害和肝炎（不另分类）	HEPATIC AND HEPATOBILIARY DISORDERS	肝脏及肝胆类疾病	HEPATOBILIARY DISORDERS	肝胆系统疾病	175257852	REAC20Q2.txt
THYROTOXIC CRISIS	THYROTOXIC CRISIS	甲状腺毒危象	THYROID HYPERFUNCTION DISORDERS	各种甲状腺机能亢进疾病	THYROID GLAND DISORDERS	甲状腺类疾病	ENDOCRINE DISORDERS	内分泌系统疾病	175257852	REAC20Q2.txt
AGRANULOCYTOSIS	AGRANULOCYTOSIS	粒细胞缺乏症	NEUTROPENIAS	各种嗜中性白细胞减少症	WHITE BLOOD CELL DISORDERS	白血球类疾病	BLOOD AND LYMPHATIC SYSTEM DISORDERS	血液及淋巴系统疾病	176566851	REAC20Q2.txt
MULTIPLE ORGAN DYSFUNCTION SYNDROME	MULTIPLE ORGAN DYSFUNCTION SYNDROME	多器官功能不全综合征	GENERAL SIGNS AND SYMPTOMS NEC	一般症状和体征（不另分类）	GENERAL SYSTEM DISORDERS NEC	全身系统疾病（不另分类）	GENERAL DISORDERS AND ADMINISTRATION SITE CONDITIONS	全身性疾病及给药部位各种反应	176566851	REAC20Q2.txt
NEUTROPENIC COLITIS	NEUTROPENIC COLITIS	中性粒细胞减少性结肠炎	COLITIS (EXCL INFECTIVE)	各种结肠炎（不包括感染性的）	GASTROINTESTINAL INFLAMMATORY CONDITIONS	胃肠系统炎症	GASTROINTESTINAL DISORDERS	胃肠系统疾病	176566851	REAC20Q2.txt
SEPSIS	SEPSIS	脓毒症	SEPSIS, BACTERAEMIA, VIRAEMIA AND FUNGAEMIA NEC	脓毒症、菌血症、病毒血症和真菌血症（不另分类）	INFECTIONS - PATHOGEN UNSPECIFIED	感染 - 未指明病原	INFECTIONS AND INFESTATIONS	感染及侵染类疾病	176566851	REAC20Q2.txt
CONGENITAL ANOMALY	CONGENITAL ANOMALY	先天性异常	CONGENITAL DISORDERS NEC	各种先天性疾病（不另分类）	CONGENITAL AND HEREDITARY DISORDERS NEC	先天性及遗传性疾病（不另分类）	CONGENITAL, FAMILIAL AND GENETIC DISORDERS	各种先天性家族性遗传性疾病	177158211	REAC20Q2.txt
AGRANULOCYTOSIS	AGRANULOCYTOSIS	粒细胞缺乏症	NEUTROPENIAS	各种嗜中性白细胞减少症	WHITE BLOOD CELL DISORDERS	白血球类疾病	BLOOD AND LYMPHATIC SYSTEM DISORDERS	血液及淋巴系统疾病	177214591	REAC20Q2.txt
MULTIPLE ORGAN DYSFUNCTION SYNDROME	MULTIPLE ORGAN DYSFUNCTION SYNDROME	多器官功能不全综合征	GENERAL SIGNS AND SYMPTOMS NEC	一般症状和体征（不另分类）	GENERAL SYSTEM DISORDERS NEC	全身系统疾病（不另分类）	GENERAL DISORDERS AND ADMINISTRATION SITE CONDITIONS	全身性疾病及给药部位各种反应	177214591	REAC20Q2.txt
NEUTROPENIC COLITIS	NEUTROPENIC COLITIS	中性粒细胞减少性结肠炎	COLITIS (EXCL INFECTIVE)	各种结肠炎（不包括感染性的）	GASTROINTESTINAL INFLAMMATORY CONDITIONS	胃肠系统炎症	GASTROINTESTINAL DISORDERS	胃肠系统疾病	177214591	REAC20Q2.txt
SEPSIS	SEPSIS	脓毒症	SEPSIS, BACTERAEMIA, VIRAEMIA AND FUNGAEMIA NEC	脓毒症、菌血症、病毒血症和真菌血症（不另分类）	INFECTIONS - PATHOGEN UNSPECIFIED	感染 - 未指明病原	INFECTIONS AND INFESTATIONS	感染及侵染类疾病	177214591	REAC20Q2.txt
SHOCK	SHOCK	休克	CIRCULATORY COLLAPSE AND SHOCK	循环障碍和休克	DECREASED AND NONSPECIFIC BLOOD PRESSURE DISORDERS AND SHOCK	血压降低和性质不明的血压异常及休克	VASCULAR DISORDERS	血管与淋巴管类疾病	177214591	REAC20Q2.txt
CONDITION AGGRAVATED	CONDITION AGGRAVATED	病情恶化	GENERAL SIGNS AND SYMPTOMS NEC	一般症状和体征（不另分类）	GENERAL SYSTEM DISORDERS NEC	全身系统疾病（不另分类）	GENERAL DISORDERS AND ADMINISTRATION SITE CONDITIONS	全身性疾病及给药部位各种反应	177367921	REAC20Q2.txt
EXPOSURE DURING PREGNANCY	EXPOSURE DURING PREGNANCY	妊娠过程中暴露	EXPOSURES ASSOCIATED WITH PREGNANCY, DELIVERY AND LACTATION	与妊娠、分娩和泌乳有关的暴露	EXPOSURES, CHEMICAL INJURIES AND POISONING	暴露、化学伤和中毒	INJURY, POISONING AND PROCEDURAL COMPLICATIONS	各类损伤、中毒及操作并发症	177367921	REAC20Q2.txt
LIVE BIRTH	LIVE BIRTH	活产	NORMAL PREGNANCY, LABOUR AND DELIVERY	正常妊娠、临产及分娩	PREGNANCY, LABOUR, DELIVERY AND POSTPARTUM CONDITIONS	妊娠、临产、分娩及产后状况	PREGNANCY, PUERPERIUM AND PERINATAL CONDITIONS	妊娠期、产褥期及围产期状况	177367921	REAC20Q2.txt
EXPOSURE DURING PREGNANCY	EXPOSURE DURING PREGNANCY	妊娠过程中暴露	EXPOSURES ASSOCIATED WITH PREGNANCY, DELIVERY AND LACTATION	与妊娠、分娩和泌乳有关的暴露	EXPOSURES, CHEMICAL INJURIES AND POISONING	暴露、化学伤和中毒	INJURY, POISONING AND PROCEDURAL COMPLICATIONS	各类损伤、中毒及操作并发症	178094131	REAC20Q2.txt
ACUTE KIDNEY INJURY	ACUTE KIDNEY INJURY	急性肾损伤	RENAL FAILURE AND IMPAIRMENT	肾衰和肾损害	RENAL DISORDERS (EXCL NEPHROPATHIES)	肾脏各种异常（不包括肾病）	RENAL AND URINARY DISORDERS	肾脏及泌尿系统疾病	178268941	REAC20Q2.txt
ATYPICAL HAEMOLYTIC URAEMIC SYNDROME	ATYPICAL HAEMOLYTIC URAEMIC SYNDROME	非典型溶血尿毒症综合征	ANAEMIAS HAEMOLYTIC MECHANICAL FACTOR	机械因素导致的溶血性贫血	HAEMOLYSES AND RELATED CONDITIONS	溶血及相关状况	BLOOD AND LYMPHATIC SYSTEM DISORDERS	血液及淋巴系统疾病	178268941	REAC20Q2.txt
HYPERTHYROIDISM	HYPERTHYROIDISM	甲状腺功能亢进症	THYROID HYPERFUNCTION DISORDERS	各种甲状腺机能亢进疾病	THYROID GLAND DISORDERS	甲状腺类疾病	ENDOCRINE DISORDERS	内分泌系统疾病	178268941	REAC20Q2.txt
MICROANGIOPATHIC HAEMOLYTIC ANAEMIA	MICROANGIOPATHIC HAEMOLYTIC ANAEMIA	微血管性溶血性贫血	ANAEMIAS HAEMOLYTIC MECHANICAL FACTOR	机械因素导致的溶血性贫血	HAEMOLYSES AND RELATED CONDITIONS	溶血及相关状况	BLOOD AND LYMPHATIC SYSTEM DISORDERS	血液及淋巴系统疾病	178268941	REAC20Q2.txt
THROMBOCYTOPENIA	THROMBOCYTOPENIA	血小板减少症	THROMBOCYTOPENIAS	各种血小板减少症	PLATELET DISORDERS	血小板类疾病	BLOOD AND LYMPHATIC SYSTEM DISORDERS	血液及淋巴系统疾病	178268941	REAC20Q2.txt
ABDOMINAL PAIN UPPER	ABDOMINAL PAIN UPPER	上腹痛	GASTROINTESTINAL AND ABDOMINAL PAINS (EXCL ORAL AND THROAT)	胃肠道和腹部疼痛（不包括口腔和咽喉）	GASTROINTESTINAL SIGNS AND SYMPTOMS	胃肠道系统症状和体征	GASTROINTESTINAL DISORDERS	胃肠系统疾病	179098301	REAC20Q2.txt
DIARRHOEA	DIARRHOEA	腹泻	DIARRHOEA (EXCL INFECTIVE)	各种腹泻（不包括感染性的）	GASTROINTESTINAL MOTILITY AND DEFAECATION CONDITIONS	胃肠运动及排便状况	GASTROINTESTINAL DISORDERS	胃肠系统疾病	179098301	REAC20Q2.txt
HEADACHE	HEADACHE	头痛	HEADACHES NEC	各种头痛（不另分类）	HEADACHES	各类头痛	NERVOUS SYSTEM DISORDERS	各类神经系统疾病	179098301	REAC20Q2.txt
PARAESTHESIA	PARAESTHESIA	异常感觉	PARAESTHESIAS AND DYSAESTHESIAS	感觉异常和感觉迟钝	NEUROLOGICAL DISORDERS NEC	神经类疾病（不另分类）	NERVOUS SYSTEM DISORDERS	各类神经系统疾病	179098301	REAC20Q2.txt
EXPOSURE DURING PREGNANCY	EXPOSURE DURING PREGNANCY	妊娠过程中暴露	EXPOSURES ASSOCIATED WITH PREGNANCY, DELIVERY AND LACTATION	与妊娠、分娩和泌乳有关的暴露	EXPOSURES, CHEMICAL INJURIES AND POISONING	暴露、化学伤和中毒	INJURY, POISONING AND PROCEDURAL COMPLICATIONS	各类损伤、中毒及操作并发症	179209421	REAC20Q2.txt
AGRANULOCYTOSIS	AGRANULOCYTOSIS	粒细胞缺乏症	NEUTROPENIAS	各种嗜中性白细胞减少症	WHITE BLOOD CELL DISORDERS	白血球类疾病	BLOOD AND LYMPHATIC SYSTEM DISORDERS	血液及淋巴系统疾病	179323012	REAC20Q4.txt
CARDIAC DISORDER	CARDIAC DISORDER	心脏疾病	CARDIAC DISORDERS NEC	各种心脏疾病（不另分类）	CARDIAC DISORDERS, SIGNS AND SYMPTOMS NEC	心脏相关疾病、症状和体征（不另分类）	CARDIAC DISORDERS	心脏器官疾病	179323012	REAC20Q4.txt
HYPERTHYROIDISM	HYPERTHYROIDISM	甲状腺功能亢进症	THYROID HYPERFUNCTION DISORDERS	各种甲状腺机能亢进疾病	THYROID GLAND DISORDERS	甲状腺类疾病	ENDOCRINE DISORDERS	内分泌系统疾病	179323012	REAC20Q4.txt
THYROTOXIC CRISIS	THYROTOXIC CRISIS	甲状腺毒危象	THYROID HYPERFUNCTION DISORDERS	各种甲状腺机能亢进疾病	THYROID GLAND DISORDERS	甲状腺类疾病	ENDOCRINE DISORDERS	内分泌系统疾病	179323012	REAC20Q4.txt
TONSILLITIS	TONSILLITIS	扁桃体炎	UPPER RESPIRATORY TRACT INFECTIONS	各种上呼吸道感染	INFECTIONS - PATHOGEN UNSPECIFIED	感染 - 未指明病原	INFECTIONS AND INFESTATIONS	感染及侵染类疾病	179323012	REAC20Q4.txt
DRUG INTERACTION	DRUG INTERACTION	药物相互作用	INTERACTIONS	各种相互作用	THERAPEUTIC AND NONTHERAPEUTIC EFFECTS (EXCL TOXICITY)	治疗性及非治疗性反应类（不包括毒性）	GENERAL DISORDERS AND ADMINISTRATION SITE CONDITIONS	全身性疾病及给药部位各种反应	179452371	REAC20Q2.txt
DRUG-INDUCED LIVER INJURY	DRUG-INDUCED LIVER INJURY	药物诱导的肝损伤	HEPATOCELLULAR DAMAGE AND HEPATITIS NEC	肝细胞损害和肝炎（不另分类）	HEPATIC AND HEPATOBILIARY DISORDERS	肝脏及肝胆类疾病	HEPATOBILIARY DISORDERS	肝胆系统疾病	179452371	REAC20Q2.txt
MEDICATION ERROR	MEDICATION ERROR	用药错误	MEDICATION ERRORS, PRODUCT USE ERRORS AND ISSUES NEC	不另分类的各种用药错误、产品使用错误和问题	MEDICATION ERRORS AND OTHER PRODUCT USE ERRORS AND ISSUES	用药错误及其他产品使用错误和问题	INJURY, POISONING AND PROCEDURAL COMPLICATIONS	各类损伤、中毒及操作并发症	179452371	REAC20Q2.txt
NEUTROPHILIA	NEUTROPHILIA	中性粒细胞增多症	LEUKOCYTOSES NEC	各种白细胞增多症（不另分类）	WHITE BLOOD CELL DISORDERS	白血球类疾病	BLOOD AND LYMPHATIC SYSTEM DISORDERS	血液及淋巴系统疾病	179452371	REAC20Q2.txt
DRUG INEFFECTIVE	DRUG INEFFECTIVE	药物无效	THERAPEUTIC AND NONTHERAPEUTIC RESPONSES	各种治疗和非治疗反应	THERAPEUTIC AND NONTHERAPEUTIC EFFECTS (EXCL TOXICITY)	治疗性及非治疗性反应类（不包括毒性）	GENERAL DISORDERS AND ADMINISTRATION SITE CONDITIONS	全身性疾病及给药部位各种反应	179807941	REAC20Q3.txt
VASCULITIS	VASCULITIS	血管炎	VASCULITIDES NEC	各种血管炎（不另分类）	VASCULAR INFECTIONS AND INFLAMMATIONS	血管感染和炎症类疾病	VASCULAR DISORDERS	血管与淋巴管类疾病	179807941	REAC20Q3.txt
ACUTE KIDNEY INJURY	ACUTE KIDNEY INJURY	急性肾损伤	RENAL FAILURE AND IMPAIRMENT	肾衰和肾损害	RENAL DISORDERS (EXCL NEPHROPATHIES)	肾脏各种异常（不包括肾病）	RENAL AND URINARY DISORDERS	肾脏及泌尿系统疾病	180161251	REAC20Q3.txt
DISSEMINATED INTRAVASCULAR COAGULATION	DISSEMINATED INTRAVASCULAR COAGULATION	弥散性血管内凝血	COAGULOPATHIES	各种凝血功能障碍	COAGULOPATHIES AND BLEEDING DIATHESES (EXCL THROMBOCYTOPENIC)	凝血功能障碍和易出血类疾病（血小板减少症除外）	BLOOD AND LYMPHATIC SYSTEM DISORDERS	血液及淋巴系统疾病	180161251	REAC20Q3.txt
VASCULITIS	VASCULITIS	血管炎	VASCULITIDES NEC	各种血管炎（不另分类）	VASCULAR INFECTIONS AND INFLAMMATIONS	血管感染和炎症类疾病	VASCULAR DISORDERS	血管与淋巴管类疾病	180161251	REAC20Q3.txt
HYPOACUSIS	HYPOACUSIS	听觉减退	HEARING LOSSES	各种听力丧失	HEARING DISORDERS	听力障碍类疾病	EAR AND LABYRINTH DISORDERS	耳及迷路类疾病	180285211	REAC20Q3.txt
FOETAL EXPOSURE DURING PREGNANCY	FOETAL EXPOSURE DURING PREGNANCY	妊娠过程中胎儿暴露	EXPOSURES ASSOCIATED WITH PREGNANCY, DELIVERY AND LACTATION	与妊娠、分娩和泌乳有关的暴露	EXPOSURES, CHEMICAL INJURIES AND POISONING	暴露、化学伤和中毒	INJURY, POISONING AND PROCEDURAL COMPLICATIONS	各类损伤、中毒及操作并发症	180901712	REAC21Q3.txt
GOITRE	GOITRE	甲状腺肿	THYROID DISORDERS NEC	各种甲状腺疾病（不另分类）	THYROID GLAND DISORDERS	甲状腺类疾病	ENDOCRINE DISORDERS	内分泌系统疾病	180901712	REAC21Q3.txt
HYPOTHYROIDISM	HYPOTHYROIDISM	甲状腺功能减退症	THYROID HYPOFUNCTION DISORDERS	各种甲状腺机能减退疾病	THYROID GLAND DISORDERS	甲状腺类疾病	ENDOCRINE DISORDERS	内分泌系统疾病	180901712	REAC21Q3.txt
PREMATURE BABY	PREMATURE BABY	早产儿	GESTATIONAL AGE AND WEIGHT CONDITIONS	胎龄和体重状况	NEONATAL AND PERINATAL CONDITIONS	新生儿及围产期状况	PREGNANCY, PUERPERIUM AND PERINATAL CONDITIONS	妊娠期、产褥期及围产期状况	180901712	REAC21Q3.txt
DRUG INEFFECTIVE	DRUG INEFFECTIVE	药物无效	THERAPEUTIC AND NONTHERAPEUTIC RESPONSES	各种治疗和非治疗反应	THERAPEUTIC AND NONTHERAPEUTIC EFFECTS (EXCL TOXICITY)	治疗性及非治疗性反应类（不包括毒性）	GENERAL DISORDERS AND ADMINISTRATION SITE CONDITIONS	全身性疾病及给药部位各种反应	180956621	REAC20Q3.txt
EXPOSURE DURING PREGNANCY	EXPOSURE DURING PREGNANCY	妊娠过程中暴露	EXPOSURES ASSOCIATED WITH PREGNANCY, DELIVERY AND LACTATION	与妊娠、分娩和泌乳有关的暴露	EXPOSURES, CHEMICAL INJURIES AND POISONING	暴露、化学伤和中毒	INJURY, POISONING AND PROCEDURAL COMPLICATIONS	各类损伤、中毒及操作并发症	180956621	REAC20Q3.txt
PREMATURE DELIVERY	PREMATURE DELIVERY	分娩提前	LABOUR ONSET AND LENGTH ABNORMALITIES	分娩发动和产程异常	MATERNAL COMPLICATIONS OF LABOUR AND DELIVERY	产妇临产及分娩并发症	PREGNANCY, PUERPERIUM AND PERINATAL CONDITIONS	妊娠期、产褥期及围产期状况	180956621	REAC20Q3.txt
ATRIAL FLUTTER	ATRIAL FLUTTER	房扑	SUPRAVENTRICULAR ARRHYTHMIAS	各种室上性心律失常	CARDIAC ARRHYTHMIAS	心律失常类疾病	CARDIAC DISORDERS	心脏器官疾病	181004971	REAC20Q3.txt
FOETAL EXPOSURE DURING PREGNANCY	FOETAL EXPOSURE DURING PREGNANCY	妊娠过程中胎儿暴露	EXPOSURES ASSOCIATED WITH PREGNANCY, DELIVERY AND LACTATION	与妊娠、分娩和泌乳有关的暴露	EXPOSURES, CHEMICAL INJURIES AND POISONING	暴露、化学伤和中毒	INJURY, POISONING AND PROCEDURAL COMPLICATIONS	各类损伤、中毒及操作并发症	181004971	REAC20Q3.txt
GOITRE CONGENITAL	GOITRE CONGENITAL	先天性甲状腺肿	THYROID DISORDERS CONGENITAL	先天性甲状腺异常	ENDOCRINE DISORDERS CONGENITAL	先天性内分泌系统疾病	CONGENITAL, FAMILIAL AND GENETIC DISORDERS	各种先天性家族性遗传性疾病	181004971	REAC20Q3.txt
EXPOSURE DURING PREGNANCY	EXPOSURE DURING PREGNANCY	妊娠过程中暴露	EXPOSURES ASSOCIATED WITH PREGNANCY, DELIVERY AND LACTATION	与妊娠、分娩和泌乳有关的暴露	EXPOSURES, CHEMICAL INJURIES AND POISONING	暴露、化学伤和中毒	INJURY, POISONING AND PROCEDURAL COMPLICATIONS	各类损伤、中毒及操作并发症	181260341	REAC20Q3.txt
POLYHYDRAMNIOS	POLYHYDRAMNIOS	羊水过多	AMNIOTIC FLUID AND CAVITY DISORDERS OF PREGNANCY NEC	妊娠羊水和羊膜囊异常（不另分类）	PLACENTAL, AMNIOTIC AND CAVITY DISORDERS (EXCL HAEMORRHAGES)	胎盘、羊膜及宫腔异常（不包括出血）	PREGNANCY, PUERPERIUM AND PERINATAL CONDITIONS	妊娠期、产褥期及围产期状况	181260341	REAC20Q3.txt
PREMATURE LABOUR	PREMATURE LABOUR	早产	LABOUR ONSET AND LENGTH ABNORMALITIES	分娩发动和产程异常	MATERNAL COMPLICATIONS OF LABOUR AND DELIVERY	产妇临产及分娩并发症	PREGNANCY, PUERPERIUM AND PERINATAL CONDITIONS	妊娠期、产褥期及围产期状况	181260341	REAC20Q3.txt
THERAPEUTIC PRODUCT EFFECT DECREASED	THERAPEUTIC PRODUCT EFFECT DECREASED	治疗产品效果下降	THERAPEUTIC AND NONTHERAPEUTIC RESPONSES	各种治疗和非治疗反应	THERAPEUTIC AND NONTHERAPEUTIC EFFECTS (EXCL TOXICITY)	治疗性及非治疗性反应类（不包括毒性）	GENERAL DISORDERS AND ADMINISTRATION SITE CONDITIONS	全身性疾病及给药部位各种反应	181260341	REAC20Q3.txt
CONGENITAL ANOMALY	CONGENITAL ANOMALY	先天性异常	CONGENITAL DISORDERS NEC	各种先天性疾病（不另分类）	CONGENITAL AND HEREDITARY DISORDERS NEC	先天性及遗传性疾病（不另分类）	CONGENITAL, FAMILIAL AND GENETIC DISORDERS	各种先天性家族性遗传性疾病	181260362	REAC20Q4.txt
FOETAL GROWTH RESTRICTION	FOETAL GROWTH RESTRICTION	胎儿生长受限	FOETAL GROWTH COMPLICATIONS	胎儿生长并发症	FOETAL COMPLICATIONS	各种胎儿并发症	PREGNANCY, PUERPERIUM AND PERINATAL CONDITIONS	妊娠期、产褥期及围产期状况	181260362	REAC20Q4.txt
GOITRE CONGENITAL	GOITRE CONGENITAL	先天性甲状腺肿	THYROID DISORDERS CONGENITAL	先天性甲状腺异常	ENDOCRINE DISORDERS CONGENITAL	先天性内分泌系统疾病	CONGENITAL, FAMILIAL AND GENETIC DISORDERS	各种先天性家族性遗传性疾病	181260362	REAC20Q4.txt
HYPOTHYROIDISM	HYPOTHYROIDISM	甲状腺功能减退症	THYROID HYPOFUNCTION DISORDERS	各种甲状腺机能减退疾病	THYROID GLAND DISORDERS	甲状腺类疾病	ENDOCRINE DISORDERS	内分泌系统疾病	181260362	REAC20Q4.txt
JAUNDICE NEONATAL	JAUNDICE NEONATAL	新生儿黄疸	NEONATAL HEPATOBILIARY DISORDERS	新生儿肝胆疾病	NEONATAL AND PERINATAL CONDITIONS	新生儿及围产期状况	PREGNANCY, PUERPERIUM AND PERINATAL CONDITIONS	妊娠期、产褥期及围产期状况	181260362	REAC20Q4.txt
PREMATURE BABY	PREMATURE BABY	早产儿	GESTATIONAL AGE AND WEIGHT CONDITIONS	胎龄和体重状况	NEONATAL AND PERINATAL CONDITIONS	新生儿及围产期状况	PREGNANCY, PUERPERIUM AND PERINATAL CONDITIONS	妊娠期、产褥期及围产期状况	181260362	REAC20Q4.txt
AGRANULOCYTOSIS	AGRANULOCYTOSIS	粒细胞缺乏症	NEUTROPENIAS	各种嗜中性白细胞减少症	WHITE BLOOD CELL DISORDERS	白血球类疾病	BLOOD AND LYMPHATIC SYSTEM DISORDERS	血液及淋巴系统疾病	181276651	REAC20Q3.txt
ANTI-NEUTROPHIL CYTOPLASMIC ANTIBODY POSITIVE VASCULITIS	ANTI-NEUTROPHIL CYTOPLASMIC ANTIBODY POSITIVE VASCULITIS	抗中性粒细胞胞浆抗体阳性血管炎	VASCULITIDES	脉管炎症	IMMUNE DISORDERS NEC	免疫类疾病（不另分类）	IMMUNE SYSTEM DISORDERS	免疫系统疾病	181276651	REAC20Q3.txt
AGRANULOCYTOSIS	AGRANULOCYTOSIS	粒细胞缺乏症	NEUTROPENIAS	各种嗜中性白细胞减少症	WHITE BLOOD CELL DISORDERS	白血球类疾病	BLOOD AND LYMPHATIC SYSTEM DISORDERS	血液及淋巴系统疾病	181437781	REAC20Q3.txt
PHARYNGOTONSILLITIS	PHARYNGOTONSILLITIS	咽扁桃体炎	UPPER RESPIRATORY TRACT INFECTIONS	各种上呼吸道感染	INFECTIONS - PATHOGEN UNSPECIFIED	感染 - 未指明病原	INFECTIONS AND INFESTATIONS	感染及侵染类疾病	181437781	REAC20Q3.txt
PRODUCT TASTE ABNORMAL	PRODUCT TASTE ABNORMAL	产品味道异常	PRODUCT PHYSICAL ISSUES	产品的各种物理问题	PRODUCT QUALITY, SUPPLY, DISTRIBUTION, MANUFACTURING AND QUALITY SYSTEM ISSUES	产品质量、供应、经销、生产和质量系统问题	PRODUCT ISSUES	产品问题	182592121	REAC20Q3.txt
TASTE DISORDER	TASTE DISORDER	味觉障碍	SENSORY ABNORMALITIES NEC	各种感觉异常（不另分类）	NEUROLOGICAL DISORDERS NEC	神经类疾病（不另分类）	NERVOUS SYSTEM DISORDERS	各类神经系统疾病	182592121	REAC20Q3.txt
AFFECTIVE DISORDER	AFFECTIVE DISORDER	情感障碍	MOOD DISORDERS NEC	心境障碍性疾病（不另分类）	MOOD DISORDERS AND DISTURBANCES NEC	心境障碍和混乱（不另分类）	PSYCHIATRIC DISORDERS	精神病类	183210991	REAC20Q3.txt
ANTI-NEUTROPHIL CYTOPLASMIC ANTIBODY POSITIVE VASCULITIS	ANTI-NEUTROPHIL CYTOPLASMIC ANTIBODY POSITIVE VASCULITIS	抗中性粒细胞胞浆抗体阳性血管炎	VASCULITIDES	脉管炎症	IMMUNE DISORDERS NEC	免疫类疾病（不另分类）	IMMUNE SYSTEM DISORDERS	免疫系统疾病	183210991	REAC20Q3.txt
GLOMERULONEPHRITIS RAPIDLY PROGRESSIVE	GLOMERULONEPHRITIS RAPIDLY PROGRESSIVE	急进性肾小球肾炎	GLOMERULONEPHRITIS AND NEPHROTIC SYNDROME	肾小球肾炎和肾病综合征	NEPHROPATHIES	肾脏类病	RENAL AND URINARY DISORDERS	肾脏及泌尿系统疾病	183210991	REAC20Q3.txt
HYPERGAMMAGLOBULINAEMIA	HYPERGAMMAGLOBULINAEMIA	高丙种球蛋白血症	HAEMATOLOGICAL DISORDERS	各种血液疾病	HAEMATOLOGICAL DISORDERS NEC	血液异常类（不另分类）	BLOOD AND LYMPHATIC SYSTEM DISORDERS	血液及淋巴系统疾病	183210991	REAC20Q3.txt
IGA NEPHROPATHY	IGA NEPHROPATHY	IgA 肾病	GLOMERULONEPHRITIS AND NEPHROTIC SYNDROME	肾小球肾炎和肾病综合征	NEPHROPATHIES	肾脏类病	RENAL AND URINARY DISORDERS	肾脏及泌尿系统疾病	183210991	REAC20Q3.txt
LYMPHOCYTIC INFILTRATION	LYMPHOCYTIC INFILTRATION	淋巴细胞浸润	LEUKOCYTOSES NEC	各种白细胞增多症（不另分类）	WHITE BLOOD CELL DISORDERS	白血球类疾病	BLOOD AND LYMPHATIC SYSTEM DISORDERS	血液及淋巴系统疾病	183210991	REAC20Q3.txt
RENAL IMPAIRMENT	RENAL IMPAIRMENT	肾功能损害	RENAL FAILURE AND IMPAIRMENT	肾衰和肾损害	RENAL DISORDERS (EXCL NEPHROPATHIES)	肾脏各种异常（不包括肾病）	RENAL AND URINARY DISORDERS	肾脏及泌尿系统疾病	183210991	REAC20Q3.txt
ANTI-NEUTROPHIL CYTOPLASMIC ANTIBODY POSITIVE VASCULITIS	ANTI-NEUTROPHIL CYTOPLASMIC ANTIBODY POSITIVE VASCULITIS	抗中性粒细胞胞浆抗体阳性血管炎	VASCULITIDES	脉管炎症	IMMUNE DISORDERS NEC	免疫类疾病（不另分类）	IMMUNE SYSTEM DISORDERS	免疫系统疾病	183229291	REAC20Q3.txt
IGA NEPHROPATHY	IGA NEPHROPATHY	IgA 肾病	GLOMERULONEPHRITIS AND NEPHROTIC SYNDROME	肾小球肾炎和肾病综合征	NEPHROPATHIES	肾脏类病	RENAL AND URINARY DISORDERS	肾脏及泌尿系统疾病	183229291	REAC20Q3.txt
HYPOACUSIS	HYPOACUSIS	听觉减退	HEARING LOSSES	各种听力丧失	HEARING DISORDERS	听力障碍类疾病	EAR AND LABYRINTH DISORDERS	耳及迷路类疾病	183895932	REAC22Q4.txt
ANTINEUTROPHIL CYTOPLASMIC ANTIBODY POSITIVE	ANTINEUTROPHIL CYTOPLASMIC ANTIBODY POSITIVE	抗中性粒细胞胞质抗体阳性	AUTOIMMUNITY ANALYSES	各种自身免疫分析	IMMUNOLOGY AND ALLERGY INVESTIGATIONS	免疫及过敏类检查	INVESTIGATIONS	各类检查	183895932	REAC22Q4.txt
OTITIS MEDIA	OTITIS MEDIA	中耳炎	EAR INFECTIONS	各种耳部感染	INFECTIONS - PATHOGEN UNSPECIFIED	感染 - 未指明病原	INFECTIONS AND INFESTATIONS	感染及侵染类疾病	183895932	REAC22Q4.txt
ANTI-NEUTROPHIL CYTOPLASMIC ANTIBODY POSITIVE VASCULITIS	ANTI-NEUTROPHIL CYTOPLASMIC ANTIBODY POSITIVE VASCULITIS	抗中性粒细胞胞浆抗体阳性血管炎	VASCULITIDES	脉管炎症	IMMUNE DISORDERS NEC	免疫类疾病（不另分类）	IMMUNE SYSTEM DISORDERS	免疫系统疾病	183895932	REAC22Q4.txt
FACIAL PARALYSIS	FACIAL PARALYSIS	面部瘫痪	FACIAL CRANIAL NERVE DISORDERS	各种面部神经疾病	CRANIAL NERVE DISORDERS (EXCL NEOPLASMS)	颅神经疾病（不包括肿瘤）	NERVOUS SYSTEM DISORDERS	各类神经系统疾病	183895932	REAC22Q4.txt
ACUTE FEBRILE NEUTROPHILIC DERMATOSIS	ACUTE FEBRILE NEUTROPHILIC DERMATOSIS	急性发热性中性粒细胞增多性皮肤病	DERMAL AND EPIDERMAL CONDITIONS NEC	各种表皮和真皮病症（不另分类）	EPIDERMAL AND DERMAL CONDITIONS	表皮及真皮状况	SKIN AND SUBCUTANEOUS TISSUE DISORDERS	皮肤及皮下组织类疾病	184355782	REAC20Q4.txt
NEUTROPENIA	NEUTROPENIA	中性粒细胞减少症	NEUTROPENIAS	各种嗜中性白细胞减少症	WHITE BLOOD CELL DISORDERS	白血球类疾病	BLOOD AND LYMPHATIC SYSTEM DISORDERS	血液及淋巴系统疾病	184355782	REAC20Q4.txt
ACUTE FEBRILE NEUTROPHILIC DERMATOSIS	ACUTE FEBRILE NEUTROPHILIC DERMATOSIS	急性发热性中性粒细胞增多性皮肤病	DERMAL AND EPIDERMAL CONDITIONS NEC	各种表皮和真皮病症（不另分类）	EPIDERMAL AND DERMAL CONDITIONS	表皮及真皮状况	SKIN AND SUBCUTANEOUS TISSUE DISORDERS	皮肤及皮下组织类疾病	184389771	REAC20Q4.txt
DERMATITIS	DERMATITIS	皮炎	DERMATITIS AND ECZEMA	皮炎和湿疹	EPIDERMAL AND DERMAL CONDITIONS	表皮及真皮状况	SKIN AND SUBCUTANEOUS TISSUE DISORDERS	皮肤及皮下组织类疾病	184389771	REAC20Q4.txt
IODINE ALLERGY	IODINE ALLERGY	碘过敏	ALLERGIES TO FOODS, FOOD ADDITIVES, DRUGS AND OTHER CHEMICALS	对食物、食物添加剂、药物和其他化学物的过敏	ALLERGIC CONDITIONS	过敏类反应	IMMUNE SYSTEM DISORDERS	免疫系统疾病	184389771	REAC20Q4.txt
NEUTROPENIA	NEUTROPENIA	中性粒细胞减少症	NEUTROPENIAS	各种嗜中性白细胞减少症	WHITE BLOOD CELL DISORDERS	白血球类疾病	BLOOD AND LYMPHATIC SYSTEM DISORDERS	血液及淋巴系统疾病	184389771	REAC20Q4.txt
ACUTE FEBRILE NEUTROPHILIC DERMATOSIS	ACUTE FEBRILE NEUTROPHILIC DERMATOSIS	急性发热性中性粒细胞增多性皮肤病	DERMAL AND EPIDERMAL CONDITIONS NEC	各种表皮和真皮病症（不另分类）	EPIDERMAL AND DERMAL CONDITIONS	表皮及真皮状况	SKIN AND SUBCUTANEOUS TISSUE DISORDERS	皮肤及皮下组织类疾病	185244631	REAC20Q4.txt
NEUTROPENIA	NEUTROPENIA	中性粒细胞减少症	NEUTROPENIAS	各种嗜中性白细胞减少症	WHITE BLOOD CELL DISORDERS	白血球类疾病	BLOOD AND LYMPHATIC SYSTEM DISORDERS	血液及淋巴系统疾病	185244631	REAC20Q4.txt
ATRIAL FIBRILLATION	ATRIAL FIBRILLATION	房颤	SUPRAVENTRICULAR ARRHYTHMIAS	各种室上性心律失常	CARDIAC ARRHYTHMIAS	心律失常类疾病	CARDIAC DISORDERS	心脏器官疾病	186357831	REAC20Q4.txt
CARDIAC ARREST	CARDIAC ARREST	心脏停搏	VENTRICULAR ARRHYTHMIAS AND CARDIAC ARREST	室性心律失常和心搏停止	CARDIAC ARRHYTHMIAS	心律失常类疾病	CARDIAC DISORDERS	心脏器官疾病	186357831	REAC20Q4.txt
CIRCULATORY COLLAPSE	CIRCULATORY COLLAPSE	循环性虚脱	CIRCULATORY COLLAPSE AND SHOCK	循环障碍和休克	DECREASED AND NONSPECIFIC BLOOD PRESSURE DISORDERS AND SHOCK	血压降低和性质不明的血压异常及休克	VASCULAR DISORDERS	血管与淋巴管类疾病	186357831	REAC20Q4.txt
CONDITION AGGRAVATED	CONDITION AGGRAVATED	病情恶化	GENERAL SIGNS AND SYMPTOMS NEC	一般症状和体征（不另分类）	GENERAL SYSTEM DISORDERS NEC	全身系统疾病（不另分类）	GENERAL DISORDERS AND ADMINISTRATION SITE CONDITIONS	全身性疾病及给药部位各种反应	186357831	REAC20Q4.txt
PNEUMONIA	PNEUMONIA	感染性肺炎	LOWER RESPIRATORY TRACT AND LUNG INFECTIONS	下呼吸道和肺部感染	INFECTIONS - PATHOGEN UNSPECIFIED	感染 - 未指明病原	INFECTIONS AND INFESTATIONS	感染及侵染类疾病	186357831	REAC20Q4.txt
REBOUND EFFECT	REBOUND EFFECT	反跳作用	WITHDRAWAL AND REBOUND EFFECTS	各种停药与反弹效应	THERAPEUTIC AND NONTHERAPEUTIC EFFECTS (EXCL TOXICITY)	治疗性及非治疗性反应类（不包括毒性）	GENERAL DISORDERS AND ADMINISTRATION SITE CONDITIONS	全身性疾病及给药部位各种反应	186357831	REAC20Q4.txt
VENTRICULAR FIBRILLATION	VENTRICULAR FIBRILLATION	室颤	VENTRICULAR ARRHYTHMIAS AND CARDIAC ARREST	室性心律失常和心搏停止	CARDIAC ARRHYTHMIAS	心律失常类疾病	CARDIAC DISORDERS	心脏器官疾病	186357831	REAC20Q4.txt
NAUSEA	NAUSEA	恶心	NAUSEA AND VOMITING SYMPTOMS	恶心和呕吐症状	GASTROINTESTINAL SIGNS AND SYMPTOMS	胃肠道系统症状和体征	GASTROINTESTINAL DISORDERS	胃肠系统疾病	187416931	REAC21Q1.txt
SHOCK HAEMORRHAGIC	SHOCK HAEMORRHAGIC	出血性休克	CIRCULATORY COLLAPSE AND SHOCK	循环障碍和休克	DECREASED AND NONSPECIFIC BLOOD PRESSURE DISORDERS AND SHOCK	血压降低和性质不明的血压异常及休克	VASCULAR DISORDERS	血管与淋巴管类疾病	187416931	REAC21Q1.txt
TRANSAMINASES INCREASED	TRANSAMINASES INCREASED	转氨酶升高	HEPATOBILIARY FUNCTION DIAGNOSTIC PROCEDURES	肝胆功能诊断性操作	HEPATOBILIARY INVESTIGATIONS	肝胆系统检查	INVESTIGATIONS	各类检查	187416931	REAC21Q1.txt
VOMITING	VOMITING	呕吐	NAUSEA AND VOMITING SYMPTOMS	恶心和呕吐症状	GASTROINTESTINAL SIGNS AND SYMPTOMS	胃肠道系统症状和体征	GASTROINTESTINAL DISORDERS	胃肠系统疾病	187416931	REAC21Q1.txt
NAUSEA	NAUSEA	恶心	NAUSEA AND VOMITING SYMPTOMS	恶心和呕吐症状	GASTROINTESTINAL SIGNS AND SYMPTOMS	胃肠道系统症状和体征	GASTROINTESTINAL DISORDERS	胃肠系统疾病	187705701	REAC21Q1.txt
PRODUCT DOSE OMISSION ISSUE	PRODUCT DOSE OMISSION ISSUE	产品漏用问题	PRODUCT ADMINISTRATION ERRORS AND ISSUES	各种产品给用错误和问题	MEDICATION ERRORS AND OTHER PRODUCT USE ERRORS AND ISSUES	用药错误及其他产品使用错误和问题	INJURY, POISONING AND PROCEDURAL COMPLICATIONS	各类损伤、中毒及操作并发症	187705701	REAC21Q1.txt
TRANSAMINASES INCREASED	TRANSAMINASES INCREASED	转氨酶升高	HEPATOBILIARY FUNCTION DIAGNOSTIC PROCEDURES	肝胆功能诊断性操作	HEPATOBILIARY INVESTIGATIONS	肝胆系统检查	INVESTIGATIONS	各类检查	187705701	REAC21Q1.txt
VOMITING	VOMITING	呕吐	NAUSEA AND VOMITING SYMPTOMS	恶心和呕吐症状	GASTROINTESTINAL SIGNS AND SYMPTOMS	胃肠道系统症状和体征	GASTROINTESTINAL DISORDERS	胃肠系统疾病	187705701	REAC21Q1.txt
ANTI-NEUTROPHIL CYTOPLASMIC ANTIBODY POSITIVE VASCULITIS	ANTI-NEUTROPHIL CYTOPLASMIC ANTIBODY POSITIVE VASCULITIS	抗中性粒细胞胞浆抗体阳性血管炎	VASCULITIDES	脉管炎症	IMMUNE DISORDERS NEC	免疫类疾病（不另分类）	IMMUNE SYSTEM DISORDERS	免疫系统疾病	187982561	REAC21Q1.txt
ANTI-NEUTROPHIL CYTOPLASMIC ANTIBODY POSITIVE VASCULITIS	ANTI-NEUTROPHIL CYTOPLASMIC ANTIBODY POSITIVE VASCULITIS	抗中性粒细胞胞浆抗体阳性血管炎	VASCULITIDES	脉管炎症	IMMUNE DISORDERS NEC	免疫类疾病（不另分类）	IMMUNE SYSTEM DISORDERS	免疫系统疾病	187982621	REAC21Q1.txt
ANTI-NEUTROPHIL CYTOPLASMIC ANTIBODY POSITIVE VASCULITIS	ANTI-NEUTROPHIL CYTOPLASMIC ANTIBODY POSITIVE VASCULITIS	抗中性粒细胞胞浆抗体阳性血管炎	VASCULITIDES	脉管炎症	IMMUNE DISORDERS NEC	免疫类疾病（不另分类）	IMMUNE SYSTEM DISORDERS	免疫系统疾病	187997622	REAC21Q3.txt
ANTI-NEUTROPHIL CYTOPLASMIC ANTIBODY POSITIVE VASCULITIS	ANTI-NEUTROPHIL CYTOPLASMIC ANTIBODY POSITIVE VASCULITIS	抗中性粒细胞胞浆抗体阳性血管炎	VASCULITIDES	脉管炎症	IMMUNE DISORDERS NEC	免疫类疾病（不另分类）	IMMUNE SYSTEM DISORDERS	免疫系统疾病	188001612	REAC21Q3.txt
CONGENITAL HYPOTHYROIDISM	CONGENITAL HYPOTHYROIDISM	先天性甲状腺机能减退	THYROID DISORDERS CONGENITAL	先天性甲状腺异常	ENDOCRINE DISORDERS CONGENITAL	先天性内分泌系统疾病	CONGENITAL, FAMILIAL AND GENETIC DISORDERS	各种先天性家族性遗传性疾病	188096302	REAC21Q3.txt
FOETAL EXPOSURE DURING PREGNANCY	FOETAL EXPOSURE DURING PREGNANCY	妊娠过程中胎儿暴露	EXPOSURES ASSOCIATED WITH PREGNANCY, DELIVERY AND LACTATION	与妊娠、分娩和泌乳有关的暴露	EXPOSURES, CHEMICAL INJURIES AND POISONING	暴露、化学伤和中毒	INJURY, POISONING AND PROCEDURAL COMPLICATIONS	各类损伤、中毒及操作并发症	188096302	REAC21Q3.txt
GOITRE CONGENITAL	GOITRE CONGENITAL	先天性甲状腺肿	THYROID DISORDERS CONGENITAL	先天性甲状腺异常	ENDOCRINE DISORDERS CONGENITAL	先天性内分泌系统疾病	CONGENITAL, FAMILIAL AND GENETIC DISORDERS	各种先天性家族性遗传性疾病	188096302	REAC21Q3.txt
ANTI-NEUTROPHIL CYTOPLASMIC ANTIBODY POSITIVE VASCULITIS	ANTI-NEUTROPHIL CYTOPLASMIC ANTIBODY POSITIVE VASCULITIS	抗中性粒细胞胞浆抗体阳性血管炎	VASCULITIDES	脉管炎症	IMMUNE DISORDERS NEC	免疫类疾病（不另分类）	IMMUNE SYSTEM DISORDERS	免疫系统疾病	188395321	REAC21Q1.txt
ANTI-NEUTROPHIL CYTOPLASMIC ANTIBODY POSITIVE VASCULITIS	ANTI-NEUTROPHIL CYTOPLASMIC ANTIBODY POSITIVE VASCULITIS	抗中性粒细胞胞浆抗体阳性血管炎	VASCULITIDES	脉管炎症	IMMUNE DISORDERS NEC	免疫类疾病（不另分类）	IMMUNE SYSTEM DISORDERS	免疫系统疾病	188488942	REAC21Q3.txt
FOCAL SEGMENTAL GLOMERULOSCLEROSIS	FOCAL SEGMENTAL GLOMERULOSCLEROSIS	局灶性节段性肾小球硬化症	GLOMERULONEPHRITIS AND NEPHROTIC SYNDROME	肾小球肾炎和肾病综合征	NEPHROPATHIES	肾脏类病	RENAL AND URINARY DISORDERS	肾脏及泌尿系统疾病	188488942	REAC21Q3.txt
GLOMERULONEPHRITIS RAPIDLY PROGRESSIVE	GLOMERULONEPHRITIS RAPIDLY PROGRESSIVE	急进性肾小球肾炎	GLOMERULONEPHRITIS AND NEPHROTIC SYNDROME	肾小球肾炎和肾病综合征	NEPHROPATHIES	肾脏类病	RENAL AND URINARY DISORDERS	肾脏及泌尿系统疾病	188488942	REAC21Q3.txt
PULMONARY HAEMORRHAGE	PULMONARY HAEMORRHAGE	肺出血	LOWER RESPIRATORY TRACT SIGNS AND SYMPTOMS	下呼吸道症状和体征	RESPIRATORY TRACT SIGNS AND SYMPTOMS	呼吸道症状和体征	RESPIRATORY, THORACIC AND MEDIASTINAL DISORDERS	呼吸系统、胸及纵隔疾病	188488942	REAC21Q3.txt
TOXICITY TO VARIOUS AGENTS	TOXICITY TO VARIOUS AGENTS	各种制剂毒性	POISONING AND TOXICITY	中毒与毒性	EXPOSURES, CHEMICAL INJURIES AND POISONING	暴露、化学伤和中毒	INJURY, POISONING AND PROCEDURAL COMPLICATIONS	各类损伤、中毒及操作并发症	188488942	REAC21Q3.txt
EPISCLERITIS	EPISCLERITIS	巩膜外层炎	SCLERAL INFECTIONS, IRRITATIONS AND INFLAMMATIONS	巩膜感染、激惹和炎症	OCULAR INFECTIONS, IRRITATIONS AND INFLAMMATIONS	眼部感染、刺激及炎症	EYE DISORDERS	眼器官疾病	188846001	REAC21Q1.txt
GLOMERULONEPHRITIS RAPIDLY PROGRESSIVE	GLOMERULONEPHRITIS RAPIDLY PROGRESSIVE	急进性肾小球肾炎	GLOMERULONEPHRITIS AND NEPHROTIC SYNDROME	肾小球肾炎和肾病综合征	NEPHROPATHIES	肾脏类病	RENAL AND URINARY DISORDERS	肾脏及泌尿系统疾病	188846001	REAC21Q1.txt
PULMONARY HAEMORRHAGE	PULMONARY HAEMORRHAGE	肺出血	LOWER RESPIRATORY TRACT SIGNS AND SYMPTOMS	下呼吸道症状和体征	RESPIRATORY TRACT SIGNS AND SYMPTOMS	呼吸道症状和体征	RESPIRATORY, THORACIC AND MEDIASTINAL DISORDERS	呼吸系统、胸及纵隔疾病	188846001	REAC21Q1.txt
VASCULITIS	VASCULITIS	血管炎	VASCULITIDES NEC	各种血管炎（不另分类）	VASCULAR INFECTIONS AND INFLAMMATIONS	血管感染和炎症类疾病	VASCULAR DISORDERS	血管与淋巴管类疾病	188846001	REAC21Q1.txt
ABDOMINAL PAIN UPPER	ABDOMINAL PAIN UPPER	上腹痛	GASTROINTESTINAL AND ABDOMINAL PAINS (EXCL ORAL AND THROAT)	胃肠道和腹部疼痛（不包括口腔和咽喉）	GASTROINTESTINAL SIGNS AND SYMPTOMS	胃肠道系统症状和体征	GASTROINTESTINAL DISORDERS	胃肠系统疾病	189403981	REAC21Q1.txt
HEADACHE	HEADACHE	头痛	HEADACHES NEC	各种头痛（不另分类）	HEADACHES	各类头痛	NERVOUS SYSTEM DISORDERS	各类神经系统疾病	189403981	REAC21Q1.txt
LIP SWELLING	LIP SWELLING	唇部肿胀	ORAL SOFT TISSUE SWELLING AND OEDEMA	口部软组织肿胀和水肿	ORAL SOFT TISSUE CONDITIONS	口腔软组织类疾病	GASTROINTESTINAL DISORDERS	胃肠系统疾病	189403981	REAC21Q1.txt
PARAESTHESIA ORAL	PARAESTHESIA ORAL	口部感觉异常	ORAL SOFT TISSUE SIGNS AND SYMPTOMS	口部软组织症状和体征	ORAL SOFT TISSUE CONDITIONS	口腔软组织类疾病	GASTROINTESTINAL DISORDERS	胃肠系统疾病	189403981	REAC21Q1.txt
PHARYNGEAL PARAESTHESIA	PHARYNGEAL PARAESTHESIA	咽感觉异常	PHARYNGEAL DISORDERS (EXCL INFECTIONS AND NEOPLASMS)	各种咽部疾病（不包括感染和肿瘤）	UPPER RESPIRATORY TRACT DISORDERS (EXCL INFECTIONS)	上呼吸道疾病（不包括感染）	RESPIRATORY, THORACIC AND MEDIASTINAL DISORDERS	呼吸系统、胸及纵隔疾病	189403981	REAC21Q1.txt
THROAT IRRITATION	THROAT IRRITATION	咽喉刺激	UPPER RESPIRATORY TRACT SIGNS AND SYMPTOMS	上呼吸道症状和体征	RESPIRATORY TRACT SIGNS AND SYMPTOMS	呼吸道症状和体征	RESPIRATORY, THORACIC AND MEDIASTINAL DISORDERS	呼吸系统、胸及纵隔疾病	189403981	REAC21Q1.txt
VERTIGO	VERTIGO	眩晕	INNER EAR SIGNS AND SYMPTOMS	各种内耳症状和体征	INNER EAR AND VIIITH CRANIAL NERVE DISORDERS	内耳及第八颅神经类疾病	EAR AND LABYRINTH DISORDERS	耳及迷路类疾病	189403981	REAC21Q1.txt
LIVER INJURY	LIVER INJURY	肝损伤	HEPATOCELLULAR DAMAGE AND HEPATITIS NEC	肝细胞损害和肝炎（不另分类）	HEPATIC AND HEPATOBILIARY DISORDERS	肝脏及肝胆类疾病	HEPATOBILIARY DISORDERS	肝胆系统疾病	192476762	REAC22Q3.txt
ANXIETY	ANXIETY	焦虑	ANXIETY SYMPTOMS	焦虑症状	ANXIETY DISORDERS AND SYMPTOMS	焦虑症及症状	PSYCHIATRIC DISORDERS	精神病类	192774361	REAC21Q2.txt
DRUG INEFFECTIVE	DRUG INEFFECTIVE	药物无效	THERAPEUTIC AND NONTHERAPEUTIC RESPONSES	各种治疗和非治疗反应	THERAPEUTIC AND NONTHERAPEUTIC EFFECTS (EXCL TOXICITY)	治疗性及非治疗性反应类（不包括毒性）	GENERAL DISORDERS AND ADMINISTRATION SITE CONDITIONS	全身性疾病及给药部位各种反应	192774361	REAC21Q2.txt
THERAPEUTIC PRODUCT EFFECT DECREASED	THERAPEUTIC PRODUCT EFFECT DECREASED	治疗产品效果下降	THERAPEUTIC AND NONTHERAPEUTIC RESPONSES	各种治疗和非治疗反应	THERAPEUTIC AND NONTHERAPEUTIC EFFECTS (EXCL TOXICITY)	治疗性及非治疗性反应类（不包括毒性）	GENERAL DISORDERS AND ADMINISTRATION SITE CONDITIONS	全身性疾病及给药部位各种反应	192920051	REAC21Q2.txt
RHABDOMYOLYSIS	RHABDOMYOLYSIS	横纹肌溶解	MYOPATHIES	各种肌病	MUSCLE DISORDERS	肌肉类疾病	MUSCULOSKELETAL AND CONNECTIVE TISSUE DISORDERS	各种肌肉骨骼及结缔组织疾病	193119651	REAC21Q2.txt
CONGENITAL HYPOTHYROIDISM	CONGENITAL HYPOTHYROIDISM	先天性甲状腺机能减退	THYROID DISORDERS CONGENITAL	先天性甲状腺异常	ENDOCRINE DISORDERS CONGENITAL	先天性内分泌系统疾病	CONGENITAL, FAMILIAL AND GENETIC DISORDERS	各种先天性家族性遗传性疾病	193747651	REAC21Q2.txt
FOETAL EXPOSURE DURING PREGNANCY	FOETAL EXPOSURE DURING PREGNANCY	妊娠过程中胎儿暴露	EXPOSURES ASSOCIATED WITH PREGNANCY, DELIVERY AND LACTATION	与妊娠、分娩和泌乳有关的暴露	EXPOSURES, CHEMICAL INJURIES AND POISONING	暴露、化学伤和中毒	INJURY, POISONING AND PROCEDURAL COMPLICATIONS	各类损伤、中毒及操作并发症	193747651	REAC21Q2.txt
GOITRE CONGENITAL	GOITRE CONGENITAL	先天性甲状腺肿	THYROID DISORDERS CONGENITAL	先天性甲状腺异常	ENDOCRINE DISORDERS CONGENITAL	先天性内分泌系统疾病	CONGENITAL, FAMILIAL AND GENETIC DISORDERS	各种先天性家族性遗传性疾病	193747651	REAC21Q2.txt
GOITRE	GOITRE	甲状腺肿	THYROID DISORDERS NEC	各种甲状腺疾病（不另分类）	THYROID GLAND DISORDERS	甲状腺类疾病	ENDOCRINE DISORDERS	内分泌系统疾病	193747781	REAC21Q2.txt
HYPERTHYROIDISM	HYPERTHYROIDISM	甲状腺功能亢进症	THYROID HYPERFUNCTION DISORDERS	各种甲状腺机能亢进疾病	THYROID GLAND DISORDERS	甲状腺类疾病	ENDOCRINE DISORDERS	内分泌系统疾病	193747781	REAC21Q2.txt
HYPERTHYROIDISM	HYPERTHYROIDISM	甲状腺功能亢进症	THYROID HYPERFUNCTION DISORDERS	各种甲状腺机能亢进疾病	THYROID GLAND DISORDERS	甲状腺类疾病	ENDOCRINE DISORDERS	内分泌系统疾病	193747791	REAC21Q2.txt
THYROTOXIC PERIODIC PARALYSIS	THYROTOXIC PERIODIC PARALYSIS	甲状腺毒性周期性瘫痪	THYROID HYPERFUNCTION DISORDERS	各种甲状腺机能亢进疾病	THYROID GLAND DISORDERS	甲状腺类疾病	ENDOCRINE DISORDERS	内分泌系统疾病	193804891	REAC21Q2.txt
CONGENITAL HYPERTHYROIDISM	CONGENITAL HYPERTHYROIDISM	先天性甲状腺机能亢进	THYROID DISORDERS CONGENITAL	先天性甲状腺异常	ENDOCRINE DISORDERS CONGENITAL	先天性内分泌系统疾病	CONGENITAL, FAMILIAL AND GENETIC DISORDERS	各种先天性家族性遗传性疾病	194064771	REAC21Q2.txt
CONGENITAL HYPOTHYROIDISM	CONGENITAL HYPOTHYROIDISM	先天性甲状腺机能减退	THYROID DISORDERS CONGENITAL	先天性甲状腺异常	ENDOCRINE DISORDERS CONGENITAL	先天性内分泌系统疾病	CONGENITAL, FAMILIAL AND GENETIC DISORDERS	各种先天性家族性遗传性疾病	194064771	REAC21Q2.txt
FOETAL EXPOSURE DURING PREGNANCY	FOETAL EXPOSURE DURING PREGNANCY	妊娠过程中胎儿暴露	EXPOSURES ASSOCIATED WITH PREGNANCY, DELIVERY AND LACTATION	与妊娠、分娩和泌乳有关的暴露	EXPOSURES, CHEMICAL INJURIES AND POISONING	暴露、化学伤和中毒	INJURY, POISONING AND PROCEDURAL COMPLICATIONS	各类损伤、中毒及操作并发症	194064771	REAC21Q2.txt
GOITRE CONGENITAL	GOITRE CONGENITAL	先天性甲状腺肿	THYROID DISORDERS CONGENITAL	先天性甲状腺异常	ENDOCRINE DISORDERS CONGENITAL	先天性内分泌系统疾病	CONGENITAL, FAMILIAL AND GENETIC DISORDERS	各种先天性家族性遗传性疾病	194064771	REAC21Q2.txt
DISEASE RECURRENCE	DISEASE RECURRENCE	疾病复发	GENERAL SIGNS AND SYMPTOMS NEC	一般症状和体征（不另分类）	GENERAL SYSTEM DISORDERS NEC	全身系统疾病（不另分类）	GENERAL DISORDERS AND ADMINISTRATION SITE CONDITIONS	全身性疾病及给药部位各种反应	194315981	REAC21Q2.txt
EXPOSURE DURING PREGNANCY	EXPOSURE DURING PREGNANCY	妊娠过程中暴露	EXPOSURES ASSOCIATED WITH PREGNANCY, DELIVERY AND LACTATION	与妊娠、分娩和泌乳有关的暴露	EXPOSURES, CHEMICAL INJURIES AND POISONING	暴露、化学伤和中毒	INJURY, POISONING AND PROCEDURAL COMPLICATIONS	各类损伤、中毒及操作并发症	194315981	REAC21Q2.txt
FOETAL EXPOSURE DURING PREGNANCY	FOETAL EXPOSURE DURING PREGNANCY	妊娠过程中胎儿暴露	EXPOSURES ASSOCIATED WITH PREGNANCY, DELIVERY AND LACTATION	与妊娠、分娩和泌乳有关的暴露	EXPOSURES, CHEMICAL INJURIES AND POISONING	暴露、化学伤和中毒	INJURY, POISONING AND PROCEDURAL COMPLICATIONS	各类损伤、中毒及操作并发症	194323422	REAC22Q3.txt
HYPOTHYROIDIC GOITRE	HYPOTHYROIDIC GOITRE	甲状腺功能减退性甲状腺肿	THYROID HYPOFUNCTION DISORDERS	各种甲状腺机能减退疾病	THYROID GLAND DISORDERS	甲状腺类疾病	ENDOCRINE DISORDERS	内分泌系统疾病	194323422	REAC22Q3.txt
ABORTION SPONTANEOUS	ABORTION SPONTANEOUS	自发流产	ABORTIONS SPONTANEOUS	各种自然流产	ABORTIONS AND STILLBIRTH	流产及死产	PREGNANCY, PUERPERIUM AND PERINATAL CONDITIONS	妊娠期、产褥期及围产期状况	194869131	REAC21Q3.txt
CONDITION AGGRAVATED	CONDITION AGGRAVATED	病情恶化	GENERAL SIGNS AND SYMPTOMS NEC	一般症状和体征（不另分类）	GENERAL SYSTEM DISORDERS NEC	全身系统疾病（不另分类）	GENERAL DISORDERS AND ADMINISTRATION SITE CONDITIONS	全身性疾病及给药部位各种反应	194869131	REAC21Q3.txt
EXPOSURE DURING PREGNANCY	EXPOSURE DURING PREGNANCY	妊娠过程中暴露	EXPOSURES ASSOCIATED WITH PREGNANCY, DELIVERY AND LACTATION	与妊娠、分娩和泌乳有关的暴露	EXPOSURES, CHEMICAL INJURIES AND POISONING	暴露、化学伤和中毒	INJURY, POISONING AND PROCEDURAL COMPLICATIONS	各类损伤、中毒及操作并发症	194869131	REAC21Q3.txt
ANTI-NEUTROPHIL CYTOPLASMIC ANTIBODY POSITIVE VASCULITIS	ANTI-NEUTROPHIL CYTOPLASMIC ANTIBODY POSITIVE VASCULITIS	抗中性粒细胞胞浆抗体阳性血管炎	VASCULITIDES	脉管炎症	IMMUNE DISORDERS NEC	免疫类疾病（不另分类）	IMMUNE SYSTEM DISORDERS	免疫系统疾病	197146744	REAC23Q3.txt
PULMONARY ALVEOLAR HAEMORRHAGE	PULMONARY ALVEOLAR HAEMORRHAGE	肺泡出血	PARENCHYMAL LUNG DISORDERS NEC	实质性肺疾病（不另分类）	LOWER RESPIRATORY TRACT DISORDERS (EXCL OBSTRUCTION AND INFECTION)	下呼吸道疾病（阻塞和感染除外）	RESPIRATORY, THORACIC AND MEDIASTINAL DISORDERS	呼吸系统、胸及纵隔疾病	199992392	REAC22Q3.txt
PULMONARY ALVEOLAR HAEMORRHAGE	PULMONARY ALVEOLAR HAEMORRHAGE	肺泡出血	PARENCHYMAL LUNG DISORDERS NEC	实质性肺疾病（不另分类）	LOWER RESPIRATORY TRACT DISORDERS (EXCL OBSTRUCTION AND INFECTION)	下呼吸道疾病（阻塞和感染除外）	RESPIRATORY, THORACIC AND MEDIASTINAL DISORDERS	呼吸系统、胸及纵隔疾病	200353672	REAC21Q4.txt
ACUTE RESPIRATORY FAILURE	ACUTE RESPIRATORY FAILURE	急性呼吸衰竭	RESPIRATORY FAILURES (EXCL NEONATAL)	各种呼吸衰竭（不包括新生儿）	RESPIRATORY DISORDERS NEC	呼吸系统疾病（不另分类）	RESPIRATORY, THORACIC AND MEDIASTINAL DISORDERS	呼吸系统、胸及纵隔疾病	200353672	REAC21Q4.txt
ABORTION INDUCED	ABORTION INDUCED	人工流产	INDUCED ABORTIONS	各种人工流产	OBSTETRIC AND GYNAECOLOGICAL THERAPEUTIC PROCEDURES	妇产科治疗类操作	SURGICAL AND MEDICAL PROCEDURES	各种手术及医疗操作	200563411	REAC21Q4.txt
EXPOSURE DURING PREGNANCY	EXPOSURE DURING PREGNANCY	妊娠过程中暴露	EXPOSURES ASSOCIATED WITH PREGNANCY, DELIVERY AND LACTATION	与妊娠、分娩和泌乳有关的暴露	EXPOSURES, CHEMICAL INJURIES AND POISONING	暴露、化学伤和中毒	INJURY, POISONING AND PROCEDURAL COMPLICATIONS	各类损伤、中毒及操作并发症	200563411	REAC21Q4.txt
DRUG INEFFECTIVE	DRUG INEFFECTIVE	药物无效	THERAPEUTIC AND NONTHERAPEUTIC RESPONSES	各种治疗和非治疗反应	THERAPEUTIC AND NONTHERAPEUTIC EFFECTS (EXCL TOXICITY)	治疗性及非治疗性反应类（不包括毒性）	GENERAL DISORDERS AND ADMINISTRATION SITE CONDITIONS	全身性疾病及给药部位各种反应	200885641	REAC21Q4.txt
CEREBRAL INFARCTION	CEREBRAL INFARCTION	大脑梗死	CENTRAL NERVOUS SYSTEM HAEMORRHAGES AND CEREBROVASCULAR ACCIDENTS	中枢神经系统出血和脑血管意外	CENTRAL NERVOUS SYSTEM VASCULAR DISORDERS	中枢神经系统血管疾病	NERVOUS SYSTEM DISORDERS	各类神经系统疾病	200885641	REAC21Q4.txt
FLANK PAIN	FLANK PAIN	腰肋疼痛	MUSCULOSKELETAL AND CONNECTIVE TISSUE PAIN AND DISCOMFORT	肌肉骨骼和结缔组织的各种疼痛与不适	MUSCULOSKELETAL AND CONNECTIVE TISSUE DISORDERS NEC	肌肉骨骼和结缔组织疾病（不另分类）	MUSCULOSKELETAL AND CONNECTIVE TISSUE DISORDERS	各种肌肉骨骼及结缔组织疾病	201013301	REAC21Q4.txt
ABDOMINAL PAIN	ABDOMINAL PAIN	腹痛	GASTROINTESTINAL AND ABDOMINAL PAINS (EXCL ORAL AND THROAT)	胃肠道和腹部疼痛（不包括口腔和咽喉）	GASTROINTESTINAL SIGNS AND SYMPTOMS	胃肠道系统症状和体征	GASTROINTESTINAL DISORDERS	胃肠系统疾病	201013301	REAC21Q4.txt
GRANULOMATOSIS WITH POLYANGIITIS	GRANULOMATOSIS WITH POLYANGIITIS	肉芽肿伴多血管炎	VASCULITIDES NEC	各种血管炎（不另分类）	VASCULAR INFECTIONS AND INFLAMMATIONS	血管感染和炎症类疾病	VASCULAR DISORDERS	血管与淋巴管类疾病	201382291	REAC21Q4.txt
DISEASE RECURRENCE	DISEASE RECURRENCE	疾病复发	GENERAL SIGNS AND SYMPTOMS NEC	一般症状和体征（不另分类）	GENERAL SYSTEM DISORDERS NEC	全身系统疾病（不另分类）	GENERAL DISORDERS AND ADMINISTRATION SITE CONDITIONS	全身性疾病及给药部位各种反应	205941291	REAC22Q1.txt
HEPATOTOXICITY	HEPATOTOXICITY	肝脏毒性	HEPATOCELLULAR DAMAGE AND HEPATITIS NEC	肝细胞损害和肝炎（不另分类）	HEPATIC AND HEPATOBILIARY DISORDERS	肝脏及肝胆类疾病	HEPATOBILIARY DISORDERS	肝胆系统疾病	206047051	REAC22Q1.txt
HYPERTHYROIDISM	HYPERTHYROIDISM	甲状腺功能亢进症	THYROID HYPERFUNCTION DISORDERS	各种甲状腺机能亢进疾病	THYROID GLAND DISORDERS	甲状腺类疾病	ENDOCRINE DISORDERS	内分泌系统疾病	206047051	REAC22Q1.txt
EXPOSURE DURING PREGNANCY	EXPOSURE DURING PREGNANCY	妊娠过程中暴露	EXPOSURES ASSOCIATED WITH PREGNANCY, DELIVERY AND LACTATION	与妊娠、分娩和泌乳有关的暴露	EXPOSURES, CHEMICAL INJURIES AND POISONING	暴露、化学伤和中毒	INJURY, POISONING AND PROCEDURAL COMPLICATIONS	各类损伤、中毒及操作并发症	206047651	REAC22Q1.txt
PREMATURE DELIVERY	PREMATURE DELIVERY	分娩提前	LABOUR ONSET AND LENGTH ABNORMALITIES	分娩发动和产程异常	MATERNAL COMPLICATIONS OF LABOUR AND DELIVERY	产妇临产及分娩并发症	PREGNANCY, PUERPERIUM AND PERINATAL CONDITIONS	妊娠期、产褥期及围产期状况	206047651	REAC22Q1.txt
HYPOTHYROIDISM	HYPOTHYROIDISM	甲状腺功能减退症	THYROID HYPOFUNCTION DISORDERS	各种甲状腺机能减退疾病	THYROID GLAND DISORDERS	甲状腺类疾病	ENDOCRINE DISORDERS	内分泌系统疾病	206047672	REAC22Q3.txt
HYPOTHYROIDISM	HYPOTHYROIDISM	甲状腺功能减退症	THYROID HYPOFUNCTION DISORDERS	各种甲状腺机能减退疾病	THYROID GLAND DISORDERS	甲状腺类疾病	ENDOCRINE DISORDERS	内分泌系统疾病	206047771	REAC22Q1.txt
ASCITES	ASCITES	腹水	PERITONEAL AND RETROPERITONEAL DISORDERS	腹膜和腹膜后疾病	PERITONEAL AND RETROPERITONEAL CONDITIONS	腹膜及腹后膜类疾病	GASTROINTESTINAL DISORDERS	胃肠系统疾病	206047771	REAC22Q1.txt
POLYHYDRAMNIOS	POLYHYDRAMNIOS	羊水过多	AMNIOTIC FLUID AND CAVITY DISORDERS OF PREGNANCY NEC	妊娠羊水和羊膜囊异常（不另分类）	PLACENTAL, AMNIOTIC AND CAVITY DISORDERS (EXCL HAEMORRHAGES)	胎盘、羊膜及宫腔异常（不包括出血）	PREGNANCY, PUERPERIUM AND PERINATAL CONDITIONS	妊娠期、产褥期及围产期状况	206047771	REAC22Q1.txt
FOETAL EXPOSURE DURING PREGNANCY	FOETAL EXPOSURE DURING PREGNANCY	妊娠过程中胎儿暴露	EXPOSURES ASSOCIATED WITH PREGNANCY, DELIVERY AND LACTATION	与妊娠、分娩和泌乳有关的暴露	EXPOSURES, CHEMICAL INJURIES AND POISONING	暴露、化学伤和中毒	INJURY, POISONING AND PROCEDURAL COMPLICATIONS	各类损伤、中毒及操作并发症	206047771	REAC22Q1.txt
GOITRE	GOITRE	甲状腺肿	THYROID DISORDERS NEC	各种甲状腺疾病（不另分类）	THYROID GLAND DISORDERS	甲状腺类疾病	ENDOCRINE DISORDERS	内分泌系统疾病	206047771	REAC22Q1.txt
PREMATURE BABY	PREMATURE BABY	早产儿	GESTATIONAL AGE AND WEIGHT CONDITIONS	胎龄和体重状况	NEONATAL AND PERINATAL CONDITIONS	新生儿及围产期状况	PREGNANCY, PUERPERIUM AND PERINATAL CONDITIONS	妊娠期、产褥期及围产期状况	206047771	REAC22Q1.txt
ASCITES	ASCITES	腹水	PERITONEAL AND RETROPERITONEAL DISORDERS	腹膜和腹膜后疾病	PERITONEAL AND RETROPERITONEAL CONDITIONS	腹膜及腹后膜类疾病	GASTROINTESTINAL DISORDERS	胃肠系统疾病	206047781	REAC22Q1.txt
POLYHYDRAMNIOS	POLYHYDRAMNIOS	羊水过多	AMNIOTIC FLUID AND CAVITY DISORDERS OF PREGNANCY NEC	妊娠羊水和羊膜囊异常（不另分类）	PLACENTAL, AMNIOTIC AND CAVITY DISORDERS (EXCL HAEMORRHAGES)	胎盘、羊膜及宫腔异常（不包括出血）	PREGNANCY, PUERPERIUM AND PERINATAL CONDITIONS	妊娠期、产褥期及围产期状况	206047781	REAC22Q1.txt
LOW BIRTH WEIGHT BABY	LOW BIRTH WEIGHT BABY	出生体重偏轻的婴儿	GESTATIONAL AGE AND WEIGHT CONDITIONS	胎龄和体重状况	NEONATAL AND PERINATAL CONDITIONS	新生儿及围产期状况	PREGNANCY, PUERPERIUM AND PERINATAL CONDITIONS	妊娠期、产褥期及围产期状况	206047781	REAC22Q1.txt
GOITRE	GOITRE	甲状腺肿	THYROID DISORDERS NEC	各种甲状腺疾病（不另分类）	THYROID GLAND DISORDERS	甲状腺类疾病	ENDOCRINE DISORDERS	内分泌系统疾病	206047781	REAC22Q1.txt
PREMATURE BABY	PREMATURE BABY	早产儿	GESTATIONAL AGE AND WEIGHT CONDITIONS	胎龄和体重状况	NEONATAL AND PERINATAL CONDITIONS	新生儿及围产期状况	PREGNANCY, PUERPERIUM AND PERINATAL CONDITIONS	妊娠期、产褥期及围产期状况	206047781	REAC22Q1.txt
FOETAL EXPOSURE DURING PREGNANCY	FOETAL EXPOSURE DURING PREGNANCY	妊娠过程中胎儿暴露	EXPOSURES ASSOCIATED WITH PREGNANCY, DELIVERY AND LACTATION	与妊娠、分娩和泌乳有关的暴露	EXPOSURES, CHEMICAL INJURIES AND POISONING	暴露、化学伤和中毒	INJURY, POISONING AND PROCEDURAL COMPLICATIONS	各类损伤、中毒及操作并发症	206047781	REAC22Q1.txt
HYPOTHYROIDISM	HYPOTHYROIDISM	甲状腺功能减退症	THYROID HYPOFUNCTION DISORDERS	各种甲状腺机能减退疾病	THYROID GLAND DISORDERS	甲状腺类疾病	ENDOCRINE DISORDERS	内分泌系统疾病	206047781	REAC22Q1.txt
HEPATIC LESION	HEPATIC LESION	肝病损	HEPATIC AND HEPATOBILIARY DISORDERS NEC	各种肝脏及肝胆疾病（不另分类）	HEPATIC AND HEPATOBILIARY DISORDERS	肝脏及肝胆类疾病	HEPATOBILIARY DISORDERS	肝胆系统疾病	206371611	REAC22Q1.txt
EXPOSURE DURING PREGNANCY	EXPOSURE DURING PREGNANCY	妊娠过程中暴露	EXPOSURES ASSOCIATED WITH PREGNANCY, DELIVERY AND LACTATION	与妊娠、分娩和泌乳有关的暴露	EXPOSURES, CHEMICAL INJURIES AND POISONING	暴露、化学伤和中毒	INJURY, POISONING AND PROCEDURAL COMPLICATIONS	各类损伤、中毒及操作并发症	206458901	REAC22Q1.txt
ABORTION SPONTANEOUS	ABORTION SPONTANEOUS	自发流产	ABORTIONS SPONTANEOUS	各种自然流产	ABORTIONS AND STILLBIRTH	流产及死产	PREGNANCY, PUERPERIUM AND PERINATAL CONDITIONS	妊娠期、产褥期及围产期状况	206458901	REAC22Q1.txt
ANTINEUTROPHIL CYTOPLASMIC ANTIBODY POSITIVE	ANTINEUTROPHIL CYTOPLASMIC ANTIBODY POSITIVE	抗中性粒细胞胞质抗体阳性	AUTOIMMUNITY ANALYSES	各种自身免疫分析	IMMUNOLOGY AND ALLERGY INVESTIGATIONS	免疫及过敏类检查	INVESTIGATIONS	各类检查	206768021	REAC22Q2.txt
THROMBOSIS	THROMBOSIS	血栓形成	NON-SITE SPECIFIC EMBOLISM AND THROMBOSIS	部位不确定的栓塞和血栓形成	EMBOLISM AND THROMBOSIS	栓塞及血栓	VASCULAR DISORDERS	血管与淋巴管类疾病	206768021	REAC22Q2.txt
MEDICATION ERROR	MEDICATION ERROR	用药错误	MEDICATION ERRORS, PRODUCT USE ERRORS AND ISSUES NEC	不另分类的各种用药错误、产品使用错误和问题	MEDICATION ERRORS AND OTHER PRODUCT USE ERRORS AND ISSUES	用药错误及其他产品使用错误和问题	INJURY, POISONING AND PROCEDURAL COMPLICATIONS	各类损伤、中毒及操作并发症	207468871	REAC22Q2.txt
HEPATITIS	HEPATITIS	肝炎	HEPATOCELLULAR DAMAGE AND HEPATITIS NEC	肝细胞损害和肝炎（不另分类）	HEPATIC AND HEPATOBILIARY DISORDERS	肝脏及肝胆类疾病	HEPATOBILIARY DISORDERS	肝胆系统疾病	207468871	REAC22Q2.txt
PREMATURE DELIVERY	PREMATURE DELIVERY	分娩提前	LABOUR ONSET AND LENGTH ABNORMALITIES	分娩发动和产程异常	MATERNAL COMPLICATIONS OF LABOUR AND DELIVERY	产妇临产及分娩并发症	PREGNANCY, PUERPERIUM AND PERINATAL CONDITIONS	妊娠期、产褥期及围产期状况	208466241	REAC22Q2.txt
EXPOSURE DURING PREGNANCY	EXPOSURE DURING PREGNANCY	妊娠过程中暴露	EXPOSURES ASSOCIATED WITH PREGNANCY, DELIVERY AND LACTATION	与妊娠、分娩和泌乳有关的暴露	EXPOSURES, CHEMICAL INJURIES AND POISONING	暴露、化学伤和中毒	INJURY, POISONING AND PROCEDURAL COMPLICATIONS	各类损伤、中毒及操作并发症	208466241	REAC22Q2.txt
LOW BIRTH WEIGHT BABY	LOW BIRTH WEIGHT BABY	出生体重偏轻的婴儿	GESTATIONAL AGE AND WEIGHT CONDITIONS	胎龄和体重状况	NEONATAL AND PERINATAL CONDITIONS	新生儿及围产期状况	PREGNANCY, PUERPERIUM AND PERINATAL CONDITIONS	妊娠期、产褥期及围产期状况	208475371	REAC22Q2.txt
NOONAN SYNDROME	NOONAN SYNDROME	努南综合征	MUSCULOSKELETAL DISORDERS CONGENITAL NEC	先天性肌肉骨骼疾病（不另分类）	MUSCULOSKELETAL AND CONNECTIVE TISSUE DISORDERS CONGENITAL	各种先天性肌肉骨骼及结缔组织疾病	CONGENITAL, FAMILIAL AND GENETIC DISORDERS	各种先天性家族性遗传性疾病	208475371	REAC22Q2.txt
FOETAL EXPOSURE DURING PREGNANCY	FOETAL EXPOSURE DURING PREGNANCY	妊娠过程中胎儿暴露	EXPOSURES ASSOCIATED WITH PREGNANCY, DELIVERY AND LACTATION	与妊娠、分娩和泌乳有关的暴露	EXPOSURES, CHEMICAL INJURIES AND POISONING	暴露、化学伤和中毒	INJURY, POISONING AND PROCEDURAL COMPLICATIONS	各类损伤、中毒及操作并发症	208475371	REAC22Q2.txt
PREMATURE BABY	PREMATURE BABY	早产儿	GESTATIONAL AGE AND WEIGHT CONDITIONS	胎龄和体重状况	NEONATAL AND PERINATAL CONDITIONS	新生儿及围产期状况	PREGNANCY, PUERPERIUM AND PERINATAL CONDITIONS	妊娠期、产褥期及围产期状况	208475371	REAC22Q2.txt
EXPOSURE DURING PREGNANCY	EXPOSURE DURING PREGNANCY	妊娠过程中暴露	EXPOSURES ASSOCIATED WITH PREGNANCY, DELIVERY AND LACTATION	与妊娠、分娩和泌乳有关的暴露	EXPOSURES, CHEMICAL INJURIES AND POISONING	暴露、化学伤和中毒	INJURY, POISONING AND PROCEDURAL COMPLICATIONS	各类损伤、中毒及操作并发症	208697661	REAC22Q2.txt
PREMATURE DELIVERY	PREMATURE DELIVERY	分娩提前	LABOUR ONSET AND LENGTH ABNORMALITIES	分娩发动和产程异常	MATERNAL COMPLICATIONS OF LABOUR AND DELIVERY	产妇临产及分娩并发症	PREGNANCY, PUERPERIUM AND PERINATAL CONDITIONS	妊娠期、产褥期及围产期状况	208697661	REAC22Q2.txt
THYROTOXIC CRISIS	THYROTOXIC CRISIS	甲状腺毒危象	THYROID HYPERFUNCTION DISORDERS	各种甲状腺机能亢进疾病	THYROID GLAND DISORDERS	甲状腺类疾病	ENDOCRINE DISORDERS	内分泌系统疾病	208697661	REAC22Q2.txt
FOETAL EXPOSURE DURING PREGNANCY	FOETAL EXPOSURE DURING PREGNANCY	妊娠过程中胎儿暴露	EXPOSURES ASSOCIATED WITH PREGNANCY, DELIVERY AND LACTATION	与妊娠、分娩和泌乳有关的暴露	EXPOSURES, CHEMICAL INJURIES AND POISONING	暴露、化学伤和中毒	INJURY, POISONING AND PROCEDURAL COMPLICATIONS	各类损伤、中毒及操作并发症	208722921	REAC22Q2.txt
NOONAN SYNDROME	NOONAN SYNDROME	努南综合征	MUSCULOSKELETAL DISORDERS CONGENITAL NEC	先天性肌肉骨骼疾病（不另分类）	MUSCULOSKELETAL AND CONNECTIVE TISSUE DISORDERS CONGENITAL	各种先天性肌肉骨骼及结缔组织疾病	CONGENITAL, FAMILIAL AND GENETIC DISORDERS	各种先天性家族性遗传性疾病	208722921	REAC22Q2.txt
PRETERM PREMATURE RUPTURE OF MEMBRANES	PRETERM PREMATURE RUPTURE OF MEMBRANES	早产胎膜早破	MATERNAL COMPLICATIONS OF PREGNANCY NEC	孕妇妊娠并发症（不另分类）	MATERNAL COMPLICATIONS OF PREGNANCY	孕妇妊娠并发症	PREGNANCY, PUERPERIUM AND PERINATAL CONDITIONS	妊娠期、产褥期及围产期状况	209043712	REAC22Q4.txt
EXPOSURE DURING PREGNANCY	EXPOSURE DURING PREGNANCY	妊娠过程中暴露	EXPOSURES ASSOCIATED WITH PREGNANCY, DELIVERY AND LACTATION	与妊娠、分娩和泌乳有关的暴露	EXPOSURES, CHEMICAL INJURIES AND POISONING	暴露、化学伤和中毒	INJURY, POISONING AND PROCEDURAL COMPLICATIONS	各类损伤、中毒及操作并发症	209043712	REAC22Q4.txt
PREMATURE DELIVERY	PREMATURE DELIVERY	分娩提前	LABOUR ONSET AND LENGTH ABNORMALITIES	分娩发动和产程异常	MATERNAL COMPLICATIONS OF LABOUR AND DELIVERY	产妇临产及分娩并发症	PREGNANCY, PUERPERIUM AND PERINATAL CONDITIONS	妊娠期、产褥期及围产期状况	209043712	REAC22Q4.txt
NEUTROPENIA	NEUTROPENIA	中性粒细胞减少症	NEUTROPENIAS	各种嗜中性白细胞减少症	WHITE BLOOD CELL DISORDERS	白血球类疾病	BLOOD AND LYMPHATIC SYSTEM DISORDERS	血液及淋巴系统疾病	209354461	REAC22Q2.txt
AGRANULOCYTOSIS	AGRANULOCYTOSIS	粒细胞缺乏症	NEUTROPENIAS	各种嗜中性白细胞减少症	WHITE BLOOD CELL DISORDERS	白血球类疾病	BLOOD AND LYMPHATIC SYSTEM DISORDERS	血液及淋巴系统疾病	209354461	REAC22Q2.txt
THYROTOXIC CRISIS	THYROTOXIC CRISIS	甲状腺毒危象	THYROID HYPERFUNCTION DISORDERS	各种甲状腺机能亢进疾病	THYROID GLAND DISORDERS	甲状腺类疾病	ENDOCRINE DISORDERS	内分泌系统疾病	209354461	REAC22Q2.txt
PRODUCT TASTE ABNORMAL	PRODUCT TASTE ABNORMAL	产品味道异常	PRODUCT PHYSICAL ISSUES	产品的各种物理问题	PRODUCT QUALITY, SUPPLY, DISTRIBUTION, MANUFACTURING AND QUALITY SYSTEM ISSUES	产品质量、供应、经销、生产和质量系统问题	PRODUCT ISSUES	产品问题	209418541	REAC22Q2.txt
ADVERSE EVENT	ADVERSE EVENT	不良事件	THERAPEUTIC AND NONTHERAPEUTIC RESPONSES	各种治疗和非治疗反应	THERAPEUTIC AND NONTHERAPEUTIC EFFECTS (EXCL TOXICITY)	治疗性及非治疗性反应类（不包括毒性）	GENERAL DISORDERS AND ADMINISTRATION SITE CONDITIONS	全身性疾病及给药部位各种反应	209418541	REAC22Q2.txt
INSOMNIA	INSOMNIA	失眠	DISTURBANCES IN INITIATING AND MAINTAINING SLEEP	入睡和睡眠障碍	SLEEP DISORDERS AND DISTURBANCES	睡眠异常和混乱	PSYCHIATRIC DISORDERS	精神病类	209418541	REAC22Q2.txt
PRODUCT PHYSICAL ISSUE	PRODUCT PHYSICAL ISSUE	产品的物理问题	PRODUCT PHYSICAL ISSUES	产品的各种物理问题	PRODUCT QUALITY, SUPPLY, DISTRIBUTION, MANUFACTURING AND QUALITY SYSTEM ISSUES	产品质量、供应、经销、生产和质量系统问题	PRODUCT ISSUES	产品问题	209418541	REAC22Q2.txt
SINUS TACHYCARDIA	SINUS TACHYCARDIA	窦性心动过速	SUPRAVENTRICULAR ARRHYTHMIAS	各种室上性心律失常	CARDIAC ARRHYTHMIAS	心律失常类疾病	CARDIAC DISORDERS	心脏器官疾病	209659952	REAC22Q3.txt
AGRANULOCYTOSIS	AGRANULOCYTOSIS	粒细胞缺乏症	NEUTROPENIAS	各种嗜中性白细胞减少症	WHITE BLOOD CELL DISORDERS	白血球类疾病	BLOOD AND LYMPHATIC SYSTEM DISORDERS	血液及淋巴系统疾病	209659952	REAC22Q3.txt
TONSILLITIS	TONSILLITIS	扁桃体炎	UPPER RESPIRATORY TRACT INFECTIONS	各种上呼吸道感染	INFECTIONS - PATHOGEN UNSPECIFIED	感染 - 未指明病原	INFECTIONS AND INFESTATIONS	感染及侵染类疾病	209659952	REAC22Q3.txt
SEPSIS	SEPSIS	脓毒症	SEPSIS, BACTERAEMIA, VIRAEMIA AND FUNGAEMIA NEC	脓毒症、菌血症、病毒血症和真菌血症（不另分类）	INFECTIONS - PATHOGEN UNSPECIFIED	感染 - 未指明病原	INFECTIONS AND INFESTATIONS	感染及侵染类疾病	209659952	REAC22Q3.txt
PRODUCT PHYSICAL ISSUE	PRODUCT PHYSICAL ISSUE	产品的物理问题	PRODUCT PHYSICAL ISSUES	产品的各种物理问题	PRODUCT QUALITY, SUPPLY, DISTRIBUTION, MANUFACTURING AND QUALITY SYSTEM ISSUES	产品质量、供应、经销、生产和质量系统问题	PRODUCT ISSUES	产品问题	212684501	REAC22Q3.txt
PAIN	PAIN	疼痛	PAIN AND DISCOMFORT NEC	疼痛和不适（不另分类）	GENERAL SYSTEM DISORDERS NEC	全身系统疾病（不另分类）	GENERAL DISORDERS AND ADMINISTRATION SITE CONDITIONS	全身性疾病及给药部位各种反应	212684501	REAC22Q3.txt
MEDICATION ERROR	MEDICATION ERROR	用药错误	MEDICATION ERRORS, PRODUCT USE ERRORS AND ISSUES NEC	不另分类的各种用药错误、产品使用错误和问题	MEDICATION ERRORS AND OTHER PRODUCT USE ERRORS AND ISSUES	用药错误及其他产品使用错误和问题	INJURY, POISONING AND PROCEDURAL COMPLICATIONS	各类损伤、中毒及操作并发症	213336891	REAC22Q3.txt
ELBOW SYNOSTOSIS	ELBOW SYNOSTOSIS	肘关节骨性连接	MUSCULOSKELETAL AND CONNECTIVE TISSUE DISORDERS OF LIMBS CONGENITAL	先天性四肢肌肉骨骼和结缔组织疾病	MUSCULOSKELETAL AND CONNECTIVE TISSUE DISORDERS CONGENITAL	各种先天性肌肉骨骼及结缔组织疾病	CONGENITAL, FAMILIAL AND GENETIC DISORDERS	各种先天性家族性遗传性疾病	213336891	REAC22Q3.txt
FOETAL EXPOSURE DURING PREGNANCY	FOETAL EXPOSURE DURING PREGNANCY	妊娠过程中胎儿暴露	EXPOSURES ASSOCIATED WITH PREGNANCY, DELIVERY AND LACTATION	与妊娠、分娩和泌乳有关的暴露	EXPOSURES, CHEMICAL INJURIES AND POISONING	暴露、化学伤和中毒	INJURY, POISONING AND PROCEDURAL COMPLICATIONS	各类损伤、中毒及操作并发症	213336891	REAC22Q3.txt
THERAPY NON-RESPONDER	THERAPY NON-RESPONDER	治疗无反应者	THERAPEUTIC AND NONTHERAPEUTIC RESPONSES	各种治疗和非治疗反应	THERAPEUTIC AND NONTHERAPEUTIC EFFECTS (EXCL TOXICITY)	治疗性及非治疗性反应类（不包括毒性）	GENERAL DISORDERS AND ADMINISTRATION SITE CONDITIONS	全身性疾病及给药部位各种反应	213363531	REAC22Q3.txt
NAUSEA	NAUSEA	恶心	NAUSEA AND VOMITING SYMPTOMS	恶心和呕吐症状	GASTROINTESTINAL SIGNS AND SYMPTOMS	胃肠道系统症状和体征	GASTROINTESTINAL DISORDERS	胃肠系统疾病	213438171	REAC22Q3.txt
LIVER FUNCTION TEST ABNORMAL	LIVER FUNCTION TEST ABNORMAL	肝功检查异常	HEPATOBILIARY FUNCTION DIAGNOSTIC PROCEDURES	肝胆功能诊断性操作	HEPATOBILIARY INVESTIGATIONS	肝胆系统检查	INVESTIGATIONS	各类检查	213438171	REAC22Q3.txt
HEPATIC PAIN	HEPATIC PAIN	肝痛	HEPATOBILIARY SIGNS AND SYMPTOMS	肝胆症状和体征	HEPATIC AND HEPATOBILIARY DISORDERS	肝脏及肝胆类疾病	HEPATOBILIARY DISORDERS	肝胆系统疾病	213438171	REAC22Q3.txt
DRUG-INDUCED LIVER INJURY	DRUG-INDUCED LIVER INJURY	药物诱导的肝损伤	HEPATOCELLULAR DAMAGE AND HEPATITIS NEC	肝细胞损害和肝炎（不另分类）	HEPATIC AND HEPATOBILIARY DISORDERS	肝脏及肝胆类疾病	HEPATOBILIARY DISORDERS	肝胆系统疾病	213438171	REAC22Q3.txt
MENINGOMYELOCELE	MENINGOMYELOCELE	脊髓脊膜膨出	CENTRAL NERVOUS SYSTEM DISORDERS CONGENITAL NEC	各种先天性中枢神经疾病（不另分类）	NEUROLOGICAL DISORDERS CONGENITAL	先天性神经系统类疾病	CONGENITAL, FAMILIAL AND GENETIC DISORDERS	各种先天性家族性遗传性疾病	213540331	REAC22Q3.txt
FOETAL EXPOSURE DURING PREGNANCY	FOETAL EXPOSURE DURING PREGNANCY	妊娠过程中胎儿暴露	EXPOSURES ASSOCIATED WITH PREGNANCY, DELIVERY AND LACTATION	与妊娠、分娩和泌乳有关的暴露	EXPOSURES, CHEMICAL INJURIES AND POISONING	暴露、化学伤和中毒	INJURY, POISONING AND PROCEDURAL COMPLICATIONS	各类损伤、中毒及操作并发症	213540331	REAC22Q3.txt
ANENCEPHALY	ANENCEPHALY	无脑症	CEREBRAL DISORDERS CONGENITAL	先天性大脑疾病	NEUROLOGICAL DISORDERS CONGENITAL	先天性神经系统类疾病	CONGENITAL, FAMILIAL AND GENETIC DISORDERS	各种先天性家族性遗传性疾病	213540331	REAC22Q3.txt
ANTI-NEUTROPHIL CYTOPLASMIC ANTIBODY POSITIVE VASCULITIS	ANTI-NEUTROPHIL CYTOPLASMIC ANTIBODY POSITIVE VASCULITIS	抗中性粒细胞胞浆抗体阳性血管炎	VASCULITIDES	脉管炎症	IMMUNE DISORDERS NEC	免疫类疾病（不另分类）	IMMUNE SYSTEM DISORDERS	免疫系统疾病	214695721	REAC22Q4.txt
FACIAL PARALYSIS	FACIAL PARALYSIS	面部瘫痪	FACIAL CRANIAL NERVE DISORDERS	各种面部神经疾病	CRANIAL NERVE DISORDERS (EXCL NEOPLASMS)	颅神经疾病（不包括肿瘤）	NERVOUS SYSTEM DISORDERS	各类神经系统疾病	214695721	REAC22Q4.txt
OTITIS MEDIA	OTITIS MEDIA	中耳炎	EAR INFECTIONS	各种耳部感染	INFECTIONS - PATHOGEN UNSPECIFIED	感染 - 未指明病原	INFECTIONS AND INFESTATIONS	感染及侵染类疾病	214695721	REAC22Q4.txt
NEUTROPENIA	NEUTROPENIA	中性粒细胞减少症	NEUTROPENIAS	各种嗜中性白细胞减少症	WHITE BLOOD CELL DISORDERS	白血球类疾病	BLOOD AND LYMPHATIC SYSTEM DISORDERS	血液及淋巴系统疾病	214943891	REAC22Q4.txt
NEUTROPHIL COUNT DECREASED	NEUTROPHIL COUNT DECREASED	中性粒细胞计数降低	WHITE BLOOD CELL ANALYSES	各种白细胞分析	HAEMATOLOGY INVESTIGATIONS (INCL BLOOD GROUPS)	血液类检查（包括血型）	INVESTIGATIONS	各类检查	214965961	REAC22Q4.txt
PLATELET COUNT DECREASED	PLATELET COUNT DECREASED	血小板计数降低	PLATELET ANALYSES	血小板分析	HAEMATOLOGY INVESTIGATIONS (INCL BLOOD GROUPS)	血液类检查（包括血型）	INVESTIGATIONS	各类检查	214965961	REAC22Q4.txt
NEUTROPENIA	NEUTROPENIA	中性粒细胞减少症	NEUTROPENIAS	各种嗜中性白细胞减少症	WHITE BLOOD CELL DISORDERS	白血球类疾病	BLOOD AND LYMPHATIC SYSTEM DISORDERS	血液及淋巴系统疾病	214965961	REAC22Q4.txt
DRUG MONITORING PROCEDURE INCORRECTLY PERFORMED	DRUG MONITORING PROCEDURE INCORRECTLY PERFORMED	药物监测步骤执行不正确	PRODUCT MONITORING ERRORS AND ISSUES	各种产品监测错误和问题	MEDICATION ERRORS AND OTHER PRODUCT USE ERRORS AND ISSUES	用药错误及其他产品使用错误和问题	INJURY, POISONING AND PROCEDURAL COMPLICATIONS	各类损伤、中毒及操作并发症	214965961	REAC22Q4.txt
HYPOSPADIAS	HYPOSPADIAS	尿道下裂	MALE REPRODUCTIVE TRACT DISORDERS CONGENITAL	先天性男性生殖道异常	REPRODUCTIVE TRACT AND BREAST DISORDERS CONGENITAL	先天性生殖道及乳腺类疾病	CONGENITAL, FAMILIAL AND GENETIC DISORDERS	各种先天性家族性遗传性疾病	215482571	REAC22Q4.txt
HYDRONEPHROSIS	HYDRONEPHROSIS	肾盂积水	RENAL OBSTRUCTIVE DISORDERS	肾脏梗阻性疾病	RENAL DISORDERS (EXCL NEPHROPATHIES)	肾脏各种异常（不包括肾病）	RENAL AND URINARY DISORDERS	肾脏及泌尿系统疾病	215482571	REAC22Q4.txt
FOETAL EXPOSURE DURING PREGNANCY	FOETAL EXPOSURE DURING PREGNANCY	妊娠过程中胎儿暴露	EXPOSURES ASSOCIATED WITH PREGNANCY, DELIVERY AND LACTATION	与妊娠、分娩和泌乳有关的暴露	EXPOSURES, CHEMICAL INJURIES AND POISONING	暴露、化学伤和中毒	INJURY, POISONING AND PROCEDURAL COMPLICATIONS	各类损伤、中毒及操作并发症	215482571	REAC22Q4.txt
MICROTIA	MICROTIA	小耳畸形	EXTERNAL EAR DISORDERS CONGENITAL	各种先天性外耳异常	EAR AND LABYRINTHINE DISORDERS CONGENITAL	先天性耳及迷路类疾病	CONGENITAL, FAMILIAL AND GENETIC DISORDERS	各种先天性家族性遗传性疾病	215523261	REAC22Q4.txt
FOETAL EXPOSURE DURING PREGNANCY	FOETAL EXPOSURE DURING PREGNANCY	妊娠过程中胎儿暴露	EXPOSURES ASSOCIATED WITH PREGNANCY, DELIVERY AND LACTATION	与妊娠、分娩和泌乳有关的暴露	EXPOSURES, CHEMICAL INJURIES AND POISONING	暴露、化学伤和中毒	INJURY, POISONING AND PROCEDURAL COMPLICATIONS	各类损伤、中毒及操作并发症	215523261	REAC22Q4.txt
CRYPTORCHISM	CRYPTORCHISM	隐睾	MALE REPRODUCTIVE TRACT DISORDERS CONGENITAL	先天性男性生殖道异常	REPRODUCTIVE TRACT AND BREAST DISORDERS CONGENITAL	先天性生殖道及乳腺类疾病	CONGENITAL, FAMILIAL AND GENETIC DISORDERS	各种先天性家族性遗传性疾病	215537361	REAC22Q4.txt
FOETAL EXPOSURE DURING PREGNANCY	FOETAL EXPOSURE DURING PREGNANCY	妊娠过程中胎儿暴露	EXPOSURES ASSOCIATED WITH PREGNANCY, DELIVERY AND LACTATION	与妊娠、分娩和泌乳有关的暴露	EXPOSURES, CHEMICAL INJURIES AND POISONING	暴露、化学伤和中毒	INJURY, POISONING AND PROCEDURAL COMPLICATIONS	各类损伤、中毒及操作并发症	215537361	REAC22Q4.txt
EXOMPHALOS	EXOMPHALOS	脐膨出	GASTROINTESTINAL TRACT DISORDERS CONGENITAL NEC	先天性胃肠道疾病（不另分类）	GASTROINTESTINAL TRACT DISORDERS CONGENITAL	先天性胃肠道系统疾病	CONGENITAL, FAMILIAL AND GENETIC DISORDERS	各种先天性家族性遗传性疾病	215551161	REAC22Q4.txt
FOETAL EXPOSURE DURING PREGNANCY	FOETAL EXPOSURE DURING PREGNANCY	妊娠过程中胎儿暴露	EXPOSURES ASSOCIATED WITH PREGNANCY, DELIVERY AND LACTATION	与妊娠、分娩和泌乳有关的暴露	EXPOSURES, CHEMICAL INJURIES AND POISONING	暴露、化学伤和中毒	INJURY, POISONING AND PROCEDURAL COMPLICATIONS	各类损伤、中毒及操作并发症	215551161	REAC22Q4.txt
HEART DISEASE CONGENITAL	HEART DISEASE CONGENITAL	先天性心脏病	CARDIAC DISORDERS CONGENITAL NEC	先天性心脏异常（不另分类）	CARDIAC AND VASCULAR DISORDERS CONGENITAL	先天性心血管系统疾病	CONGENITAL, FAMILIAL AND GENETIC DISORDERS	各种先天性家族性遗传性疾病	215551171	REAC22Q4.txt
FOETAL EXPOSURE DURING PREGNANCY	FOETAL EXPOSURE DURING PREGNANCY	妊娠过程中胎儿暴露	EXPOSURES ASSOCIATED WITH PREGNANCY, DELIVERY AND LACTATION	与妊娠、分娩和泌乳有关的暴露	EXPOSURES, CHEMICAL INJURIES AND POISONING	暴露、化学伤和中毒	INJURY, POISONING AND PROCEDURAL COMPLICATIONS	各类损伤、中毒及操作并发症	215551171	REAC22Q4.txt
ASPARTATE AMINOTRANSFERASE INCREASED	ASPARTATE AMINOTRANSFERASE INCREASED	天门冬氨酸氨基转移酶升高	HEPATOBILIARY FUNCTION DIAGNOSTIC PROCEDURES	肝胆功能诊断性操作	HEPATOBILIARY INVESTIGATIONS	肝胆系统检查	INVESTIGATIONS	各类检查	216089271	REAC22Q4.txt
ALANINE AMINOTRANSFERASE INCREASED	ALANINE AMINOTRANSFERASE INCREASED	丙氨酸氨基转移酶升高	HEPATOBILIARY FUNCTION DIAGNOSTIC PROCEDURES	肝胆功能诊断性操作	HEPATOBILIARY INVESTIGATIONS	肝胆系统检查	INVESTIGATIONS	各类检查	216089271	REAC22Q4.txt
THERAPY NON-RESPONDER	THERAPY NON-RESPONDER	治疗无反应者	THERAPEUTIC AND NONTHERAPEUTIC RESPONSES	各种治疗和非治疗反应	THERAPEUTIC AND NONTHERAPEUTIC EFFECTS (EXCL TOXICITY)	治疗性及非治疗性反应类（不包括毒性）	GENERAL DISORDERS AND ADMINISTRATION SITE CONDITIONS	全身性疾病及给药部位各种反应	216374031	REAC22Q4.txt
PACHYMENINGITIS	PACHYMENINGITIS	硬脑膜炎	MENINGITIS NEC	各种脑膜炎（不另分类）	CENTRAL NERVOUS SYSTEM INFECTIONS AND INFLAMMATIONS	中枢神经系统感染及炎症	NERVOUS SYSTEM DISORDERS	各类神经系统疾病	216792452	REAC23Q3.txt
ANTI-NEUTROPHIL CYTOPLASMIC ANTIBODY POSITIVE VASCULITIS	ANTI-NEUTROPHIL CYTOPLASMIC ANTIBODY POSITIVE VASCULITIS	抗中性粒细胞胞浆抗体阳性血管炎	VASCULITIDES	脉管炎症	IMMUNE DISORDERS NEC	免疫类疾病（不另分类）	IMMUNE SYSTEM DISORDERS	免疫系统疾病	216792452	REAC23Q3.txt
ANTI-NEUTROPHIL CYTOPLASMIC ANTIBODY POSITIVE VASCULITIS	ANTI-NEUTROPHIL CYTOPLASMIC ANTIBODY POSITIVE VASCULITIS	抗中性粒细胞胞浆抗体阳性血管炎	VASCULITIDES	脉管炎症	IMMUNE DISORDERS NEC	免疫类疾病（不另分类）	IMMUNE SYSTEM DISORDERS	免疫系统疾病	217601703	REAC23Q3.txt
GLOMERULONEPHRITIS RAPIDLY PROGRESSIVE	GLOMERULONEPHRITIS RAPIDLY PROGRESSIVE	急进性肾小球肾炎	GLOMERULONEPHRITIS AND NEPHROTIC SYNDROME	肾小球肾炎和肾病综合征	NEPHROPATHIES	肾脏类病	RENAL AND URINARY DISORDERS	肾脏及泌尿系统疾病	218318241	REAC23Q1.txt
GLOMERULONEPHRITIS RAPIDLY PROGRESSIVE	GLOMERULONEPHRITIS RAPIDLY PROGRESSIVE	急进性肾小球肾炎	GLOMERULONEPHRITIS AND NEPHROTIC SYNDROME	肾小球肾炎和肾病综合征	NEPHROPATHIES	肾脏类病	RENAL AND URINARY DISORDERS	肾脏及泌尿系统疾病	218319101	REAC23Q1.txt
ANTINEUTROPHIL CYTOPLASMIC ANTIBODY POSITIVE	ANTINEUTROPHIL CYTOPLASMIC ANTIBODY POSITIVE	抗中性粒细胞胞质抗体阳性	AUTOIMMUNITY ANALYSES	各种自身免疫分析	IMMUNOLOGY AND ALLERGY INVESTIGATIONS	免疫及过敏类检查	INVESTIGATIONS	各类检查	218319101	REAC23Q1.txt
SUBSTANCE-INDUCED PSYCHOTIC DISORDER	SUBSTANCE-INDUCED PSYCHOTIC DISORDER	药物诱发性精神病性障碍	PSYCHOTIC DISORDER NEC	精神类疾病（不另分类）	SCHIZOPHRENIA AND OTHER PSYCHOTIC DISORDERS	精神分裂症和其他精神疾病	PSYCHIATRIC DISORDERS	精神病类	218319101	REAC23Q1.txt
HYPEREMESIS GRAVIDARUM	HYPEREMESIS GRAVIDARUM	妊娠剧吐	MATERNAL COMPLICATIONS OF PREGNANCY NEC	孕妇妊娠并发症（不另分类）	MATERNAL COMPLICATIONS OF PREGNANCY	孕妇妊娠并发症	PREGNANCY, PUERPERIUM AND PERINATAL CONDITIONS	妊娠期、产褥期及围产期状况	218468111	REAC23Q1.txt
VAGINAL HAEMORRHAGE	VAGINAL HAEMORRHAGE	阴道出血	VULVOVAGINAL DISORDERS NEC	各种外阴阴道疾病（不另分类）	VULVOVAGINAL DISORDERS (EXCL INFECTIONS AND INFLAMMATIONS)	外阴阴道疾病（不包括感染和炎症）	REPRODUCTIVE SYSTEM AND BREAST DISORDERS	生殖系统及乳腺疾病	218468111	REAC23Q1.txt
EXPOSURE DURING PREGNANCY	EXPOSURE DURING PREGNANCY	妊娠过程中暴露	EXPOSURES ASSOCIATED WITH PREGNANCY, DELIVERY AND LACTATION	与妊娠、分娩和泌乳有关的暴露	EXPOSURES, CHEMICAL INJURIES AND POISONING	暴露、化学伤和中毒	INJURY, POISONING AND PROCEDURAL COMPLICATIONS	各类损伤、中毒及操作并发症	218468111	REAC23Q1.txt
ABORTION INDUCED	ABORTION INDUCED	人工流产	INDUCED ABORTIONS	各种人工流产	OBSTETRIC AND GYNAECOLOGICAL THERAPEUTIC PROCEDURES	妇产科治疗类操作	SURGICAL AND MEDICAL PROCEDURES	各种手术及医疗操作	218468111	REAC23Q1.txt
DRUG REACTION WITH EOSINOPHILIA AND SYSTEMIC SYMPTOMS	DRUG REACTION WITH EOSINOPHILIA AND SYSTEMIC SYMPTOMS	药物反应伴嗜酸粒细胞增多和全身性症状	DERMATITIS ASCRIBED TO SPECIFIC AGENT	特定药物引起的皮炎	EPIDERMAL AND DERMAL CONDITIONS	表皮及真皮状况	SKIN AND SUBCUTANEOUS TISSUE DISORDERS	皮肤及皮下组织类疾病	218683731	REAC23Q1.txt
DRUG REACTION WITH EOSINOPHILIA AND SYSTEMIC SYMPTOMS	DRUG REACTION WITH EOSINOPHILIA AND SYSTEMIC SYMPTOMS	药物反应伴嗜酸粒细胞增多和全身性症状	DERMATITIS ASCRIBED TO SPECIFIC AGENT	特定药物引起的皮炎	EPIDERMAL AND DERMAL CONDITIONS	表皮及真皮状况	SKIN AND SUBCUTANEOUS TISSUE DISORDERS	皮肤及皮下组织类疾病	219296871	REAC23Q1.txt
DRUG REACTION WITH EOSINOPHILIA AND SYSTEMIC SYMPTOMS	DRUG REACTION WITH EOSINOPHILIA AND SYSTEMIC SYMPTOMS	药物反应伴嗜酸粒细胞增多和全身性症状	DERMATITIS ASCRIBED TO SPECIFIC AGENT	特定药物引起的皮炎	EPIDERMAL AND DERMAL CONDITIONS	表皮及真皮状况	SKIN AND SUBCUTANEOUS TISSUE DISORDERS	皮肤及皮下组织类疾病	219606191	REAC23Q1.txt
DEAFNESS NEUROSENSORY	DEAFNESS NEUROSENSORY	感音神经性聋	HEARING LOSSES	各种听力丧失	HEARING DISORDERS	听力障碍类疾病	EAR AND LABYRINTH DISORDERS	耳及迷路类疾病	219931661	REAC23Q1.txt
DRUG HYPERSENSITIVITY	DRUG HYPERSENSITIVITY	药物性超敏反应	ALLERGIES TO FOODS, FOOD ADDITIVES, DRUGS AND OTHER CHEMICALS	对食物、食物添加剂、药物和其他化学物的过敏	ALLERGIC CONDITIONS	过敏类反应	IMMUNE SYSTEM DISORDERS	免疫系统疾病	219931661	REAC23Q1.txt
DRUG REACTION WITH EOSINOPHILIA AND SYSTEMIC SYMPTOMS	DRUG REACTION WITH EOSINOPHILIA AND SYSTEMIC SYMPTOMS	药物反应伴嗜酸粒细胞增多和全身性症状	DERMATITIS ASCRIBED TO SPECIFIC AGENT	特定药物引起的皮炎	EPIDERMAL AND DERMAL CONDITIONS	表皮及真皮状况	SKIN AND SUBCUTANEOUS TISSUE DISORDERS	皮肤及皮下组织类疾病	219931671	REAC23Q1.txt
OFF LABEL USE	OFF LABEL USE	超说明书使用	OFF LABEL USES	各种超说明书使用	OFF LABEL USES AND INTENTIONAL PRODUCT MISUSES/USE ISSUES	超说明书使用及故意导致的产品误用/使用类问题	INJURY, POISONING AND PROCEDURAL COMPLICATIONS	各类损伤、中毒及操作并发症	219931691	REAC23Q1.txt
DRUG REACTION WITH EOSINOPHILIA AND SYSTEMIC SYMPTOMS	DRUG REACTION WITH EOSINOPHILIA AND SYSTEMIC SYMPTOMS	药物反应伴嗜酸粒细胞增多和全身性症状	DERMATITIS ASCRIBED TO SPECIFIC AGENT	特定药物引起的皮炎	EPIDERMAL AND DERMAL CONDITIONS	表皮及真皮状况	SKIN AND SUBCUTANEOUS TISSUE DISORDERS	皮肤及皮下组织类疾病	219931691	REAC23Q1.txt
DRUG REACTION WITH EOSINOPHILIA AND SYSTEMIC SYMPTOMS	DRUG REACTION WITH EOSINOPHILIA AND SYSTEMIC SYMPTOMS	药物反应伴嗜酸粒细胞增多和全身性症状	DERMATITIS ASCRIBED TO SPECIFIC AGENT	特定药物引起的皮炎	EPIDERMAL AND DERMAL CONDITIONS	表皮及真皮状况	SKIN AND SUBCUTANEOUS TISSUE DISORDERS	皮肤及皮下组织类疾病	220195131	REAC23Q1.txt
ABDOMINAL PAIN	ABDOMINAL PAIN	腹痛	GASTROINTESTINAL AND ABDOMINAL PAINS (EXCL ORAL AND THROAT)	胃肠道和腹部疼痛（不包括口腔和咽喉）	GASTROINTESTINAL SIGNS AND SYMPTOMS	胃肠道系统症状和体征	GASTROINTESTINAL DISORDERS	胃肠系统疾病	220612161	REAC23Q1.txt
SKIN REACTION	SKIN REACTION	皮肤反应	DERMAL AND EPIDERMAL CONDITIONS NEC	各种表皮和真皮病症（不另分类）	EPIDERMAL AND DERMAL CONDITIONS	表皮及真皮状况	SKIN AND SUBCUTANEOUS TISSUE DISORDERS	皮肤及皮下组织类疾病	220612161	REAC23Q1.txt
ABDOMINAL DISTENSION	ABDOMINAL DISTENSION	腹胀	FLATULENCE, BLOATING AND DISTENSION	肠胃胀气、气胀和膨胀	GASTROINTESTINAL SIGNS AND SYMPTOMS	胃肠道系统症状和体征	GASTROINTESTINAL DISORDERS	胃肠系统疾病	220612161	REAC23Q1.txt
DRY SKIN	DRY SKIN	皮肤干燥	DERMAL AND EPIDERMAL CONDITIONS NEC	各种表皮和真皮病症（不另分类）	EPIDERMAL AND DERMAL CONDITIONS	表皮及真皮状况	SKIN AND SUBCUTANEOUS TISSUE DISORDERS	皮肤及皮下组织类疾病	220612161	REAC23Q1.txt
PAIN	PAIN	疼痛	PAIN AND DISCOMFORT NEC	疼痛和不适（不另分类）	GENERAL SYSTEM DISORDERS NEC	全身系统疾病（不另分类）	GENERAL DISORDERS AND ADMINISTRATION SITE CONDITIONS	全身性疾病及给药部位各种反应	220612161	REAC23Q1.txt
HAIR GROWTH ABNORMAL	HAIR GROWTH ABNORMAL	毛发生长异常	PILAR DISORDERS NEC	毛发疾病（不另分类）	SKIN APPENDAGE CONDITIONS	皮肤附属物各种状况	SKIN AND SUBCUTANEOUS TISSUE DISORDERS	皮肤及皮下组织类疾病	220612161	REAC23Q1.txt
KOILONYCHIA	KOILONYCHIA	反甲	NAIL AND NAIL BED CONDITIONS (EXCL INFECTIONS AND INFESTATIONS)	甲和甲床病征（不包括感染和寄生虫）	SKIN APPENDAGE CONDITIONS	皮肤附属物各种状况	SKIN AND SUBCUTANEOUS TISSUE DISORDERS	皮肤及皮下组织类疾病	220612161	REAC23Q1.txt
DISCOMFORT	DISCOMFORT	不适	PAIN AND DISCOMFORT NEC	疼痛和不适（不另分类）	GENERAL SYSTEM DISORDERS NEC	全身系统疾病（不另分类）	GENERAL DISORDERS AND ADMINISTRATION SITE CONDITIONS	全身性疾病及给药部位各种反应	220612161	REAC23Q1.txt
AGITATION	AGITATION	激越	ANXIETY SYMPTOMS	焦虑症状	ANXIETY DISORDERS AND SYMPTOMS	焦虑症及症状	PSYCHIATRIC DISORDERS	精神病类	220612161	REAC23Q1.txt
YELLOW SKIN	YELLOW SKIN	黄色皮肤	DERMAL AND EPIDERMAL CONDITIONS NEC	各种表皮和真皮病症（不另分类）	EPIDERMAL AND DERMAL CONDITIONS	表皮及真皮状况	SKIN AND SUBCUTANEOUS TISSUE DISORDERS	皮肤及皮下组织类疾病	220612161	REAC23Q1.txt
FOOT DEFORMITY	FOOT DEFORMITY	足畸形	EXTREMITY DEFORMITIES	各类肢体畸形	MUSCULOSKELETAL AND CONNECTIVE TISSUE DEFORMITIES (INCL INTERVERTEBRAL DISC DISORDERS)	肌肉骨骼和结缔组织畸形（包括椎间盘疾病）	MUSCULOSKELETAL AND CONNECTIVE TISSUE DISORDERS	各种肌肉骨骼及结缔组织疾病	220612161	REAC23Q1.txt
ABDOMINAL DISTENSION	ABDOMINAL DISTENSION	腹胀	FLATULENCE, BLOATING AND DISTENSION	肠胃胀气、气胀和膨胀	GASTROINTESTINAL SIGNS AND SYMPTOMS	胃肠道系统症状和体征	GASTROINTESTINAL DISORDERS	胃肠系统疾病	220612161	REAC23Q1.txt
ALOPECIA	ALOPECIA	脱发	ALOPECIAS	各种秃头症	SKIN APPENDAGE CONDITIONS	皮肤附属物各种状况	SKIN AND SUBCUTANEOUS TISSUE DISORDERS	皮肤及皮下组织类疾病	220612161	REAC23Q1.txt
TONGUE DISCOLOURATION	TONGUE DISCOLOURATION	舌变色	TONGUE SIGNS AND SYMPTOMS	舌部症状和体征	TONGUE CONDITIONS	舌疾病	GASTROINTESTINAL DISORDERS	胃肠系统疾病	220612161	REAC23Q1.txt
ANKLE DEFORMITY	ANKLE DEFORMITY	踝畸形	EXTREMITY DEFORMITIES	各类肢体畸形	MUSCULOSKELETAL AND CONNECTIVE TISSUE DEFORMITIES (INCL INTERVERTEBRAL DISC DISORDERS)	肌肉骨骼和结缔组织畸形（包括椎间盘疾病）	MUSCULOSKELETAL AND CONNECTIVE TISSUE DISORDERS	各种肌肉骨骼及结缔组织疾病	220612161	REAC23Q1.txt
EXPOSURE DURING PREGNANCY	EXPOSURE DURING PREGNANCY	妊娠过程中暴露	EXPOSURES ASSOCIATED WITH PREGNANCY, DELIVERY AND LACTATION	与妊娠、分娩和泌乳有关的暴露	EXPOSURES, CHEMICAL INJURIES AND POISONING	暴露、化学伤和中毒	INJURY, POISONING AND PROCEDURAL COMPLICATIONS	各类损伤、中毒及操作并发症	221189991	REAC23Q1.txt
DRUG INEFFECTIVE	DRUG INEFFECTIVE	药物无效	THERAPEUTIC AND NONTHERAPEUTIC RESPONSES	各种治疗和非治疗反应	THERAPEUTIC AND NONTHERAPEUTIC EFFECTS (EXCL TOXICITY)	治疗性及非治疗性反应类（不包括毒性）	GENERAL DISORDERS AND ADMINISTRATION SITE CONDITIONS	全身性疾病及给药部位各种反应	221189991	REAC23Q1.txt
HYPERTHYROIDISM	HYPERTHYROIDISM	甲状腺功能亢进症	THYROID HYPERFUNCTION DISORDERS	各种甲状腺机能亢进疾病	THYROID GLAND DISORDERS	甲状腺类疾病	ENDOCRINE DISORDERS	内分泌系统疾病	221190041	REAC23Q1.txt
FOETAL EXPOSURE DURING PREGNANCY	FOETAL EXPOSURE DURING PREGNANCY	妊娠过程中胎儿暴露	EXPOSURES ASSOCIATED WITH PREGNANCY, DELIVERY AND LACTATION	与妊娠、分娩和泌乳有关的暴露	EXPOSURES, CHEMICAL INJURIES AND POISONING	暴露、化学伤和中毒	INJURY, POISONING AND PROCEDURAL COMPLICATIONS	各类损伤、中毒及操作并发症	221190041	REAC23Q1.txt
EXPOSURE DURING PREGNANCY	EXPOSURE DURING PREGNANCY	妊娠过程中暴露	EXPOSURES ASSOCIATED WITH PREGNANCY, DELIVERY AND LACTATION	与妊娠、分娩和泌乳有关的暴露	EXPOSURES, CHEMICAL INJURIES AND POISONING	暴露、化学伤和中毒	INJURY, POISONING AND PROCEDURAL COMPLICATIONS	各类损伤、中毒及操作并发症	222628561	REAC23Q2.txt
ANGIOEDEMA	ANGIOEDEMA	血管性水肿	ANGIOEDEMAS	各种血管性水肿	ANGIOEDEMA AND URTICARIA	血管性水肿和风疹	SKIN AND SUBCUTANEOUS TISSUE DISORDERS	皮肤及皮下组织类疾病	222628561	REAC23Q2.txt
PAIN IN EXTREMITY	PAIN IN EXTREMITY	肢体疼痛	MUSCULOSKELETAL AND CONNECTIVE TISSUE PAIN AND DISCOMFORT	肌肉骨骼和结缔组织的各种疼痛与不适	MUSCULOSKELETAL AND CONNECTIVE TISSUE DISORDERS NEC	肌肉骨骼和结缔组织疾病（不另分类）	MUSCULOSKELETAL AND CONNECTIVE TISSUE DISORDERS	各种肌肉骨骼及结缔组织疾病	223496831	REAC23Q2.txt
STRESS	STRESS	应激	ANXIETY SYMPTOMS	焦虑症状	ANXIETY DISORDERS AND SYMPTOMS	焦虑症及症状	PSYCHIATRIC DISORDERS	精神病类	223496831	REAC23Q2.txt
FATIGUE	FATIGUE	疲劳	ASTHENIC CONDITIONS	虚弱状态	GENERAL SYSTEM DISORDERS NEC	全身系统疾病（不另分类）	GENERAL DISORDERS AND ADMINISTRATION SITE CONDITIONS	全身性疾病及给药部位各种反应	223496831	REAC23Q2.txt
SKIN FISSURES	SKIN FISSURES	皮肤裂	DERMAL AND EPIDERMAL CONDITIONS NEC	各种表皮和真皮病症（不另分类）	EPIDERMAL AND DERMAL CONDITIONS	表皮及真皮状况	SKIN AND SUBCUTANEOUS TISSUE DISORDERS	皮肤及皮下组织类疾病	223496831	REAC23Q2.txt
ACNE	ACNE	痤疮	ACNES	各种痤疮	SKIN APPENDAGE CONDITIONS	皮肤附属物各种状况	SKIN AND SUBCUTANEOUS TISSUE DISORDERS	皮肤及皮下组织类疾病	223496831	REAC23Q2.txt
MALAISE	MALAISE	难受	ASTHENIC CONDITIONS	虚弱状态	GENERAL SYSTEM DISORDERS NEC	全身系统疾病（不另分类）	GENERAL DISORDERS AND ADMINISTRATION SITE CONDITIONS	全身性疾病及给药部位各种反应	223496831	REAC23Q2.txt
PAIN	PAIN	疼痛	PAIN AND DISCOMFORT NEC	疼痛和不适（不另分类）	GENERAL SYSTEM DISORDERS NEC	全身系统疾病（不另分类）	GENERAL DISORDERS AND ADMINISTRATION SITE CONDITIONS	全身性疾病及给药部位各种反应	223496831	REAC23Q2.txt
HAIR TEXTURE ABNORMAL	HAIR TEXTURE ABNORMAL	毛发结构异常	PILAR DISORDERS NEC	毛发疾病（不另分类）	SKIN APPENDAGE CONDITIONS	皮肤附属物各种状况	SKIN AND SUBCUTANEOUS TISSUE DISORDERS	皮肤及皮下组织类疾病	223496831	REAC23Q2.txt
MEMORY IMPAIRMENT	MEMORY IMPAIRMENT	记忆受损	MEMORY LOSS (EXCL DEMENTIA)	记忆力丧失（不包括痴呆）	MENTAL IMPAIRMENT DISORDERS	精神损害类疾病	NERVOUS SYSTEM DISORDERS	各类神经系统疾病	223496831	REAC23Q2.txt
WITHDRAWAL SYNDROME	WITHDRAWAL SYNDROME	戒断综合征	WITHDRAWAL AND REBOUND EFFECTS	各种停药与反弹效应	THERAPEUTIC AND NONTHERAPEUTIC EFFECTS (EXCL TOXICITY)	治疗性及非治疗性反应类（不包括毒性）	GENERAL DISORDERS AND ADMINISTRATION SITE CONDITIONS	全身性疾病及给药部位各种反应	223496831	REAC23Q2.txt
RASH	RASH	皮疹	RASHES, ERUPTIONS AND EXANTHEMS NEC	出疹、发疹和皮疹（不另分类）	EPIDERMAL AND DERMAL CONDITIONS	表皮及真皮状况	SKIN AND SUBCUTANEOUS TISSUE DISORDERS	皮肤及皮下组织类疾病	223496831	REAC23Q2.txt
SINUS DISORDER	SINUS DISORDER	鼻窦疾病	PARANASAL SINUS DISORDERS (EXCL INFECTIONS AND NEOPLASMS)	副鼻窦疾病（不包括感染和肿瘤）	UPPER RESPIRATORY TRACT DISORDERS (EXCL INFECTIONS)	上呼吸道疾病（不包括感染）	RESPIRATORY, THORACIC AND MEDIASTINAL DISORDERS	呼吸系统、胸及纵隔疾病	223496831	REAC23Q2.txt
ACNE	ACNE	痤疮	ACNES	各种痤疮	SKIN APPENDAGE CONDITIONS	皮肤附属物各种状况	SKIN AND SUBCUTANEOUS TISSUE DISORDERS	皮肤及皮下组织类疾病	223496831	REAC23Q2.txt
DERMATITIS CONTACT	DERMATITIS CONTACT	接触性皮炎	DERMATITIS AND ECZEMA	皮炎和湿疹	EPIDERMAL AND DERMAL CONDITIONS	表皮及真皮状况	SKIN AND SUBCUTANEOUS TISSUE DISORDERS	皮肤及皮下组织类疾病	223496831	REAC23Q2.txt
PAIN	PAIN	疼痛	PAIN AND DISCOMFORT NEC	疼痛和不适（不另分类）	GENERAL SYSTEM DISORDERS NEC	全身系统疾病（不另分类）	GENERAL DISORDERS AND ADMINISTRATION SITE CONDITIONS	全身性疾病及给药部位各种反应	223496831	REAC23Q2.txt
KOILONYCHIA	KOILONYCHIA	反甲	NAIL AND NAIL BED CONDITIONS (EXCL INFECTIONS AND INFESTATIONS)	甲和甲床病征（不包括感染和寄生虫）	SKIN APPENDAGE CONDITIONS	皮肤附属物各种状况	SKIN AND SUBCUTANEOUS TISSUE DISORDERS	皮肤及皮下组织类疾病	223496831	REAC23Q2.txt
FEELING ABNORMAL	FEELING ABNORMAL	感受异常	FEELINGS AND SENSATIONS NEC	各种感受与感觉（不另分类）	GENERAL SYSTEM DISORDERS NEC	全身系统疾病（不另分类）	GENERAL DISORDERS AND ADMINISTRATION SITE CONDITIONS	全身性疾病及给药部位各种反应	223496831	REAC23Q2.txt
MOOD SWINGS	MOOD SWINGS	心情波动	FLUCTUATING MOOD SYMPTOMS	情绪变动综合征	MOOD DISORDERS AND DISTURBANCES NEC	心境障碍和混乱（不另分类）	PSYCHIATRIC DISORDERS	精神病类	223496831	REAC23Q2.txt
BRAIN FOG	BRAIN FOG		NEUROLOGICAL SIGNS AND SYMPTOMS NEC	神经学症状和体征（不另分类）	NEUROLOGICAL DISORDERS NEC	神经类疾病（不另分类）	NERVOUS SYSTEM DISORDERS	各类神经系统疾病	223496831	REAC23Q2.txt
LIMB DISCOMFORT	LIMB DISCOMFORT	肢体不适	MUSCULOSKELETAL AND CONNECTIVE TISSUE PAIN AND DISCOMFORT	肌肉骨骼和结缔组织的各种疼痛与不适	MUSCULOSKELETAL AND CONNECTIVE TISSUE DISORDERS NEC	肌肉骨骼和结缔组织疾病（不另分类）	MUSCULOSKELETAL AND CONNECTIVE TISSUE DISORDERS	各种肌肉骨骼及结缔组织疾病	223496831	REAC23Q2.txt
PAIN IN EXTREMITY	PAIN IN EXTREMITY	肢体疼痛	MUSCULOSKELETAL AND CONNECTIVE TISSUE PAIN AND DISCOMFORT	肌肉骨骼和结缔组织的各种疼痛与不适	MUSCULOSKELETAL AND CONNECTIVE TISSUE DISORDERS NEC	肌肉骨骼和结缔组织疾病（不另分类）	MUSCULOSKELETAL AND CONNECTIVE TISSUE DISORDERS	各种肌肉骨骼及结缔组织疾病	223496831	REAC23Q2.txt
PAIN	PAIN	疼痛	PAIN AND DISCOMFORT NEC	疼痛和不适（不另分类）	GENERAL SYSTEM DISORDERS NEC	全身系统疾病（不另分类）	GENERAL DISORDERS AND ADMINISTRATION SITE CONDITIONS	全身性疾病及给药部位各种反应	223496831	REAC23Q2.txt
ACUTE KIDNEY INJURY	ACUTE KIDNEY INJURY	急性肾损伤	RENAL FAILURE AND IMPAIRMENT	肾衰和肾损害	RENAL DISORDERS (EXCL NEPHROPATHIES)	肾脏各种异常（不包括肾病）	RENAL AND URINARY DISORDERS	肾脏及泌尿系统疾病	223788551	REAC23Q2.txt
ANTI-NEUTROPHIL CYTOPLASMIC ANTIBODY POSITIVE VASCULITIS	ANTI-NEUTROPHIL CYTOPLASMIC ANTIBODY POSITIVE VASCULITIS	抗中性粒细胞胞浆抗体阳性血管炎	VASCULITIDES	脉管炎症	IMMUNE DISORDERS NEC	免疫类疾病（不另分类）	IMMUNE SYSTEM DISORDERS	免疫系统疾病	223788551	REAC23Q2.txt
RENAL HAEMORRHAGE	RENAL HAEMORRHAGE	肾出血	RENAL DISORDERS NEC	各种肾脏疾病（不另分类）	RENAL DISORDERS (EXCL NEPHROPATHIES)	肾脏各种异常（不包括肾病）	RENAL AND URINARY DISORDERS	肾脏及泌尿系统疾病	223788551	REAC23Q2.txt
DRUG INEFFECTIVE	DRUG INEFFECTIVE	药物无效	THERAPEUTIC AND NONTHERAPEUTIC RESPONSES	各种治疗和非治疗反应	THERAPEUTIC AND NONTHERAPEUTIC EFFECTS (EXCL TOXICITY)	治疗性及非治疗性反应类（不包括毒性）	GENERAL DISORDERS AND ADMINISTRATION SITE CONDITIONS	全身性疾病及给药部位各种反应	223792051	REAC23Q2.txt
TUBULOINTERSTITIAL NEPHRITIS	TUBULOINTERSTITIAL NEPHRITIS	小管间质性肾炎	NEPHRITIS NEC	各种肾炎（不另分类）	NEPHROPATHIES	肾脏类病	RENAL AND URINARY DISORDERS	肾脏及泌尿系统疾病	225322201	REAC23Q2.txt
ANAEMIA	ANAEMIA	贫血	ANAEMIAS NEC	各种贫血（不另分类）	ANAEMIAS NONHAEMOLYTIC AND MARROW DEPRESSION	非溶血性贫血及骨髓抑制	BLOOD AND LYMPHATIC SYSTEM DISORDERS	血液及淋巴系统疾病	225322201	REAC23Q2.txt
GRANULOMA	GRANULOMA	肉芽肿	INFLAMMATIONS	各种炎症	GENERAL SYSTEM DISORDERS NEC	全身系统疾病（不另分类）	GENERAL DISORDERS AND ADMINISTRATION SITE CONDITIONS	全身性疾病及给药部位各种反应	225322201	REAC23Q2.txt
ERYTHROPOIESIS ABNORMAL	ERYTHROPOIESIS ABNORMAL	红细胞生成异常	RED BLOOD CELL ABNORMAL FINDINGS NEC	各种红细胞异常发现（不另分类）	RED BLOOD CELL DISORDERS	红血球类疾病	BLOOD AND LYMPHATIC SYSTEM DISORDERS	血液及淋巴系统疾病	225322201	REAC23Q2.txt
ACUTE KIDNEY INJURY	ACUTE KIDNEY INJURY	急性肾损伤	RENAL FAILURE AND IMPAIRMENT	肾衰和肾损害	RENAL DISORDERS (EXCL NEPHROPATHIES)	肾脏各种异常（不包括肾病）	RENAL AND URINARY DISORDERS	肾脏及泌尿系统疾病	225322201	REAC23Q2.txt
TUBULOINTERSTITIAL NEPHRITIS	TUBULOINTERSTITIAL NEPHRITIS	小管间质性肾炎	NEPHRITIS NEC	各种肾炎（不另分类）	NEPHROPATHIES	肾脏类病	RENAL AND URINARY DISORDERS	肾脏及泌尿系统疾病	225880331	REAC23Q2.txt
ACUTE KIDNEY INJURY	ACUTE KIDNEY INJURY	急性肾损伤	RENAL FAILURE AND IMPAIRMENT	肾衰和肾损害	RENAL DISORDERS (EXCL NEPHROPATHIES)	肾脏各种异常（不包括肾病）	RENAL AND URINARY DISORDERS	肾脏及泌尿系统疾病	225880331	REAC23Q2.txt
GRANULOMA	GRANULOMA	肉芽肿	INFLAMMATIONS	各种炎症	GENERAL SYSTEM DISORDERS NEC	全身系统疾病（不另分类）	GENERAL DISORDERS AND ADMINISTRATION SITE CONDITIONS	全身性疾病及给药部位各种反应	225880331	REAC23Q2.txt
ANAEMIA	ANAEMIA	贫血	ANAEMIAS NEC	各种贫血（不另分类）	ANAEMIAS NONHAEMOLYTIC AND MARROW DEPRESSION	非溶血性贫血及骨髓抑制	BLOOD AND LYMPHATIC SYSTEM DISORDERS	血液及淋巴系统疾病	225880331	REAC23Q2.txt
MATERNAL EXPOSURE DURING PREGNANCY	MATERNAL EXPOSURE DURING PREGNANCY	孕产妇在妊娠过程中的暴露	EXPOSURES ASSOCIATED WITH PREGNANCY, DELIVERY AND LACTATION	与妊娠、分娩和泌乳有关的暴露	EXPOSURES, CHEMICAL INJURIES AND POISONING	暴露、化学伤和中毒	INJURY, POISONING AND PROCEDURAL COMPLICATIONS	各类损伤、中毒及操作并发症	225880331	REAC23Q2.txt
ERYTHROPOIESIS ABNORMAL	ERYTHROPOIESIS ABNORMAL	红细胞生成异常	RED BLOOD CELL ABNORMAL FINDINGS NEC	各种红细胞异常发现（不另分类）	RED BLOOD CELL DISORDERS	红血球类疾病	BLOOD AND LYMPHATIC SYSTEM DISORDERS	血液及淋巴系统疾病	225880331	REAC23Q2.txt
EXPOSURE DURING PREGNANCY	EXPOSURE DURING PREGNANCY	妊娠过程中暴露	EXPOSURES ASSOCIATED WITH PREGNANCY, DELIVERY AND LACTATION	与妊娠、分娩和泌乳有关的暴露	EXPOSURES, CHEMICAL INJURIES AND POISONING	暴露、化学伤和中毒	INJURY, POISONING AND PROCEDURAL COMPLICATIONS	各类损伤、中毒及操作并发症	226007801	REAC23Q2.txt
DRUG INEFFECTIVE	DRUG INEFFECTIVE	药物无效	THERAPEUTIC AND NONTHERAPEUTIC RESPONSES	各种治疗和非治疗反应	THERAPEUTIC AND NONTHERAPEUTIC EFFECTS (EXCL TOXICITY)	治疗性及非治疗性反应类（不包括毒性）	GENERAL DISORDERS AND ADMINISTRATION SITE CONDITIONS	全身性疾病及给药部位各种反应	226007801	REAC23Q2.txt
ACUTE HEPATIC FAILURE	ACUTE HEPATIC FAILURE	急性肝衰竭	HEPATIC FAILURE AND ASSOCIATED DISORDERS	肝衰竭和相关疾病	HEPATIC AND HEPATOBILIARY DISORDERS	肝脏及肝胆类疾病	HEPATOBILIARY DISORDERS	肝胆系统疾病	226022951	REAC23Q2.txt
DRUG-INDUCED LIVER INJURY	DRUG-INDUCED LIVER INJURY	药物诱导的肝损伤	HEPATOCELLULAR DAMAGE AND HEPATITIS NEC	肝细胞损害和肝炎（不另分类）	HEPATIC AND HEPATOBILIARY DISORDERS	肝脏及肝胆类疾病	HEPATOBILIARY DISORDERS	肝胆系统疾病	226022951	REAC23Q2.txt
ACUTE HEPATIC FAILURE	ACUTE HEPATIC FAILURE	急性肝衰竭	HEPATIC FAILURE AND ASSOCIATED DISORDERS	肝衰竭和相关疾病	HEPATIC AND HEPATOBILIARY DISORDERS	肝脏及肝胆类疾病	HEPATOBILIARY DISORDERS	肝胆系统疾病	226022951	REAC23Q2.txt
HEPATIC ENCEPHALOPATHY	HEPATIC ENCEPHALOPATHY	肝性脑病	ENCEPHALOPATHIES TOXIC AND METABOLIC	中毒性和代谢性脑病	ENCEPHALOPATHIES	各类脑病	NERVOUS SYSTEM DISORDERS	各类神经系统疾病	226022951	REAC23Q2.txt
ANTI-NEUTROPHIL CYTOPLASMIC ANTIBODY POSITIVE VASCULITIS	ANTI-NEUTROPHIL CYTOPLASMIC ANTIBODY POSITIVE VASCULITIS	抗中性粒细胞胞浆抗体阳性血管炎	VASCULITIDES	脉管炎症	IMMUNE DISORDERS NEC	免疫类疾病（不另分类）	IMMUNE SYSTEM DISORDERS	免疫系统疾病	226109331	REAC23Q2.txt
ANTI-NEUTROPHIL CYTOPLASMIC ANTIBODY POSITIVE VASCULITIS	ANTI-NEUTROPHIL CYTOPLASMIC ANTIBODY POSITIVE VASCULITIS	抗中性粒细胞胞浆抗体阳性血管炎	VASCULITIDES	脉管炎症	IMMUNE DISORDERS NEC	免疫类疾病（不另分类）	IMMUNE SYSTEM DISORDERS	免疫系统疾病	226610051	REAC23Q2.txt
PULMONARY ALVEOLAR HAEMORRHAGE	PULMONARY ALVEOLAR HAEMORRHAGE	肺泡出血	PARENCHYMAL LUNG DISORDERS NEC	实质性肺疾病（不另分类）	LOWER RESPIRATORY TRACT DISORDERS (EXCL OBSTRUCTION AND INFECTION)	下呼吸道疾病（阻塞和感染除外）	RESPIRATORY, THORACIC AND MEDIASTINAL DISORDERS	呼吸系统、胸及纵隔疾病	226610051	REAC23Q2.txt
RESPIRATORY FAILURE	RESPIRATORY FAILURE	呼吸衰竭	RESPIRATORY FAILURES (EXCL NEONATAL)	各种呼吸衰竭（不包括新生儿）	RESPIRATORY DISORDERS NEC	呼吸系统疾病（不另分类）	RESPIRATORY, THORACIC AND MEDIASTINAL DISORDERS	呼吸系统、胸及纵隔疾病	226610051	REAC23Q2.txt
AGRANULOCYTOSIS	AGRANULOCYTOSIS	粒细胞缺乏症	NEUTROPENIAS	各种嗜中性白细胞减少症	WHITE BLOOD CELL DISORDERS	白血球类疾病	BLOOD AND LYMPHATIC SYSTEM DISORDERS	血液及淋巴系统疾病	226610051	REAC23Q2.txt
ANTI-NEUTROPHIL CYTOPLASMIC ANTIBODY POSITIVE VASCULITIS	ANTI-NEUTROPHIL CYTOPLASMIC ANTIBODY POSITIVE VASCULITIS	抗中性粒细胞胞浆抗体阳性血管炎	VASCULITIDES	脉管炎症	IMMUNE DISORDERS NEC	免疫类疾病（不另分类）	IMMUNE SYSTEM DISORDERS	免疫系统疾病	226908131	REAC23Q3.txt
AGRANULOCYTOSIS	AGRANULOCYTOSIS	粒细胞缺乏症	NEUTROPENIAS	各种嗜中性白细胞减少症	WHITE BLOOD CELL DISORDERS	白血球类疾病	BLOOD AND LYMPHATIC SYSTEM DISORDERS	血液及淋巴系统疾病	226908131	REAC23Q3.txt
HEPATITIS FULMINANT	HEPATITIS FULMINANT	暴发性肝炎	HEPATOCELLULAR DAMAGE AND HEPATITIS NEC	肝细胞损害和肝炎（不另分类）	HEPATIC AND HEPATOBILIARY DISORDERS	肝脏及肝胆类疾病	HEPATOBILIARY DISORDERS	肝胆系统疾病	227018681	REAC23Q3.txt
POLYARTHRITIS	POLYARTHRITIS	多发性关节炎	ARTHROPATHIES NEC	各种关节病（不另分类）	JOINT DISORDERS	关节类疾病	MUSCULOSKELETAL AND CONNECTIVE TISSUE DISORDERS	各种肌肉骨骼及结缔组织疾病	227395121	REAC23Q3.txt
PYREXIA	PYREXIA	发热	FEBRILE DISORDERS	发热疾病	BODY TEMPERATURE CONDITIONS	体温状况类	GENERAL DISORDERS AND ADMINISTRATION SITE CONDITIONS	全身性疾病及给药部位各种反应	227395181	REAC23Q3.txt
ARTHRITIS	ARTHRITIS	关节炎	ARTHROPATHIES NEC	各种关节病（不另分类）	JOINT DISORDERS	关节类疾病	MUSCULOSKELETAL AND CONNECTIVE TISSUE DISORDERS	各种肌肉骨骼及结缔组织疾病	227395181	REAC23Q3.txt
HYPERTHYROIDISM	HYPERTHYROIDISM	甲状腺功能亢进症	THYROID HYPERFUNCTION DISORDERS	各种甲状腺机能亢进疾病	THYROID GLAND DISORDERS	甲状腺类疾病	ENDOCRINE DISORDERS	内分泌系统疾病	227395181	REAC23Q3.txt
URTICARIA	URTICARIA	荨麻疹	URTICARIAS	各种荨麻疹	ANGIOEDEMA AND URTICARIA	血管性水肿和风疹	SKIN AND SUBCUTANEOUS TISSUE DISORDERS	皮肤及皮下组织类疾病	227395181	REAC23Q3.txt
LEUKOPENIA	LEUKOPENIA	白细胞减少症	LEUKOPENIAS NEC	各种白细胞减少症（不另分类）	WHITE BLOOD CELL DISORDERS	白血球类疾病	BLOOD AND LYMPHATIC SYSTEM DISORDERS	血液及淋巴系统疾病	227395181	REAC23Q3.txt
ANTITHYROID ARTHRITIS SYNDROME	ANTITHYROID ARTHRITIS SYNDROME	抗甲状腺关节炎综合征	ARTHROPATHIES NEC	各种关节病（不另分类）	JOINT DISORDERS	关节类疾病	MUSCULOSKELETAL AND CONNECTIVE TISSUE DISORDERS	各种肌肉骨骼及结缔组织疾病	227764341	REAC23Q3.txt
FOETAL EXPOSURE DURING PREGNANCY	FOETAL EXPOSURE DURING PREGNANCY	妊娠过程中胎儿暴露	EXPOSURES ASSOCIATED WITH PREGNANCY, DELIVERY AND LACTATION	与妊娠、分娩和泌乳有关的暴露	EXPOSURES, CHEMICAL INJURIES AND POISONING	暴露、化学伤和中毒	INJURY, POISONING AND PROCEDURAL COMPLICATIONS	各类损伤、中毒及操作并发症	227764571	REAC23Q3.txt
GOITRE CONGENITAL	GOITRE CONGENITAL	先天性甲状腺肿	THYROID DISORDERS CONGENITAL	先天性甲状腺异常	ENDOCRINE DISORDERS CONGENITAL	先天性内分泌系统疾病	CONGENITAL, FAMILIAL AND GENETIC DISORDERS	各种先天性家族性遗传性疾病	227764571	REAC23Q3.txt
MULTIPLE ORGAN DYSFUNCTION SYNDROME	MULTIPLE ORGAN DYSFUNCTION SYNDROME	多器官功能不全综合征	GENERAL SIGNS AND SYMPTOMS NEC	一般症状和体征（不另分类）	GENERAL SYSTEM DISORDERS NEC	全身系统疾病（不另分类）	GENERAL DISORDERS AND ADMINISTRATION SITE CONDITIONS	全身性疾病及给药部位各种反应	227827232	REAC23Q3.txt
CARDIOGENIC SHOCK	CARDIOGENIC SHOCK	心源性休克	HEART FAILURES NEC	各种心衰（不另分类）	HEART FAILURES	各类心脏衰竭	CARDIAC DISORDERS	心脏器官疾病	227827232	REAC23Q3.txt
DRUG INEFFECTIVE	DRUG INEFFECTIVE	药物无效	THERAPEUTIC AND NONTHERAPEUTIC RESPONSES	各种治疗和非治疗反应	THERAPEUTIC AND NONTHERAPEUTIC EFFECTS (EXCL TOXICITY)	治疗性及非治疗性反应类（不包括毒性）	GENERAL DISORDERS AND ADMINISTRATION SITE CONDITIONS	全身性疾病及给药部位各种反应	227827232	REAC23Q3.txt
ANTI-NEUTROPHIL CYTOPLASMIC ANTIBODY POSITIVE VASCULITIS	ANTI-NEUTROPHIL CYTOPLASMIC ANTIBODY POSITIVE VASCULITIS	抗中性粒细胞胞浆抗体阳性血管炎	VASCULITIDES	脉管炎症	IMMUNE DISORDERS NEC	免疫类疾病（不另分类）	IMMUNE SYSTEM DISORDERS	免疫系统疾病	228272641	REAC23Q3.txt
PACHYMENINGITIS	PACHYMENINGITIS	硬脑膜炎	MENINGITIS NEC	各种脑膜炎（不另分类）	CENTRAL NERVOUS SYSTEM INFECTIONS AND INFLAMMATIONS	中枢神经系统感染及炎症	NERVOUS SYSTEM DISORDERS	各类神经系统疾病	228272641	REAC23Q3.txt
AGRANULOCYTOSIS	AGRANULOCYTOSIS	粒细胞缺乏症	NEUTROPENIAS	各种嗜中性白细胞减少症	WHITE BLOOD CELL DISORDERS	白血球类疾病	BLOOD AND LYMPHATIC SYSTEM DISORDERS	血液及淋巴系统疾病	228284141	REAC23Q3.txt
CONDITION AGGRAVATED	CONDITION AGGRAVATED	病情恶化	GENERAL SIGNS AND SYMPTOMS NEC	一般症状和体征（不另分类）	GENERAL SYSTEM DISORDERS NEC	全身系统疾病（不另分类）	GENERAL DISORDERS AND ADMINISTRATION SITE CONDITIONS	全身性疾病及给药部位各种反应	228338322	REAC23Q3.txt
CUTANEOUS VASCULITIS	CUTANEOUS VASCULITIS	皮肤血管炎	SKIN VASCULITIDES	皮肤脉管炎	SKIN VASCULAR ABNORMALITIES	皮肤血管异常	SKIN AND SUBCUTANEOUS TISSUE DISORDERS	皮肤及皮下组织类疾病	228534102	REAC23Q3.txt
HAEMODYNAMIC INSTABILITY	HAEMODYNAMIC INSTABILITY	血液动力学不稳定	NON-SITE SPECIFIC VASCULAR DISORDERS NEC	部位不确定的血管疾病（不另分类）	VASCULAR DISORDERS NEC	血管疾病（不另分类）	VASCULAR DISORDERS	血管与淋巴管类疾病	228645682	REAC23Q3.txt
HYPERTRANSAMINASAEMIA	HYPERTRANSAMINASAEMIA	高转氨酶血症	HEPATIC ENZYMES AND FUNCTION ABNORMALITIES	肝酶和肝功能异常	HEPATIC AND HEPATOBILIARY DISORDERS	肝脏及肝胆类疾病	HEPATOBILIARY DISORDERS	肝胆系统疾病	228645682	REAC23Q3.txt
VASCULITIS NECROTISING	VASCULITIS NECROTISING	坏死性血管炎	VASCULITIDES NEC	各种血管炎（不另分类）	VASCULAR INFECTIONS AND INFLAMMATIONS	血管感染和炎症类疾病	VASCULAR DISORDERS	血管与淋巴管类疾病	229343192	REAC23Q4.txt
ANTI-NEUTROPHIL CYTOPLASMIC ANTIBODY POSITIVE VASCULITIS	ANTI-NEUTROPHIL CYTOPLASMIC ANTIBODY POSITIVE VASCULITIS	抗中性粒细胞胞浆抗体阳性血管炎	VASCULITIDES	脉管炎症	IMMUNE DISORDERS NEC	免疫类疾病（不另分类）	IMMUNE SYSTEM DISORDERS	免疫系统疾病	229343192	REAC23Q4.txt
RESPIRATORY FAILURE	RESPIRATORY FAILURE	呼吸衰竭	RESPIRATORY FAILURES (EXCL NEONATAL)	各种呼吸衰竭（不包括新生儿）	RESPIRATORY DISORDERS NEC	呼吸系统疾病（不另分类）	RESPIRATORY, THORACIC AND MEDIASTINAL DISORDERS	呼吸系统、胸及纵隔疾病	230758731	REAC23Q4.txt
SEPTAL PANNICULITIS	SEPTAL PANNICULITIS	间隔性脂膜炎	PANNICULITIDES	各种脂膜炎	SKIN AND SUBCUTANEOUS TISSUE DISORDERS NEC	皮肤及皮下组织类疾病（不另分类）	SKIN AND SUBCUTANEOUS TISSUE DISORDERS	皮肤及皮下组织类疾病	230925341	REAC23Q4.txt
DRUG INEFFECTIVE	DRUG INEFFECTIVE	药物无效	THERAPEUTIC AND NONTHERAPEUTIC RESPONSES	各种治疗和非治疗反应	THERAPEUTIC AND NONTHERAPEUTIC EFFECTS (EXCL TOXICITY)	治疗性及非治疗性反应类（不包括毒性）	GENERAL DISORDERS AND ADMINISTRATION SITE CONDITIONS	全身性疾病及给药部位各种反应	231313902	REAC23Q4.txt
RESPIRATORY FAILURE	RESPIRATORY FAILURE	呼吸衰竭	RESPIRATORY FAILURES (EXCL NEONATAL)	各种呼吸衰竭（不包括新生儿）	RESPIRATORY DISORDERS NEC	呼吸系统疾病（不另分类）	RESPIRATORY, THORACIC AND MEDIASTINAL DISORDERS	呼吸系统、胸及纵隔疾病	231313902	REAC23Q4.txt
THYROTOXIC CRISIS	THYROTOXIC CRISIS	甲状腺毒危象	THYROID HYPERFUNCTION DISORDERS	各种甲状腺机能亢进疾病	THYROID GLAND DISORDERS	甲状腺类疾病	ENDOCRINE DISORDERS	内分泌系统疾病	231313902	REAC23Q4.txt
PERIPHERAL SWELLING	PERIPHERAL SWELLING	外周肿胀	GENERAL SIGNS AND SYMPTOMS NEC	一般症状和体征（不另分类）	GENERAL SYSTEM DISORDERS NEC	全身系统疾病（不另分类）	GENERAL DISORDERS AND ADMINISTRATION SITE CONDITIONS	全身性疾病及给药部位各种反应	231460491	REAC23Q4.txt
PRURITUS	PRURITUS	瘙痒	PRURITUS NEC	各种瘙痒（不另分类）	EPIDERMAL AND DERMAL CONDITIONS	表皮及真皮状况	SKIN AND SUBCUTANEOUS TISSUE DISORDERS	皮肤及皮下组织类疾病	231460491	REAC23Q4.txt
SWELLING FACE	SWELLING FACE	面肿	GENERAL SIGNS AND SYMPTOMS NEC	一般症状和体征（不另分类）	GENERAL SYSTEM DISORDERS NEC	全身系统疾病（不另分类）	GENERAL DISORDERS AND ADMINISTRATION SITE CONDITIONS	全身性疾病及给药部位各种反应	231460491	REAC23Q4.txt
AGRANULOCYTOSIS	AGRANULOCYTOSIS	粒细胞缺乏症	NEUTROPENIAS	各种嗜中性白细胞减少症	WHITE BLOOD CELL DISORDERS	白血球类疾病	BLOOD AND LYMPHATIC SYSTEM DISORDERS	血液及淋巴系统疾病	231722021	REAC23Q4.txt
FOETAL EXPOSURE DURING PREGNANCY	FOETAL EXPOSURE DURING PREGNANCY	妊娠过程中胎儿暴露	EXPOSURES ASSOCIATED WITH PREGNANCY, DELIVERY AND LACTATION	与妊娠、分娩和泌乳有关的暴露	EXPOSURES, CHEMICAL INJURIES AND POISONING	暴露、化学伤和中毒	INJURY, POISONING AND PROCEDURAL COMPLICATIONS	各类损伤、中毒及操作并发症	231722321	REAC23Q4.txt
THYROIDITIS	THYROIDITIS	甲状腺炎	ACUTE AND CHRONIC THYROIDITIS	急性和慢性甲状腺炎	THYROID GLAND DISORDERS	甲状腺类疾病	ENDOCRINE DISORDERS	内分泌系统疾病	231722321	REAC23Q4.txt
LEUKOPENIA	LEUKOPENIA	白细胞减少症	LEUKOPENIAS NEC	各种白细胞减少症（不另分类）	WHITE BLOOD CELL DISORDERS	白血球类疾病	BLOOD AND LYMPHATIC SYSTEM DISORDERS	血液及淋巴系统疾病	232309941	REAC23Q4.txt
HEPATOTOXICITY	HEPATOTOXICITY	肝脏毒性	HEPATOCELLULAR DAMAGE AND HEPATITIS NEC	肝细胞损害和肝炎（不另分类）	HEPATIC AND HEPATOBILIARY DISORDERS	肝脏及肝胆类疾病	HEPATOBILIARY DISORDERS	肝胆系统疾病	232310541	REAC23Q4.txt
HYPERTHYROIDISM	HYPERTHYROIDISM	甲状腺功能亢进症	THYROID HYPERFUNCTION DISORDERS	各种甲状腺机能亢进疾病	THYROID GLAND DISORDERS	甲状腺类疾病	ENDOCRINE DISORDERS	内分泌系统疾病	232724011	REAC23Q4.txt
DISEASE RECURRENCE	DISEASE RECURRENCE	疾病复发	GENERAL SIGNS AND SYMPTOMS NEC	一般症状和体征（不另分类）	GENERAL SYSTEM DISORDERS NEC	全身系统疾病（不另分类）	GENERAL DISORDERS AND ADMINISTRATION SITE CONDITIONS	全身性疾病及给药部位各种反应	232724011	REAC23Q4.txt
MENTAL IMPAIRMENT	MENTAL IMPAIRMENT	精神损害	MENTAL IMPAIRMENT (EXCL DEMENTIA AND MEMORY LOSS)	精神损害（痴呆和记忆力丧失除外）	MENTAL IMPAIRMENT DISORDERS	精神损害类疾病	NERVOUS SYSTEM DISORDERS	各类神经系统疾病	232724011	REAC23Q4.txt
ELECTROCARDIOGRAM ST SEGMENT ELEVATION	ELECTROCARDIOGRAM ST SEGMENT ELEVATION	心电图 ST 段抬高	ECG INVESTIGATIONS	各种心电图检查	CARDIAC AND VASCULAR INVESTIGATIONS (EXCL ENZYME TESTS)	心血管检查（不包括酶检测）	INVESTIGATIONS	各类检查	232724011	REAC23Q4.txt
HEPATIC FAILURE	HEPATIC FAILURE	肝衰竭	HEPATIC FAILURE AND ASSOCIATED DISORDERS	肝衰竭和相关疾病	HEPATIC AND HEPATOBILIARY DISORDERS	肝脏及肝胆类疾病	HEPATOBILIARY DISORDERS	肝胆系统疾病	232724011	REAC23Q4.txt
EJECTION FRACTION DECREASED	EJECTION FRACTION DECREASED	射血分数降低	CARDIAC FUNCTION DIAGNOSTIC PROCEDURES	心功能诊断程序	CARDIAC AND VASCULAR INVESTIGATIONS (EXCL ENZYME TESTS)	心血管检查（不包括酶检测）	INVESTIGATIONS	各类检查	232724011	REAC23Q4.txt
CARDIOGENIC SHOCK	CARDIOGENIC SHOCK	心源性休克	HEART FAILURES NEC	各种心衰（不另分类）	HEART FAILURES	各类心脏衰竭	CARDIAC DISORDERS	心脏器官疾病	232724011	REAC23Q4.txt
MYOPERICARDITIS	MYOPERICARDITIS	心肌心包炎	NONINFECTIOUS MYOCARDITIS	非感染性心肌炎	MYOCARDIAL DISORDERS	心肌类疾病	CARDIAC DISORDERS	心脏器官疾病	232724011	REAC23Q4.txt
CONDITION AGGRAVATED	CONDITION AGGRAVATED	病情恶化	GENERAL SIGNS AND SYMPTOMS NEC	一般症状和体征（不另分类）	GENERAL SYSTEM DISORDERS NEC	全身系统疾病（不另分类）	GENERAL DISORDERS AND ADMINISTRATION SITE CONDITIONS	全身性疾病及给药部位各种反应	232724741	REAC23Q4.txt
TRANSAMINASES INCREASED	TRANSAMINASES INCREASED	转氨酶升高	HEPATOBILIARY FUNCTION DIAGNOSTIC PROCEDURES	肝胆功能诊断性操作	HEPATOBILIARY INVESTIGATIONS	肝胆系统检查	INVESTIGATIONS	各类检查	232857741	REAC23Q4.txt
MATERNAL EXPOSURE DURING PREGNANCY	MATERNAL EXPOSURE DURING PREGNANCY	孕产妇在妊娠过程中的暴露	EXPOSURES ASSOCIATED WITH PREGNANCY, DELIVERY AND LACTATION	与妊娠、分娩和泌乳有关的暴露	EXPOSURES, CHEMICAL INJURIES AND POISONING	暴露、化学伤和中毒	INJURY, POISONING AND PROCEDURAL COMPLICATIONS	各类损伤、中毒及操作并发症	232857741	REAC23Q4.txt
LIVE BIRTH	LIVE BIRTH	活产	NORMAL PREGNANCY, LABOUR AND DELIVERY	正常妊娠、临产及分娩	PREGNANCY, LABOUR, DELIVERY AND POSTPARTUM CONDITIONS	妊娠、临产、分娩及产后状况	PREGNANCY, PUERPERIUM AND PERINATAL CONDITIONS	妊娠期、产褥期及围产期状况	232857741	REAC23Q4.txt
LEUKOPENIA	LEUKOPENIA	白细胞减少症	LEUKOPENIAS NEC	各种白细胞减少症（不另分类）	WHITE BLOOD CELL DISORDERS	白血球类疾病	BLOOD AND LYMPHATIC SYSTEM DISORDERS	血液及淋巴系统疾病	232857741	REAC23Q4.txt
DRUG INEFFECTIVE	DRUG INEFFECTIVE	药物无效	THERAPEUTIC AND NONTHERAPEUTIC RESPONSES	各种治疗和非治疗反应	THERAPEUTIC AND NONTHERAPEUTIC EFFECTS (EXCL TOXICITY)	治疗性及非治疗性反应类（不包括毒性）	GENERAL DISORDERS AND ADMINISTRATION SITE CONDITIONS	全身性疾病及给药部位各种反应	232857741	REAC23Q4.txt
EXFOLIATIVE RASH	EXFOLIATIVE RASH	剥脱性皮疹	EXFOLIATIVE CONDITIONS	表皮脱落状况	EPIDERMAL AND DERMAL CONDITIONS	表皮及真皮状况	SKIN AND SUBCUTANEOUS TISSUE DISORDERS	皮肤及皮下组织类疾病	232866041	REAC23Q4.txt
HEPATOTOXICITY	HEPATOTOXICITY	肝脏毒性	HEPATOCELLULAR DAMAGE AND HEPATITIS NEC	肝细胞损害和肝炎（不另分类）	HEPATIC AND HEPATOBILIARY DISORDERS	肝脏及肝胆类疾病	HEPATOBILIARY DISORDERS	肝胆系统疾病	232866041	REAC23Q4.txt
DRUG RESISTANCE	DRUG RESISTANCE	耐药	THERAPEUTIC AND NONTHERAPEUTIC RESPONSES	各种治疗和非治疗反应	THERAPEUTIC AND NONTHERAPEUTIC EFFECTS (EXCL TOXICITY)	治疗性及非治疗性反应类（不包括毒性）	GENERAL DISORDERS AND ADMINISTRATION SITE CONDITIONS	全身性疾病及给药部位各种反应	233044051	REAC23Q4.txt
MATERNAL EXPOSURE DURING PREGNANCY	MATERNAL EXPOSURE DURING PREGNANCY	孕产妇在妊娠过程中的暴露	EXPOSURES ASSOCIATED WITH PREGNANCY, DELIVERY AND LACTATION	与妊娠、分娩和泌乳有关的暴露	EXPOSURES, CHEMICAL INJURIES AND POISONING	暴露、化学伤和中毒	INJURY, POISONING AND PROCEDURAL COMPLICATIONS	各类损伤、中毒及操作并发症	233045451	REAC23Q4.txt
DRUG RESISTANCE	DRUG RESISTANCE	耐药	THERAPEUTIC AND NONTHERAPEUTIC RESPONSES	各种治疗和非治疗反应	THERAPEUTIC AND NONTHERAPEUTIC EFFECTS (EXCL TOXICITY)	治疗性及非治疗性反应类（不包括毒性）	GENERAL DISORDERS AND ADMINISTRATION SITE CONDITIONS	全身性疾病及给药部位各种反应	233045451	REAC23Q4.txt
DRUG RESISTANCE	DRUG RESISTANCE	耐药	THERAPEUTIC AND NONTHERAPEUTIC RESPONSES	各种治疗和非治疗反应	THERAPEUTIC AND NONTHERAPEUTIC EFFECTS (EXCL TOXICITY)	治疗性及非治疗性反应类（不包括毒性）	GENERAL DISORDERS AND ADMINISTRATION SITE CONDITIONS	全身性疾病及给药部位各种反应	233045531	REAC23Q4.txt
HYPERTHYROIDISM	HYPERTHYROIDISM	甲状腺功能亢进症	THYROID HYPERFUNCTION DISORDERS	各种甲状腺机能亢进疾病	THYROID GLAND DISORDERS	甲状腺类疾病	ENDOCRINE DISORDERS	内分泌系统疾病	233136441	REAC23Q4.txt
RASH	RASH	皮疹	RASHES, ERUPTIONS AND EXANTHEMS NEC	出疹、发疹和皮疹（不另分类）	EPIDERMAL AND DERMAL CONDITIONS	表皮及真皮状况	SKIN AND SUBCUTANEOUS TISSUE DISORDERS	皮肤及皮下组织类疾病	233136441	REAC23Q4.txt
ISCHAEMIC STROKE	ISCHAEMIC STROKE	缺血性卒中	CENTRAL NERVOUS SYSTEM HAEMORRHAGES AND CEREBROVASCULAR ACCIDENTS	中枢神经系统出血和脑血管意外	CENTRAL NERVOUS SYSTEM VASCULAR DISORDERS	中枢神经系统血管疾病	NERVOUS SYSTEM DISORDERS	各类神经系统疾病	233136441	REAC23Q4.txt
THERAPEUTIC RESPONSE DECREASED	THERAPEUTIC RESPONSE DECREASED	治疗反应减弱	THERAPEUTIC AND NONTHERAPEUTIC RESPONSES	各种治疗和非治疗反应	THERAPEUTIC AND NONTHERAPEUTIC EFFECTS (EXCL TOXICITY)	治疗性及非治疗性反应类（不包括毒性）	GENERAL DISORDERS AND ADMINISTRATION SITE CONDITIONS	全身性疾病及给药部位各种反应	233425481	REAC23Q4.txt
TREMOR	TREMOR	震颤	TREMOR (EXCL CONGENITAL)	各种颤抖（不包括先天性）	MOVEMENT DISORDERS (INCL PARKINSONISM)	运动障碍类（包括帕金森病）	NERVOUS SYSTEM DISORDERS	各类神经系统疾病	233425481	REAC23Q4.txt
GOITRE	GOITRE	甲状腺肿	THYROID DISORDERS NEC	各种甲状腺疾病（不另分类）	THYROID GLAND DISORDERS	甲状腺类疾病	ENDOCRINE DISORDERS	内分泌系统疾病	233425481	REAC23Q4.txt
HYPERSENSITIVITY	HYPERSENSITIVITY	超敏反应	ALLERGIC CONDITIONS NEC	各种过敏反应（不另分类）	ALLERGIC CONDITIONS	过敏类反应	IMMUNE SYSTEM DISORDERS	免疫系统疾病	233519771	REAC23Q4.txt
MEDICATION ERROR	MEDICATION ERROR	用药错误	MEDICATION ERRORS, PRODUCT USE ERRORS AND ISSUES NEC	不另分类的各种用药错误、产品使用错误和问题	MEDICATION ERRORS AND OTHER PRODUCT USE ERRORS AND ISSUES	用药错误及其他产品使用错误和问题	INJURY, POISONING AND PROCEDURAL COMPLICATIONS	各类损伤、中毒及操作并发症	4315790	REAC4Q1
CENTRAL NERVOUS SYSTEM STIMULATION	CENTRAL NERVOUS SYSTEM STIMULATION	中枢神经系统刺激	NERVOUS SYSTEM THERAPEUTIC PROCEDURES NEC	神经系统治疗类操作（不另分类）	NERVOUS SYSTEM, SKULL AND SPINE THERAPEUTIC PROCEDURES	神经系统、头骨及脊柱治疗类操作	SURGICAL AND MEDICAL PROCEDURES	各种手术及医疗操作	4319800	REAC4Q1
DERMATITIS	DERMATITIS	皮炎	DERMATITIS AND ECZEMA	皮炎和湿疹	EPIDERMAL AND DERMAL CONDITIONS	表皮及真皮状况	SKIN AND SUBCUTANEOUS TISSUE DISORDERS	皮肤及皮下组织类疾病	4319800	REAC4Q1
HEADACHE	HEADACHE	头痛	HEADACHES NEC	各种头痛（不另分类）	HEADACHES	各类头痛	NERVOUS SYSTEM DISORDERS	各类神经系统疾病	4319800	REAC4Q1
NAUSEA	NAUSEA	恶心	NAUSEA AND VOMITING SYMPTOMS	恶心和呕吐症状	GASTROINTESTINAL SIGNS AND SYMPTOMS	胃肠道系统症状和体征	GASTROINTESTINAL DISORDERS	胃肠系统疾病	4319800	REAC4Q1
OVERDOSE	OVERDOSE	用药过量	OVERDOSES NEC	用药过量（不另分类）	OVERDOSES AND UNDERDOSES NEC	用药过量及用药剂量不足（不另分类）	INJURY, POISONING AND PROCEDURAL COMPLICATIONS	各类损伤、中毒及操作并发症	4319800	REAC4Q1
PYREXIA	PYREXIA	发热	FEBRILE DISORDERS	发热疾病	BODY TEMPERATURE CONDITIONS	体温状况类	GENERAL DISORDERS AND ADMINISTRATION SITE CONDITIONS	全身性疾病及给药部位各种反应	4319800	REAC4Q1
SPEECH DISORDER	SPEECH DISORDER	言语障碍	SPEECH AND LANGUAGE ABNORMALITIES	说话和语言异常	NEUROLOGICAL DISORDERS NEC	神经类疾病（不另分类）	NERVOUS SYSTEM DISORDERS	各类神经系统疾病	4319800	REAC4Q1
THYROTOXIC CRISIS	THYROTOXIC CRISIS	甲状腺毒危象	THYROID HYPERFUNCTION DISORDERS	各种甲状腺机能亢进疾病	THYROID GLAND DISORDERS	甲状腺类疾病	ENDOCRINE DISORDERS	内分泌系统疾病	4319800	REAC4Q1
ANAL STENOSIS	ANAL STENOSIS	肛门狭窄	ANAL AND RECTAL STENOSIS AND OBSTRUCTION	肛门和直肠狭窄和阻塞	GASTROINTESTINAL STENOSIS AND OBSTRUCTION	胃肠道狭窄及梗阻类疾病	GASTROINTESTINAL DISORDERS	胃肠系统疾病	4388821	REAC4Q2
ASCITES	ASCITES	腹水	PERITONEAL AND RETROPERITONEAL DISORDERS	腹膜和腹膜后疾病	PERITONEAL AND RETROPERITONEAL CONDITIONS	腹膜及腹后膜类疾病	GASTROINTESTINAL DISORDERS	胃肠系统疾病	4388821	REAC4Q2
BLADDER DILATATION	BLADDER DILATATION	膀胱扩张	BLADDER DISORDERS NEC	各种膀胱疾病（不另分类）	BLADDER AND BLADDER NECK DISORDERS (EXCL CALCULI)	膀胱及膀胱颈疾病（不包括结石）	RENAL AND URINARY DISORDERS	肾脏及泌尿系统疾病	4388821	REAC4Q2
CONGENITAL ANOMALY	CONGENITAL ANOMALY	先天性异常	CONGENITAL DISORDERS NEC	各种先天性疾病（不另分类）	CONGENITAL AND HEREDITARY DISORDERS NEC	先天性及遗传性疾病（不另分类）	CONGENITAL, FAMILIAL AND GENETIC DISORDERS	各种先天性家族性遗传性疾病	4388821	REAC4Q2
CONGENITAL GENITAL MALFORMATION FEMALE	CONGENITAL GENITAL MALFORMATION FEMALE	先天性女性生殖器畸形	FEMALE REPRODUCTIVE TRACT DISORDERS CONGENITAL	先天性女性生殖道异常	REPRODUCTIVE TRACT AND BREAST DISORDERS CONGENITAL	先天性生殖道及乳腺类疾病	CONGENITAL, FAMILIAL AND GENETIC DISORDERS	各种先天性家族性遗传性疾病	4388821	REAC4Q2
FOETAL DISORDER	FOETAL DISORDER	胎儿疾病	FOETAL COMPLICATIONS NEC	各种胎儿并发症（不另分类）	FOETAL COMPLICATIONS	各种胎儿并发症	PREGNANCY, PUERPERIUM AND PERINATAL CONDITIONS	妊娠期、产褥期及围产期状况	4388821	REAC4Q2
FOETAL HAEMOGLOBIN DECREASED	FOETAL HAEMOGLOBIN DECREASED	胎儿血红蛋白降低	RED BLOOD CELL ANALYSES	各种红细胞分析	HAEMATOLOGY INVESTIGATIONS (INCL BLOOD GROUPS)	血液类检查（包括血型）	INVESTIGATIONS	各类检查	4388821	REAC4Q2
GOITRE	GOITRE	甲状腺肿	THYROID DISORDERS NEC	各种甲状腺疾病（不另分类）	THYROID GLAND DISORDERS	甲状腺类疾病	ENDOCRINE DISORDERS	内分泌系统疾病	4388821	REAC4Q2
HYDROPS FOETALIS	HYDROPS FOETALIS	胎儿水肿	FOETAL COMPLICATIONS NEC	各种胎儿并发症（不另分类）	FOETAL COMPLICATIONS	各种胎儿并发症	PREGNANCY, PUERPERIUM AND PERINATAL CONDITIONS	妊娠期、产褥期及围产期状况	4388821	REAC4Q2
HYPOTHYROIDISM	HYPOTHYROIDISM	甲状腺功能减退症	THYROID HYPOFUNCTION DISORDERS	各种甲状腺机能减退疾病	THYROID GLAND DISORDERS	甲状腺类疾病	ENDOCRINE DISORDERS	内分泌系统疾病	4388821	REAC4Q2
MATERNAL DRUGS AFFECTING FOETUS	MATERNAL DRUGS AFFECTING FOETUS	影响胎儿的孕产妇用药	FOETAL AND NEONATAL CONDITIONS ASSOCIATED WITH PRODUCT EXPOSURE	与产品暴露相关的胎儿和新生婴儿疾病	EXPOSURES, CHEMICAL INJURIES AND POISONING	暴露、化学伤和中毒	INJURY, POISONING AND PROCEDURAL COMPLICATIONS	各类损伤、中毒及操作并发症	4388821	REAC4Q2
MEAN CELL VOLUME ABNORMAL	MEAN CELL VOLUME ABNORMAL	平均细胞体积异常	RED BLOOD CELL ANALYSES	各种红细胞分析	HAEMATOLOGY INVESTIGATIONS (INCL BLOOD GROUPS)	血液类检查（包括血型）	INVESTIGATIONS	各类检查	4388821	REAC4Q2
POLYDACTYLY	POLYDACTYLY	多指畸形	MUSCULOSKELETAL AND CONNECTIVE TISSUE DISORDERS OF LIMBS CONGENITAL	先天性四肢肌肉骨骼和结缔组织疾病	MUSCULOSKELETAL AND CONNECTIVE TISSUE DISORDERS CONGENITAL	各种先天性肌肉骨骼及结缔组织疾病	CONGENITAL, FAMILIAL AND GENETIC DISORDERS	各种先天性家族性遗传性疾病	4388821	REAC4Q2
PREMATURE BABY	PREMATURE BABY	早产儿	GESTATIONAL AGE AND WEIGHT CONDITIONS	胎龄和体重状况	NEONATAL AND PERINATAL CONDITIONS	新生儿及围产期状况	PREGNANCY, PUERPERIUM AND PERINATAL CONDITIONS	妊娠期、产褥期及围产期状况	4388821	REAC4Q2
PYELOCALIECTASIS	PYELOCALIECTASIS	肾盂肾盏扩张	RENAL STRUCTURAL ABNORMALITIES AND TRAUMA	肾脏结构异常和外伤	RENAL DISORDERS (EXCL NEPHROPATHIES)	肾脏各种异常（不包括肾病）	RENAL AND URINARY DISORDERS	肾脏及泌尿系统疾病	4388821	REAC4Q2
UROGENITAL FISTULA	UROGENITAL FISTULA	泌尿生殖瘘	GENITAL AND URINARY TRACT DISORDERS NEC	生殖道和尿道疾病（不另分类）	GENITOURINARY TRACT DISORDERS NEC	泌尿生殖道疾病（不另分类）	RENAL AND URINARY DISORDERS	肾脏及泌尿系统疾病	4388821	REAC4Q2
ANAL STENOSIS	ANAL STENOSIS	肛门狭窄	ANAL AND RECTAL STENOSIS AND OBSTRUCTION	肛门和直肠狭窄和阻塞	GASTROINTESTINAL STENOSIS AND OBSTRUCTION	胃肠道狭窄及梗阻类疾病	GASTROINTESTINAL DISORDERS	胃肠系统疾病	4388822	REAC4Q2
ASCITES	ASCITES	腹水	PERITONEAL AND RETROPERITONEAL DISORDERS	腹膜和腹膜后疾病	PERITONEAL AND RETROPERITONEAL CONDITIONS	腹膜及腹后膜类疾病	GASTROINTESTINAL DISORDERS	胃肠系统疾病	4388822	REAC4Q2
BLADDER DILATATION	BLADDER DILATATION	膀胱扩张	BLADDER DISORDERS NEC	各种膀胱疾病（不另分类）	BLADDER AND BLADDER NECK DISORDERS (EXCL CALCULI)	膀胱及膀胱颈疾病（不包括结石）	RENAL AND URINARY DISORDERS	肾脏及泌尿系统疾病	4388822	REAC4Q2
CONGENITAL ANOMALY	CONGENITAL ANOMALY	先天性异常	CONGENITAL DISORDERS NEC	各种先天性疾病（不另分类）	CONGENITAL AND HEREDITARY DISORDERS NEC	先天性及遗传性疾病（不另分类）	CONGENITAL, FAMILIAL AND GENETIC DISORDERS	各种先天性家族性遗传性疾病	4388822	REAC4Q2
CONGENITAL GENITAL MALFORMATION FEMALE	CONGENITAL GENITAL MALFORMATION FEMALE	先天性女性生殖器畸形	FEMALE REPRODUCTIVE TRACT DISORDERS CONGENITAL	先天性女性生殖道异常	REPRODUCTIVE TRACT AND BREAST DISORDERS CONGENITAL	先天性生殖道及乳腺类疾病	CONGENITAL, FAMILIAL AND GENETIC DISORDERS	各种先天性家族性遗传性疾病	4388822	REAC4Q2
EXPOSURE DURING PREGNANCY	EXPOSURE DURING PREGNANCY	妊娠过程中暴露	EXPOSURES ASSOCIATED WITH PREGNANCY, DELIVERY AND LACTATION	与妊娠、分娩和泌乳有关的暴露	EXPOSURES, CHEMICAL INJURIES AND POISONING	暴露、化学伤和中毒	INJURY, POISONING AND PROCEDURAL COMPLICATIONS	各类损伤、中毒及操作并发症	4388822	REAC4Q2
FISTULA	FISTULA	瘘管	SOFT TISSUE DISORDERS NEC	各种软组织疾病（不另分类）	MUSCULOSKELETAL AND CONNECTIVE TISSUE DISORDERS NEC	肌肉骨骼和结缔组织疾病（不另分类）	MUSCULOSKELETAL AND CONNECTIVE TISSUE DISORDERS	各种肌肉骨骼及结缔组织疾病	4388822	REAC4Q2
FOETAL DISORDER	FOETAL DISORDER	胎儿疾病	FOETAL COMPLICATIONS NEC	各种胎儿并发症（不另分类）	FOETAL COMPLICATIONS	各种胎儿并发症	PREGNANCY, PUERPERIUM AND PERINATAL CONDITIONS	妊娠期、产褥期及围产期状况	4388822	REAC4Q2
FOETAL HAEMOGLOBIN DECREASED	FOETAL HAEMOGLOBIN DECREASED	胎儿血红蛋白降低	RED BLOOD CELL ANALYSES	各种红细胞分析	HAEMATOLOGY INVESTIGATIONS (INCL BLOOD GROUPS)	血液类检查（包括血型）	INVESTIGATIONS	各类检查	4388822	REAC4Q2
GOITRE	GOITRE	甲状腺肿	THYROID DISORDERS NEC	各种甲状腺疾病（不另分类）	THYROID GLAND DISORDERS	甲状腺类疾病	ENDOCRINE DISORDERS	内分泌系统疾病	4388822	REAC4Q2
HYDROPS FOETALIS	HYDROPS FOETALIS	胎儿水肿	FOETAL COMPLICATIONS NEC	各种胎儿并发症（不另分类）	FOETAL COMPLICATIONS	各种胎儿并发症	PREGNANCY, PUERPERIUM AND PERINATAL CONDITIONS	妊娠期、产褥期及围产期状况	4388822	REAC4Q2
HYPOTHYROIDISM	HYPOTHYROIDISM	甲状腺功能减退症	THYROID HYPOFUNCTION DISORDERS	各种甲状腺机能减退疾病	THYROID GLAND DISORDERS	甲状腺类疾病	ENDOCRINE DISORDERS	内分泌系统疾病	4388822	REAC4Q2
POLYDACTYLY	POLYDACTYLY	多指畸形	MUSCULOSKELETAL AND CONNECTIVE TISSUE DISORDERS OF LIMBS CONGENITAL	先天性四肢肌肉骨骼和结缔组织疾病	MUSCULOSKELETAL AND CONNECTIVE TISSUE DISORDERS CONGENITAL	各种先天性肌肉骨骼及结缔组织疾病	CONGENITAL, FAMILIAL AND GENETIC DISORDERS	各种先天性家族性遗传性疾病	4388822	REAC4Q2
PREMATURE BABY	PREMATURE BABY	早产儿	GESTATIONAL AGE AND WEIGHT CONDITIONS	胎龄和体重状况	NEONATAL AND PERINATAL CONDITIONS	新生儿及围产期状况	PREGNANCY, PUERPERIUM AND PERINATAL CONDITIONS	妊娠期、产褥期及围产期状况	4388822	REAC4Q2
PYELOCALIECTASIS	PYELOCALIECTASIS	肾盂肾盏扩张	RENAL STRUCTURAL ABNORMALITIES AND TRAUMA	肾脏结构异常和外伤	RENAL DISORDERS (EXCL NEPHROPATHIES)	肾脏各种异常（不包括肾病）	RENAL AND URINARY DISORDERS	肾脏及泌尿系统疾病	4388822	REAC4Q2
ULTRASOUND ANTENATAL SCREEN ABNORMAL	ULTRASOUND ANTENATAL SCREEN ABNORMAL	产前超声检查异常	FOETAL AND NEONATAL IMAGING PROCEDURES	胎儿和新生儿影像学检查	FOETAL AND NEONATAL INVESTIGATIONS	胎儿及新生儿类检查	INVESTIGATIONS	各类检查	4388822	REAC4Q2
UROGENITAL FISTULA	UROGENITAL FISTULA	泌尿生殖瘘	GENITAL AND URINARY TRACT DISORDERS NEC	生殖道和尿道疾病（不另分类）	GENITOURINARY TRACT DISORDERS NEC	泌尿生殖道疾病（不另分类）	RENAL AND URINARY DISORDERS	肾脏及泌尿系统疾病	4388822	REAC4Q2
ARTHRALGIA	ARTHRALGIA	关节痛	JOINT RELATED SIGNS AND SYMPTOMS	关节相关症状和体征	JOINT DISORDERS	关节类疾病	MUSCULOSKELETAL AND CONNECTIVE TISSUE DISORDERS	各种肌肉骨骼及结缔组织疾病	4388824	REAC4Q2
ATRIAL FIBRILLATION	ATRIAL FIBRILLATION	房颤	SUPRAVENTRICULAR ARRHYTHMIAS	各种室上性心律失常	CARDIAC ARRHYTHMIAS	心律失常类疾病	CARDIAC DISORDERS	心脏器官疾病	4388824	REAC4Q2
BLOOD LACTATE DEHYDROGENASE INCREASED	BLOOD LACTATE DEHYDROGENASE INCREASED	血乳酸脱氢酶升高	TISSUE ENZYME ANALYSES NEC	组织酶分析（不另分类）	ENZYME INVESTIGATIONS NEC	酶检查（不另分类）	INVESTIGATIONS	各类检查	4388824	REAC4Q2
BODY TEMPERATURE DECREASED	BODY TEMPERATURE DECREASED	体温降低	PHYSICAL EXAMINATION PROCEDURES AND ORGAN SYSTEM STATUS	体检步骤和器官系统状态	PHYSICAL EXAMINATION AND ORGAN SYSTEM STATUS TOPICS	体检和器官系统状态主题	INVESTIGATIONS	各类检查	4388824	REAC4Q2
CARDIOMEGALY	CARDIOMEGALY	心脏扩大	MYOCARDIAL DISORDERS NEC	各种心肌疾病（不另分类）	MYOCARDIAL DISORDERS	心肌类疾病	CARDIAC DISORDERS	心脏器官疾病	4388824	REAC4Q2
CLUBBING	CLUBBING	杵状指	SOFT TISSUE DISORDERS NEC	各种软组织疾病（不另分类）	MUSCULOSKELETAL AND CONNECTIVE TISSUE DISORDERS NEC	肌肉骨骼和结缔组织疾病（不另分类）	MUSCULOSKELETAL AND CONNECTIVE TISSUE DISORDERS	各种肌肉骨骼及结缔组织疾病	4388824	REAC4Q2
EXOPHTHALMOS	EXOPHTHALMOS	突眼症	STRUCTURAL CHANGE, DEPOSIT AND DEGENERATION OF EYE NEC	眼部结构变化、沉积和变性（不另分类）	OCULAR STRUCTURAL CHANGE, DEPOSIT AND DEGENERATION NEC	眼结构改变、沉积及变性（不另分类）	EYE DISORDERS	眼器官疾病	4388824	REAC4Q2
GOITRE	GOITRE	甲状腺肿	THYROID DISORDERS NEC	各种甲状腺疾病（不另分类）	THYROID GLAND DISORDERS	甲状腺类疾病	ENDOCRINE DISORDERS	内分泌系统疾病	4388824	REAC4Q2
HYPERTHYROIDISM	HYPERTHYROIDISM	甲状腺功能亢进症	THYROID HYPERFUNCTION DISORDERS	各种甲状腺机能亢进疾病	THYROID GLAND DISORDERS	甲状腺类疾病	ENDOCRINE DISORDERS	内分泌系统疾病	4388824	REAC4Q2
INTERSTITIAL LUNG DISEASE	INTERSTITIAL LUNG DISEASE	间质性肺疾病	PARENCHYMAL LUNG DISORDERS NEC	实质性肺疾病（不另分类）	LOWER RESPIRATORY TRACT DISORDERS (EXCL OBSTRUCTION AND INFECTION)	下呼吸道疾病（阻塞和感染除外）	RESPIRATORY, THORACIC AND MEDIASTINAL DISORDERS	呼吸系统、胸及纵隔疾病	4388824	REAC4Q2
LUNG INFILTRATION	LUNG INFILTRATION	肺浸润	PARENCHYMAL LUNG DISORDERS NEC	实质性肺疾病（不另分类）	LOWER RESPIRATORY TRACT DISORDERS (EXCL OBSTRUCTION AND INFECTION)	下呼吸道疾病（阻塞和感染除外）	RESPIRATORY, THORACIC AND MEDIASTINAL DISORDERS	呼吸系统、胸及纵隔疾病	4388824	REAC4Q2
NEUTROPHIL PERCENTAGE INCREASED	NEUTROPHIL PERCENTAGE INCREASED	中性粒细胞百分比升高	WHITE BLOOD CELL ANALYSES	各种白细胞分析	HAEMATOLOGY INVESTIGATIONS (INCL BLOOD GROUPS)	血液类检查（包括血型）	INVESTIGATIONS	各类检查	4388824	REAC4Q2
TREATMENT NONCOMPLIANCE	TREATMENT NONCOMPLIANCE	治疗不服从	THERAPEUTIC AND NONTHERAPEUTIC RESPONSES	各种治疗和非治疗反应	THERAPEUTIC AND NONTHERAPEUTIC EFFECTS (EXCL TOXICITY)	治疗性及非治疗性反应类（不包括毒性）	GENERAL DISORDERS AND ADMINISTRATION SITE CONDITIONS	全身性疾病及给药部位各种反应	4388824	REAC4Q2
TREMOR	TREMOR	震颤	TREMOR (EXCL CONGENITAL)	各种颤抖（不包括先天性）	MOVEMENT DISORDERS (INCL PARKINSONISM)	运动障碍类（包括帕金森病）	NERVOUS SYSTEM DISORDERS	各类神经系统疾病	4388824	REAC4Q2
ANTINEUTROPHIL CYTOPLASMIC ANTIBODY POSITIVE	ANTINEUTROPHIL CYTOPLASMIC ANTIBODY POSITIVE	抗中性粒细胞胞质抗体阳性	AUTOIMMUNITY ANALYSES	各种自身免疫分析	IMMUNOLOGY AND ALLERGY INVESTIGATIONS	免疫及过敏类检查	INVESTIGATIONS	各类检查	4388832	REAC4Q2
BLOOD LACTATE DEHYDROGENASE INCREASED	BLOOD LACTATE DEHYDROGENASE INCREASED	血乳酸脱氢酶升高	TISSUE ENZYME ANALYSES NEC	组织酶分析（不另分类）	ENZYME INVESTIGATIONS NEC	酶检查（不另分类）	INVESTIGATIONS	各类检查	4388832	REAC4Q2
BRONCHOALVEOLAR LAVAGE ABNORMAL	BRONCHOALVEOLAR LAVAGE ABNORMAL	支气管肺泡灌洗异常	RESPIRATORY TRACT AND THORACIC HISTOPATHOLOGY PROCEDURES	呼吸道和胸部各项病理组织学检查	RESPIRATORY AND PULMONARY INVESTIGATIONS (EXCL BLOOD GASES)	呼吸系统及肺部检查类（不包括血气）	INVESTIGATIONS	各类检查	4388832	REAC4Q2
HAEMATOCRIT DECREASED	HAEMATOCRIT DECREASED	红细胞压积降低	RED BLOOD CELL ANALYSES	各种红细胞分析	HAEMATOLOGY INVESTIGATIONS (INCL BLOOD GROUPS)	血液类检查（包括血型）	INVESTIGATIONS	各类检查	4388832	REAC4Q2
HAEMOGLOBIN DECREASED	HAEMOGLOBIN DECREASED	血红蛋白降低	RED BLOOD CELL ANALYSES	各种红细胞分析	HAEMATOLOGY INVESTIGATIONS (INCL BLOOD GROUPS)	血液类检查（包括血型）	INVESTIGATIONS	各类检查	4388832	REAC4Q2
HAEMOPTYSIS	HAEMOPTYSIS	咯血	COUGHING AND ASSOCIATED SYMPTOMS	咳嗽和相关症状	RESPIRATORY DISORDERS NEC	呼吸系统疾病（不另分类）	RESPIRATORY, THORACIC AND MEDIASTINAL DISORDERS	呼吸系统、胸及纵隔疾病	4388832	REAC4Q2
PNEUMONIA	PNEUMONIA	感染性肺炎	LOWER RESPIRATORY TRACT AND LUNG INFECTIONS	下呼吸道和肺部感染	INFECTIONS - PATHOGEN UNSPECIFIED	感染 - 未指明病原	INFECTIONS AND INFESTATIONS	感染及侵染类疾病	4388832	REAC4Q2
PULMONARY ALVEOLAR HAEMORRHAGE	PULMONARY ALVEOLAR HAEMORRHAGE	肺泡出血	PARENCHYMAL LUNG DISORDERS NEC	实质性肺疾病（不另分类）	LOWER RESPIRATORY TRACT DISORDERS (EXCL OBSTRUCTION AND INFECTION)	下呼吸道疾病（阻塞和感染除外）	RESPIRATORY, THORACIC AND MEDIASTINAL DISORDERS	呼吸系统、胸及纵隔疾病	4388832	REAC4Q2
THYROXINE INCREASED	THYROXINE INCREASED	甲状腺素升高	THYROID ANALYSES	各种甲状腺分析	ENDOCRINE INVESTIGATIONS (INCL SEX HORMONES)	内分泌系统检查（包括性激素）	INVESTIGATIONS	各类检查	4388832	REAC4Q2
TRI-IODOTHYRONINE INCREASED	TRI-IODOTHYRONINE INCREASED	三碘甲状腺原氨酸升高	THYROID ANALYSES	各种甲状腺分析	ENDOCRINE INVESTIGATIONS (INCL SEX HORMONES)	内分泌系统检查（包括性激素）	INVESTIGATIONS	各类检查	4388832	REAC4Q2
VASCULITIS	VASCULITIS	血管炎	VASCULITIDES NEC	各种血管炎（不另分类）	VASCULAR INFECTIONS AND INFLAMMATIONS	血管感染和炎症类疾病	VASCULAR DISORDERS	血管与淋巴管类疾病	4597541	REAC5Q1
CONDITION AGGRAVATED	CONDITION AGGRAVATED	病情恶化	GENERAL SIGNS AND SYMPTOMS NEC	一般症状和体征（不另分类）	GENERAL SYSTEM DISORDERS NEC	全身系统疾病（不另分类）	GENERAL DISORDERS AND ADMINISTRATION SITE CONDITIONS	全身性疾病及给药部位各种反应	4604904	REAC5Q1
HEPATIC FAILURE	HEPATIC FAILURE	肝衰竭	HEPATIC FAILURE AND ASSOCIATED DISORDERS	肝衰竭和相关疾病	HEPATIC AND HEPATOBILIARY DISORDERS	肝脏及肝胆类疾病	HEPATOBILIARY DISORDERS	肝胆系统疾病	4604904	REAC5Q1
IDIOSYNCRATIC DRUG REACTION	IDIOSYNCRATIC DRUG REACTION	药物特异质反应	THERAPEUTIC AND NONTHERAPEUTIC RESPONSES	各种治疗和非治疗反应	THERAPEUTIC AND NONTHERAPEUTIC EFFECTS (EXCL TOXICITY)	治疗性及非治疗性反应类（不包括毒性）	GENERAL DISORDERS AND ADMINISTRATION SITE CONDITIONS	全身性疾病及给药部位各种反应	4604904	REAC5Q1
ALANINE AMINOTRANSFERASE INCREASED	ALANINE AMINOTRANSFERASE INCREASED	丙氨酸氨基转移酶升高	HEPATOBILIARY FUNCTION DIAGNOSTIC PROCEDURES	肝胆功能诊断性操作	HEPATOBILIARY INVESTIGATIONS	肝胆系统检查	INVESTIGATIONS	各类检查	4703764	REAC5Q2
AORTIC ARTERIOSCLEROSIS	AORTIC ARTERIOSCLEROSIS	主动脉粥样硬化	AORTIC NECROSIS AND VASCULAR INSUFFICIENCY	主动脉坏死和血管功能不全	ARTERIOSCLEROSIS, STENOSIS, VASCULAR INSUFFICIENCY AND NECROSIS	动脉硬化、狭窄、血管功能不全和坏死	VASCULAR DISORDERS	血管与淋巴管类疾病	4703764	REAC5Q2
ASPARTATE AMINOTRANSFERASE INCREASED	ASPARTATE AMINOTRANSFERASE INCREASED	天门冬氨酸氨基转移酶升高	HEPATOBILIARY FUNCTION DIAGNOSTIC PROCEDURES	肝胆功能诊断性操作	HEPATOBILIARY INVESTIGATIONS	肝胆系统检查	INVESTIGATIONS	各类检查	4703764	REAC5Q2
BLOOD CREATININE INCREASED	BLOOD CREATININE INCREASED	血肌酐升高	RENAL FUNCTION ANALYSES	各种肾功能分析	RENAL AND URINARY TRACT INVESTIGATIONS AND URINALYSES	肾脏、泌尿道检查及尿液分析	INVESTIGATIONS	各类检查	4703764	REAC5Q2
BLOOD PRESSURE SYSTOLIC INCREASED	BLOOD PRESSURE SYSTOLIC INCREASED	收缩压升高	VASCULAR TESTS NEC (INCL BLOOD PRESSURE)	各种血管检查（不另分类）（包括血压）	CARDIAC AND VASCULAR INVESTIGATIONS (EXCL ENZYME TESTS)	心血管检查（不包括酶检测）	INVESTIGATIONS	各类检查	4703764	REAC5Q2
BLOOD UREA INCREASED	BLOOD UREA INCREASED	血尿素升高	RENAL FUNCTION ANALYSES	各种肾功能分析	RENAL AND URINARY TRACT INVESTIGATIONS AND URINALYSES	肾脏、泌尿道检查及尿液分析	INVESTIGATIONS	各类检查	4703764	REAC5Q2
COLITIS ISCHAEMIC	COLITIS ISCHAEMIC	缺血性结肠炎	COLITIS (EXCL INFECTIVE)	各种结肠炎（不包括感染性的）	GASTROINTESTINAL INFLAMMATORY CONDITIONS	胃肠系统炎症	GASTROINTESTINAL DISORDERS	胃肠系统疾病	4703764	REAC5Q2
LARGE INTESTINE POLYP	LARGE INTESTINE POLYP	大肠息肉	BENIGN NEOPLASMS GASTROINTESTINAL (EXCL ORAL CAVITY)	各种良性胃肠道肿瘤（不包括口腔）	BENIGN NEOPLASMS GASTROINTESTINAL	胃肠良性肿瘤类	GASTROINTESTINAL DISORDERS	胃肠系统疾病	4703764	REAC5Q2
DIARRHOEA	DIARRHOEA	腹泻	DIARRHOEA (EXCL INFECTIVE)	各种腹泻（不包括感染性的）	GASTROINTESTINAL MOTILITY AND DEFAECATION CONDITIONS	胃肠运动及排便状况	GASTROINTESTINAL DISORDERS	胃肠系统疾病	4703764	REAC5Q2
GASTRITIS EROSIVE	GASTRITIS EROSIVE	糜烂性胃炎	GASTRIC ULCERS AND PERFORATION	胃部溃疡和穿孔	GASTROINTESTINAL ULCERATION AND PERFORATION	胃肠溃疡及穿孔	GASTROINTESTINAL DISORDERS	胃肠系统疾病	4703764	REAC5Q2
GASTROINTESTINAL EROSION	GASTROINTESTINAL EROSION	胃肠道糜烂	GASTROINTESTINAL ULCERS AND PERFORATION, SITE UNSPECIFIED	部位不明的胃肠道溃疡和穿孔	GASTROINTESTINAL ULCERATION AND PERFORATION	胃肠溃疡及穿孔	GASTROINTESTINAL DISORDERS	胃肠系统疾病	4703764	REAC5Q2
HAEMOGLOBIN DECREASED	HAEMOGLOBIN DECREASED	血红蛋白降低	RED BLOOD CELL ANALYSES	各种红细胞分析	HAEMATOLOGY INVESTIGATIONS (INCL BLOOD GROUPS)	血液类检查（包括血型）	INVESTIGATIONS	各类检查	4703764	REAC5Q2
HYPERAEMIA	HYPERAEMIA	充血	NON-SITE SPECIFIC VASCULAR DISORDERS NEC	部位不确定的血管疾病（不另分类）	VASCULAR DISORDERS NEC	血管疾病（不另分类）	VASCULAR DISORDERS	血管与淋巴管类疾病	4703764	REAC5Q2
HYPERTHYROIDISM	HYPERTHYROIDISM	甲状腺功能亢进症	THYROID HYPERFUNCTION DISORDERS	各种甲状腺机能亢进疾病	THYROID GLAND DISORDERS	甲状腺类疾病	ENDOCRINE DISORDERS	内分泌系统疾病	4703764	REAC5Q2
INTESTINAL HAEMORRHAGE	INTESTINAL HAEMORRHAGE	肠出血	INTESTINAL HAEMORRHAGES	各种肠出血	GASTROINTESTINAL HAEMORRHAGES NEC	胃肠系统出血（不另分类）	GASTROINTESTINAL DISORDERS	胃肠系统疾病	4703764	REAC5Q2
LARGE INTESTINAL ULCER	LARGE INTESTINAL ULCER	大肠溃疡	INTESTINAL ULCERS AND PERFORATION NEC	肠溃疡和穿孔（不另分类）	GASTROINTESTINAL ULCERATION AND PERFORATION	胃肠溃疡及穿孔	GASTROINTESTINAL DISORDERS	胃肠系统疾病	4703764	REAC5Q2
MESENTERIC VASCULAR OCCLUSION	MESENTERIC VASCULAR OCCLUSION	肠系膜血管闭塞	GASTROINTESTINAL VASCULAR OCCLUSION AND INFARCTION	胃肠道血管闭塞及梗死	GASTROINTESTINAL VASCULAR CONDITIONS	胃肠系统血管疾病	GASTROINTESTINAL DISORDERS	胃肠系统疾病	4703764	REAC5Q2
MUCOSAL DRYNESS	MUCOSAL DRYNESS	粘膜干燥	MUCOSAL FINDINGS ABNORMAL	各种粘膜异常	GENERAL SYSTEM DISORDERS NEC	全身系统疾病（不另分类）	GENERAL DISORDERS AND ADMINISTRATION SITE CONDITIONS	全身性疾病及给药部位各种反应	4703764	REAC5Q2
OEDEMA	OEDEMA	水肿	OEDEMA NEC	各种水肿（不另分类）	GENERAL SYSTEM DISORDERS NEC	全身系统疾病（不另分类）	GENERAL DISORDERS AND ADMINISTRATION SITE CONDITIONS	全身性疾病及给药部位各种反应	4703764	REAC5Q2
REPERFUSION INJURY	REPERFUSION INJURY	再灌注损伤	NON-SITE SPECIFIC VASCULAR DISORDERS NEC	部位不确定的血管疾病（不另分类）	VASCULAR DISORDERS NEC	血管疾病（不另分类）	VASCULAR DISORDERS	血管与淋巴管类疾病	4703764	REAC5Q2
SKIN TURGOR DECREASED	SKIN TURGOR DECREASED	皮肤弹性降低	PHYSICAL EXAMINATION PROCEDURES AND ORGAN SYSTEM STATUS	体检步骤和器官系统状态	PHYSICAL EXAMINATION AND ORGAN SYSTEM STATUS TOPICS	体检和器官系统状态主题	INVESTIGATIONS	各类检查	4703764	REAC5Q2
WEIGHT DECREASED	WEIGHT DECREASED	体重降低	PHYSICAL EXAMINATION PROCEDURES AND ORGAN SYSTEM STATUS	体检步骤和器官系统状态	PHYSICAL EXAMINATION AND ORGAN SYSTEM STATUS TOPICS	体检和器官系统状态主题	INVESTIGATIONS	各类检查	4703764	REAC5Q2
ABDOMINAL PAIN	ABDOMINAL PAIN	腹痛	GASTROINTESTINAL AND ABDOMINAL PAINS (EXCL ORAL AND THROAT)	胃肠道和腹部疼痛（不包括口腔和咽喉）	GASTROINTESTINAL SIGNS AND SYMPTOMS	胃肠道系统症状和体征	GASTROINTESTINAL DISORDERS	胃肠系统疾病	4703766	REAC5Q2
DEFICIENCY OF BILE SECRETION	DEFICIENCY OF BILE SECRETION	胆汁分泌不足	CHOLESTASIS AND JAUNDICE	胆汁淤积和黄疸类病症	HEPATIC AND HEPATOBILIARY DISORDERS	肝脏及肝胆类疾病	HEPATOBILIARY DISORDERS	肝胆系统疾病	4703766	REAC5Q2
CHOLURIA	CHOLURIA	胆汁尿	URINARY ABNORMALITIES	各种泌尿系统障碍	URINARY TRACT SIGNS AND SYMPTOMS	各种泌尿道体征和症状	RENAL AND URINARY DISORDERS	肾脏及泌尿系统疾病	4703766	REAC5Q2
HEPATIC ENCEPHALOPATHY	HEPATIC ENCEPHALOPATHY	肝性脑病	ENCEPHALOPATHIES TOXIC AND METABOLIC	中毒性和代谢性脑病	ENCEPHALOPATHIES	各类脑病	NERVOUS SYSTEM DISORDERS	各类神经系统疾病	4703766	REAC5Q2
HEPATIC FAILURE	HEPATIC FAILURE	肝衰竭	HEPATIC FAILURE AND ASSOCIATED DISORDERS	肝衰竭和相关疾病	HEPATIC AND HEPATOBILIARY DISORDERS	肝脏及肝胆类疾病	HEPATOBILIARY DISORDERS	肝胆系统疾病	4703766	REAC5Q2
HEPATITIS FULMINANT	HEPATITIS FULMINANT	暴发性肝炎	HEPATOCELLULAR DAMAGE AND HEPATITIS NEC	肝细胞损害和肝炎（不另分类）	HEPATIC AND HEPATOBILIARY DISORDERS	肝脏及肝胆类疾病	HEPATOBILIARY DISORDERS	肝胆系统疾病	4703766	REAC5Q2
INTERNATIONAL NORMALISED RATIO INCREASED	INTERNATIONAL NORMALISED RATIO INCREASED	国际标准化比率升高	COAGULATION AND BLEEDING ANALYSES	凝血和出血分析	HAEMATOLOGY INVESTIGATIONS (INCL BLOOD GROUPS)	血液类检查（包括血型）	INVESTIGATIONS	各类检查	4703766	REAC5Q2
NAUSEA	NAUSEA	恶心	NAUSEA AND VOMITING SYMPTOMS	恶心和呕吐症状	GASTROINTESTINAL SIGNS AND SYMPTOMS	胃肠道系统症状和体征	GASTROINTESTINAL DISORDERS	胃肠系统疾病	4703766	REAC5Q2
PYREXIA	PYREXIA	发热	FEBRILE DISORDERS	发热疾病	BODY TEMPERATURE CONDITIONS	体温状况类	GENERAL DISORDERS AND ADMINISTRATION SITE CONDITIONS	全身性疾病及给药部位各种反应	4703766	REAC5Q2
STUPOR	STUPOR	木僵	DISTURBANCES IN CONSCIOUSNESS NEC	意识障碍（不另分类）	NEUROLOGICAL DISORDERS NEC	神经类疾病（不另分类）	NERVOUS SYSTEM DISORDERS	各类神经系统疾病	4703766	REAC5Q2
TACHYCARDIA	TACHYCARDIA	心动过速	RATE AND RHYTHM DISORDERS NEC	心率和节律异常（不另分类）	CARDIAC ARRHYTHMIAS	心律失常类疾病	CARDIAC DISORDERS	心脏器官疾病	4703766	REAC5Q2
VOMITING	VOMITING	呕吐	NAUSEA AND VOMITING SYMPTOMS	恶心和呕吐症状	GASTROINTESTINAL SIGNS AND SYMPTOMS	胃肠道系统症状和体征	GASTROINTESTINAL DISORDERS	胃肠系统疾病	4703766	REAC5Q2
ABDOMINAL PAIN	ABDOMINAL PAIN	腹痛	GASTROINTESTINAL AND ABDOMINAL PAINS (EXCL ORAL AND THROAT)	胃肠道和腹部疼痛（不包括口腔和咽喉）	GASTROINTESTINAL SIGNS AND SYMPTOMS	胃肠道系统症状和体征	GASTROINTESTINAL DISORDERS	胃肠系统疾病	4703767	REAC5Q2
MYCOBACTERIUM TEST POSITIVE	MYCOBACTERIUM TEST POSITIVE	分枝杆菌检测阳性	MYCOBACTERIA IDENTIFICATION AND SEROLOGY	分支杆菌鉴定和血清学	MICROBIOLOGY AND SEROLOGY INVESTIGATIONS	微生物和血清检查	INVESTIGATIONS	各类检查	4703767	REAC5Q2
DECREASED APPETITE	DECREASED APPETITE	食欲减退	APPETITE DISORDERS	各种食欲障碍	APPETITE AND GENERAL NUTRITIONAL DISORDERS	食欲及一般性营养障碍	METABOLISM AND NUTRITION DISORDERS	代谢及营养类疾病	4703767	REAC5Q2
ANTI-NEUTROPHIL CYTOPLASMIC ANTIBODY POSITIVE VASCULITIS	ANTI-NEUTROPHIL CYTOPLASMIC ANTIBODY POSITIVE VASCULITIS	抗中性粒细胞胞浆抗体阳性血管炎	VASCULITIDES	脉管炎症	IMMUNE DISORDERS NEC	免疫类疾病（不另分类）	IMMUNE SYSTEM DISORDERS	免疫系统疾病	4703767	REAC5Q2
ANTINUCLEAR ANTIBODY POSITIVE	ANTINUCLEAR ANTIBODY POSITIVE	抗核抗体阳性	AUTOIMMUNITY ANALYSES	各种自身免疫分析	IMMUNOLOGY AND ALLERGY INVESTIGATIONS	免疫及过敏类检查	INVESTIGATIONS	各类检查	4703767	REAC5Q2
ARTHRALGIA	ARTHRALGIA	关节痛	JOINT RELATED SIGNS AND SYMPTOMS	关节相关症状和体征	JOINT DISORDERS	关节类疾病	MUSCULOSKELETAL AND CONNECTIVE TISSUE DISORDERS	各种肌肉骨骼及结缔组织疾病	4703767	REAC5Q2
AUTOIMMUNE DISORDER	AUTOIMMUNE DISORDER	自身免疫疾病	AUTOIMMUNE DISORDERS NEC	各种自身免疫疾病（不另分类）	AUTOIMMUNE DISORDERS	自身免疫类疾病	IMMUNE SYSTEM DISORDERS	免疫系统疾病	4703767	REAC5Q2
BLISTER	BLISTER	水疱	BULLOUS CONDITIONS	各种大疱性皮肤病	EPIDERMAL AND DERMAL CONDITIONS	表皮及真皮状况	SKIN AND SUBCUTANEOUS TISSUE DISORDERS	皮肤及皮下组织类疾病	4703767	REAC5Q2
BLOOD THYROID STIMULATING HORMONE DECREASED	BLOOD THYROID STIMULATING HORMONE DECREASED	血促甲状腺激素降低	PITUITARY ANALYSES ANTERIOR	垂体前叶分析	ENDOCRINE INVESTIGATIONS (INCL SEX HORMONES)	内分泌系统检查（包括性激素）	INVESTIGATIONS	各类检查	4703767	REAC5Q2
CONJUNCTIVITIS	CONJUNCTIVITIS	结膜炎	EYE AND EYELID INFECTIONS	眼睛和眼睑感染	INFECTIONS - PATHOGEN UNSPECIFIED	感染 - 未指明病原	INFECTIONS AND INFESTATIONS	感染及侵染类疾病	4703767	REAC5Q2
DEAFNESS NEUROSENSORY	DEAFNESS NEUROSENSORY	感音神经性聋	HEARING LOSSES	各种听力丧失	HEARING DISORDERS	听力障碍类疾病	EAR AND LABYRINTH DISORDERS	耳及迷路类疾病	4703767	REAC5Q2
EXOPHTHALMOS	EXOPHTHALMOS	突眼症	STRUCTURAL CHANGE, DEPOSIT AND DEGENERATION OF EYE NEC	眼部结构变化、沉积和变性（不另分类）	OCULAR STRUCTURAL CHANGE, DEPOSIT AND DEGENERATION NEC	眼结构改变、沉积及变性（不另分类）	EYE DISORDERS	眼器官疾病	4703767	REAC5Q2
FREQUENT BOWEL MOVEMENTS	FREQUENT BOWEL MOVEMENTS	排便频率增加	GASTROINTESTINAL SPASTIC AND HYPERMOTILITY DISORDERS	各种胃肠道痉挛和蠕动过强性疾病	GASTROINTESTINAL MOTILITY AND DEFAECATION CONDITIONS	胃肠运动及排便状况	GASTROINTESTINAL DISORDERS	胃肠系统疾病	4703767	REAC5Q2
GOITRE	GOITRE	甲状腺肿	THYROID DISORDERS NEC	各种甲状腺疾病（不另分类）	THYROID GLAND DISORDERS	甲状腺类疾病	ENDOCRINE DISORDERS	内分泌系统疾病	4703767	REAC5Q2
GRANULOMA	GRANULOMA	肉芽肿	INFLAMMATIONS	各种炎症	GENERAL SYSTEM DISORDERS NEC	全身系统疾病（不另分类）	GENERAL DISORDERS AND ADMINISTRATION SITE CONDITIONS	全身性疾病及给药部位各种反应	4703767	REAC5Q2
HAEMATOCRIT DECREASED	HAEMATOCRIT DECREASED	红细胞压积降低	RED BLOOD CELL ANALYSES	各种红细胞分析	HAEMATOLOGY INVESTIGATIONS (INCL BLOOD GROUPS)	血液类检查（包括血型）	INVESTIGATIONS	各类检查	4703767	REAC5Q2
HYPOACUSIS	HYPOACUSIS	听觉减退	HEARING LOSSES	各种听力丧失	HEARING DISORDERS	听力障碍类疾病	EAR AND LABYRINTH DISORDERS	耳及迷路类疾病	4703767	REAC5Q2
INNER EAR DISORDER	INNER EAR DISORDER	内耳疾病	INNER EAR DISORDERS NEC	各种内耳疾病（不另分类）	INNER EAR AND VIIITH CRANIAL NERVE DISORDERS	内耳及第八颅神经类疾病	EAR AND LABYRINTH DISORDERS	耳及迷路类疾病	4703767	REAC5Q2
JOINT SWELLING	JOINT SWELLING	关节肿胀	JOINT RELATED SIGNS AND SYMPTOMS	关节相关症状和体征	JOINT DISORDERS	关节类疾病	MUSCULOSKELETAL AND CONNECTIVE TISSUE DISORDERS	各种肌肉骨骼及结缔组织疾病	4703767	REAC5Q2
NAUSEA	NAUSEA	恶心	NAUSEA AND VOMITING SYMPTOMS	恶心和呕吐症状	GASTROINTESTINAL SIGNS AND SYMPTOMS	胃肠道系统症状和体征	GASTROINTESTINAL DISORDERS	胃肠系统疾病	4703767	REAC5Q2
OCULAR HYPERAEMIA	OCULAR HYPERAEMIA	眼充血	OCULAR INFECTIONS, INFLAMMATIONS AND ASSOCIATED MANIFESTATIONS	眼部感染、炎症和相关征象	OCULAR INFECTIONS, IRRITATIONS AND INFLAMMATIONS	眼部感染、刺激及炎症	EYE DISORDERS	眼器官疾病	4703767	REAC5Q2
PANNICULITIS	PANNICULITIS	脂膜炎	PANNICULITIDES	各种脂膜炎	SKIN AND SUBCUTANEOUS TISSUE DISORDERS NEC	皮肤及皮下组织类疾病（不另分类）	SKIN AND SUBCUTANEOUS TISSUE DISORDERS	皮肤及皮下组织类疾病	4703767	REAC5Q2
PLATELET COUNT INCREASED	PLATELET COUNT INCREASED	血小板计数升高	PLATELET ANALYSES	血小板分析	HAEMATOLOGY INVESTIGATIONS (INCL BLOOD GROUPS)	血液类检查（包括血型）	INVESTIGATIONS	各类检查	4703767	REAC5Q2
PNEUMONIA NECROTISING	PNEUMONIA NECROTISING	坏死性肺炎	LOWER RESPIRATORY TRACT AND LUNG INFECTIONS	下呼吸道和肺部感染	INFECTIONS - PATHOGEN UNSPECIFIED	感染 - 未指明病原	INFECTIONS AND INFESTATIONS	感染及侵染类疾病	4703767	REAC5Q2
PYREXIA	PYREXIA	发热	FEBRILE DISORDERS	发热疾病	BODY TEMPERATURE CONDITIONS	体温状况类	GENERAL DISORDERS AND ADMINISTRATION SITE CONDITIONS	全身性疾病及给药部位各种反应	4703767	REAC5Q2
RASH PAPULAR	RASH PAPULAR	丘疹样皮疹	RASHES, ERUPTIONS AND EXANTHEMS NEC	出疹、发疹和皮疹（不另分类）	EPIDERMAL AND DERMAL CONDITIONS	表皮及真皮状况	SKIN AND SUBCUTANEOUS TISSUE DISORDERS	皮肤及皮下组织类疾病	4703767	REAC5Q2
RASH PUSTULAR	RASH PUSTULAR	脓疱疹	SKIN STRUCTURES AND SOFT TISSUE INFECTIONS	皮肤结构和软组织感染	INFECTIONS - PATHOGEN UNSPECIFIED	感染 - 未指明病原	INFECTIONS AND INFESTATIONS	感染及侵染类疾病	4703767	REAC5Q2
TINNITUS	TINNITUS	耳鸣	INNER EAR SIGNS AND SYMPTOMS	各种内耳症状和体征	INNER EAR AND VIIITH CRANIAL NERVE DISORDERS	内耳及第八颅神经类疾病	EAR AND LABYRINTH DISORDERS	耳及迷路类疾病	4703767	REAC5Q2
VERTIGO	VERTIGO	眩晕	INNER EAR SIGNS AND SYMPTOMS	各种内耳症状和体征	INNER EAR AND VIIITH CRANIAL NERVE DISORDERS	内耳及第八颅神经类疾病	EAR AND LABYRINTH DISORDERS	耳及迷路类疾病	4703767	REAC5Q2
WEIGHT DECREASED	WEIGHT DECREASED	体重降低	PHYSICAL EXAMINATION PROCEDURES AND ORGAN SYSTEM STATUS	体检步骤和器官系统状态	PHYSICAL EXAMINATION AND ORGAN SYSTEM STATUS TOPICS	体检和器官系统状态主题	INVESTIGATIONS	各类检查	4703767	REAC5Q2
BLOOD PRESSURE DECREASED	BLOOD PRESSURE DECREASED	血压降低	VASCULAR TESTS NEC (INCL BLOOD PRESSURE)	各种血管检查（不另分类）（包括血压）	CARDIAC AND VASCULAR INVESTIGATIONS (EXCL ENZYME TESTS)	心血管检查（不包括酶检测）	INVESTIGATIONS	各类检查	4707846	REAC5Q3
RED BLOOD CELL COUNT DECREASED	RED BLOOD CELL COUNT DECREASED	红细胞计数下降	RED BLOOD CELL ANALYSES	各种红细胞分析	HAEMATOLOGY INVESTIGATIONS (INCL BLOOD GROUPS)	血液类检查（包括血型）	INVESTIGATIONS	各类检查	4707846	REAC5Q3
WHITE BLOOD CELL COUNT DECREASED	WHITE BLOOD CELL COUNT DECREASED	白细胞计数降低	WHITE BLOOD CELL ANALYSES	各种白细胞分析	HAEMATOLOGY INVESTIGATIONS (INCL BLOOD GROUPS)	血液类检查（包括血型）	INVESTIGATIONS	各类检查	4707846	REAC5Q3
COAGULATION TIME PROLONGED	COAGULATION TIME PROLONGED	凝血时间延长	COAGULATION AND BLEEDING ANALYSES	凝血和出血分析	HAEMATOLOGY INVESTIGATIONS (INCL BLOOD GROUPS)	血液类检查（包括血型）	INVESTIGATIONS	各类检查	4714586	REAC5Q3
COAGULOPATHY	COAGULOPATHY	凝血障碍	COAGULOPATHIES	各种凝血功能障碍	COAGULOPATHIES AND BLEEDING DIATHESES (EXCL THROMBOCYTOPENIC)	凝血功能障碍和易出血类疾病（血小板减少症除外）	BLOOD AND LYMPHATIC SYSTEM DISORDERS	血液及淋巴系统疾病	4714586	REAC5Q3
INTERNATIONAL NORMALISED RATIO INCREASED	INTERNATIONAL NORMALISED RATIO INCREASED	国际标准化比率升高	COAGULATION AND BLEEDING ANALYSES	凝血和出血分析	HAEMATOLOGY INVESTIGATIONS (INCL BLOOD GROUPS)	血液类检查（包括血型）	INVESTIGATIONS	各类检查	4714586	REAC5Q3
TREATMENT NONCOMPLIANCE	TREATMENT NONCOMPLIANCE	治疗不服从	THERAPEUTIC AND NONTHERAPEUTIC RESPONSES	各种治疗和非治疗反应	THERAPEUTIC AND NONTHERAPEUTIC EFFECTS (EXCL TOXICITY)	治疗性及非治疗性反应类（不包括毒性）	GENERAL DISORDERS AND ADMINISTRATION SITE CONDITIONS	全身性疾病及给药部位各种反应	4714586	REAC5Q3
ARRHYTHMIA	ARRHYTHMIA	心律失常	RATE AND RHYTHM DISORDERS NEC	心率和节律异常（不另分类）	CARDIAC ARRHYTHMIAS	心律失常类疾病	CARDIAC DISORDERS	心脏器官疾病	4717351	REAC5Q3
PRODUCT COMPLAINT	PRODUCT COMPLAINT	产品投诉	PRODUCT QUALITY ISSUES NEC	产品的各种质量问题（不另分类）	PRODUCT QUALITY, SUPPLY, DISTRIBUTION, MANUFACTURING AND QUALITY SYSTEM ISSUES	产品质量、供应、经销、生产和质量系统问题	PRODUCT ISSUES	产品问题	4717351	REAC5Q3
ANTINEUTROPHIL CYTOPLASMIC ANTIBODY POSITIVE	ANTINEUTROPHIL CYTOPLASMIC ANTIBODY POSITIVE	抗中性粒细胞胞质抗体阳性	AUTOIMMUNITY ANALYSES	各种自身免疫分析	IMMUNOLOGY AND ALLERGY INVESTIGATIONS	免疫及过敏类检查	INVESTIGATIONS	各类检查	4725120	REAC5Q3
BAND NEUTROPHIL PERCENTAGE INCREASED	BAND NEUTROPHIL PERCENTAGE INCREASED	带状中性粒细胞百分比升高	WHITE BLOOD CELL ANALYSES	各种白细胞分析	HAEMATOLOGY INVESTIGATIONS (INCL BLOOD GROUPS)	血液类检查（包括血型）	INVESTIGATIONS	各类检查	4725120	REAC5Q3
BLOOD THYROID STIMULATING HORMONE ABNORMAL	BLOOD THYROID STIMULATING HORMONE ABNORMAL	血促甲状腺激素异常	PITUITARY ANALYSES ANTERIOR	垂体前叶分析	ENDOCRINE INVESTIGATIONS (INCL SEX HORMONES)	内分泌系统检查（包括性激素）	INVESTIGATIONS	各类检查	4725120	REAC5Q3
BLOOD THYROID STIMULATING HORMONE DECREASED	BLOOD THYROID STIMULATING HORMONE DECREASED	血促甲状腺激素降低	PITUITARY ANALYSES ANTERIOR	垂体前叶分析	ENDOCRINE INVESTIGATIONS (INCL SEX HORMONES)	内分泌系统检查（包括性激素）	INVESTIGATIONS	各类检查	4725120	REAC5Q3
CACHEXIA	CACHEXIA	恶液质	GENERAL NUTRITIONAL DISORDERS NEC	一般性营养障碍（不另分类）	APPETITE AND GENERAL NUTRITIONAL DISORDERS	食欲及一般性营养障碍	METABOLISM AND NUTRITION DISORDERS	代谢及营养类疾病	4725120	REAC5Q3
COUGH	COUGH	咳嗽	COUGHING AND ASSOCIATED SYMPTOMS	咳嗽和相关症状	RESPIRATORY DISORDERS NEC	呼吸系统疾病（不另分类）	RESPIRATORY, THORACIC AND MEDIASTINAL DISORDERS	呼吸系统、胸及纵隔疾病	4725120	REAC5Q3
FATIGUE	FATIGUE	疲劳	ASTHENIC CONDITIONS	虚弱状态	GENERAL SYSTEM DISORDERS NEC	全身系统疾病（不另分类）	GENERAL DISORDERS AND ADMINISTRATION SITE CONDITIONS	全身性疾病及给药部位各种反应	4725120	REAC5Q3
HAEMATOCRIT DECREASED	HAEMATOCRIT DECREASED	红细胞压积降低	RED BLOOD CELL ANALYSES	各种红细胞分析	HAEMATOLOGY INVESTIGATIONS (INCL BLOOD GROUPS)	血液类检查（包括血型）	INVESTIGATIONS	各类检查	4725120	REAC5Q3
HAEMOGLOBIN DECREASED	HAEMOGLOBIN DECREASED	血红蛋白降低	RED BLOOD CELL ANALYSES	各种红细胞分析	HAEMATOLOGY INVESTIGATIONS (INCL BLOOD GROUPS)	血液类检查（包括血型）	INVESTIGATIONS	各类检查	4725120	REAC5Q3
HEART RATE INCREASED	HEART RATE INCREASED	心率升高	HEART RATE AND PULSE INVESTIGATIONS	心率和脉搏检查	CARDIAC AND VASCULAR INVESTIGATIONS (EXCL ENZYME TESTS)	心血管检查（不包括酶检测）	INVESTIGATIONS	各类检查	4725120	REAC5Q3
HENOCH-SCHONLEIN PURPURA	HENOCH-SCHONLEIN PURPURA	过敏性紫癜	PURPURA AND RELATED CONDITIONS	紫癜和相关病症	SKIN VASCULAR ABNORMALITIES	皮肤血管异常	SKIN AND SUBCUTANEOUS TISSUE DISORDERS	皮肤及皮下组织类疾病	4725120	REAC5Q3
HYPERDYNAMIC LEFT VENTRICLE	HYPERDYNAMIC LEFT VENTRICLE	左心室肌力过度	CARDIAC SIGNS AND SYMPTOMS NEC	各种心脏体征和症状（不另分类）	CARDIAC DISORDERS, SIGNS AND SYMPTOMS NEC	心脏相关疾病、症状和体征（不另分类）	CARDIAC DISORDERS	心脏器官疾病	4725120	REAC5Q3
HYPERHIDROSIS	HYPERHIDROSIS	多汗	APOCRINE AND ECCRINE GLAND DISORDERS	顶浆分泌腺和小汗腺疾病	SKIN APPENDAGE CONDITIONS	皮肤附属物各种状况	SKIN AND SUBCUTANEOUS TISSUE DISORDERS	皮肤及皮下组织类疾病	4725120	REAC5Q3
HYPERSENSITIVITY	HYPERSENSITIVITY	超敏反应	ALLERGIC CONDITIONS NEC	各种过敏反应（不另分类）	ALLERGIC CONDITIONS	过敏类反应	IMMUNE SYSTEM DISORDERS	免疫系统疾病	4725120	REAC5Q3
HYPOXIA	HYPOXIA	缺氧	CONDITIONS ASSOCIATED WITH ABNORMAL GAS EXCHANGE	与气体交换异常相关的病症	RESPIRATORY DISORDERS NEC	呼吸系统疾病（不另分类）	RESPIRATORY, THORACIC AND MEDIASTINAL DISORDERS	呼吸系统、胸及纵隔疾病	4725120	REAC5Q3
CAPILLARITIS	CAPILLARITIS	毛细血管炎	SKIN VASCULITIDES	皮肤脉管炎	SKIN VASCULAR ABNORMALITIES	皮肤血管异常	SKIN AND SUBCUTANEOUS TISSUE DISORDERS	皮肤及皮下组织类疾病	4725120	REAC5Q3
PALLOR	PALLOR	苍白	SITE SPECIFIC VASCULAR DISORDERS NEC	特定部位血管疾病（不另分类）	VASCULAR DISORDERS NEC	血管疾病（不另分类）	VASCULAR DISORDERS	血管与淋巴管类疾病	4725120	REAC5Q3
LARYNGEAL PAIN	LARYNGEAL PAIN	喉部疼痛	UPPER RESPIRATORY TRACT SIGNS AND SYMPTOMS	上呼吸道症状和体征	RESPIRATORY TRACT SIGNS AND SYMPTOMS	呼吸道症状和体征	RESPIRATORY, THORACIC AND MEDIASTINAL DISORDERS	呼吸系统、胸及纵隔疾病	4725120	REAC5Q3
ATYPICAL PNEUMONIA	ATYPICAL PNEUMONIA	非典型肺炎	LOWER RESPIRATORY TRACT AND LUNG INFECTIONS	下呼吸道和肺部感染	INFECTIONS - PATHOGEN UNSPECIFIED	感染 - 未指明病原	INFECTIONS AND INFESTATIONS	感染及侵染类疾病	4725120	REAC5Q3
PROTEIN URINE PRESENT	PROTEIN URINE PRESENT	尿蛋白检出	URINALYSIS NEC	各种尿分析（不另分类）	RENAL AND URINARY TRACT INVESTIGATIONS AND URINALYSES	肾脏、泌尿道检查及尿液分析	INVESTIGATIONS	各类检查	4725120	REAC5Q3
PULMONARY ALVEOLAR HAEMORRHAGE	PULMONARY ALVEOLAR HAEMORRHAGE	肺泡出血	PARENCHYMAL LUNG DISORDERS NEC	实质性肺疾病（不另分类）	LOWER RESPIRATORY TRACT DISORDERS (EXCL OBSTRUCTION AND INFECTION)	下呼吸道疾病（阻塞和感染除外）	RESPIRATORY, THORACIC AND MEDIASTINAL DISORDERS	呼吸系统、胸及纵隔疾病	4725120	REAC5Q3
PULMONARY ARTERIAL PRESSURE INCREASED	PULMONARY ARTERIAL PRESSURE INCREASED	肺动脉压升高	VASCULAR TESTS NEC (INCL BLOOD PRESSURE)	各种血管检查（不另分类）（包括血压）	CARDIAC AND VASCULAR INVESTIGATIONS (EXCL ENZYME TESTS)	心血管检查（不包括酶检测）	INVESTIGATIONS	各类检查	4725120	REAC5Q3
PULMONARY VASCULITIS	PULMONARY VASCULITIS	肺血管炎	LOWER RESPIRATORY TRACT INFLAMMATORY AND IMMUNOLOGIC CONDITIONS	下呼吸道炎症和免疫病症	LOWER RESPIRATORY TRACT DISORDERS (EXCL OBSTRUCTION AND INFECTION)	下呼吸道疾病（阻塞和感染除外）	RESPIRATORY, THORACIC AND MEDIASTINAL DISORDERS	呼吸系统、胸及纵隔疾病	4725120	REAC5Q3
PYREXIA	PYREXIA	发热	FEBRILE DISORDERS	发热疾病	BODY TEMPERATURE CONDITIONS	体温状况类	GENERAL DISORDERS AND ADMINISTRATION SITE CONDITIONS	全身性疾病及给药部位各种反应	4725120	REAC5Q3
RED BLOOD CELL SEDIMENTATION RATE INCREASED	RED BLOOD CELL SEDIMENTATION RATE INCREASED	红细胞沉降率升高	HAEMATOLOGICAL ANALYSES NEC	各种血液学分析（不另分类）	HAEMATOLOGY INVESTIGATIONS (INCL BLOOD GROUPS)	血液类检查（包括血型）	INVESTIGATIONS	各类检查	4725120	REAC5Q3
RED BLOOD CELLS URINE POSITIVE	RED BLOOD CELLS URINE POSITIVE	尿红细胞阳性	URINALYSIS NEC	各种尿分析（不另分类）	RENAL AND URINARY TRACT INVESTIGATIONS AND URINALYSES	肾脏、泌尿道检查及尿液分析	INVESTIGATIONS	各类检查	4725120	REAC5Q3
RESPIRATORY DISTRESS	RESPIRATORY DISTRESS	呼吸窘迫	BREATHING ABNORMALITIES	各种呼吸异常	RESPIRATORY DISORDERS NEC	呼吸系统疾病（不另分类）	RESPIRATORY, THORACIC AND MEDIASTINAL DISORDERS	呼吸系统、胸及纵隔疾病	4725120	REAC5Q3
RESPIRATORY FAILURE	RESPIRATORY FAILURE	呼吸衰竭	RESPIRATORY FAILURES (EXCL NEONATAL)	各种呼吸衰竭（不包括新生儿）	RESPIRATORY DISORDERS NEC	呼吸系统疾病（不另分类）	RESPIRATORY, THORACIC AND MEDIASTINAL DISORDERS	呼吸系统、胸及纵隔疾病	4725120	REAC5Q3
RESPIRATORY TRACT INFECTION	RESPIRATORY TRACT INFECTION	呼吸道感染	INFECTIONS NEC	各种感染（不另分类）	INFECTIONS - PATHOGEN UNSPECIFIED	感染 - 未指明病原	INFECTIONS AND INFESTATIONS	感染及侵染类疾病	4725120	REAC5Q3
RESTRICTIVE PULMONARY DISEASE	RESTRICTIVE PULMONARY DISEASE	限制性肺疾病	PARENCHYMAL LUNG DISORDERS NEC	实质性肺疾病（不另分类）	LOWER RESPIRATORY TRACT DISORDERS (EXCL OBSTRUCTION AND INFECTION)	下呼吸道疾病（阻塞和感染除外）	RESPIRATORY, THORACIC AND MEDIASTINAL DISORDERS	呼吸系统、胸及纵隔疾病	4725120	REAC5Q3
RETICULOCYTE COUNT INCREASED	RETICULOCYTE COUNT INCREASED	网织红细胞计数升高	RED BLOOD CELL ANALYSES	各种红细胞分析	HAEMATOLOGY INVESTIGATIONS (INCL BLOOD GROUPS)	血液类检查（包括血型）	INVESTIGATIONS	各类检查	4725120	REAC5Q3
SINUSITIS	SINUSITIS	鼻窦炎	UPPER RESPIRATORY TRACT INFECTIONS	各种上呼吸道感染	INFECTIONS - PATHOGEN UNSPECIFIED	感染 - 未指明病原	INFECTIONS AND INFESTATIONS	感染及侵染类疾病	4725120	REAC5Q3
TACHYPNOEA	TACHYPNOEA	呼吸急促	BREATHING ABNORMALITIES	各种呼吸异常	RESPIRATORY DISORDERS NEC	呼吸系统疾病（不另分类）	RESPIRATORY, THORACIC AND MEDIASTINAL DISORDERS	呼吸系统、胸及纵隔疾病	4725120	REAC5Q3
TRI-IODOTHYRONINE ABNORMAL	TRI-IODOTHYRONINE ABNORMAL	三碘化甲腺氨酸异常	THYROID ANALYSES	各种甲状腺分析	ENDOCRINE INVESTIGATIONS (INCL SEX HORMONES)	内分泌系统检查（包括性激素）	INVESTIGATIONS	各类检查	4725120	REAC5Q3
TRI-IODOTHYRONINE INCREASED	TRI-IODOTHYRONINE INCREASED	三碘甲状腺原氨酸升高	THYROID ANALYSES	各种甲状腺分析	ENDOCRINE INVESTIGATIONS (INCL SEX HORMONES)	内分泌系统检查（包括性激素）	INVESTIGATIONS	各类检查	4725120	REAC5Q3
WHITE BLOOD CELL COUNT INCREASED	WHITE BLOOD CELL COUNT INCREASED	白细胞计数升高	WHITE BLOOD CELL ANALYSES	各种白细胞分析	HAEMATOLOGY INVESTIGATIONS (INCL BLOOD GROUPS)	血液类检查（包括血型）	INVESTIGATIONS	各类检查	4725120	REAC5Q3
GASTROOESOPHAGEAL REFLUX DISEASE	GASTROOESOPHAGEAL REFLUX DISEASE	胃食管反流病	GASTROINTESTINAL ATONIC AND HYPOMOTILITY DISORDERS NEC	各种胃肠道弛缓和动力不足性疾病（不另分类）	GASTROINTESTINAL MOTILITY AND DEFAECATION CONDITIONS	胃肠运动及排便状况	GASTROINTESTINAL DISORDERS	胃肠系统疾病	4751717	REAC5Q3
GLOMERULONEPHRITIS	GLOMERULONEPHRITIS	肾小球肾炎	GLOMERULONEPHRITIS AND NEPHROTIC SYNDROME	肾小球肾炎和肾病综合征	NEPHROPATHIES	肾脏类病	RENAL AND URINARY DISORDERS	肾脏及泌尿系统疾病	4751717	REAC5Q3
HAEMOGLOBIN DECREASED	HAEMOGLOBIN DECREASED	血红蛋白降低	RED BLOOD CELL ANALYSES	各种红细胞分析	HAEMATOLOGY INVESTIGATIONS (INCL BLOOD GROUPS)	血液类检查（包括血型）	INVESTIGATIONS	各类检查	4751717	REAC5Q3
WHITE BLOOD CELL COUNT DECREASED	WHITE BLOOD CELL COUNT DECREASED	白细胞计数降低	WHITE BLOOD CELL ANALYSES	各种白细胞分析	HAEMATOLOGY INVESTIGATIONS (INCL BLOOD GROUPS)	血液类检查（包括血型）	INVESTIGATIONS	各类检查	4811364	REAC5Q4
AGRANULOCYTOSIS	AGRANULOCYTOSIS	粒细胞缺乏症	NEUTROPENIAS	各种嗜中性白细胞减少症	WHITE BLOOD CELL DISORDERS	白血球类疾病	BLOOD AND LYMPHATIC SYSTEM DISORDERS	血液及淋巴系统疾病	4903319	REAC6Q1
NEUTROPHIL COUNT DECREASED	NEUTROPHIL COUNT DECREASED	中性粒细胞计数降低	WHITE BLOOD CELL ANALYSES	各种白细胞分析	HAEMATOLOGY INVESTIGATIONS (INCL BLOOD GROUPS)	血液类检查（包括血型）	INVESTIGATIONS	各类检查	4903319	REAC6Q1
WHITE BLOOD CELL COUNT DECREASED	WHITE BLOOD CELL COUNT DECREASED	白细胞计数降低	WHITE BLOOD CELL ANALYSES	各种白细胞分析	HAEMATOLOGY INVESTIGATIONS (INCL BLOOD GROUPS)	血液类检查（包括血型）	INVESTIGATIONS	各类检查	4903319	REAC6Q1
APGAR SCORE ABNORMAL	APGAR SCORE ABNORMAL	阿氏评分异常	PHYSICAL EXAMINATION PROCEDURES AND ORGAN SYSTEM STATUS	体检步骤和器官系统状态	PHYSICAL EXAMINATION AND ORGAN SYSTEM STATUS TOPICS	体检和器官系统状态主题	INVESTIGATIONS	各类检查	5008466	REAC6Q2
EXPOSURE DURING PREGNANCY	EXPOSURE DURING PREGNANCY	妊娠过程中暴露	EXPOSURES ASSOCIATED WITH PREGNANCY, DELIVERY AND LACTATION	与妊娠、分娩和泌乳有关的暴露	EXPOSURES, CHEMICAL INJURIES AND POISONING	暴露、化学伤和中毒	INJURY, POISONING AND PROCEDURAL COMPLICATIONS	各类损伤、中毒及操作并发症	5008466	REAC6Q2
FOETAL DISTRESS SYNDROME	FOETAL DISTRESS SYNDROME	胎儿窘迫综合征	FOETAL COMPLICATIONS NEC	各种胎儿并发症（不另分类）	FOETAL COMPLICATIONS	各种胎儿并发症	PREGNANCY, PUERPERIUM AND PERINATAL CONDITIONS	妊娠期、产褥期及围产期状况	5008466	REAC6Q2
INDUCED LABOUR	INDUCED LABOUR	引产分娩	LABOUR ONSET AND LENGTH ABNORMALITIES	分娩发动和产程异常	MATERNAL COMPLICATIONS OF LABOUR AND DELIVERY	产妇临产及分娩并发症	PREGNANCY, PUERPERIUM AND PERINATAL CONDITIONS	妊娠期、产褥期及围产期状况	5008466	REAC6Q2
INTUSSUSCEPTION	INTUSSUSCEPTION	肠套叠	GASTROINTESTINAL STENOSIS AND OBSTRUCTION NEC	各种胃肠道狭窄及阻塞（不另分类）	GASTROINTESTINAL STENOSIS AND OBSTRUCTION	胃肠道狭窄及梗阻类疾病	GASTROINTESTINAL DISORDERS	胃肠系统疾病	5008466	REAC6Q2
NEONATAL ASPIRATION	NEONATAL ASPIRATION	新生儿误吸	NEWBORN RESPIRATORY DISORDERS NEC	新生儿呼吸道疾病（不另分类）	NEONATAL RESPIRATORY DISORDERS	各种新生儿呼吸系统疾病	RESPIRATORY, THORACIC AND MEDIASTINAL DISORDERS	呼吸系统、胸及纵隔疾病	5008466	REAC6Q2
INFANTILE VOMITING	INFANTILE VOMITING	幼儿呕吐	NAUSEA AND VOMITING SYMPTOMS	恶心和呕吐症状	GASTROINTESTINAL SIGNS AND SYMPTOMS	胃肠道系统症状和体征	GASTROINTESTINAL DISORDERS	胃肠系统疾病	5008466	REAC6Q2
VOMITING PROJECTILE	VOMITING PROJECTILE	喷射样呕吐	NAUSEA AND VOMITING SYMPTOMS	恶心和呕吐症状	GASTROINTESTINAL SIGNS AND SYMPTOMS	胃肠道系统症状和体征	GASTROINTESTINAL DISORDERS	胃肠系统疾病	5008466	REAC6Q2
AUTOIMMUNE HEPATITIS	AUTOIMMUNE HEPATITIS	自身免疫性肝炎	HEPATOCELLULAR DAMAGE AND HEPATITIS NEC	肝细胞损害和肝炎（不另分类）	HEPATIC AND HEPATOBILIARY DISORDERS	肝脏及肝胆类疾病	HEPATOBILIARY DISORDERS	肝胆系统疾病	5128661	REAC6Q4
CHOLESTASIS	CHOLESTASIS	胆汁淤积	CHOLESTASIS AND JAUNDICE	胆汁淤积和黄疸类病症	HEPATIC AND HEPATOBILIARY DISORDERS	肝脏及肝胆类疾病	HEPATOBILIARY DISORDERS	肝胆系统疾病	5128661	REAC6Q4
ENCEPHALOPATHY	ENCEPHALOPATHY	脑病	ENCEPHALOPATHIES NEC	各种脑病（不另分类）	ENCEPHALOPATHIES	各类脑病	NERVOUS SYSTEM DISORDERS	各类神经系统疾病	5128661	REAC6Q4
GOITRE	GOITRE	甲状腺肿	THYROID DISORDERS NEC	各种甲状腺疾病（不另分类）	THYROID GLAND DISORDERS	甲状腺类疾病	ENDOCRINE DISORDERS	内分泌系统疾病	5128661	REAC6Q4
HEPATIC FAILURE	HEPATIC FAILURE	肝衰竭	HEPATIC FAILURE AND ASSOCIATED DISORDERS	肝衰竭和相关疾病	HEPATIC AND HEPATOBILIARY DISORDERS	肝脏及肝胆类疾病	HEPATOBILIARY DISORDERS	肝胆系统疾病	5128661	REAC6Q4
HEPATIC NECROSIS	HEPATIC NECROSIS	肝坏死	HEPATOCELLULAR DAMAGE AND HEPATITIS NEC	肝细胞损害和肝炎（不另分类）	HEPATIC AND HEPATOBILIARY DISORDERS	肝脏及肝胆类疾病	HEPATOBILIARY DISORDERS	肝胆系统疾病	5128661	REAC6Q4
HEPATIC NEOPLASM	HEPATIC NEOPLASM	肝肿瘤	HEPATOBILIARY NEOPLASMS MALIGNANCY UNSPECIFIED	恶性不明确的肝胆肿瘤	HEPATOBILIARY NEOPLASMS MALIGNANT AND UNSPECIFIED	肝胆恶性及性质不明的肿瘤	NEOPLASMS BENIGN, MALIGNANT AND UNSPECIFIED (INCL CYSTS AND POLYPS)	良性、恶性及性质不明的肿瘤（包括囊状和息肉状）	5128661	REAC6Q4
LIVER TRANSPLANT	LIVER TRANSPLANT	肝移植	HEPATIC THERAPEUTIC PROCEDURES	肝脏治疗类操作	HEPATOBILIARY THERAPEUTIC PROCEDURES	肝胆治疗类操作	SURGICAL AND MEDICAL PROCEDURES	各种手术及医疗操作	5128661	REAC6Q4
LIVER TRANSPLANT REJECTION	LIVER TRANSPLANT REJECTION	肝脏移植排斥	TRANSPLANT REJECTIONS	各种移植排异	IMMUNE DISORDERS NEC	免疫类疾病（不另分类）	IMMUNE SYSTEM DISORDERS	免疫系统疾病	5128661	REAC6Q4
SPLENOMEGALY	SPLENOMEGALY	脾肿大	SPLEEN DISORDERS	各种脾病	SPLEEN, LYMPHATIC AND RETICULOENDOTHELIAL SYSTEM DISORDERS	脾、淋巴及网状内皮系统疾病	BLOOD AND LYMPHATIC SYSTEM DISORDERS	血液及淋巴系统疾病	5128661	REAC6Q4
SYNCOPE	SYNCOPE	晕厥	DISTURBANCES IN CONSCIOUSNESS NEC	意识障碍（不另分类）	NEUROLOGICAL DISORDERS NEC	神经类疾病（不另分类）	NERVOUS SYSTEM DISORDERS	各类神经系统疾病	5128661	REAC6Q4
DIZZINESS	DIZZINESS	头晕	NEUROLOGICAL SIGNS AND SYMPTOMS NEC	神经学症状和体征（不另分类）	NEUROLOGICAL DISORDERS NEC	神经类疾病（不另分类）	NERVOUS SYSTEM DISORDERS	各类神经系统疾病	5135323	REAC6Q4
EAR PAIN	EAR PAIN	耳痛	EAR DISORDERS NEC	各种耳部疾病（不另分类）	AURAL DISORDERS NEC	听觉疾病（不另分类）	EAR AND LABYRINTH DISORDERS	耳及迷路类疾病	5135323	REAC6Q4
HEADACHE	HEADACHE	头痛	HEADACHES NEC	各种头痛（不另分类）	HEADACHES	各类头痛	NERVOUS SYSTEM DISORDERS	各类神经系统疾病	5135323	REAC6Q4
JOINT SWELLING	JOINT SWELLING	关节肿胀	JOINT RELATED SIGNS AND SYMPTOMS	关节相关症状和体征	JOINT DISORDERS	关节类疾病	MUSCULOSKELETAL AND CONNECTIVE TISSUE DISORDERS	各种肌肉骨骼及结缔组织疾病	5135323	REAC6Q4
LARYNGEAL PAIN	LARYNGEAL PAIN	喉部疼痛	UPPER RESPIRATORY TRACT SIGNS AND SYMPTOMS	上呼吸道症状和体征	RESPIRATORY TRACT SIGNS AND SYMPTOMS	呼吸道症状和体征	RESPIRATORY, THORACIC AND MEDIASTINAL DISORDERS	呼吸系统、胸及纵隔疾病	5135323	REAC6Q4
RASH PRURITIC	RASH PRURITIC	瘙痒性皮疹	RASHES, ERUPTIONS AND EXANTHEMS NEC	出疹、发疹和皮疹（不另分类）	EPIDERMAL AND DERMAL CONDITIONS	表皮及真皮状况	SKIN AND SUBCUTANEOUS TISSUE DISORDERS	皮肤及皮下组织类疾病	5135323	REAC6Q4
TRICHORRHEXIS	TRICHORRHEXIS	脆发	PILAR DISORDERS NEC	毛发疾病（不另分类）	SKIN APPENDAGE CONDITIONS	皮肤附属物各种状况	SKIN AND SUBCUTANEOUS TISSUE DISORDERS	皮肤及皮下组织类疾病	5135323	REAC6Q4
VOMITING	VOMITING	呕吐	NAUSEA AND VOMITING SYMPTOMS	恶心和呕吐症状	GASTROINTESTINAL SIGNS AND SYMPTOMS	胃肠道系统症状和体征	GASTROINTESTINAL DISORDERS	胃肠系统疾病	5135323	REAC6Q4
WEIGHT DECREASED	WEIGHT DECREASED	体重降低	PHYSICAL EXAMINATION PROCEDURES AND ORGAN SYSTEM STATUS	体检步骤和器官系统状态	PHYSICAL EXAMINATION AND ORGAN SYSTEM STATUS TOPICS	体检和器官系统状态主题	INVESTIGATIONS	各类检查	5135323	REAC6Q4
ABDOMINAL PAIN	ABDOMINAL PAIN	腹痛	GASTROINTESTINAL AND ABDOMINAL PAINS (EXCL ORAL AND THROAT)	胃肠道和腹部疼痛（不包括口腔和咽喉）	GASTROINTESTINAL SIGNS AND SYMPTOMS	胃肠道系统症状和体征	GASTROINTESTINAL DISORDERS	胃肠系统疾病	5139571	REAC6Q4
ALBUMIN URINE PRESENT	ALBUMIN URINE PRESENT	尿白蛋白阳性	URINALYSIS NEC	各种尿分析（不另分类）	RENAL AND URINARY TRACT INVESTIGATIONS AND URINALYSES	肾脏、泌尿道检查及尿液分析	INVESTIGATIONS	各类检查	5139571	REAC6Q4
ANTINEUTROPHIL CYTOPLASMIC ANTIBODY POSITIVE	ANTINEUTROPHIL CYTOPLASMIC ANTIBODY POSITIVE	抗中性粒细胞胞质抗体阳性	AUTOIMMUNITY ANALYSES	各种自身免疫分析	IMMUNOLOGY AND ALLERGY INVESTIGATIONS	免疫及过敏类检查	INVESTIGATIONS	各类检查	5139571	REAC6Q4
BIOPSY KIDNEY ABNORMAL	BIOPSY KIDNEY ABNORMAL	肾脏活检异常	URINARY TRACT HISTOPATHOLOGY PROCEDURES	尿道组织病理学检查	RENAL AND URINARY TRACT INVESTIGATIONS AND URINALYSES	肾脏、泌尿道检查及尿液分析	INVESTIGATIONS	各类检查	5139571	REAC6Q4
BLOOD ALBUMIN DECREASED	BLOOD ALBUMIN DECREASED	血白蛋白降低	PROTEIN ANALYSES NEC	蛋白分析（不另分类）	PROTEIN AND CHEMISTRY ANALYSES NEC	蛋白分析及化检（不另分类）	INVESTIGATIONS	各类检查	5139571	REAC6Q4
BLOOD IMMUNOGLOBULIN A INCREASED	BLOOD IMMUNOGLOBULIN A INCREASED	血免疫球蛋白 A 升高	IMMUNOGLOBULIN ANALYSES	免疫球蛋白分析	IMMUNOLOGY AND ALLERGY INVESTIGATIONS	免疫及过敏类检查	INVESTIGATIONS	各类检查	5139571	REAC6Q4
BLOOD URIC ACID INCREASED	BLOOD URIC ACID INCREASED	血尿酸升高	METABOLISM TESTS NEC	代谢检查（不另分类）	METABOLIC, NUTRITIONAL AND BLOOD GAS INVESTIGATIONS	代谢、营养和血气检查	INVESTIGATIONS	各类检查	5139571	REAC6Q4
DEHYDRATION	DEHYDRATION	脱水	TOTAL FLUID VOLUME DECREASED	总液体体积减少	ELECTROLYTE AND FLUID BALANCE CONDITIONS	电解质及液体平衡状况	METABOLISM AND NUTRITION DISORDERS	代谢及营养类疾病	5139571	REAC6Q4
HAEMATOCHEZIA	HAEMATOCHEZIA	便血	NON-SITE SPECIFIC GASTROINTESTINAL HAEMORRHAGES	部位不明的胃肠出血	GASTROINTESTINAL HAEMORRHAGES NEC	胃肠系统出血（不另分类）	GASTROINTESTINAL DISORDERS	胃肠系统疾病	5139571	REAC6Q4
HAEMATURIA	HAEMATURIA	血尿症	URINARY ABNORMALITIES	各种泌尿系统障碍	URINARY TRACT SIGNS AND SYMPTOMS	各种泌尿道体征和症状	RENAL AND URINARY DISORDERS	肾脏及泌尿系统疾病	5139571	REAC6Q4
HEART RATE INCREASED	HEART RATE INCREASED	心率升高	HEART RATE AND PULSE INVESTIGATIONS	心率和脉搏检查	CARDIAC AND VASCULAR INVESTIGATIONS (EXCL ENZYME TESTS)	心血管检查（不包括酶检测）	INVESTIGATIONS	各类检查	5139571	REAC6Q4
HENOCH-SCHONLEIN PURPURA	HENOCH-SCHONLEIN PURPURA	过敏性紫癜	PURPURA AND RELATED CONDITIONS	紫癜和相关病症	SKIN VASCULAR ABNORMALITIES	皮肤血管异常	SKIN AND SUBCUTANEOUS TISSUE DISORDERS	皮肤及皮下组织类疾病	5139571	REAC6Q4
INTENTIONAL OVERDOSE	INTENTIONAL OVERDOSE	有意用药过量	OVERDOSES NEC	用药过量（不另分类）	OVERDOSES AND UNDERDOSES NEC	用药过量及用药剂量不足（不另分类）	INJURY, POISONING AND PROCEDURAL COMPLICATIONS	各类损伤、中毒及操作并发症	5139571	REAC6Q4
CUTANEOUS VASCULITIS	CUTANEOUS VASCULITIS	皮肤血管炎	SKIN VASCULITIDES	皮肤脉管炎	SKIN VASCULAR ABNORMALITIES	皮肤血管异常	SKIN AND SUBCUTANEOUS TISSUE DISORDERS	皮肤及皮下组织类疾病	5139571	REAC6Q4
NAUSEA	NAUSEA	恶心	NAUSEA AND VOMITING SYMPTOMS	恶心和呕吐症状	GASTROINTESTINAL SIGNS AND SYMPTOMS	胃肠道系统症状和体征	GASTROINTESTINAL DISORDERS	胃肠系统疾病	5139571	REAC6Q4
PROTEIN TOTAL DECREASED	PROTEIN TOTAL DECREASED	总蛋白降低	PROTEIN ANALYSES NEC	蛋白分析（不另分类）	PROTEIN AND CHEMISTRY ANALYSES NEC	蛋白分析及化检（不另分类）	INVESTIGATIONS	各类检查	5139571	REAC6Q4
PROTEINURIA	PROTEINURIA	蛋白尿	URINARY ABNORMALITIES	各种泌尿系统障碍	URINARY TRACT SIGNS AND SYMPTOMS	各种泌尿道体征和症状	RENAL AND URINARY DISORDERS	肾脏及泌尿系统疾病	5139571	REAC6Q4
URINE KETONE BODY PRESENT	URINE KETONE BODY PRESENT	尿酮体存在	METABOLISM TESTS NEC	代谢检查（不另分类）	METABOLIC, NUTRITIONAL AND BLOOD GAS INVESTIGATIONS	代谢、营养和血气检查	INVESTIGATIONS	各类检查	5139571	REAC6Q4
URINE PROTEIN/CREATININE RATIO INCREASED	URINE PROTEIN/CREATININE RATIO INCREASED	尿蛋白/肌酐比率升高	RENAL FUNCTION ANALYSES	各种肾功能分析	RENAL AND URINARY TRACT INVESTIGATIONS AND URINALYSES	肾脏、泌尿道检查及尿液分析	INVESTIGATIONS	各类检查	5139571	REAC6Q4
VASCULITIS GASTROINTESTINAL	VASCULITIS GASTROINTESTINAL	胃肠血管炎	GASTROINTESTINAL INFLAMMATORY DISORDERS NEC	胃肠道各种炎症（不另分类）	GASTROINTESTINAL INFLAMMATORY CONDITIONS	胃肠系统炎症	GASTROINTESTINAL DISORDERS	胃肠系统疾病	5139571	REAC6Q4
VOMITING	VOMITING	呕吐	NAUSEA AND VOMITING SYMPTOMS	恶心和呕吐症状	GASTROINTESTINAL SIGNS AND SYMPTOMS	胃肠道系统症状和体征	GASTROINTESTINAL DISORDERS	胃肠系统疾病	5139571	REAC6Q4
GRAVES' DISEASE	GRAVES' DISEASE		THYROID HYPERFUNCTION DISORDERS	各种甲状腺机能亢进疾病	THYROID GLAND DISORDERS	甲状腺类疾病	ENDOCRINE DISORDERS	内分泌系统疾病	5142590	REAC6Q4
BLISTER	BLISTER	水疱	BULLOUS CONDITIONS	各种大疱性皮肤病	EPIDERMAL AND DERMAL CONDITIONS	表皮及真皮状况	SKIN AND SUBCUTANEOUS TISSUE DISORDERS	皮肤及皮下组织类疾病	5142590	REAC6Q4
BLOOD THYROID STIMULATING HORMONE DECREASED	BLOOD THYROID STIMULATING HORMONE DECREASED	血促甲状腺激素降低	PITUITARY ANALYSES ANTERIOR	垂体前叶分析	ENDOCRINE INVESTIGATIONS (INCL SEX HORMONES)	内分泌系统检查（包括性激素）	INVESTIGATIONS	各类检查	5142590	REAC6Q4
DISEASE RECURRENCE	DISEASE RECURRENCE	疾病复发	GENERAL SIGNS AND SYMPTOMS NEC	一般症状和体征（不另分类）	GENERAL SYSTEM DISORDERS NEC	全身系统疾病（不另分类）	GENERAL DISORDERS AND ADMINISTRATION SITE CONDITIONS	全身性疾病及给药部位各种反应	5142590	REAC6Q4
OEDEMA PERIPHERAL	OEDEMA PERIPHERAL	外周水肿	OEDEMA NEC	各种水肿（不另分类）	GENERAL SYSTEM DISORDERS NEC	全身系统疾病（不另分类）	GENERAL DISORDERS AND ADMINISTRATION SITE CONDITIONS	全身性疾病及给药部位各种反应	5142590	REAC6Q4
PAIN	PAIN	疼痛	PAIN AND DISCOMFORT NEC	疼痛和不适（不另分类）	GENERAL SYSTEM DISORDERS NEC	全身系统疾病（不另分类）	GENERAL DISORDERS AND ADMINISTRATION SITE CONDITIONS	全身性疾病及给药部位各种反应	5142590	REAC6Q4
PURPURA	PURPURA	紫癜	PURPURA AND RELATED CONDITIONS	紫癜和相关病症	SKIN VASCULAR ABNORMALITIES	皮肤血管异常	SKIN AND SUBCUTANEOUS TISSUE DISORDERS	皮肤及皮下组织类疾病	5142590	REAC6Q4
RASH	RASH	皮疹	RASHES, ERUPTIONS AND EXANTHEMS NEC	出疹、发疹和皮疹（不另分类）	EPIDERMAL AND DERMAL CONDITIONS	表皮及真皮状况	SKIN AND SUBCUTANEOUS TISSUE DISORDERS	皮肤及皮下组织类疾病	5142590	REAC6Q4
SKIN EXFOLIATION	SKIN EXFOLIATION	皮肤剥脱	EXFOLIATIVE CONDITIONS	表皮脱落状况	EPIDERMAL AND DERMAL CONDITIONS	表皮及真皮状况	SKIN AND SUBCUTANEOUS TISSUE DISORDERS	皮肤及皮下组织类疾病	5142590	REAC6Q4
WOUND SECRETION	WOUND SECRETION	伤口分泌	NON-SITE SPECIFIC INJURIES NEC	部位不确定的各种损伤（不另分类）	INJURIES NEC	各种损伤（不另分类）	INJURY, POISONING AND PROCEDURAL COMPLICATIONS	各类损伤、中毒及操作并发症	5142590	REAC6Q4
GOITRE	GOITRE	甲状腺肿	THYROID DISORDERS NEC	各种甲状腺疾病（不另分类）	THYROID GLAND DISORDERS	甲状腺类疾病	ENDOCRINE DISORDERS	内分泌系统疾病	5189780	REAC6Q4
CUTANEOUS VASCULITIS	CUTANEOUS VASCULITIS	皮肤血管炎	SKIN VASCULITIDES	皮肤脉管炎	SKIN VASCULAR ABNORMALITIES	皮肤血管异常	SKIN AND SUBCUTANEOUS TISSUE DISORDERS	皮肤及皮下组织类疾病	5189780	REAC6Q4
PURULENCE	PURULENCE	化脓	INFECTIONS NEC	各种感染（不另分类）	INFECTIONS - PATHOGEN UNSPECIFIED	感染 - 未指明病原	INFECTIONS AND INFESTATIONS	感染及侵染类疾病	5189780	REAC6Q4
PYODERMA GANGRENOSUM	PYODERMA GANGRENOSUM	坏疽性脓皮病	SKIN AND SUBCUTANEOUS TISSUE ULCERATIONS	皮肤和皮下组织溃疡	SKIN AND SUBCUTANEOUS TISSUE DISORDERS NEC	皮肤及皮下组织类疾病（不另分类）	SKIN AND SUBCUTANEOUS TISSUE DISORDERS	皮肤及皮下组织类疾病	5189780	REAC6Q4
SCAR	SCAR	瘢痕	SKIN INJURIES NEC	各种皮肤损伤（不另分类）	INJURIES NEC	各种损伤（不另分类）	INJURY, POISONING AND PROCEDURAL COMPLICATIONS	各类损伤、中毒及操作并发症	5189780	REAC6Q4
GRAVES' DISEASE	GRAVES' DISEASE		THYROID HYPERFUNCTION DISORDERS	各种甲状腺机能亢进疾病	THYROID GLAND DISORDERS	甲状腺类疾病	ENDOCRINE DISORDERS	内分泌系统疾病	5220844	REAC7Q1
HENOCH-SCHONLEIN PURPURA	HENOCH-SCHONLEIN PURPURA	过敏性紫癜	PURPURA AND RELATED CONDITIONS	紫癜和相关病症	SKIN VASCULAR ABNORMALITIES	皮肤血管异常	SKIN AND SUBCUTANEOUS TISSUE DISORDERS	皮肤及皮下组织类疾病	5220844	REAC7Q1
NEPHRITIS	NEPHRITIS	肾炎	NEPHRITIS NEC	各种肾炎（不另分类）	NEPHROPATHIES	肾脏类病	RENAL AND URINARY DISORDERS	肾脏及泌尿系统疾病	5220844	REAC7Q1
VASCULITIS	VASCULITIS	血管炎	VASCULITIDES NEC	各种血管炎（不另分类）	VASCULAR INFECTIONS AND INFLAMMATIONS	血管感染和炎症类疾病	VASCULAR DISORDERS	血管与淋巴管类疾病	5220844	REAC7Q1
ANAEMIA	ANAEMIA	贫血	ANAEMIAS NEC	各种贫血（不另分类）	ANAEMIAS NONHAEMOLYTIC AND MARROW DEPRESSION	非溶血性贫血及骨髓抑制	BLOOD AND LYMPHATIC SYSTEM DISORDERS	血液及淋巴系统疾病	5282478	REAC7Q1
HAEMOPTYSIS	HAEMOPTYSIS	咯血	COUGHING AND ASSOCIATED SYMPTOMS	咳嗽和相关症状	RESPIRATORY DISORDERS NEC	呼吸系统疾病（不另分类）	RESPIRATORY, THORACIC AND MEDIASTINAL DISORDERS	呼吸系统、胸及纵隔疾病	5282478	REAC7Q1
LUNG INFILTRATION	LUNG INFILTRATION	肺浸润	PARENCHYMAL LUNG DISORDERS NEC	实质性肺疾病（不另分类）	LOWER RESPIRATORY TRACT DISORDERS (EXCL OBSTRUCTION AND INFECTION)	下呼吸道疾病（阻塞和感染除外）	RESPIRATORY, THORACIC AND MEDIASTINAL DISORDERS	呼吸系统、胸及纵隔疾病	5282478	REAC7Q1
ACUTE KIDNEY INJURY	ACUTE KIDNEY INJURY	急性肾损伤	RENAL FAILURE AND IMPAIRMENT	肾衰和肾损害	RENAL DISORDERS (EXCL NEPHROPATHIES)	肾脏各种异常（不包括肾病）	RENAL AND URINARY DISORDERS	肾脏及泌尿系统疾病	5282478	REAC7Q1
VASCULITIS	VASCULITIS	血管炎	VASCULITIDES NEC	各种血管炎（不另分类）	VASCULAR INFECTIONS AND INFLAMMATIONS	血管感染和炎症类疾病	VASCULAR DISORDERS	血管与淋巴管类疾病	5282478	REAC7Q1
GRANULOMATOSIS WITH POLYANGIITIS	GRANULOMATOSIS WITH POLYANGIITIS	肉芽肿伴多血管炎	VASCULITIDES NEC	各种血管炎（不另分类）	VASCULAR INFECTIONS AND INFLAMMATIONS	血管感染和炎症类疾病	VASCULAR DISORDERS	血管与淋巴管类疾病	5282478	REAC7Q1
DISCOMFORT	DISCOMFORT	不适	PAIN AND DISCOMFORT NEC	疼痛和不适（不另分类）	GENERAL SYSTEM DISORDERS NEC	全身系统疾病（不另分类）	GENERAL DISORDERS AND ADMINISTRATION SITE CONDITIONS	全身性疾病及给药部位各种反应	5308422	REAC7Q2
PHOTOPHOBIA	PHOTOPHOBIA	畏光	OCULAR SENSATION DISORDERS	眼部感觉障碍	OCULAR SENSORY SYMPTOMS NEC	眼感觉症状（不另分类）	EYE DISORDERS	眼器官疾病	5308422	REAC7Q2
VISUAL IMPAIRMENT	VISUAL IMPAIRMENT	视觉损害	VISUAL IMPAIRMENT AND BLINDNESS (EXCL COLOUR BLINDNESS)	视觉损害和失明（色盲除外）	VISION DISORDERS	各种视觉障碍	EYE DISORDERS	眼器官疾病	5308422	REAC7Q2
FEBRILE NEUTROPENIA	FEBRILE NEUTROPENIA	发热性中性粒细胞减少症	NEUTROPENIAS	各种嗜中性白细胞减少症	WHITE BLOOD CELL DISORDERS	白血球类疾病	BLOOD AND LYMPHATIC SYSTEM DISORDERS	血液及淋巴系统疾病	5339622	REAC7Q2
WHITE BLOOD CELL COUNT DECREASED	WHITE BLOOD CELL COUNT DECREASED	白细胞计数降低	WHITE BLOOD CELL ANALYSES	各种白细胞分析	HAEMATOLOGY INVESTIGATIONS (INCL BLOOD GROUPS)	血液类检查（包括血型）	INVESTIGATIONS	各类检查	5339622	REAC7Q2
ASTHENIA	ASTHENIA	乏力	ASTHENIC CONDITIONS	虚弱状态	GENERAL SYSTEM DISORDERS NEC	全身系统疾病（不另分类）	GENERAL DISORDERS AND ADMINISTRATION SITE CONDITIONS	全身性疾病及给药部位各种反应	5341971	REAC7Q2
DIARRHOEA	DIARRHOEA	腹泻	DIARRHOEA (EXCL INFECTIVE)	各种腹泻（不包括感染性的）	GASTROINTESTINAL MOTILITY AND DEFAECATION CONDITIONS	胃肠运动及排便状况	GASTROINTESTINAL DISORDERS	胃肠系统疾病	5341971	REAC7Q2
DYSPNOEA	DYSPNOEA	呼吸困难	BREATHING ABNORMALITIES	各种呼吸异常	RESPIRATORY DISORDERS NEC	呼吸系统疾病（不另分类）	RESPIRATORY, THORACIC AND MEDIASTINAL DISORDERS	呼吸系统、胸及纵隔疾病	5341971	REAC7Q2
FATIGUE	FATIGUE	疲劳	ASTHENIC CONDITIONS	虚弱状态	GENERAL SYSTEM DISORDERS NEC	全身系统疾病（不另分类）	GENERAL DISORDERS AND ADMINISTRATION SITE CONDITIONS	全身性疾病及给药部位各种反应	5341971	REAC7Q2
CUTANEOUS VASCULITIS	CUTANEOUS VASCULITIS	皮肤血管炎	SKIN VASCULITIDES	皮肤脉管炎	SKIN VASCULAR ABNORMALITIES	皮肤血管异常	SKIN AND SUBCUTANEOUS TISSUE DISORDERS	皮肤及皮下组织类疾病	5341971	REAC7Q2
NAUSEA	NAUSEA	恶心	NAUSEA AND VOMITING SYMPTOMS	恶心和呕吐症状	GASTROINTESTINAL SIGNS AND SYMPTOMS	胃肠道系统症状和体征	GASTROINTESTINAL DISORDERS	胃肠系统疾病	5341971	REAC7Q2
NEUTROPHIL COUNT DECREASED	NEUTROPHIL COUNT DECREASED	中性粒细胞计数降低	WHITE BLOOD CELL ANALYSES	各种白细胞分析	HAEMATOLOGY INVESTIGATIONS (INCL BLOOD GROUPS)	血液类检查（包括血型）	INVESTIGATIONS	各类检查	5341971	REAC7Q2
NEUTROPHIL PERCENTAGE DECREASED	NEUTROPHIL PERCENTAGE DECREASED	中性粒细胞百分比降低	WHITE BLOOD CELL ANALYSES	各种白细胞分析	HAEMATOLOGY INVESTIGATIONS (INCL BLOOD GROUPS)	血液类检查（包括血型）	INVESTIGATIONS	各类检查	5341971	REAC7Q2
PRODUCTIVE COUGH	PRODUCTIVE COUGH	咳痰	COUGHING AND ASSOCIATED SYMPTOMS	咳嗽和相关症状	RESPIRATORY DISORDERS NEC	呼吸系统疾病（不另分类）	RESPIRATORY, THORACIC AND MEDIASTINAL DISORDERS	呼吸系统、胸及纵隔疾病	5341971	REAC7Q2
PYREXIA	PYREXIA	发热	FEBRILE DISORDERS	发热疾病	BODY TEMPERATURE CONDITIONS	体温状况类	GENERAL DISORDERS AND ADMINISTRATION SITE CONDITIONS	全身性疾病及给药部位各种反应	5341971	REAC7Q2
RESPIRATORY FAILURE	RESPIRATORY FAILURE	呼吸衰竭	RESPIRATORY FAILURES (EXCL NEONATAL)	各种呼吸衰竭（不包括新生儿）	RESPIRATORY DISORDERS NEC	呼吸系统疾病（不另分类）	RESPIRATORY, THORACIC AND MEDIASTINAL DISORDERS	呼吸系统、胸及纵隔疾病	5341971	REAC7Q2
THYROTOXIC CRISIS	THYROTOXIC CRISIS	甲状腺毒危象	THYROID HYPERFUNCTION DISORDERS	各种甲状腺机能亢进疾病	THYROID GLAND DISORDERS	甲状腺类疾病	ENDOCRINE DISORDERS	内分泌系统疾病	5341971	REAC7Q2
VOMITING	VOMITING	呕吐	NAUSEA AND VOMITING SYMPTOMS	恶心和呕吐症状	GASTROINTESTINAL SIGNS AND SYMPTOMS	胃肠道系统症状和体征	GASTROINTESTINAL DISORDERS	胃肠系统疾病	5341971	REAC7Q2
WHITE BLOOD CELL COUNT DECREASED	WHITE BLOOD CELL COUNT DECREASED	白细胞计数降低	WHITE BLOOD CELL ANALYSES	各种白细胞分析	HAEMATOLOGY INVESTIGATIONS (INCL BLOOD GROUPS)	血液类检查（包括血型）	INVESTIGATIONS	各类检查	5341971	REAC7Q2
ANTI-NEUTROPHIL CYTOPLASMIC ANTIBODY POSITIVE VASCULITIS	ANTI-NEUTROPHIL CYTOPLASMIC ANTIBODY POSITIVE VASCULITIS	抗中性粒细胞胞浆抗体阳性血管炎	VASCULITIDES	脉管炎症	IMMUNE DISORDERS NEC	免疫类疾病（不另分类）	IMMUNE SYSTEM DISORDERS	免疫系统疾病	5371729	REAC7Q2
ARTHRALGIA	ARTHRALGIA	关节痛	JOINT RELATED SIGNS AND SYMPTOMS	关节相关症状和体征	JOINT DISORDERS	关节类疾病	MUSCULOSKELETAL AND CONNECTIVE TISSUE DISORDERS	各种肌肉骨骼及结缔组织疾病	5371729	REAC7Q2
BLOOD ALBUMIN DECREASED	BLOOD ALBUMIN DECREASED	血白蛋白降低	PROTEIN ANALYSES NEC	蛋白分析（不另分类）	PROTEIN AND CHEMISTRY ANALYSES NEC	蛋白分析及化检（不另分类）	INVESTIGATIONS	各类检查	5371729	REAC7Q2
BLOOD THYROID STIMULATING HORMONE DECREASED	BLOOD THYROID STIMULATING HORMONE DECREASED	血促甲状腺激素降低	PITUITARY ANALYSES ANTERIOR	垂体前叶分析	ENDOCRINE INVESTIGATIONS (INCL SEX HORMONES)	内分泌系统检查（包括性激素）	INVESTIGATIONS	各类检查	5371729	REAC7Q2
EXOPHTHALMOS	EXOPHTHALMOS	突眼症	STRUCTURAL CHANGE, DEPOSIT AND DEGENERATION OF EYE NEC	眼部结构变化、沉积和变性（不另分类）	OCULAR STRUCTURAL CHANGE, DEPOSIT AND DEGENERATION NEC	眼结构改变、沉积及变性（不另分类）	EYE DISORDERS	眼器官疾病	5371729	REAC7Q2
GLOMERULONEPHRITIS	GLOMERULONEPHRITIS	肾小球肾炎	GLOMERULONEPHRITIS AND NEPHROTIC SYNDROME	肾小球肾炎和肾病综合征	NEPHROPATHIES	肾脏类病	RENAL AND URINARY DISORDERS	肾脏及泌尿系统疾病	5371729	REAC7Q2
GOITRE	GOITRE	甲状腺肿	THYROID DISORDERS NEC	各种甲状腺疾病（不另分类）	THYROID GLAND DISORDERS	甲状腺类疾病	ENDOCRINE DISORDERS	内分泌系统疾病	5371729	REAC7Q2
HAEMATURIA	HAEMATURIA	血尿症	URINARY ABNORMALITIES	各种泌尿系统障碍	URINARY TRACT SIGNS AND SYMPTOMS	各种泌尿道体征和症状	RENAL AND URINARY DISORDERS	肾脏及泌尿系统疾病	5371729	REAC7Q2
HAEMOGLOBIN DECREASED	HAEMOGLOBIN DECREASED	血红蛋白降低	RED BLOOD CELL ANALYSES	各种红细胞分析	HAEMATOLOGY INVESTIGATIONS (INCL BLOOD GROUPS)	血液类检查（包括血型）	INVESTIGATIONS	各类检查	5371729	REAC7Q2
HAEMOPTYSIS	HAEMOPTYSIS	咯血	COUGHING AND ASSOCIATED SYMPTOMS	咳嗽和相关症状	RESPIRATORY DISORDERS NEC	呼吸系统疾病（不另分类）	RESPIRATORY, THORACIC AND MEDIASTINAL DISORDERS	呼吸系统、胸及纵隔疾病	5371729	REAC7Q2
HYPOACUSIS	HYPOACUSIS	听觉减退	HEARING LOSSES	各种听力丧失	HEARING DISORDERS	听力障碍类疾病	EAR AND LABYRINTH DISORDERS	耳及迷路类疾病	5371729	REAC7Q2
MALAISE	MALAISE	难受	ASTHENIC CONDITIONS	虚弱状态	GENERAL SYSTEM DISORDERS NEC	全身系统疾病（不另分类）	GENERAL DISORDERS AND ADMINISTRATION SITE CONDITIONS	全身性疾病及给药部位各种反应	5371729	REAC7Q2
MYALGIA	MYALGIA	肌痛	MUSCLE PAINS	肌肉疼痛	MUSCLE DISORDERS	肌肉类疾病	MUSCULOSKELETAL AND CONNECTIVE TISSUE DISORDERS	各种肌肉骨骼及结缔组织疾病	5371729	REAC7Q2
OCULAR HYPERAEMIA	OCULAR HYPERAEMIA	眼充血	OCULAR INFECTIONS, INFLAMMATIONS AND ASSOCIATED MANIFESTATIONS	眼部感染、炎症和相关征象	OCULAR INFECTIONS, IRRITATIONS AND INFLAMMATIONS	眼部感染、刺激及炎症	EYE DISORDERS	眼器官疾病	5371729	REAC7Q2
PALLOR	PALLOR	苍白	SITE SPECIFIC VASCULAR DISORDERS NEC	特定部位血管疾病（不另分类）	VASCULAR DISORDERS NEC	血管疾病（不另分类）	VASCULAR DISORDERS	血管与淋巴管类疾病	5371729	REAC7Q2
PALPITATIONS	PALPITATIONS	心悸	CARDIAC SIGNS AND SYMPTOMS NEC	各种心脏体征和症状（不另分类）	CARDIAC DISORDERS, SIGNS AND SYMPTOMS NEC	心脏相关疾病、症状和体征（不另分类）	CARDIAC DISORDERS	心脏器官疾病	5371729	REAC7Q2
PLATELET COUNT INCREASED	PLATELET COUNT INCREASED	血小板计数升高	PLATELET ANALYSES	血小板分析	HAEMATOLOGY INVESTIGATIONS (INCL BLOOD GROUPS)	血液类检查（包括血型）	INVESTIGATIONS	各类检查	5371729	REAC7Q2
PO2 DECREASED	PO2 DECREASED	PO2 降低	BLOOD GAS AND ACID BASE ANALYSES	血气和酸碱分析	METABOLIC, NUTRITIONAL AND BLOOD GAS INVESTIGATIONS	代谢、营养和血气检查	INVESTIGATIONS	各类检查	5371729	REAC7Q2
PROTEIN URINE PRESENT	PROTEIN URINE PRESENT	尿蛋白检出	URINALYSIS NEC	各种尿分析（不另分类）	RENAL AND URINARY TRACT INVESTIGATIONS AND URINALYSES	肾脏、泌尿道检查及尿液分析	INVESTIGATIONS	各类检查	5371729	REAC7Q2
PULMONARY HAEMORRHAGE	PULMONARY HAEMORRHAGE	肺出血	LOWER RESPIRATORY TRACT SIGNS AND SYMPTOMS	下呼吸道症状和体征	RESPIRATORY TRACT SIGNS AND SYMPTOMS	呼吸道症状和体征	RESPIRATORY, THORACIC AND MEDIASTINAL DISORDERS	呼吸系统、胸及纵隔疾病	5371729	REAC7Q2
RASH	RASH	皮疹	RASHES, ERUPTIONS AND EXANTHEMS NEC	出疹、发疹和皮疹（不另分类）	EPIDERMAL AND DERMAL CONDITIONS	表皮及真皮状况	SKIN AND SUBCUTANEOUS TISSUE DISORDERS	皮肤及皮下组织类疾病	5371729	REAC7Q2
RED BLOOD CELL SEDIMENTATION RATE INCREASED	RED BLOOD CELL SEDIMENTATION RATE INCREASED	红细胞沉降率升高	HAEMATOLOGICAL ANALYSES NEC	各种血液学分析（不另分类）	HAEMATOLOGY INVESTIGATIONS (INCL BLOOD GROUPS)	血液类检查（包括血型）	INVESTIGATIONS	各类检查	5371729	REAC7Q2
RESPIRATORY RATE INCREASED	RESPIRATORY RATE INCREASED	呼吸率升高	PHYSICAL EXAMINATION PROCEDURES AND ORGAN SYSTEM STATUS	体检步骤和器官系统状态	PHYSICAL EXAMINATION AND ORGAN SYSTEM STATUS TOPICS	体检和器官系统状态主题	INVESTIGATIONS	各类检查	5371729	REAC7Q2
TACHYCARDIA	TACHYCARDIA	心动过速	RATE AND RHYTHM DISORDERS NEC	心率和节律异常（不另分类）	CARDIAC ARRHYTHMIAS	心律失常类疾病	CARDIAC DISORDERS	心脏器官疾病	5371729	REAC7Q2
THYROXINE INCREASED	THYROXINE INCREASED	甲状腺素升高	THYROID ANALYSES	各种甲状腺分析	ENDOCRINE INVESTIGATIONS (INCL SEX HORMONES)	内分泌系统检查（包括性激素）	INVESTIGATIONS	各类检查	5371729	REAC7Q2
TRI-IODOTHYRONINE INCREASED	TRI-IODOTHYRONINE INCREASED	三碘甲状腺原氨酸升高	THYROID ANALYSES	各种甲状腺分析	ENDOCRINE INVESTIGATIONS (INCL SEX HORMONES)	内分泌系统检查（包括性激素）	INVESTIGATIONS	各类检查	5371729	REAC7Q2
WEIGHT DECREASED	WEIGHT DECREASED	体重降低	PHYSICAL EXAMINATION PROCEDURES AND ORGAN SYSTEM STATUS	体检步骤和器官系统状态	PHYSICAL EXAMINATION AND ORGAN SYSTEM STATUS TOPICS	体检和器官系统状态主题	INVESTIGATIONS	各类检查	5371729	REAC7Q2
WHEEZING	WHEEZING	哮鸣	BRONCHOSPASM AND OBSTRUCTION	支气管痉挛和阻塞	BRONCHIAL DISORDERS (EXCL NEOPLASMS)	支气管系统疾病（不包括肿瘤）	RESPIRATORY, THORACIC AND MEDIASTINAL DISORDERS	呼吸系统、胸及纵隔疾病	5371729	REAC7Q2
HYPOTHYROIDISM	HYPOTHYROIDISM	甲状腺功能减退症	THYROID HYPOFUNCTION DISORDERS	各种甲状腺机能减退疾病	THYROID GLAND DISORDERS	甲状腺类疾病	ENDOCRINE DISORDERS	内分泌系统疾病	5373393	REAC7Q2
AORTIC VALVE INCOMPETENCE	AORTIC VALVE INCOMPETENCE	主动脉瓣关闭不全	AORTIC VALVULAR DISORDERS	主动脉瓣异常	CARDIAC VALVE DISORDERS	心脏瓣膜类疾病	CARDIAC DISORDERS	心脏器官疾病	5379374	REAC7Q3
BLOOD PH INCREASED	BLOOD PH INCREASED	血 pH 值升高	BLOOD GAS AND ACID BASE ANALYSES	血气和酸碱分析	METABOLIC, NUTRITIONAL AND BLOOD GAS INVESTIGATIONS	代谢、营养和血气检查	INVESTIGATIONS	各类检查	5379374	REAC7Q3
BLOOD THYROID STIMULATING HORMONE DECREASED	BLOOD THYROID STIMULATING HORMONE DECREASED	血促甲状腺激素降低	PITUITARY ANALYSES ANTERIOR	垂体前叶分析	ENDOCRINE INVESTIGATIONS (INCL SEX HORMONES)	内分泌系统检查（包括性激素）	INVESTIGATIONS	各类检查	5379374	REAC7Q3
CAESAREAN SECTION	CAESAREAN SECTION	剖宫产	OBSTETRIC THERAPEUTIC PROCEDURES	产科治疗类操作	OBSTETRIC AND GYNAECOLOGICAL THERAPEUTIC PROCEDURES	妇产科治疗类操作	SURGICAL AND MEDICAL PROCEDURES	各种手术及医疗操作	5379374	REAC7Q3
CARDIAC MURMUR	CARDIAC MURMUR	心脏杂音	CARDIAC AUSCULTATORY INVESTIGATIONS	心脏听诊	CARDIAC AND VASCULAR INVESTIGATIONS (EXCL ENZYME TESTS)	心血管检查（不包括酶检测）	INVESTIGATIONS	各类检查	5379374	REAC7Q3
CARDIOMEGALY	CARDIOMEGALY	心脏扩大	MYOCARDIAL DISORDERS NEC	各种心肌疾病（不另分类）	MYOCARDIAL DISORDERS	心肌类疾病	CARDIAC DISORDERS	心脏器官疾病	5379374	REAC7Q3
CHEST X-RAY ABNORMAL	CHEST X-RAY ABNORMAL	胸部 X 线检查异常	RESPIRATORY TRACT AND THORACIC IMAGING PROCEDURES	呼吸道和胸部各项影像学检查	RESPIRATORY AND PULMONARY INVESTIGATIONS (EXCL BLOOD GASES)	呼吸系统及肺部检查类（不包括血气）	INVESTIGATIONS	各类检查	5379374	REAC7Q3
EXPOSURE DURING PREGNANCY	EXPOSURE DURING PREGNANCY	妊娠过程中暴露	EXPOSURES ASSOCIATED WITH PREGNANCY, DELIVERY AND LACTATION	与妊娠、分娩和泌乳有关的暴露	EXPOSURES, CHEMICAL INJURIES AND POISONING	暴露、化学伤和中毒	INJURY, POISONING AND PROCEDURAL COMPLICATIONS	各类损伤、中毒及操作并发症	5379374	REAC7Q3
EJECTION FRACTION DECREASED	EJECTION FRACTION DECREASED	射血分数降低	CARDIAC FUNCTION DIAGNOSTIC PROCEDURES	心功能诊断程序	CARDIAC AND VASCULAR INVESTIGATIONS (EXCL ENZYME TESTS)	心血管检查（不包括酶检测）	INVESTIGATIONS	各类检查	5379374	REAC7Q3
GOITRE	GOITRE	甲状腺肿	THYROID DISORDERS NEC	各种甲状腺疾病（不另分类）	THYROID GLAND DISORDERS	甲状腺类疾病	ENDOCRINE DISORDERS	内分泌系统疾病	5379374	REAC7Q3
HAEMATURIA	HAEMATURIA	血尿症	URINARY ABNORMALITIES	各种泌尿系统障碍	URINARY TRACT SIGNS AND SYMPTOMS	各种泌尿道体征和症状	RENAL AND URINARY DISORDERS	肾脏及泌尿系统疾病	5379374	REAC7Q3
HAEMOGLOBIN DECREASED	HAEMOGLOBIN DECREASED	血红蛋白降低	RED BLOOD CELL ANALYSES	各种红细胞分析	HAEMATOLOGY INVESTIGATIONS (INCL BLOOD GROUPS)	血液类检查（包括血型）	INVESTIGATIONS	各类检查	5379374	REAC7Q3
HEART RATE INCREASED	HEART RATE INCREASED	心率升高	HEART RATE AND PULSE INVESTIGATIONS	心率和脉搏检查	CARDIAC AND VASCULAR INVESTIGATIONS (EXCL ENZYME TESTS)	心血管检查（不包括酶检测）	INVESTIGATIONS	各类检查	5379374	REAC7Q3
MITRAL VALVE INCOMPETENCE	MITRAL VALVE INCOMPETENCE	二尖瓣关闭不全	MITRAL VALVULAR DISORDERS	二尖瓣异常	CARDIAC VALVE DISORDERS	心脏瓣膜类疾病	CARDIAC DISORDERS	心脏器官疾病	5379374	REAC7Q3
OEDEMA PERIPHERAL	OEDEMA PERIPHERAL	外周水肿	OEDEMA NEC	各种水肿（不另分类）	GENERAL SYSTEM DISORDERS NEC	全身系统疾病（不另分类）	GENERAL DISORDERS AND ADMINISTRATION SITE CONDITIONS	全身性疾病及给药部位各种反应	5379374	REAC7Q3
PROTEIN URINE	PROTEIN URINE	尿蛋白	URINALYSIS NEC	各种尿分析（不另分类）	RENAL AND URINARY TRACT INVESTIGATIONS AND URINALYSES	肾脏、泌尿道检查及尿液分析	INVESTIGATIONS	各类检查	5379374	REAC7Q3
PULMONARY ALVEOLAR HAEMORRHAGE	PULMONARY ALVEOLAR HAEMORRHAGE	肺泡出血	PARENCHYMAL LUNG DISORDERS NEC	实质性肺疾病（不另分类）	LOWER RESPIRATORY TRACT DISORDERS (EXCL OBSTRUCTION AND INFECTION)	下呼吸道疾病（阻塞和感染除外）	RESPIRATORY, THORACIC AND MEDIASTINAL DISORDERS	呼吸系统、胸及纵隔疾病	5379374	REAC7Q3
PYREXIA	PYREXIA	发热	FEBRILE DISORDERS	发热疾病	BODY TEMPERATURE CONDITIONS	体温状况类	GENERAL DISORDERS AND ADMINISTRATION SITE CONDITIONS	全身性疾病及给药部位各种反应	5379374	REAC7Q3
RED BLOOD CELL SEDIMENTATION RATE INCREASED	RED BLOOD CELL SEDIMENTATION RATE INCREASED	红细胞沉降率升高	HAEMATOLOGICAL ANALYSES NEC	各种血液学分析（不另分类）	HAEMATOLOGY INVESTIGATIONS (INCL BLOOD GROUPS)	血液类检查（包括血型）	INVESTIGATIONS	各类检查	5379374	REAC7Q3
THYROXINE FREE INCREASED	THYROXINE FREE INCREASED	游离甲状腺素升高	THYROID ANALYSES	各种甲状腺分析	ENDOCRINE INVESTIGATIONS (INCL SEX HORMONES)	内分泌系统检查（包括性激素）	INVESTIGATIONS	各类检查	5379374	REAC7Q3
TRICUSPID VALVE INCOMPETENCE	TRICUSPID VALVE INCOMPETENCE	三尖瓣关闭不全	TRICUSPID VALVULAR DISORDERS	三尖瓣异常	CARDIAC VALVE DISORDERS	心脏瓣膜类疾病	CARDIAC DISORDERS	心脏器官疾病	5379374	REAC7Q3
INTERCEPTED PRODUCT DISPENSING ERROR	INTERCEPTED PRODUCT DISPENSING ERROR	被截获的产品配发错误	PRODUCT DISPENSING ERRORS AND ISSUES	各种产品配发错误和问题	MEDICATION ERRORS AND OTHER PRODUCT USE ERRORS AND ISSUES	用药错误及其他产品使用错误和问题	INJURY, POISONING AND PROCEDURAL COMPLICATIONS	各类损伤、中毒及操作并发症	5466628	REAC7Q3
MEDICATION ERROR	MEDICATION ERROR	用药错误	MEDICATION ERRORS, PRODUCT USE ERRORS AND ISSUES NEC	不另分类的各种用药错误、产品使用错误和问题	MEDICATION ERRORS AND OTHER PRODUCT USE ERRORS AND ISSUES	用药错误及其他产品使用错误和问题	INJURY, POISONING AND PROCEDURAL COMPLICATIONS	各类损伤、中毒及操作并发症	5466628	REAC7Q3
ACUTE HEPATIC FAILURE	ACUTE HEPATIC FAILURE	急性肝衰竭	HEPATIC FAILURE AND ASSOCIATED DISORDERS	肝衰竭和相关疾病	HEPATIC AND HEPATOBILIARY DISORDERS	肝脏及肝胆类疾病	HEPATOBILIARY DISORDERS	肝胆系统疾病	5593081	REAC8Q1
HEPATIC NECROSIS	HEPATIC NECROSIS	肝坏死	HEPATOCELLULAR DAMAGE AND HEPATITIS NEC	肝细胞损害和肝炎（不另分类）	HEPATIC AND HEPATOBILIARY DISORDERS	肝脏及肝胆类疾病	HEPATOBILIARY DISORDERS	肝胆系统疾病	5593081	REAC8Q1
HEPATITIS CHOLESTATIC	HEPATITIS CHOLESTATIC	胆汁淤积性肝炎	CHOLESTASIS AND JAUNDICE	胆汁淤积和黄疸类病症	HEPATIC AND HEPATOBILIARY DISORDERS	肝脏及肝胆类疾病	HEPATOBILIARY DISORDERS	肝胆系统疾病	5593081	REAC8Q1
HEPATOTOXICITY	HEPATOTOXICITY	肝脏毒性	HEPATOCELLULAR DAMAGE AND HEPATITIS NEC	肝细胞损害和肝炎（不另分类）	HEPATIC AND HEPATOBILIARY DISORDERS	肝脏及肝胆类疾病	HEPATOBILIARY DISORDERS	肝胆系统疾病	5593081	REAC8Q1
AGRANULOCYTOSIS	AGRANULOCYTOSIS	粒细胞缺乏症	NEUTROPENIAS	各种嗜中性白细胞减少症	WHITE BLOOD CELL DISORDERS	白血球类疾病	BLOOD AND LYMPHATIC SYSTEM DISORDERS	血液及淋巴系统疾病	5678710	REAC8Q1
BONE MARROW FAILURE	BONE MARROW FAILURE	骨髓功能衰竭	MARROW DEPRESSION AND HYPOPLASTIC ANAEMIAS	骨髓抑制和增生不良性贫血	ANAEMIAS NONHAEMOLYTIC AND MARROW DEPRESSION	非溶血性贫血及骨髓抑制	BLOOD AND LYMPHATIC SYSTEM DISORDERS	血液及淋巴系统疾病	5678710	REAC8Q1
CHILLS	CHILLS	寒战	FEELINGS AND SENSATIONS NEC	各种感受与感觉（不另分类）	GENERAL SYSTEM DISORDERS NEC	全身系统疾病（不另分类）	GENERAL DISORDERS AND ADMINISTRATION SITE CONDITIONS	全身性疾病及给药部位各种反应	5678710	REAC8Q1
COUGH	COUGH	咳嗽	COUGHING AND ASSOCIATED SYMPTOMS	咳嗽和相关症状	RESPIRATORY DISORDERS NEC	呼吸系统疾病（不另分类）	RESPIRATORY, THORACIC AND MEDIASTINAL DISORDERS	呼吸系统、胸及纵隔疾病	5678710	REAC8Q1
DYSPHAGIA	DYSPHAGIA	吞咽困难	GASTROINTESTINAL SIGNS AND SYMPTOMS NEC	各种胃肠道症状和体征（不另分类）	GASTROINTESTINAL SIGNS AND SYMPTOMS	胃肠道系统症状和体征	GASTROINTESTINAL DISORDERS	胃肠系统疾病	5678710	REAC8Q1
ENTEROBACTER BACTERAEMIA	ENTEROBACTER BACTERAEMIA	肠杆菌菌血症	ENTEROBACTER INFECTIONS	各种肠杆菌感染	BACTERIAL INFECTIOUS DISORDERS	细菌感染性疾病	INFECTIONS AND INFESTATIONS	感染及侵染类疾病	5678710	REAC8Q1
ERYTHROID SERIES ABNORMAL	ERYTHROID SERIES ABNORMAL	红细胞系异常	RED BLOOD CELL ANALYSES	各种红细胞分析	HAEMATOLOGY INVESTIGATIONS (INCL BLOOD GROUPS)	血液类检查（包括血型）	INVESTIGATIONS	各类检查	5678710	REAC8Q1
HEADACHE	HEADACHE	头痛	HEADACHES NEC	各种头痛（不另分类）	HEADACHES	各类头痛	NERVOUS SYSTEM DISORDERS	各类神经系统疾病	5678710	REAC8Q1
HYPERTHYROIDISM	HYPERTHYROIDISM	甲状腺功能亢进症	THYROID HYPERFUNCTION DISORDERS	各种甲状腺机能亢进疾病	THYROID GLAND DISORDERS	甲状腺类疾病	ENDOCRINE DISORDERS	内分泌系统疾病	5678710	REAC8Q1
MALAISE	MALAISE	难受	ASTHENIC CONDITIONS	虚弱状态	GENERAL SYSTEM DISORDERS NEC	全身系统疾病（不另分类）	GENERAL DISORDERS AND ADMINISTRATION SITE CONDITIONS	全身性疾病及给药部位各种反应	5678710	REAC8Q1
MOUTH ULCERATION	MOUTH ULCERATION	口腔溃疡	STOMATITIS AND ULCERATION	口腔黏膜炎和溃疡	ORAL SOFT TISSUE CONDITIONS	口腔软组织类疾病	GASTROINTESTINAL DISORDERS	胃肠系统疾病	5678710	REAC8Q1
THERAPY NON-RESPONDER	THERAPY NON-RESPONDER	治疗无反应者	THERAPEUTIC AND NONTHERAPEUTIC RESPONSES	各种治疗和非治疗反应	THERAPEUTIC AND NONTHERAPEUTIC EFFECTS (EXCL TOXICITY)	治疗性及非治疗性反应类（不包括毒性）	GENERAL DISORDERS AND ADMINISTRATION SITE CONDITIONS	全身性疾病及给药部位各种反应	5678710	REAC8Q1
PALPITATIONS	PALPITATIONS	心悸	CARDIAC SIGNS AND SYMPTOMS NEC	各种心脏体征和症状（不另分类）	CARDIAC DISORDERS, SIGNS AND SYMPTOMS NEC	心脏相关疾病、症状和体征（不另分类）	CARDIAC DISORDERS	心脏器官疾病	5678710	REAC8Q1
LARYNGEAL PAIN	LARYNGEAL PAIN	喉部疼痛	UPPER RESPIRATORY TRACT SIGNS AND SYMPTOMS	上呼吸道症状和体征	RESPIRATORY TRACT SIGNS AND SYMPTOMS	呼吸道症状和体征	RESPIRATORY, THORACIC AND MEDIASTINAL DISORDERS	呼吸系统、胸及纵隔疾病	5678710	REAC8Q1
PLASMA CELLS PRESENT	PLASMA CELLS PRESENT	浆细胞检出	WHITE BLOOD CELL ANALYSES	各种白细胞分析	HAEMATOLOGY INVESTIGATIONS (INCL BLOOD GROUPS)	血液类检查（包括血型）	INVESTIGATIONS	各类检查	5678710	REAC8Q1
PNEUMONIA KLEBSIELLA	PNEUMONIA KLEBSIELLA	克雷伯菌性肺炎	KLEBSIELLA INFECTIONS	各种克雷伯杆菌感染	BACTERIAL INFECTIOUS DISORDERS	细菌感染性疾病	INFECTIONS AND INFESTATIONS	感染及侵染类疾病	5678710	REAC8Q1
PYREXIA	PYREXIA	发热	FEBRILE DISORDERS	发热疾病	BODY TEMPERATURE CONDITIONS	体温状况类	GENERAL DISORDERS AND ADMINISTRATION SITE CONDITIONS	全身性疾病及给药部位各种反应	5678710	REAC8Q1
RASH	RASH	皮疹	RASHES, ERUPTIONS AND EXANTHEMS NEC	出疹、发疹和皮疹（不另分类）	EPIDERMAL AND DERMAL CONDITIONS	表皮及真皮状况	SKIN AND SUBCUTANEOUS TISSUE DISORDERS	皮肤及皮下组织类疾病	5678710	REAC8Q1
RHINORRHOEA	RHINORRHOEA	流涕	UPPER RESPIRATORY TRACT SIGNS AND SYMPTOMS	上呼吸道症状和体征	RESPIRATORY TRACT SIGNS AND SYMPTOMS	呼吸道症状和体征	RESPIRATORY, THORACIC AND MEDIASTINAL DISORDERS	呼吸系统、胸及纵隔疾病	5678710	REAC8Q1
STAPHYLOCOCCAL INFECTION	STAPHYLOCOCCAL INFECTION	葡萄球菌感染	STAPHYLOCOCCAL INFECTIONS	各种葡萄球菌感染	BACTERIAL INFECTIOUS DISORDERS	细菌感染性疾病	INFECTIONS AND INFESTATIONS	感染及侵染类疾病	5678710	REAC8Q1
WHITE BLOOD CELL COUNT DECREASED	WHITE BLOOD CELL COUNT DECREASED	白细胞计数降低	WHITE BLOOD CELL ANALYSES	各种白细胞分析	HAEMATOLOGY INVESTIGATIONS (INCL BLOOD GROUPS)	血液类检查（包括血型）	INVESTIGATIONS	各类检查	5678710	REAC8Q1
ABDOMINAL PAIN	ABDOMINAL PAIN	腹痛	GASTROINTESTINAL AND ABDOMINAL PAINS (EXCL ORAL AND THROAT)	胃肠道和腹部疼痛（不包括口腔和咽喉）	GASTROINTESTINAL SIGNS AND SYMPTOMS	胃肠道系统症状和体征	GASTROINTESTINAL DISORDERS	胃肠系统疾病	5684475	REAC8Q1
ACUTE HEPATIC FAILURE	ACUTE HEPATIC FAILURE	急性肝衰竭	HEPATIC FAILURE AND ASSOCIATED DISORDERS	肝衰竭和相关疾病	HEPATIC AND HEPATOBILIARY DISORDERS	肝脏及肝胆类疾病	HEPATOBILIARY DISORDERS	肝胆系统疾病	5684475	REAC8Q1
BLOOD PRESSURE INCREASED	BLOOD PRESSURE INCREASED	血压升高	VASCULAR TESTS NEC (INCL BLOOD PRESSURE)	各种血管检查（不另分类）（包括血压）	CARDIAC AND VASCULAR INVESTIGATIONS (EXCL ENZYME TESTS)	心血管检查（不包括酶检测）	INVESTIGATIONS	各类检查	5684475	REAC8Q1
BRAIN HERNIATION	BRAIN HERNIATION	脑疝	CEREBRAL INJURIES NEC	大脑损伤（不另分类）	INJURIES NEC	各种损伤（不另分类）	INJURY, POISONING AND PROCEDURAL COMPLICATIONS	各类损伤、中毒及操作并发症	5684475	REAC8Q1
SEIZURE	SEIZURE	惊厥发作	SEIZURES AND SEIZURE DISORDERS NEC	癫痫和癫痫类疾病 （不另分类）	SEIZURES (INCL SUBTYPES)	癫痫发作（包括各种亚型）	NERVOUS SYSTEM DISORDERS	各类神经系统疾病	5684475	REAC8Q1
DECREASED APPETITE	DECREASED APPETITE	食欲减退	APPETITE DISORDERS	各种食欲障碍	APPETITE AND GENERAL NUTRITIONAL DISORDERS	食欲及一般性营养障碍	METABOLISM AND NUTRITION DISORDERS	代谢及营养类疾病	5684475	REAC8Q1
MENTAL STATUS CHANGES	MENTAL STATUS CHANGES	精神状态改变	MENTAL DISORDERS NEC	各种精神疾病（不另分类）	PSYCHIATRIC DISORDERS NEC	精神病类（不另分类）	PSYCHIATRIC DISORDERS	精神病类	5684475	REAC8Q1
NAUSEA	NAUSEA	恶心	NAUSEA AND VOMITING SYMPTOMS	恶心和呕吐症状	GASTROINTESTINAL SIGNS AND SYMPTOMS	胃肠道系统症状和体征	GASTROINTESTINAL DISORDERS	胃肠系统疾病	5684475	REAC8Q1
NEUROLOGICAL EXAMINATION ABNORMAL	NEUROLOGICAL EXAMINATION ABNORMAL	神经学检查异常	PHYSICAL EXAMINATION PROCEDURES AND ORGAN SYSTEM STATUS	体检步骤和器官系统状态	PHYSICAL EXAMINATION AND ORGAN SYSTEM STATUS TOPICS	体检和器官系统状态主题	INVESTIGATIONS	各类检查	5684475	REAC8Q1
OCULAR ICTERUS	OCULAR ICTERUS	眼黄疸	CHOLESTASIS AND JAUNDICE	胆汁淤积和黄疸类病症	HEPATIC AND HEPATOBILIARY DISORDERS	肝脏及肝胆类疾病	HEPATOBILIARY DISORDERS	肝胆系统疾病	5684475	REAC8Q1
PRURITUS	PRURITUS	瘙痒	PRURITUS NEC	各种瘙痒（不另分类）	EPIDERMAL AND DERMAL CONDITIONS	表皮及真皮状况	SKIN AND SUBCUTANEOUS TISSUE DISORDERS	皮肤及皮下组织类疾病	5684475	REAC8Q1
PUPILLARY DISORDER	PUPILLARY DISORDER	瞳孔疾病	PUPIL DISORDERS	各种瞳孔疾病	OCULAR NEUROMUSCULAR DISORDERS	眼神经肌肉类疾病	EYE DISORDERS	眼器官疾病	5684475	REAC8Q1
YELLOW SKIN	YELLOW SKIN	黄色皮肤	DERMAL AND EPIDERMAL CONDITIONS NEC	各种表皮和真皮病症（不另分类）	EPIDERMAL AND DERMAL CONDITIONS	表皮及真皮状况	SKIN AND SUBCUTANEOUS TISSUE DISORDERS	皮肤及皮下组织类疾病	5684475	REAC8Q1
ANTINUCLEAR ANTIBODY POSITIVE	ANTINUCLEAR ANTIBODY POSITIVE	抗核抗体阳性	AUTOIMMUNITY ANALYSES	各种自身免疫分析	IMMUNOLOGY AND ALLERGY INVESTIGATIONS	免疫及过敏类检查	INVESTIGATIONS	各类检查	5704595	REAC8Q2
PNEUMONIA	PNEUMONIA	感染性肺炎	LOWER RESPIRATORY TRACT AND LUNG INFECTIONS	下呼吸道和肺部感染	INFECTIONS - PATHOGEN UNSPECIFIED	感染 - 未指明病原	INFECTIONS AND INFESTATIONS	感染及侵染类疾病	5704595	REAC8Q2
PULMONARY ALVEOLAR HAEMORRHAGE	PULMONARY ALVEOLAR HAEMORRHAGE	肺泡出血	PARENCHYMAL LUNG DISORDERS NEC	实质性肺疾病（不另分类）	LOWER RESPIRATORY TRACT DISORDERS (EXCL OBSTRUCTION AND INFECTION)	下呼吸道疾病（阻塞和感染除外）	RESPIRATORY, THORACIC AND MEDIASTINAL DISORDERS	呼吸系统、胸及纵隔疾病	5704595	REAC8Q2
BLOOD CREATININE INCREASED	BLOOD CREATININE INCREASED	血肌酐升高	RENAL FUNCTION ANALYSES	各种肾功能分析	RENAL AND URINARY TRACT INVESTIGATIONS AND URINALYSES	肾脏、泌尿道检查及尿液分析	INVESTIGATIONS	各类检查	5706369	REAC8Q2
DRUG INTERACTION	DRUG INTERACTION	药物相互作用	INTERACTIONS	各种相互作用	THERAPEUTIC AND NONTHERAPEUTIC EFFECTS (EXCL TOXICITY)	治疗性及非治疗性反应类（不包括毒性）	GENERAL DISORDERS AND ADMINISTRATION SITE CONDITIONS	全身性疾病及给药部位各种反应	5706369	REAC8Q2
FEBRILE NEUTROPENIA	FEBRILE NEUTROPENIA	发热性中性粒细胞减少症	NEUTROPENIAS	各种嗜中性白细胞减少症	WHITE BLOOD CELL DISORDERS	白血球类疾病	BLOOD AND LYMPHATIC SYSTEM DISORDERS	血液及淋巴系统疾病	5706369	REAC8Q2
MUCOSAL INFLAMMATION	MUCOSAL INFLAMMATION	粘膜炎症	MUCOSAL FINDINGS ABNORMAL	各种粘膜异常	GENERAL SYSTEM DISORDERS NEC	全身系统疾病（不另分类）	GENERAL DISORDERS AND ADMINISTRATION SITE CONDITIONS	全身性疾病及给药部位各种反应	5706369	REAC8Q2
OEDEMA	OEDEMA	水肿	OEDEMA NEC	各种水肿（不另分类）	GENERAL SYSTEM DISORDERS NEC	全身系统疾病（不另分类）	GENERAL DISORDERS AND ADMINISTRATION SITE CONDITIONS	全身性疾病及给药部位各种反应	5706369	REAC8Q2
ABORTION SPONTANEOUS	ABORTION SPONTANEOUS	自发流产	ABORTIONS SPONTANEOUS	各种自然流产	ABORTIONS AND STILLBIRTH	流产及死产	PREGNANCY, PUERPERIUM AND PERINATAL CONDITIONS	妊娠期、产褥期及围产期状况	5712033	REAC8Q2
CARDIO-RESPIRATORY ARREST	CARDIO-RESPIRATORY ARREST	心脏呼吸骤停	VENTRICULAR ARRHYTHMIAS AND CARDIAC ARREST	室性心律失常和心搏停止	CARDIAC ARRHYTHMIAS	心律失常类疾病	CARDIAC DISORDERS	心脏器官疾病	5712033	REAC8Q2
PRODUCT DISPENSING ERROR	PRODUCT DISPENSING ERROR	产品配发错误	PRODUCT DISPENSING ERRORS AND ISSUES	各种产品配发错误和问题	MEDICATION ERRORS AND OTHER PRODUCT USE ERRORS AND ISSUES	用药错误及其他产品使用错误和问题	INJURY, POISONING AND PROCEDURAL COMPLICATIONS	各类损伤、中毒及操作并发症	5712033	REAC8Q2
EXPOSURE DURING PREGNANCY	EXPOSURE DURING PREGNANCY	妊娠过程中暴露	EXPOSURES ASSOCIATED WITH PREGNANCY, DELIVERY AND LACTATION	与妊娠、分娩和泌乳有关的暴露	EXPOSURES, CHEMICAL INJURIES AND POISONING	暴露、化学伤和中毒	INJURY, POISONING AND PROCEDURAL COMPLICATIONS	各类损伤、中毒及操作并发症	5712033	REAC8Q2
MEDICATION ERROR	MEDICATION ERROR	用药错误	MEDICATION ERRORS, PRODUCT USE ERRORS AND ISSUES NEC	不另分类的各种用药错误、产品使用错误和问题	MEDICATION ERRORS AND OTHER PRODUCT USE ERRORS AND ISSUES	用药错误及其他产品使用错误和问题	INJURY, POISONING AND PROCEDURAL COMPLICATIONS	各类损伤、中毒及操作并发症	5712033	REAC8Q2
WRONG PRODUCT ADMINISTERED	WRONG PRODUCT ADMINISTERED	给予的产品有误	PRODUCT ADMINISTRATION ERRORS AND ISSUES	各种产品给用错误和问题	MEDICATION ERRORS AND OTHER PRODUCT USE ERRORS AND ISSUES	用药错误及其他产品使用错误和问题	INJURY, POISONING AND PROCEDURAL COMPLICATIONS	各类损伤、中毒及操作并发症	5712033	REAC8Q2
DRUG INEFFECTIVE	DRUG INEFFECTIVE	药物无效	THERAPEUTIC AND NONTHERAPEUTIC RESPONSES	各种治疗和非治疗反应	THERAPEUTIC AND NONTHERAPEUTIC EFFECTS (EXCL TOXICITY)	治疗性及非治疗性反应类（不包括毒性）	GENERAL DISORDERS AND ADMINISTRATION SITE CONDITIONS	全身性疾病及给药部位各种反应	5822805	REAC8Q3
ARTHRALGIA	ARTHRALGIA	关节痛	JOINT RELATED SIGNS AND SYMPTOMS	关节相关症状和体征	JOINT DISORDERS	关节类疾病	MUSCULOSKELETAL AND CONNECTIVE TISSUE DISORDERS	各种肌肉骨骼及结缔组织疾病	5873928	REAC8Q3
RASH	RASH	皮疹	RASHES, ERUPTIONS AND EXANTHEMS NEC	出疹、发疹和皮疹（不另分类）	EPIDERMAL AND DERMAL CONDITIONS	表皮及真皮状况	SKIN AND SUBCUTANEOUS TISSUE DISORDERS	皮肤及皮下组织类疾病	5873928	REAC8Q3
ACUTE HEPATIC FAILURE	ACUTE HEPATIC FAILURE	急性肝衰竭	HEPATIC FAILURE AND ASSOCIATED DISORDERS	肝衰竭和相关疾病	HEPATIC AND HEPATOBILIARY DISORDERS	肝脏及肝胆类疾病	HEPATOBILIARY DISORDERS	肝胆系统疾病	5876333	REAC8Q3
ANTIMITOCHONDRIAL ANTIBODY POSITIVE	ANTIMITOCHONDRIAL ANTIBODY POSITIVE	抗线粒体抗体阳性	AUTOIMMUNITY ANALYSES	各种自身免疫分析	IMMUNOLOGY AND ALLERGY INVESTIGATIONS	免疫及过敏类检查	INVESTIGATIONS	各类检查	5876333	REAC8Q3
ANTINUCLEAR ANTIBODY POSITIVE	ANTINUCLEAR ANTIBODY POSITIVE	抗核抗体阳性	AUTOIMMUNITY ANALYSES	各种自身免疫分析	IMMUNOLOGY AND ALLERGY INVESTIGATIONS	免疫及过敏类检查	INVESTIGATIONS	各类检查	5876333	REAC8Q3
APHTHOUS ULCER	APHTHOUS ULCER	阿弗他溃疡	STOMATITIS AND ULCERATION	口腔黏膜炎和溃疡	ORAL SOFT TISSUE CONDITIONS	口腔软组织类疾病	GASTROINTESTINAL DISORDERS	胃肠系统疾病	5876333	REAC8Q3
HEPATIC ENCEPHALOPATHY	HEPATIC ENCEPHALOPATHY	肝性脑病	ENCEPHALOPATHIES TOXIC AND METABOLIC	中毒性和代谢性脑病	ENCEPHALOPATHIES	各类脑病	NERVOUS SYSTEM DISORDERS	各类神经系统疾病	5876333	REAC8Q3
HEPATITIS	HEPATITIS	肝炎	HEPATOCELLULAR DAMAGE AND HEPATITIS NEC	肝细胞损害和肝炎（不另分类）	HEPATIC AND HEPATOBILIARY DISORDERS	肝脏及肝胆类疾病	HEPATOBILIARY DISORDERS	肝胆系统疾病	5876333	REAC8Q3
LIVER TRANSPLANT	LIVER TRANSPLANT	肝移植	HEPATIC THERAPEUTIC PROCEDURES	肝脏治疗类操作	HEPATOBILIARY THERAPEUTIC PROCEDURES	肝胆治疗类操作	SURGICAL AND MEDICAL PROCEDURES	各种手术及医疗操作	5876333	REAC8Q3
SMOOTH MUSCLE ANTIBODY POSITIVE	SMOOTH MUSCLE ANTIBODY POSITIVE	平滑肌抗体阳性	AUTOIMMUNITY ANALYSES	各种自身免疫分析	IMMUNOLOGY AND ALLERGY INVESTIGATIONS	免疫及过敏类检查	INVESTIGATIONS	各类检查	5876333	REAC8Q3
AUTOIMMUNE HEPATITIS	AUTOIMMUNE HEPATITIS	自身免疫性肝炎	HEPATOCELLULAR DAMAGE AND HEPATITIS NEC	肝细胞损害和肝炎（不另分类）	HEPATIC AND HEPATOBILIARY DISORDERS	肝脏及肝胆类疾病	HEPATOBILIARY DISORDERS	肝胆系统疾病	5876950	REAC8Q3
CONDITION AGGRAVATED	CONDITION AGGRAVATED	病情恶化	GENERAL SIGNS AND SYMPTOMS NEC	一般症状和体征（不另分类）	GENERAL SYSTEM DISORDERS NEC	全身系统疾病（不另分类）	GENERAL DISORDERS AND ADMINISTRATION SITE CONDITIONS	全身性疾病及给药部位各种反应	5876950	REAC8Q3
LIVER TRANSPLANT	LIVER TRANSPLANT	肝移植	HEPATIC THERAPEUTIC PROCEDURES	肝脏治疗类操作	HEPATOBILIARY THERAPEUTIC PROCEDURES	肝胆治疗类操作	SURGICAL AND MEDICAL PROCEDURES	各种手术及医疗操作	5876950	REAC8Q3
ABDOMINAL PAIN	ABDOMINAL PAIN	腹痛	GASTROINTESTINAL AND ABDOMINAL PAINS (EXCL ORAL AND THROAT)	胃肠道和腹部疼痛（不包括口腔和咽喉）	GASTROINTESTINAL SIGNS AND SYMPTOMS	胃肠道系统症状和体征	GASTROINTESTINAL DISORDERS	胃肠系统疾病	5903114	REAC8Q3
BRADYCARDIA	BRADYCARDIA	心动过缓	RATE AND RHYTHM DISORDERS NEC	心率和节律异常（不另分类）	CARDIAC ARRHYTHMIAS	心律失常类疾病	CARDIAC DISORDERS	心脏器官疾病	5903114	REAC8Q3
CARDIAC ARREST	CARDIAC ARREST	心脏停搏	VENTRICULAR ARRHYTHMIAS AND CARDIAC ARREST	室性心律失常和心搏停止	CARDIAC ARRHYTHMIAS	心律失常类疾病	CARDIAC DISORDERS	心脏器官疾病	5903114	REAC8Q3
DIARRHOEA	DIARRHOEA	腹泻	DIARRHOEA (EXCL INFECTIVE)	各种腹泻（不包括感染性的）	GASTROINTESTINAL MOTILITY AND DEFAECATION CONDITIONS	胃肠运动及排便状况	GASTROINTESTINAL DISORDERS	胃肠系统疾病	5903114	REAC8Q3
HEPATIC FAILURE	HEPATIC FAILURE	肝衰竭	HEPATIC FAILURE AND ASSOCIATED DISORDERS	肝衰竭和相关疾病	HEPATIC AND HEPATOBILIARY DISORDERS	肝脏及肝胆类疾病	HEPATOBILIARY DISORDERS	肝胆系统疾病	5903114	REAC8Q3
HEPATIC NECROSIS	HEPATIC NECROSIS	肝坏死	HEPATOCELLULAR DAMAGE AND HEPATITIS NEC	肝细胞损害和肝炎（不另分类）	HEPATIC AND HEPATOBILIARY DISORDERS	肝脏及肝胆类疾病	HEPATOBILIARY DISORDERS	肝胆系统疾病	5903114	REAC8Q3
HEPATITIS	HEPATITIS	肝炎	HEPATOCELLULAR DAMAGE AND HEPATITIS NEC	肝细胞损害和肝炎（不另分类）	HEPATIC AND HEPATOBILIARY DISORDERS	肝脏及肝胆类疾病	HEPATOBILIARY DISORDERS	肝胆系统疾病	5903114	REAC8Q3
LIVER TRANSPLANT	LIVER TRANSPLANT	肝移植	HEPATIC THERAPEUTIC PROCEDURES	肝脏治疗类操作	HEPATOBILIARY THERAPEUTIC PROCEDURES	肝胆治疗类操作	SURGICAL AND MEDICAL PROCEDURES	各种手术及医疗操作	5903114	REAC8Q3
VOMITING	VOMITING	呕吐	NAUSEA AND VOMITING SYMPTOMS	恶心和呕吐症状	GASTROINTESTINAL SIGNS AND SYMPTOMS	胃肠道系统症状和体征	GASTROINTESTINAL DISORDERS	胃肠系统疾病	5903114	REAC8Q3
CHILLS	CHILLS	寒战	FEELINGS AND SENSATIONS NEC	各种感受与感觉（不另分类）	GENERAL SYSTEM DISORDERS NEC	全身系统疾病（不另分类）	GENERAL DISORDERS AND ADMINISTRATION SITE CONDITIONS	全身性疾病及给药部位各种反应	5943453	REAC8Q4
IMPAIRED HEALING	IMPAIRED HEALING	愈合不良	HEALING ABNORMAL NEC	愈合异常（不另分类）	TISSUE DISORDERS NEC	组织疾病（不另分类）	GENERAL DISORDERS AND ADMINISTRATION SITE CONDITIONS	全身性疾病及给药部位各种反应	5943453	REAC8Q4
NAUSEA	NAUSEA	恶心	NAUSEA AND VOMITING SYMPTOMS	恶心和呕吐症状	GASTROINTESTINAL SIGNS AND SYMPTOMS	胃肠道系统症状和体征	GASTROINTESTINAL DISORDERS	胃肠系统疾病	5943453	REAC8Q4
PAIN	PAIN	疼痛	PAIN AND DISCOMFORT NEC	疼痛和不适（不另分类）	GENERAL SYSTEM DISORDERS NEC	全身系统疾病（不另分类）	GENERAL DISORDERS AND ADMINISTRATION SITE CONDITIONS	全身性疾病及给药部位各种反应	5943453	REAC8Q4
PYREXIA	PYREXIA	发热	FEBRILE DISORDERS	发热疾病	BODY TEMPERATURE CONDITIONS	体温状况类	GENERAL DISORDERS AND ADMINISTRATION SITE CONDITIONS	全身性疾病及给药部位各种反应	5943453	REAC8Q4
SKIN LESION	SKIN LESION	皮肤病损	DERMAL AND EPIDERMAL CONDITIONS NEC	各种表皮和真皮病症（不另分类）	EPIDERMAL AND DERMAL CONDITIONS	表皮及真皮状况	SKIN AND SUBCUTANEOUS TISSUE DISORDERS	皮肤及皮下组织类疾病	5943453	REAC8Q4
STAPHYLOCOCCAL SKIN INFECTION	STAPHYLOCOCCAL SKIN INFECTION	皮肤葡萄球菌感染	STAPHYLOCOCCAL INFECTIONS	各种葡萄球菌感染	BACTERIAL INFECTIOUS DISORDERS	细菌感染性疾病	INFECTIONS AND INFESTATIONS	感染及侵染类疾病	5943453	REAC8Q4
WHITE BLOOD CELL COUNT DECREASED	WHITE BLOOD CELL COUNT DECREASED	白细胞计数降低	WHITE BLOOD CELL ANALYSES	各种白细胞分析	HAEMATOLOGY INVESTIGATIONS (INCL BLOOD GROUPS)	血液类检查（包括血型）	INVESTIGATIONS	各类检查	5943453	REAC8Q4
ACUTE MYOCARDIAL INFARCTION	ACUTE MYOCARDIAL INFARCTION	急性心肌梗死	ISCHAEMIC CORONARY ARTERY DISORDERS	各种缺血性冠状动脉疾病	CORONARY ARTERY DISORDERS	冠状动脉类疾病	CARDIAC DISORDERS	心脏器官疾病	6066028	REAC9Q1
AGRANULOCYTOSIS	AGRANULOCYTOSIS	粒细胞缺乏症	NEUTROPENIAS	各种嗜中性白细胞减少症	WHITE BLOOD CELL DISORDERS	白血球类疾病	BLOOD AND LYMPHATIC SYSTEM DISORDERS	血液及淋巴系统疾病	6066028	REAC9Q1
ANAEMIA	ANAEMIA	贫血	ANAEMIAS NEC	各种贫血（不另分类）	ANAEMIAS NONHAEMOLYTIC AND MARROW DEPRESSION	非溶血性贫血及骨髓抑制	BLOOD AND LYMPHATIC SYSTEM DISORDERS	血液及淋巴系统疾病	6066028	REAC9Q1
CARDIO-RESPIRATORY ARREST	CARDIO-RESPIRATORY ARREST	心脏呼吸骤停	VENTRICULAR ARRHYTHMIAS AND CARDIAC ARREST	室性心律失常和心搏停止	CARDIAC ARRHYTHMIAS	心律失常类疾病	CARDIAC DISORDERS	心脏器官疾病	6066028	REAC9Q1
DISSEMINATED INTRAVASCULAR COAGULATION	DISSEMINATED INTRAVASCULAR COAGULATION	弥散性血管内凝血	COAGULOPATHIES	各种凝血功能障碍	COAGULOPATHIES AND BLEEDING DIATHESES (EXCL THROMBOCYTOPENIC)	凝血功能障碍和易出血类疾病（血小板减少症除外）	BLOOD AND LYMPHATIC SYSTEM DISORDERS	血液及淋巴系统疾病	6066028	REAC9Q1
PHARYNGOTONSILLITIS	PHARYNGOTONSILLITIS	咽扁桃体炎	UPPER RESPIRATORY TRACT INFECTIONS	各种上呼吸道感染	INFECTIONS - PATHOGEN UNSPECIFIED	感染 - 未指明病原	INFECTIONS AND INFESTATIONS	感染及侵染类疾病	6066028	REAC9Q1
PNEUMONIA	PNEUMONIA	感染性肺炎	LOWER RESPIRATORY TRACT AND LUNG INFECTIONS	下呼吸道和肺部感染	INFECTIONS - PATHOGEN UNSPECIFIED	感染 - 未指明病原	INFECTIONS AND INFESTATIONS	感染及侵染类疾病	6066028	REAC9Q1
SEPSIS	SEPSIS	脓毒症	SEPSIS, BACTERAEMIA, VIRAEMIA AND FUNGAEMIA NEC	脓毒症、菌血症、病毒血症和真菌血症（不另分类）	INFECTIONS - PATHOGEN UNSPECIFIED	感染 - 未指明病原	INFECTIONS AND INFESTATIONS	感染及侵染类疾病	6066028	REAC9Q1
ACUTE MYOCARDIAL INFARCTION	ACUTE MYOCARDIAL INFARCTION	急性心肌梗死	ISCHAEMIC CORONARY ARTERY DISORDERS	各种缺血性冠状动脉疾病	CORONARY ARTERY DISORDERS	冠状动脉类疾病	CARDIAC DISORDERS	心脏器官疾病	6066242	REAC9Q1
AGRANULOCYTOSIS	AGRANULOCYTOSIS	粒细胞缺乏症	NEUTROPENIAS	各种嗜中性白细胞减少症	WHITE BLOOD CELL DISORDERS	白血球类疾病	BLOOD AND LYMPHATIC SYSTEM DISORDERS	血液及淋巴系统疾病	6066242	REAC9Q1
ANAEMIA	ANAEMIA	贫血	ANAEMIAS NEC	各种贫血（不另分类）	ANAEMIAS NONHAEMOLYTIC AND MARROW DEPRESSION	非溶血性贫血及骨髓抑制	BLOOD AND LYMPHATIC SYSTEM DISORDERS	血液及淋巴系统疾病	6066242	REAC9Q1
CARDIO-RESPIRATORY ARREST	CARDIO-RESPIRATORY ARREST	心脏呼吸骤停	VENTRICULAR ARRHYTHMIAS AND CARDIAC ARREST	室性心律失常和心搏停止	CARDIAC ARRHYTHMIAS	心律失常类疾病	CARDIAC DISORDERS	心脏器官疾病	6066242	REAC9Q1
DISSEMINATED INTRAVASCULAR COAGULATION	DISSEMINATED INTRAVASCULAR COAGULATION	弥散性血管内凝血	COAGULOPATHIES	各种凝血功能障碍	COAGULOPATHIES AND BLEEDING DIATHESES (EXCL THROMBOCYTOPENIC)	凝血功能障碍和易出血类疾病（血小板减少症除外）	BLOOD AND LYMPHATIC SYSTEM DISORDERS	血液及淋巴系统疾病	6066242	REAC9Q1
PHARYNGOTONSILLITIS	PHARYNGOTONSILLITIS	咽扁桃体炎	UPPER RESPIRATORY TRACT INFECTIONS	各种上呼吸道感染	INFECTIONS - PATHOGEN UNSPECIFIED	感染 - 未指明病原	INFECTIONS AND INFESTATIONS	感染及侵染类疾病	6066242	REAC9Q1
PNEUMONIA	PNEUMONIA	感染性肺炎	LOWER RESPIRATORY TRACT AND LUNG INFECTIONS	下呼吸道和肺部感染	INFECTIONS - PATHOGEN UNSPECIFIED	感染 - 未指明病原	INFECTIONS AND INFESTATIONS	感染及侵染类疾病	6066242	REAC9Q1
SEPSIS	SEPSIS	脓毒症	SEPSIS, BACTERAEMIA, VIRAEMIA AND FUNGAEMIA NEC	脓毒症、菌血症、病毒血症和真菌血症（不另分类）	INFECTIONS - PATHOGEN UNSPECIFIED	感染 - 未指明病原	INFECTIONS AND INFESTATIONS	感染及侵染类疾病	6066242	REAC9Q1
HEPATIC CIRRHOSIS	HEPATIC CIRRHOSIS	肝硬化	HEPATIC FIBROSIS AND CIRRHOSIS	肝纤维化和硬化	HEPATIC AND HEPATOBILIARY DISORDERS	肝脏及肝胆类疾病	HEPATOBILIARY DISORDERS	肝胆系统疾病	6071300	REAC9Q1
HEPATIC FAILURE	HEPATIC FAILURE	肝衰竭	HEPATIC FAILURE AND ASSOCIATED DISORDERS	肝衰竭和相关疾病	HEPATIC AND HEPATOBILIARY DISORDERS	肝脏及肝胆类疾病	HEPATOBILIARY DISORDERS	肝胆系统疾病	6071300	REAC9Q1
HEPATIC FIBROSIS	HEPATIC FIBROSIS	肝纤维化	HEPATIC FIBROSIS AND CIRRHOSIS	肝纤维化和硬化	HEPATIC AND HEPATOBILIARY DISORDERS	肝脏及肝胆类疾病	HEPATOBILIARY DISORDERS	肝胆系统疾病	6071300	REAC9Q1
HYPERTHYROIDISM	HYPERTHYROIDISM	甲状腺功能亢进症	THYROID HYPERFUNCTION DISORDERS	各种甲状腺机能亢进疾病	THYROID GLAND DISORDERS	甲状腺类疾病	ENDOCRINE DISORDERS	内分泌系统疾病	6071300	REAC9Q1
LIVER INJURY	LIVER INJURY	肝损伤	HEPATOCELLULAR DAMAGE AND HEPATITIS NEC	肝细胞损害和肝炎（不另分类）	HEPATIC AND HEPATOBILIARY DISORDERS	肝脏及肝胆类疾病	HEPATOBILIARY DISORDERS	肝胆系统疾病	6071300	REAC9Q1
LIVER TRANSPLANT	LIVER TRANSPLANT	肝移植	HEPATIC THERAPEUTIC PROCEDURES	肝脏治疗类操作	HEPATOBILIARY THERAPEUTIC PROCEDURES	肝胆治疗类操作	SURGICAL AND MEDICAL PROCEDURES	各种手术及医疗操作	6071300	REAC9Q1
EXPOSURE DURING PREGNANCY	EXPOSURE DURING PREGNANCY	妊娠过程中暴露	EXPOSURES ASSOCIATED WITH PREGNANCY, DELIVERY AND LACTATION	与妊娠、分娩和泌乳有关的暴露	EXPOSURES, CHEMICAL INJURIES AND POISONING	暴露、化学伤和中毒	INJURY, POISONING AND PROCEDURAL COMPLICATIONS	各类损伤、中毒及操作并发症	6161417	REAC9Q2
PREGNANCY	PREGNANCY	妊娠	NORMAL PREGNANCY, LABOUR AND DELIVERY	正常妊娠、临产及分娩	PREGNANCY, LABOUR, DELIVERY AND POSTPARTUM CONDITIONS	妊娠、临产、分娩及产后状况	PREGNANCY, PUERPERIUM AND PERINATAL CONDITIONS	妊娠期、产褥期及围产期状况	6161417	REAC9Q2
ALANINE AMINOTRANSFERASE INCREASED	ALANINE AMINOTRANSFERASE INCREASED	丙氨酸氨基转移酶升高	HEPATOBILIARY FUNCTION DIAGNOSTIC PROCEDURES	肝胆功能诊断性操作	HEPATOBILIARY INVESTIGATIONS	肝胆系统检查	INVESTIGATIONS	各类检查	6261498	REAC9Q3
BLOOD BILIRUBIN INCREASED	BLOOD BILIRUBIN INCREASED	血胆红素升高	HEPATOBILIARY FUNCTION DIAGNOSTIC PROCEDURES	肝胆功能诊断性操作	HEPATOBILIARY INVESTIGATIONS	肝胆系统检查	INVESTIGATIONS	各类检查	6261498	REAC9Q3
UPPER RESPIRATORY TRACT INFECTION	UPPER RESPIRATORY TRACT INFECTION	上呼吸道感染	UPPER RESPIRATORY TRACT INFECTIONS	各种上呼吸道感染	INFECTIONS - PATHOGEN UNSPECIFIED	感染 - 未指明病原	INFECTIONS AND INFESTATIONS	感染及侵染类疾病	6261498	REAC9Q3
ACTIVATED PARTIAL THROMBOPLASTIN TIME PROLONGED	ACTIVATED PARTIAL THROMBOPLASTIN TIME PROLONGED	活化部分凝血活酶时间延长	COAGULATION AND BLEEDING ANALYSES	凝血和出血分析	HAEMATOLOGY INVESTIGATIONS (INCL BLOOD GROUPS)	血液类检查（包括血型）	INVESTIGATIONS	各类检查	6265599	REAC9Q3
ALANINE AMINOTRANSFERASE INCREASED	ALANINE AMINOTRANSFERASE INCREASED	丙氨酸氨基转移酶升高	HEPATOBILIARY FUNCTION DIAGNOSTIC PROCEDURES	肝胆功能诊断性操作	HEPATOBILIARY INVESTIGATIONS	肝胆系统检查	INVESTIGATIONS	各类检查	6265599	REAC9Q3
AMMONIA INCREASED	AMMONIA INCREASED	氨升高	HEPATOBILIARY FUNCTION DIAGNOSTIC PROCEDURES	肝胆功能诊断性操作	HEPATOBILIARY INVESTIGATIONS	肝胆系统检查	INVESTIGATIONS	各类检查	6265599	REAC9Q3
ASPARTATE AMINOTRANSFERASE INCREASED	ASPARTATE AMINOTRANSFERASE INCREASED	天门冬氨酸氨基转移酶升高	HEPATOBILIARY FUNCTION DIAGNOSTIC PROCEDURES	肝胆功能诊断性操作	HEPATOBILIARY INVESTIGATIONS	肝胆系统检查	INVESTIGATIONS	各类检查	6265599	REAC9Q3
BILIRUBIN CONJUGATED INCREASED	BILIRUBIN CONJUGATED INCREASED	结合胆红素升高	HEPATOBILIARY FUNCTION DIAGNOSTIC PROCEDURES	肝胆功能诊断性操作	HEPATOBILIARY INVESTIGATIONS	肝胆系统检查	INVESTIGATIONS	各类检查	6265599	REAC9Q3
BLOOD ALBUMIN DECREASED	BLOOD ALBUMIN DECREASED	血白蛋白降低	PROTEIN ANALYSES NEC	蛋白分析（不另分类）	PROTEIN AND CHEMISTRY ANALYSES NEC	蛋白分析及化检（不另分类）	INVESTIGATIONS	各类检查	6265599	REAC9Q3
BLOOD BILIRUBIN INCREASED	BLOOD BILIRUBIN INCREASED	血胆红素升高	HEPATOBILIARY FUNCTION DIAGNOSTIC PROCEDURES	肝胆功能诊断性操作	HEPATOBILIARY INVESTIGATIONS	肝胆系统检查	INVESTIGATIONS	各类检查	6265599	REAC9Q3
BLOOD THYROID STIMULATING HORMONE DECREASED	BLOOD THYROID STIMULATING HORMONE DECREASED	血促甲状腺激素降低	PITUITARY ANALYSES ANTERIOR	垂体前叶分析	ENDOCRINE INVESTIGATIONS (INCL SEX HORMONES)	内分泌系统检查（包括性激素）	INVESTIGATIONS	各类检查	6265599	REAC9Q3
DEPRESSED LEVEL OF CONSCIOUSNESS	DEPRESSED LEVEL OF CONSCIOUSNESS	意识水平下降	DISTURBANCES IN CONSCIOUSNESS NEC	意识障碍（不另分类）	NEUROLOGICAL DISORDERS NEC	神经类疾病（不另分类）	NERVOUS SYSTEM DISORDERS	各类神经系统疾病	6265599	REAC9Q3
EPSTEIN-BARR VIRUS ANTIBODY POSITIVE	EPSTEIN-BARR VIRUS ANTIBODY POSITIVE	EB 病毒抗体阳性	VIRUS IDENTIFICATION AND SEROLOGY	病毒鉴定和血清学	MICROBIOLOGY AND SEROLOGY INVESTIGATIONS	微生物和血清检查	INVESTIGATIONS	各类检查	6265599	REAC9Q3
FIBRIN D DIMER INCREASED	FIBRIN D DIMER INCREASED	纤维蛋白 D － 二聚体升高	COAGULATION AND BLEEDING ANALYSES	凝血和出血分析	HAEMATOLOGY INVESTIGATIONS (INCL BLOOD GROUPS)	血液类检查（包括血型）	INVESTIGATIONS	各类检查	6265599	REAC9Q3
HEADACHE	HEADACHE	头痛	HEADACHES NEC	各种头痛（不另分类）	HEADACHES	各类头痛	NERVOUS SYSTEM DISORDERS	各类神经系统疾病	6265599	REAC9Q3
LETHARGY	LETHARGY	困倦	DISTURBANCES IN CONSCIOUSNESS NEC	意识障碍（不另分类）	NEUROLOGICAL DISORDERS NEC	神经类疾病（不另分类）	NERVOUS SYSTEM DISORDERS	各类神经系统疾病	6265599	REAC9Q3
LIVER DISORDER	LIVER DISORDER	肝脏疾病	HEPATIC AND HEPATOBILIARY DISORDERS NEC	各种肝脏及肝胆疾病（不另分类）	HEPATIC AND HEPATOBILIARY DISORDERS	肝脏及肝胆类疾病	HEPATOBILIARY DISORDERS	肝胆系统疾病	6265599	REAC9Q3
LIVER TRANSPLANT	LIVER TRANSPLANT	肝移植	HEPATIC THERAPEUTIC PROCEDURES	肝脏治疗类操作	HEPATOBILIARY THERAPEUTIC PROCEDURES	肝胆治疗类操作	SURGICAL AND MEDICAL PROCEDURES	各种手术及医疗操作	6265599	REAC9Q3
MENTAL STATUS CHANGES	MENTAL STATUS CHANGES	精神状态改变	MENTAL DISORDERS NEC	各种精神疾病（不另分类）	PSYCHIATRIC DISORDERS NEC	精神病类（不另分类）	PSYCHIATRIC DISORDERS	精神病类	6265599	REAC9Q3
OCULAR ICTERUS	OCULAR ICTERUS	眼黄疸	CHOLESTASIS AND JAUNDICE	胆汁淤积和黄疸类病症	HEPATIC AND HEPATOBILIARY DISORDERS	肝脏及肝胆类疾病	HEPATOBILIARY DISORDERS	肝胆系统疾病	6265599	REAC9Q3
PROTHROMBIN TIME PROLONGED	PROTHROMBIN TIME PROLONGED	凝血酶原时间延长	COAGULATION AND BLEEDING ANALYSES	凝血和出血分析	HAEMATOLOGY INVESTIGATIONS (INCL BLOOD GROUPS)	血液类检查（包括血型）	INVESTIGATIONS	各类检查	6265599	REAC9Q3
SPLENOMEGALY	SPLENOMEGALY	脾肿大	SPLEEN DISORDERS	各种脾病	SPLEEN, LYMPHATIC AND RETICULOENDOTHELIAL SYSTEM DISORDERS	脾、淋巴及网状内皮系统疾病	BLOOD AND LYMPHATIC SYSTEM DISORDERS	血液及淋巴系统疾病	6265599	REAC9Q3
THYROXINE DECREASED	THYROXINE DECREASED	甲状腺素降低	THYROID ANALYSES	各种甲状腺分析	ENDOCRINE INVESTIGATIONS (INCL SEX HORMONES)	内分泌系统检查（包括性激素）	INVESTIGATIONS	各类检查	6265599	REAC9Q3
TRI-IODOTHYRONINE UPTAKE INCREASED	TRI-IODOTHYRONINE UPTAKE INCREASED	三碘甲状腺原氨酸摄取增加	THYROID ANALYSES	各种甲状腺分析	ENDOCRINE INVESTIGATIONS (INCL SEX HORMONES)	内分泌系统检查（包括性激素）	INVESTIGATIONS	各类检查	6265599	REAC9Q3
ULTRASOUND LIVER ABNORMAL	ULTRASOUND LIVER ABNORMAL	肝脏超声异常	HEPATOBILIARY IMAGING PROCEDURES	肝胆影像学检查	HEPATOBILIARY INVESTIGATIONS	肝胆系统检查	INVESTIGATIONS	各类检查	6265599	REAC9Q3
VOMITING	VOMITING	呕吐	NAUSEA AND VOMITING SYMPTOMS	恶心和呕吐症状	GASTROINTESTINAL SIGNS AND SYMPTOMS	胃肠道系统症状和体征	GASTROINTESTINAL DISORDERS	胃肠系统疾病	6265599	REAC9Q3
DRUG INEFFECTIVE	DRUG INEFFECTIVE	药物无效	THERAPEUTIC AND NONTHERAPEUTIC RESPONSES	各种治疗和非治疗反应	THERAPEUTIC AND NONTHERAPEUTIC EFFECTS (EXCL TOXICITY)	治疗性及非治疗性反应类（不包括毒性）	GENERAL DISORDERS AND ADMINISTRATION SITE CONDITIONS	全身性疾病及给药部位各种反应	6305147	REAC9Q3
ABDOMINAL PAIN UPPER	ABDOMINAL PAIN UPPER	上腹痛	GASTROINTESTINAL AND ABDOMINAL PAINS (EXCL ORAL AND THROAT)	胃肠道和腹部疼痛（不包括口腔和咽喉）	GASTROINTESTINAL SIGNS AND SYMPTOMS	胃肠道系统症状和体征	GASTROINTESTINAL DISORDERS	胃肠系统疾病	6305155	REAC9Q3
ALOPECIA	ALOPECIA	脱发	ALOPECIAS	各种秃头症	SKIN APPENDAGE CONDITIONS	皮肤附属物各种状况	SKIN AND SUBCUTANEOUS TISSUE DISORDERS	皮肤及皮下组织类疾病	6305155	REAC9Q3
VOMITING	VOMITING	呕吐	NAUSEA AND VOMITING SYMPTOMS	恶心和呕吐症状	GASTROINTESTINAL SIGNS AND SYMPTOMS	胃肠道系统症状和体征	GASTROINTESTINAL DISORDERS	胃肠系统疾病	6305155	REAC9Q3
ALANINE AMINOTRANSFERASE INCREASED	ALANINE AMINOTRANSFERASE INCREASED	丙氨酸氨基转移酶升高	HEPATOBILIARY FUNCTION DIAGNOSTIC PROCEDURES	肝胆功能诊断性操作	HEPATOBILIARY INVESTIGATIONS	肝胆系统检查	INVESTIGATIONS	各类检查	6435130	REAC9Q4
ASPARTATE AMINOTRANSFERASE INCREASED	ASPARTATE AMINOTRANSFERASE INCREASED	天门冬氨酸氨基转移酶升高	HEPATOBILIARY FUNCTION DIAGNOSTIC PROCEDURES	肝胆功能诊断性操作	HEPATOBILIARY INVESTIGATIONS	肝胆系统检查	INVESTIGATIONS	各类检查	6435130	REAC9Q4
ATRIAL FLUTTER	ATRIAL FLUTTER	房扑	SUPRAVENTRICULAR ARRHYTHMIAS	各种室上性心律失常	CARDIAC ARRHYTHMIAS	心律失常类疾病	CARDIAC DISORDERS	心脏器官疾病	6435130	REAC9Q4
BLOOD ALKALINE PHOSPHATASE INCREASED	BLOOD ALKALINE PHOSPHATASE INCREASED	血碱性磷酸酶升高	TISSUE ENZYME ANALYSES NEC	组织酶分析（不另分类）	ENZYME INVESTIGATIONS NEC	酶检查（不另分类）	INVESTIGATIONS	各类检查	6435130	REAC9Q4
HYPERTHYROIDISM	HYPERTHYROIDISM	甲状腺功能亢进症	THYROID HYPERFUNCTION DISORDERS	各种甲状腺机能亢进疾病	THYROID GLAND DISORDERS	甲状腺类疾病	ENDOCRINE DISORDERS	内分泌系统疾病	6435130	REAC9Q4
FOETAL DISORDER	FOETAL DISORDER	胎儿疾病	FOETAL COMPLICATIONS NEC	各种胎儿并发症（不另分类）	FOETAL COMPLICATIONS	各种胎儿并发症	PREGNANCY, PUERPERIUM AND PERINATAL CONDITIONS	妊娠期、产褥期及围产期状况	6522985	REAC9Q4
GOITRE	GOITRE	甲状腺肿	THYROID DISORDERS NEC	各种甲状腺疾病（不另分类）	THYROID GLAND DISORDERS	甲状腺类疾病	ENDOCRINE DISORDERS	内分泌系统疾病	6522985	REAC9Q4
HYPOTHYROIDISM	HYPOTHYROIDISM	甲状腺功能减退症	THYROID HYPOFUNCTION DISORDERS	各种甲状腺机能减退疾病	THYROID GLAND DISORDERS	甲状腺类疾病	ENDOCRINE DISORDERS	内分泌系统疾病	6522985	REAC9Q4
MATERNAL DRUGS AFFECTING FOETUS	MATERNAL DRUGS AFFECTING FOETUS	影响胎儿的孕产妇用药	FOETAL AND NEONATAL CONDITIONS ASSOCIATED WITH PRODUCT EXPOSURE	与产品暴露相关的胎儿和新生婴儿疾病	EXPOSURES, CHEMICAL INJURIES AND POISONING	暴露、化学伤和中毒	INJURY, POISONING AND PROCEDURAL COMPLICATIONS	各类损伤、中毒及操作并发症	6522985	REAC9Q4
ARTHRALGIA	ARTHRALGIA	关节痛	JOINT RELATED SIGNS AND SYMPTOMS	关节相关症状和体征	JOINT DISORDERS	关节类疾病	MUSCULOSKELETAL AND CONNECTIVE TISSUE DISORDERS	各种肌肉骨骼及结缔组织疾病	6542348	REAC10Q1
BLOOD TEST ABNORMAL	BLOOD TEST ABNORMAL	血液检查异常	INVESTIGATIONS NEC	各种检查（不另分类）	INVESTIGATIONS, IMAGING AND HISTOPATHOLOGY PROCEDURES NEC	检查、成像、及病理组织检验操作（不另分类）	INVESTIGATIONS	各类检查	6542348	REAC10Q1
CHILLS	CHILLS	寒战	FEELINGS AND SENSATIONS NEC	各种感受与感觉（不另分类）	GENERAL SYSTEM DISORDERS NEC	全身系统疾病（不另分类）	GENERAL DISORDERS AND ADMINISTRATION SITE CONDITIONS	全身性疾病及给药部位各种反应	6542348	REAC10Q1
CHOLELITHIASIS	CHOLELITHIASIS	胆石症	CHOLECYSTITIS AND CHOLELITHIASIS	胆囊炎和胆石病	GALLBLADDER DISORDERS	胆囊类疾病	HEPATOBILIARY DISORDERS	肝胆系统疾病	6542348	REAC10Q1
HEADACHE	HEADACHE	头痛	HEADACHES NEC	各种头痛（不另分类）	HEADACHES	各类头痛	NERVOUS SYSTEM DISORDERS	各类神经系统疾病	6542348	REAC10Q1
NAUSEA	NAUSEA	恶心	NAUSEA AND VOMITING SYMPTOMS	恶心和呕吐症状	GASTROINTESTINAL SIGNS AND SYMPTOMS	胃肠道系统症状和体征	GASTROINTESTINAL DISORDERS	胃肠系统疾病	6542348	REAC10Q1
PYREXIA	PYREXIA	发热	FEBRILE DISORDERS	发热疾病	BODY TEMPERATURE CONDITIONS	体温状况类	GENERAL DISORDERS AND ADMINISTRATION SITE CONDITIONS	全身性疾病及给药部位各种反应	6542348	REAC10Q1
RASH	RASH	皮疹	RASHES, ERUPTIONS AND EXANTHEMS NEC	出疹、发疹和皮疹（不另分类）	EPIDERMAL AND DERMAL CONDITIONS	表皮及真皮状况	SKIN AND SUBCUTANEOUS TISSUE DISORDERS	皮肤及皮下组织类疾病	6542348	REAC10Q1
VOMITING	VOMITING	呕吐	NAUSEA AND VOMITING SYMPTOMS	恶心和呕吐症状	GASTROINTESTINAL SIGNS AND SYMPTOMS	胃肠道系统症状和体征	GASTROINTESTINAL DISORDERS	胃肠系统疾病	6542348	REAC10Q1
AUTOIMMUNE HEPATITIS	AUTOIMMUNE HEPATITIS	自身免疫性肝炎	HEPATOCELLULAR DAMAGE AND HEPATITIS NEC	肝细胞损害和肝炎（不另分类）	HEPATIC AND HEPATOBILIARY DISORDERS	肝脏及肝胆类疾病	HEPATOBILIARY DISORDERS	肝胆系统疾病	6653566	REAC10Q1
LIVER INJURY	LIVER INJURY	肝损伤	HEPATOCELLULAR DAMAGE AND HEPATITIS NEC	肝细胞损害和肝炎（不另分类）	HEPATIC AND HEPATOBILIARY DISORDERS	肝脏及肝胆类疾病	HEPATOBILIARY DISORDERS	肝胆系统疾病	6653566	REAC10Q1
BURNING SENSATION	BURNING SENSATION	烧灼感	PARAESTHESIAS AND DYSAESTHESIAS	感觉异常和感觉迟钝	NEUROLOGICAL DISORDERS NEC	神经类疾病（不另分类）	NERVOUS SYSTEM DISORDERS	各类神经系统疾病	6663769	REAC10Q1
ERYTHEMA	ERYTHEMA	红斑	ERYTHEMAS	各种皮肤红斑	EPIDERMAL AND DERMAL CONDITIONS	表皮及真皮状况	SKIN AND SUBCUTANEOUS TISSUE DISORDERS	皮肤及皮下组织类疾病	6663769	REAC10Q1
IMPAIRED WORK ABILITY	IMPAIRED WORK ABILITY	工作能力受损	DISABILITY ISSUES	残疾问题	LIFESTYLE ISSUES	生活方式问题	SOCIAL CIRCUMSTANCES	社会环境	6663769	REAC10Q1
LYMPHADENOPATHY	LYMPHADENOPATHY	淋巴结病	LYMPHATIC SYSTEM DISORDERS NEC	淋巴系统疾病（不另分类）	SPLEEN, LYMPHATIC AND RETICULOENDOTHELIAL SYSTEM DISORDERS	脾、淋巴及网状内皮系统疾病	BLOOD AND LYMPHATIC SYSTEM DISORDERS	血液及淋巴系统疾病	6663769	REAC10Q1
PAROTID GLAND ENLARGEMENT	PAROTID GLAND ENLARGEMENT	腮腺增大	SALIVARY GLAND ENLARGEMENTS	各种唾液腺增大	SALIVARY GLAND CONDITIONS	唾液腺疾病类	GASTROINTESTINAL DISORDERS	胃肠系统疾病	6663769	REAC10Q1
PRURITUS	PRURITUS	瘙痒	PRURITUS NEC	各种瘙痒（不另分类）	EPIDERMAL AND DERMAL CONDITIONS	表皮及真皮状况	SKIN AND SUBCUTANEOUS TISSUE DISORDERS	皮肤及皮下组织类疾病	6663769	REAC10Q1
SKIN DISCOLOURATION	SKIN DISCOLOURATION	皮肤变色	DERMAL AND EPIDERMAL CONDITIONS NEC	各种表皮和真皮病症（不另分类）	EPIDERMAL AND DERMAL CONDITIONS	表皮及真皮状况	SKIN AND SUBCUTANEOUS TISSUE DISORDERS	皮肤及皮下组织类疾病	6663769	REAC10Q1
SWELLING	SWELLING	肿胀	GENERAL SIGNS AND SYMPTOMS NEC	一般症状和体征（不另分类）	GENERAL SYSTEM DISORDERS NEC	全身系统疾病（不另分类）	GENERAL DISORDERS AND ADMINISTRATION SITE CONDITIONS	全身性疾病及给药部位各种反应	6663769	REAC10Q1
ABDOMINAL PAIN	ABDOMINAL PAIN	腹痛	GASTROINTESTINAL AND ABDOMINAL PAINS (EXCL ORAL AND THROAT)	胃肠道和腹部疼痛（不包括口腔和咽喉）	GASTROINTESTINAL SIGNS AND SYMPTOMS	胃肠道系统症状和体征	GASTROINTESTINAL DISORDERS	胃肠系统疾病	6703001	REAC10Q2
CHROMATURIA	CHROMATURIA	色素尿	URINARY ABNORMALITIES	各种泌尿系统障碍	URINARY TRACT SIGNS AND SYMPTOMS	各种泌尿道体征和症状	RENAL AND URINARY DISORDERS	肾脏及泌尿系统疾病	6703001	REAC10Q2
COAGULOPATHY	COAGULOPATHY	凝血障碍	COAGULOPATHIES	各种凝血功能障碍	COAGULOPATHIES AND BLEEDING DIATHESES (EXCL THROMBOCYTOPENIC)	凝血功能障碍和易出血类疾病（血小板减少症除外）	BLOOD AND LYMPHATIC SYSTEM DISORDERS	血液及淋巴系统疾病	6703001	REAC10Q2
HEADACHE	HEADACHE	头痛	HEADACHES NEC	各种头痛（不另分类）	HEADACHES	各类头痛	NERVOUS SYSTEM DISORDERS	各类神经系统疾病	6703001	REAC10Q2
JAUNDICE	JAUNDICE	黄疸	CHOLESTASIS AND JAUNDICE	胆汁淤积和黄疸类病症	HEPATIC AND HEPATOBILIARY DISORDERS	肝脏及肝胆类疾病	HEPATOBILIARY DISORDERS	肝胆系统疾病	6703001	REAC10Q2
LIVER TRANSPLANT	LIVER TRANSPLANT	肝移植	HEPATIC THERAPEUTIC PROCEDURES	肝脏治疗类操作	HEPATOBILIARY THERAPEUTIC PROCEDURES	肝胆治疗类操作	SURGICAL AND MEDICAL PROCEDURES	各种手术及医疗操作	6703001	REAC10Q2
MALAISE	MALAISE	难受	ASTHENIC CONDITIONS	虚弱状态	GENERAL SYSTEM DISORDERS NEC	全身系统疾病（不另分类）	GENERAL DISORDERS AND ADMINISTRATION SITE CONDITIONS	全身性疾病及给药部位各种反应	6703001	REAC10Q2
MENTAL STATUS CHANGES	MENTAL STATUS CHANGES	精神状态改变	MENTAL DISORDERS NEC	各种精神疾病（不另分类）	PSYCHIATRIC DISORDERS NEC	精神病类（不另分类）	PSYCHIATRIC DISORDERS	精神病类	6703001	REAC10Q2
NAUSEA	NAUSEA	恶心	NAUSEA AND VOMITING SYMPTOMS	恶心和呕吐症状	GASTROINTESTINAL SIGNS AND SYMPTOMS	胃肠道系统症状和体征	GASTROINTESTINAL DISORDERS	胃肠系统疾病	6703001	REAC10Q2
ANAL ULCER	ANAL ULCER	肛门溃疡	ANAL AND RECTAL ULCERS AND PERFORATION	肛门和直肠溃疡和穿孔	GASTROINTESTINAL ULCERATION AND PERFORATION	胃肠溃疡及穿孔	GASTROINTESTINAL DISORDERS	胃肠系统疾病	6937063	REAC10Q3
GASTRIC ULCER	GASTRIC ULCER	胃溃疡	GASTRIC ULCERS AND PERFORATION	胃部溃疡和穿孔	GASTROINTESTINAL ULCERATION AND PERFORATION	胃肠溃疡及穿孔	GASTROINTESTINAL DISORDERS	胃肠系统疾病	6937063	REAC10Q3
MICROCYTIC ANAEMIA	MICROCYTIC ANAEMIA	小红细胞性贫血	ANAEMIAS NEC	各种贫血（不另分类）	ANAEMIAS NONHAEMOLYTIC AND MARROW DEPRESSION	非溶血性贫血及骨髓抑制	BLOOD AND LYMPHATIC SYSTEM DISORDERS	血液及淋巴系统疾病	6937063	REAC10Q3
OESOPHAGEAL ULCER	OESOPHAGEAL ULCER	食管溃疡	OESOPHAGEAL ULCERS AND PERFORATION	食管溃疡和穿孔	GASTROINTESTINAL ULCERATION AND PERFORATION	胃肠溃疡及穿孔	GASTROINTESTINAL DISORDERS	胃肠系统疾病	6937063	REAC10Q3
PYREXIA	PYREXIA	发热	FEBRILE DISORDERS	发热疾病	BODY TEMPERATURE CONDITIONS	体温状况类	GENERAL DISORDERS AND ADMINISTRATION SITE CONDITIONS	全身性疾病及给药部位各种反应	6937063	REAC10Q3
STOMATITIS	STOMATITIS	口腔黏膜炎	STOMATITIS AND ULCERATION	口腔黏膜炎和溃疡	ORAL SOFT TISSUE CONDITIONS	口腔软组织类疾病	GASTROINTESTINAL DISORDERS	胃肠系统疾病	6937063	REAC10Q3
URTICARIA	URTICARIA	荨麻疹	URTICARIAS	各种荨麻疹	ANGIOEDEMA AND URTICARIA	血管性水肿和风疹	SKIN AND SUBCUTANEOUS TISSUE DISORDERS	皮肤及皮下组织类疾病	6937063	REAC10Q3
VASCULITIS	VASCULITIS	血管炎	VASCULITIDES NEC	各种血管炎（不另分类）	VASCULAR INFECTIONS AND INFLAMMATIONS	血管感染和炎症类疾病	VASCULAR DISORDERS	血管与淋巴管类疾病	6937063	REAC10Q3
BLOOD THYROID STIMULATING HORMONE DECREASED	BLOOD THYROID STIMULATING HORMONE DECREASED	血促甲状腺激素降低	PITUITARY ANALYSES ANTERIOR	垂体前叶分析	ENDOCRINE INVESTIGATIONS (INCL SEX HORMONES)	内分泌系统检查（包括性激素）	INVESTIGATIONS	各类检查	6946323	REAC10Q3
CONDITION AGGRAVATED	CONDITION AGGRAVATED	病情恶化	GENERAL SIGNS AND SYMPTOMS NEC	一般症状和体征（不另分类）	GENERAL SYSTEM DISORDERS NEC	全身系统疾病（不另分类）	GENERAL DISORDERS AND ADMINISTRATION SITE CONDITIONS	全身性疾病及给药部位各种反应	6946323	REAC10Q3
DYSPNOEA	DYSPNOEA	呼吸困难	BREATHING ABNORMALITIES	各种呼吸异常	RESPIRATORY DISORDERS NEC	呼吸系统疾病（不另分类）	RESPIRATORY, THORACIC AND MEDIASTINAL DISORDERS	呼吸系统、胸及纵隔疾病	6946323	REAC10Q3
FATIGUE	FATIGUE	疲劳	ASTHENIC CONDITIONS	虚弱状态	GENERAL SYSTEM DISORDERS NEC	全身系统疾病（不另分类）	GENERAL DISORDERS AND ADMINISTRATION SITE CONDITIONS	全身性疾病及给药部位各种反应	6946323	REAC10Q3
FLUSHING	FLUSHING	潮红	PERIPHERAL VASCULAR DISORDERS NEC	周围血管疾病（不另分类）	VASCULAR DISORDERS NEC	血管疾病（不另分类）	VASCULAR DISORDERS	血管与淋巴管类疾病	6946323	REAC10Q3
HYPERHIDROSIS	HYPERHIDROSIS	多汗	APOCRINE AND ECCRINE GLAND DISORDERS	顶浆分泌腺和小汗腺疾病	SKIN APPENDAGE CONDITIONS	皮肤附属物各种状况	SKIN AND SUBCUTANEOUS TISSUE DISORDERS	皮肤及皮下组织类疾病	6946323	REAC10Q3
HYPERREFLEXIA	HYPERREFLEXIA	反射亢进	ABNORMAL REFLEXES	各种异常反射	NEUROLOGICAL DISORDERS NEC	神经类疾病（不另分类）	NERVOUS SYSTEM DISORDERS	各类神经系统疾病	6946323	REAC10Q3
HYPOXIA	HYPOXIA	缺氧	CONDITIONS ASSOCIATED WITH ABNORMAL GAS EXCHANGE	与气体交换异常相关的病症	RESPIRATORY DISORDERS NEC	呼吸系统疾病（不另分类）	RESPIRATORY, THORACIC AND MEDIASTINAL DISORDERS	呼吸系统、胸及纵隔疾病	6946323	REAC10Q3
CUTANEOUS VASCULITIS	CUTANEOUS VASCULITIS	皮肤血管炎	SKIN VASCULITIDES	皮肤脉管炎	SKIN VASCULAR ABNORMALITIES	皮肤血管异常	SKIN AND SUBCUTANEOUS TISSUE DISORDERS	皮肤及皮下组织类疾病	6946323	REAC10Q3
LEUKOPENIA	LEUKOPENIA	白细胞减少症	LEUKOPENIAS NEC	各种白细胞减少症（不另分类）	WHITE BLOOD CELL DISORDERS	白血球类疾病	BLOOD AND LYMPHATIC SYSTEM DISORDERS	血液及淋巴系统疾病	6946323	REAC10Q3
LUNG INFILTRATION	LUNG INFILTRATION	肺浸润	PARENCHYMAL LUNG DISORDERS NEC	实质性肺疾病（不另分类）	LOWER RESPIRATORY TRACT DISORDERS (EXCL OBSTRUCTION AND INFECTION)	下呼吸道疾病（阻塞和感染除外）	RESPIRATORY, THORACIC AND MEDIASTINAL DISORDERS	呼吸系统、胸及纵隔疾病	6946323	REAC10Q3
NEUTROPHIL COUNT DECREASED	NEUTROPHIL COUNT DECREASED	中性粒细胞计数降低	WHITE BLOOD CELL ANALYSES	各种白细胞分析	HAEMATOLOGY INVESTIGATIONS (INCL BLOOD GROUPS)	血液类检查（包括血型）	INVESTIGATIONS	各类检查	6946323	REAC10Q3
PALPITATIONS	PALPITATIONS	心悸	CARDIAC SIGNS AND SYMPTOMS NEC	各种心脏体征和症状（不另分类）	CARDIAC DISORDERS, SIGNS AND SYMPTOMS NEC	心脏相关疾病、症状和体征（不另分类）	CARDIAC DISORDERS	心脏器官疾病	6946323	REAC10Q3
PULMONARY HAEMORRHAGE	PULMONARY HAEMORRHAGE	肺出血	LOWER RESPIRATORY TRACT SIGNS AND SYMPTOMS	下呼吸道症状和体征	RESPIRATORY TRACT SIGNS AND SYMPTOMS	呼吸道症状和体征	RESPIRATORY, THORACIC AND MEDIASTINAL DISORDERS	呼吸系统、胸及纵隔疾病	6946323	REAC10Q3
PYREXIA	PYREXIA	发热	FEBRILE DISORDERS	发热疾病	BODY TEMPERATURE CONDITIONS	体温状况类	GENERAL DISORDERS AND ADMINISTRATION SITE CONDITIONS	全身性疾病及给药部位各种反应	6946323	REAC10Q3
TACHYCARDIA	TACHYCARDIA	心动过速	RATE AND RHYTHM DISORDERS NEC	心率和节律异常（不另分类）	CARDIAC ARRHYTHMIAS	心律失常类疾病	CARDIAC DISORDERS	心脏器官疾病	6946323	REAC10Q3
WEIGHT DECREASED	WEIGHT DECREASED	体重降低	PHYSICAL EXAMINATION PROCEDURES AND ORGAN SYSTEM STATUS	体检步骤和器官系统状态	PHYSICAL EXAMINATION AND ORGAN SYSTEM STATUS TOPICS	体检和器官系统状态主题	INVESTIGATIONS	各类检查	6946323	REAC10Q3
HEPATOTOXICITY	HEPATOTOXICITY	肝脏毒性	HEPATOCELLULAR DAMAGE AND HEPATITIS NEC	肝细胞损害和肝炎（不另分类）	HEPATIC AND HEPATOBILIARY DISORDERS	肝脏及肝胆类疾病	HEPATOBILIARY DISORDERS	肝胆系统疾病	6956999	REAC10Q3
TOXICITY TO VARIOUS AGENTS	TOXICITY TO VARIOUS AGENTS	各种制剂毒性	POISONING AND TOXICITY	中毒与毒性	EXPOSURES, CHEMICAL INJURIES AND POISONING	暴露、化学伤和中毒	INJURY, POISONING AND PROCEDURAL COMPLICATIONS	各类损伤、中毒及操作并发症	7055262	REAC10Q4
OCULAR ICTERUS	OCULAR ICTERUS	眼黄疸	CHOLESTASIS AND JAUNDICE	胆汁淤积和黄疸类病症	HEPATIC AND HEPATOBILIARY DISORDERS	肝脏及肝胆类疾病	HEPATOBILIARY DISORDERS	肝胆系统疾病	7055262	REAC10Q4
YELLOW SKIN	YELLOW SKIN	黄色皮肤	DERMAL AND EPIDERMAL CONDITIONS NEC	各种表皮和真皮病症（不另分类）	EPIDERMAL AND DERMAL CONDITIONS	表皮及真皮状况	SKIN AND SUBCUTANEOUS TISSUE DISORDERS	皮肤及皮下组织类疾病	7055262	REAC10Q4
ARTHRITIS	ARTHRITIS	关节炎	ARTHROPATHIES NEC	各种关节病（不另分类）	JOINT DISORDERS	关节类疾病	MUSCULOSKELETAL AND CONNECTIVE TISSUE DISORDERS	各种肌肉骨骼及结缔组织疾病	7055298	REAC10Q4
CHEST PAIN	CHEST PAIN	胸痛	PAIN AND DISCOMFORT NEC	疼痛和不适（不另分类）	GENERAL SYSTEM DISORDERS NEC	全身系统疾病（不另分类）	GENERAL DISORDERS AND ADMINISTRATION SITE CONDITIONS	全身性疾病及给药部位各种反应	7055298	REAC10Q4
GASTROINTESTINAL INFLAMMATION	GASTROINTESTINAL INFLAMMATION	胃肠炎症	GASTROINTESTINAL INFLAMMATORY DISORDERS NEC	胃肠道各种炎症（不另分类）	GASTROINTESTINAL INFLAMMATORY CONDITIONS	胃肠系统炎症	GASTROINTESTINAL DISORDERS	胃肠系统疾病	7055298	REAC10Q4
LUPUS-LIKE SYNDROME	LUPUS-LIKE SYNDROME	类狼疮综合征	LUPUS ERYTHEMATOSUS (INCL SUBTYPES)	红斑狼疮（包括亚型）	CONNECTIVE TISSUE DISORDERS (EXCL CONGENITAL)	结缔组织类疾病（不包括先天性）	MUSCULOSKELETAL AND CONNECTIVE TISSUE DISORDERS	各种肌肉骨骼及结缔组织疾病	7055298	REAC10Q4
NODULE	NODULE	结节	MASS CONDITIONS NEC	各种肿块状况（不另分类）	TISSUE DISORDERS NEC	组织疾病（不另分类）	GENERAL DISORDERS AND ADMINISTRATION SITE CONDITIONS	全身性疾病及给药部位各种反应	7055298	REAC10Q4
OSTEITIS	OSTEITIS	骨炎	BONE DISORDERS NEC	各种骨病（不另分类）	BONE DISORDERS (EXCL CONGENITAL AND FRACTURES)	骨骼类疾病（不包括先天性疾病及骨折）	MUSCULOSKELETAL AND CONNECTIVE TISSUE DISORDERS	各种肌肉骨骼及结缔组织疾病	7055298	REAC10Q4
ARTHRALGIA	ARTHRALGIA	关节痛	JOINT RELATED SIGNS AND SYMPTOMS	关节相关症状和体征	JOINT DISORDERS	关节类疾病	MUSCULOSKELETAL AND CONNECTIVE TISSUE DISORDERS	各种肌肉骨骼及结缔组织疾病	7070703	REAC10Q4
JOINT SWELLING	JOINT SWELLING	关节肿胀	JOINT RELATED SIGNS AND SYMPTOMS	关节相关症状和体征	JOINT DISORDERS	关节类疾病	MUSCULOSKELETAL AND CONNECTIVE TISSUE DISORDERS	各种肌肉骨骼及结缔组织疾病	7070703	REAC10Q4
AGRANULOCYTOSIS	AGRANULOCYTOSIS	粒细胞缺乏症	NEUTROPENIAS	各种嗜中性白细胞减少症	WHITE BLOOD CELL DISORDERS	白血球类疾病	BLOOD AND LYMPHATIC SYSTEM DISORDERS	血液及淋巴系统疾病	7134192	REAC10Q4
OROPHARYNGEAL PAIN	OROPHARYNGEAL PAIN	口咽疼痛	UPPER RESPIRATORY TRACT SIGNS AND SYMPTOMS	上呼吸道症状和体征	RESPIRATORY TRACT SIGNS AND SYMPTOMS	呼吸道症状和体征	RESPIRATORY, THORACIC AND MEDIASTINAL DISORDERS	呼吸系统、胸及纵隔疾病	7134192	REAC10Q4
PURULENCE	PURULENCE	化脓	INFECTIONS NEC	各种感染（不另分类）	INFECTIONS - PATHOGEN UNSPECIFIED	感染 - 未指明病原	INFECTIONS AND INFESTATIONS	感染及侵染类疾病	7134192	REAC10Q4
PYREXIA	PYREXIA	发热	FEBRILE DISORDERS	发热疾病	BODY TEMPERATURE CONDITIONS	体温状况类	GENERAL DISORDERS AND ADMINISTRATION SITE CONDITIONS	全身性疾病及给药部位各种反应	7134192	REAC10Q4
STAPHYLOCOCCUS TEST POSITIVE	STAPHYLOCOCCUS TEST POSITIVE	葡萄球菌检测阳性	BACTERIA IDENTIFICATION AND SEROLOGY (EXCL MYCOBACTERIA)	细菌鉴定和血清学（不包括分支杆菌）	MICROBIOLOGY AND SEROLOGY INVESTIGATIONS	微生物和血清检查	INVESTIGATIONS	各类检查	7134192	REAC10Q4
HEPATOMEGALY	HEPATOMEGALY	肝肿大	HEPATOBILIARY SIGNS AND SYMPTOMS	肝胆症状和体征	HEPATIC AND HEPATOBILIARY DISORDERS	肝脏及肝胆类疾病	HEPATOBILIARY DISORDERS	肝胆系统疾病	7341604	REAC11Q1
BLOOD BILIRUBIN INCREASED	BLOOD BILIRUBIN INCREASED	血胆红素升高	HEPATOBILIARY FUNCTION DIAGNOSTIC PROCEDURES	肝胆功能诊断性操作	HEPATOBILIARY INVESTIGATIONS	肝胆系统检查	INVESTIGATIONS	各类检查	7341604	REAC11Q1
ALANINE AMINOTRANSFERASE INCREASED	ALANINE AMINOTRANSFERASE INCREASED	丙氨酸氨基转移酶升高	HEPATOBILIARY FUNCTION DIAGNOSTIC PROCEDURES	肝胆功能诊断性操作	HEPATOBILIARY INVESTIGATIONS	肝胆系统检查	INVESTIGATIONS	各类检查	7341604	REAC11Q1
CHOLESTATIC LIVER INJURY	CHOLESTATIC LIVER INJURY	胆汁郁积性肝病损伤	HEPATOCELLULAR DAMAGE AND HEPATITIS NEC	肝细胞损害和肝炎（不另分类）	HEPATIC AND HEPATOBILIARY DISORDERS	肝脏及肝胆类疾病	HEPATOBILIARY DISORDERS	肝胆系统疾病	7341604	REAC11Q1
BLOOD BILIRUBIN INCREASED	BLOOD BILIRUBIN INCREASED	血胆红素升高	HEPATOBILIARY FUNCTION DIAGNOSTIC PROCEDURES	肝胆功能诊断性操作	HEPATOBILIARY INVESTIGATIONS	肝胆系统检查	INVESTIGATIONS	各类检查	7346377	REAC11Q1
THERAPY NON-RESPONDER	THERAPY NON-RESPONDER	治疗无反应者	THERAPEUTIC AND NONTHERAPEUTIC RESPONSES	各种治疗和非治疗反应	THERAPEUTIC AND NONTHERAPEUTIC EFFECTS (EXCL TOXICITY)	治疗性及非治疗性反应类（不包括毒性）	GENERAL DISORDERS AND ADMINISTRATION SITE CONDITIONS	全身性疾病及给药部位各种反应	7346377	REAC11Q1
OCULAR ICTERUS	OCULAR ICTERUS	眼黄疸	CHOLESTASIS AND JAUNDICE	胆汁淤积和黄疸类病症	HEPATIC AND HEPATOBILIARY DISORDERS	肝脏及肝胆类疾病	HEPATOBILIARY DISORDERS	肝胆系统疾病	7346377	REAC11Q1
NORMOCHROMIC NORMOCYTIC ANAEMIA	NORMOCHROMIC NORMOCYTIC ANAEMIA	正常色素正常红细胞性贫血	ANAEMIAS NEC	各种贫血（不另分类）	ANAEMIAS NONHAEMOLYTIC AND MARROW DEPRESSION	非溶血性贫血及骨髓抑制	BLOOD AND LYMPHATIC SYSTEM DISORDERS	血液及淋巴系统疾病	7346377	REAC11Q1
HYPOTHYROIDISM	HYPOTHYROIDISM	甲状腺功能减退症	THYROID HYPOFUNCTION DISORDERS	各种甲状腺机能减退疾病	THYROID GLAND DISORDERS	甲状腺类疾病	ENDOCRINE DISORDERS	内分泌系统疾病	7346377	REAC11Q1
LIVER INJURY	LIVER INJURY	肝损伤	HEPATOCELLULAR DAMAGE AND HEPATITIS NEC	肝细胞损害和肝炎（不另分类）	HEPATIC AND HEPATOBILIARY DISORDERS	肝脏及肝胆类疾病	HEPATOBILIARY DISORDERS	肝胆系统疾病	7346377	REAC11Q1
SKIN LESION	SKIN LESION	皮肤病损	DERMAL AND EPIDERMAL CONDITIONS NEC	各种表皮和真皮病症（不另分类）	EPIDERMAL AND DERMAL CONDITIONS	表皮及真皮状况	SKIN AND SUBCUTANEOUS TISSUE DISORDERS	皮肤及皮下组织类疾病	7346377	REAC11Q1
SCRATCH	SCRATCH	抓伤	SKIN INJURIES NEC	各种皮肤损伤（不另分类）	INJURIES NEC	各种损伤（不另分类）	INJURY, POISONING AND PROCEDURAL COMPLICATIONS	各类损伤、中毒及操作并发症	7346377	REAC11Q1
ASPARTATE AMINOTRANSFERASE INCREASED	ASPARTATE AMINOTRANSFERASE INCREASED	天门冬氨酸氨基转移酶升高	HEPATOBILIARY FUNCTION DIAGNOSTIC PROCEDURES	肝胆功能诊断性操作	HEPATOBILIARY INVESTIGATIONS	肝胆系统检查	INVESTIGATIONS	各类检查	7346377	REAC11Q1
ALANINE AMINOTRANSFERASE INCREASED	ALANINE AMINOTRANSFERASE INCREASED	丙氨酸氨基转移酶升高	HEPATOBILIARY FUNCTION DIAGNOSTIC PROCEDURES	肝胆功能诊断性操作	HEPATOBILIARY INVESTIGATIONS	肝胆系统检查	INVESTIGATIONS	各类检查	7346377	REAC11Q1
PRURITUS	PRURITUS	瘙痒	PRURITUS NEC	各种瘙痒（不另分类）	EPIDERMAL AND DERMAL CONDITIONS	表皮及真皮状况	SKIN AND SUBCUTANEOUS TISSUE DISORDERS	皮肤及皮下组织类疾病	7346377	REAC11Q1
YELLOW SKIN	YELLOW SKIN	黄色皮肤	DERMAL AND EPIDERMAL CONDITIONS NEC	各种表皮和真皮病症（不另分类）	EPIDERMAL AND DERMAL CONDITIONS	表皮及真皮状况	SKIN AND SUBCUTANEOUS TISSUE DISORDERS	皮肤及皮下组织类疾病	7346377	REAC11Q1
PHARYNGEAL ERYTHEMA	PHARYNGEAL ERYTHEMA	咽部红斑	PHARYNGEAL DISORDERS (EXCL INFECTIONS AND NEOPLASMS)	各种咽部疾病（不包括感染和肿瘤）	UPPER RESPIRATORY TRACT DISORDERS (EXCL INFECTIONS)	上呼吸道疾病（不包括感染）	RESPIRATORY, THORACIC AND MEDIASTINAL DISORDERS	呼吸系统、胸及纵隔疾病	7360521	REAC11Q1
STREPTOCOCCUS TEST POSITIVE	STREPTOCOCCUS TEST POSITIVE	链球菌检测阳性	BACTERIA IDENTIFICATION AND SEROLOGY (EXCL MYCOBACTERIA)	细菌鉴定和血清学（不包括分支杆菌）	MICROBIOLOGY AND SEROLOGY INVESTIGATIONS	微生物和血清检查	INVESTIGATIONS	各类检查	7360521	REAC11Q1
AGRANULOCYTOSIS	AGRANULOCYTOSIS	粒细胞缺乏症	NEUTROPENIAS	各种嗜中性白细胞减少症	WHITE BLOOD CELL DISORDERS	白血球类疾病	BLOOD AND LYMPHATIC SYSTEM DISORDERS	血液及淋巴系统疾病	7360521	REAC11Q1
OROPHARYNGEAL PAIN	OROPHARYNGEAL PAIN	口咽疼痛	UPPER RESPIRATORY TRACT SIGNS AND SYMPTOMS	上呼吸道症状和体征	RESPIRATORY TRACT SIGNS AND SYMPTOMS	呼吸道症状和体征	RESPIRATORY, THORACIC AND MEDIASTINAL DISORDERS	呼吸系统、胸及纵隔疾病	7360521	REAC11Q1
PYREXIA	PYREXIA	发热	FEBRILE DISORDERS	发热疾病	BODY TEMPERATURE CONDITIONS	体温状况类	GENERAL DISORDERS AND ADMINISTRATION SITE CONDITIONS	全身性疾病及给药部位各种反应	7360521	REAC11Q1
TREMOR	TREMOR	震颤	TREMOR (EXCL CONGENITAL)	各种颤抖（不包括先天性）	MOVEMENT DISORDERS (INCL PARKINSONISM)	运动障碍类（包括帕金森病）	NERVOUS SYSTEM DISORDERS	各类神经系统疾病	7360521	REAC11Q1
WHITE BLOOD CELL DISORDER	WHITE BLOOD CELL DISORDER	白细胞疾病	WHITE BLOOD CELL ABNORMAL FINDINGS NEC	白血球检查结果异常(不另分类）	WHITE BLOOD CELL DISORDERS	白血球类疾病	BLOOD AND LYMPHATIC SYSTEM DISORDERS	血液及淋巴系统疾病	7360521	REAC11Q1
STRESS	STRESS	应激	ANXIETY SYMPTOMS	焦虑症状	ANXIETY DISORDERS AND SYMPTOMS	焦虑症及症状	PSYCHIATRIC DISORDERS	精神病类	7360521	REAC11Q1
DEHYDRATION	DEHYDRATION	脱水	TOTAL FLUID VOLUME DECREASED	总液体体积减少	ELECTROLYTE AND FLUID BALANCE CONDITIONS	电解质及液体平衡状况	METABOLISM AND NUTRITION DISORDERS	代谢及营养类疾病	7360521	REAC11Q1
INSOMNIA	INSOMNIA	失眠	DISTURBANCES IN INITIATING AND MAINTAINING SLEEP	入睡和睡眠障碍	SLEEP DISORDERS AND DISTURBANCES	睡眠异常和混乱	PSYCHIATRIC DISORDERS	精神病类	7360521	REAC11Q1
OEDEMA PERIPHERAL	OEDEMA PERIPHERAL	外周水肿	OEDEMA NEC	各种水肿（不另分类）	GENERAL SYSTEM DISORDERS NEC	全身系统疾病（不另分类）	GENERAL DISORDERS AND ADMINISTRATION SITE CONDITIONS	全身性疾病及给药部位各种反应	7392370	REAC11Q1
MENTAL STATUS CHANGES	MENTAL STATUS CHANGES	精神状态改变	MENTAL DISORDERS NEC	各种精神疾病（不另分类）	PSYCHIATRIC DISORDERS NEC	精神病类（不另分类）	PSYCHIATRIC DISORDERS	精神病类	7392370	REAC11Q1
HEPATOTOXICITY	HEPATOTOXICITY	肝脏毒性	HEPATOCELLULAR DAMAGE AND HEPATITIS NEC	肝细胞损害和肝炎（不另分类）	HEPATIC AND HEPATOBILIARY DISORDERS	肝脏及肝胆类疾病	HEPATOBILIARY DISORDERS	肝胆系统疾病	7392370	REAC11Q1
JAUNDICE	JAUNDICE	黄疸	CHOLESTASIS AND JAUNDICE	胆汁淤积和黄疸类病症	HEPATIC AND HEPATOBILIARY DISORDERS	肝脏及肝胆类疾病	HEPATOBILIARY DISORDERS	肝胆系统疾病	7392370	REAC11Q1
LIVER INJURY	LIVER INJURY	肝损伤	HEPATOCELLULAR DAMAGE AND HEPATITIS NEC	肝细胞损害和肝炎（不另分类）	HEPATIC AND HEPATOBILIARY DISORDERS	肝脏及肝胆类疾病	HEPATOBILIARY DISORDERS	肝胆系统疾病	7392370	REAC11Q1
FATIGUE	FATIGUE	疲劳	ASTHENIC CONDITIONS	虚弱状态	GENERAL SYSTEM DISORDERS NEC	全身系统疾病（不另分类）	GENERAL DISORDERS AND ADMINISTRATION SITE CONDITIONS	全身性疾病及给药部位各种反应	7392370	REAC11Q1
THROMBOCYTOPENIA	THROMBOCYTOPENIA	血小板减少症	THROMBOCYTOPENIAS	各种血小板减少症	PLATELET DISORDERS	血小板类疾病	BLOOD AND LYMPHATIC SYSTEM DISORDERS	血液及淋巴系统疾病	7392370	REAC11Q1
CARDIAC FAILURE HIGH OUTPUT	CARDIAC FAILURE HIGH OUTPUT	高输出量性心力衰竭	HEART FAILURES NEC	各种心衰（不另分类）	HEART FAILURES	各类心脏衰竭	CARDIAC DISORDERS	心脏器官疾病	7392370	REAC11Q1
ASTHENIA	ASTHENIA	乏力	ASTHENIC CONDITIONS	虚弱状态	GENERAL SYSTEM DISORDERS NEC	全身系统疾病（不另分类）	GENERAL DISORDERS AND ADMINISTRATION SITE CONDITIONS	全身性疾病及给药部位各种反应	7392370	REAC11Q1
VOMITING	VOMITING	呕吐	NAUSEA AND VOMITING SYMPTOMS	恶心和呕吐症状	GASTROINTESTINAL SIGNS AND SYMPTOMS	胃肠道系统症状和体征	GASTROINTESTINAL DISORDERS	胃肠系统疾病	7392370	REAC11Q1
DIARRHOEA	DIARRHOEA	腹泻	DIARRHOEA (EXCL INFECTIVE)	各种腹泻（不包括感染性的）	GASTROINTESTINAL MOTILITY AND DEFAECATION CONDITIONS	胃肠运动及排便状况	GASTROINTESTINAL DISORDERS	胃肠系统疾病	7392370	REAC11Q1
THYROID FUNCTION TEST ABNORMAL	THYROID FUNCTION TEST ABNORMAL	甲状腺功能检查异常	THYROID ANALYSES	各种甲状腺分析	ENDOCRINE INVESTIGATIONS (INCL SEX HORMONES)	内分泌系统检查（包括性激素）	INVESTIGATIONS	各类检查	7625492	REAC11Q3
MATERNAL DRUGS AFFECTING FOETUS	MATERNAL DRUGS AFFECTING FOETUS	影响胎儿的孕产妇用药	FOETAL AND NEONATAL CONDITIONS ASSOCIATED WITH PRODUCT EXPOSURE	与产品暴露相关的胎儿和新生婴儿疾病	EXPOSURES, CHEMICAL INJURIES AND POISONING	暴露、化学伤和中毒	INJURY, POISONING AND PROCEDURAL COMPLICATIONS	各类损伤、中毒及操作并发症	7625492	REAC11Q3
APLASIA CUTIS CONGENITA	APLASIA CUTIS CONGENITA	先天性皮肤发育不全	SKIN AND SUBCUTANEOUS TISSUE DISORDERS CONGENITAL NEC	各种先天性皮肤和皮下组织疾病（不另分类）	SKIN AND SUBCUTANEOUS TISSUE DISORDERS CONGENITAL	先天性皮肤及皮下组织疾病	CONGENITAL, FAMILIAL AND GENETIC DISORDERS	各种先天性家族性遗传性疾病	7625492	REAC11Q3
BLOOD THYROID STIMULATING HORMONE DECREASED	BLOOD THYROID STIMULATING HORMONE DECREASED	血促甲状腺激素降低	PITUITARY ANALYSES ANTERIOR	垂体前叶分析	ENDOCRINE INVESTIGATIONS (INCL SEX HORMONES)	内分泌系统检查（包括性激素）	INVESTIGATIONS	各类检查	7625492	REAC11Q3
TACHYCARDIA	TACHYCARDIA	心动过速	RATE AND RHYTHM DISORDERS NEC	心率和节律异常（不另分类）	CARDIAC ARRHYTHMIAS	心律失常类疾病	CARDIAC DISORDERS	心脏器官疾病	7625515	REAC11Q3
MULTIPLE ORGAN DYSFUNCTION SYNDROME	MULTIPLE ORGAN DYSFUNCTION SYNDROME	多器官功能不全综合征	GENERAL SIGNS AND SYMPTOMS NEC	一般症状和体征（不另分类）	GENERAL SYSTEM DISORDERS NEC	全身系统疾病（不另分类）	GENERAL DISORDERS AND ADMINISTRATION SITE CONDITIONS	全身性疾病及给药部位各种反应	7625515	REAC11Q3
DEATH NEONATAL	DEATH NEONATAL	新生儿死亡	DEATH AND SUDDEN DEATH	死亡和猝死	FATAL OUTCOMES	致命后果	GENERAL DISORDERS AND ADMINISTRATION SITE CONDITIONS	全身性疾病及给药部位各种反应	7625515	REAC11Q3
MATERNAL DRUGS AFFECTING FOETUS	MATERNAL DRUGS AFFECTING FOETUS	影响胎儿的孕产妇用药	FOETAL AND NEONATAL CONDITIONS ASSOCIATED WITH PRODUCT EXPOSURE	与产品暴露相关的胎儿和新生婴儿疾病	EXPOSURES, CHEMICAL INJURIES AND POISONING	暴露、化学伤和中毒	INJURY, POISONING AND PROCEDURAL COMPLICATIONS	各类损伤、中毒及操作并发症	7625515	REAC11Q3
CONGENITAL HYPOTHYROIDISM	CONGENITAL HYPOTHYROIDISM	先天性甲状腺机能减退	THYROID DISORDERS CONGENITAL	先天性甲状腺异常	ENDOCRINE DISORDERS CONGENITAL	先天性内分泌系统疾病	CONGENITAL, FAMILIAL AND GENETIC DISORDERS	各种先天性家族性遗传性疾病	7625515	REAC11Q3
BRAIN HERNIATION	BRAIN HERNIATION	脑疝	CEREBRAL INJURIES NEC	大脑损伤（不另分类）	INJURIES NEC	各种损伤（不另分类）	INJURY, POISONING AND PROCEDURAL COMPLICATIONS	各类损伤、中毒及操作并发症	7626435	REAC11Q3
COAGULOPATHY	COAGULOPATHY	凝血障碍	COAGULOPATHIES	各种凝血功能障碍	COAGULOPATHIES AND BLEEDING DIATHESES (EXCL THROMBOCYTOPENIC)	凝血功能障碍和易出血类疾病（血小板减少症除外）	BLOOD AND LYMPHATIC SYSTEM DISORDERS	血液及淋巴系统疾病	7626435	REAC11Q3
GENERAL PHYSICAL HEALTH DETERIORATION	GENERAL PHYSICAL HEALTH DETERIORATION	全身状况恶化	GENERAL SIGNS AND SYMPTOMS NEC	一般症状和体征（不另分类）	GENERAL SYSTEM DISORDERS NEC	全身系统疾病（不另分类）	GENERAL DISORDERS AND ADMINISTRATION SITE CONDITIONS	全身性疾病及给药部位各种反应	7626435	REAC11Q3
HEPATIC NECROSIS	HEPATIC NECROSIS	肝坏死	HEPATOCELLULAR DAMAGE AND HEPATITIS NEC	肝细胞损害和肝炎（不另分类）	HEPATIC AND HEPATOBILIARY DISORDERS	肝脏及肝胆类疾病	HEPATOBILIARY DISORDERS	肝胆系统疾病	7626435	REAC11Q3
HEPATIC ENCEPHALOPATHY	HEPATIC ENCEPHALOPATHY	肝性脑病	ENCEPHALOPATHIES TOXIC AND METABOLIC	中毒性和代谢性脑病	ENCEPHALOPATHIES	各类脑病	NERVOUS SYSTEM DISORDERS	各类神经系统疾病	7626435	REAC11Q3
LIVER TRANSPLANT	LIVER TRANSPLANT	肝移植	HEPATIC THERAPEUTIC PROCEDURES	肝脏治疗类操作	HEPATOBILIARY THERAPEUTIC PROCEDURES	肝胆治疗类操作	SURGICAL AND MEDICAL PROCEDURES	各种手术及医疗操作	7626435	REAC11Q3
ACUTE HEPATIC FAILURE	ACUTE HEPATIC FAILURE	急性肝衰竭	HEPATIC FAILURE AND ASSOCIATED DISORDERS	肝衰竭和相关疾病	HEPATIC AND HEPATOBILIARY DISORDERS	肝脏及肝胆类疾病	HEPATOBILIARY DISORDERS	肝胆系统疾病	7626435	REAC11Q3
ASTHENIA	ASTHENIA	乏力	ASTHENIC CONDITIONS	虚弱状态	GENERAL SYSTEM DISORDERS NEC	全身系统疾病（不另分类）	GENERAL DISORDERS AND ADMINISTRATION SITE CONDITIONS	全身性疾病及给药部位各种反应	7626463	REAC11Q3
JAUNDICE	JAUNDICE	黄疸	CHOLESTASIS AND JAUNDICE	胆汁淤积和黄疸类病症	HEPATIC AND HEPATOBILIARY DISORDERS	肝脏及肝胆类疾病	HEPATOBILIARY DISORDERS	肝胆系统疾病	7626463	REAC11Q3
CHOLESTASIS	CHOLESTASIS	胆汁淤积	CHOLESTASIS AND JAUNDICE	胆汁淤积和黄疸类病症	HEPATIC AND HEPATOBILIARY DISORDERS	肝脏及肝胆类疾病	HEPATOBILIARY DISORDERS	肝胆系统疾病	7626463	REAC11Q3
HEPATITIS	HEPATITIS	肝炎	HEPATOCELLULAR DAMAGE AND HEPATITIS NEC	肝细胞损害和肝炎（不另分类）	HEPATIC AND HEPATOBILIARY DISORDERS	肝脏及肝胆类疾病	HEPATOBILIARY DISORDERS	肝胆系统疾病	7626463	REAC11Q3
MALAISE	MALAISE	难受	ASTHENIC CONDITIONS	虚弱状态	GENERAL SYSTEM DISORDERS NEC	全身系统疾病（不另分类）	GENERAL DISORDERS AND ADMINISTRATION SITE CONDITIONS	全身性疾病及给药部位各种反应	7626463	REAC11Q3
CONFUSIONAL STATE	CONFUSIONAL STATE	意识模糊状态	CONFUSION AND DISORIENTATION	精神错乱和定向障碍	DELIRIA (INCL CONFUSION)	谵妄类（包括意识模糊）	PSYCHIATRIC DISORDERS	精神病类	7626463	REAC11Q3
VOMITING	VOMITING	呕吐	NAUSEA AND VOMITING SYMPTOMS	恶心和呕吐症状	GASTROINTESTINAL SIGNS AND SYMPTOMS	胃肠道系统症状和体征	GASTROINTESTINAL DISORDERS	胃肠系统疾病	7626463	REAC11Q3
HEPATIC NECROSIS	HEPATIC NECROSIS	肝坏死	HEPATOCELLULAR DAMAGE AND HEPATITIS NEC	肝细胞损害和肝炎（不另分类）	HEPATIC AND HEPATOBILIARY DISORDERS	肝脏及肝胆类疾病	HEPATOBILIARY DISORDERS	肝胆系统疾病	7626463	REAC11Q3
NAUSEA	NAUSEA	恶心	NAUSEA AND VOMITING SYMPTOMS	恶心和呕吐症状	GASTROINTESTINAL SIGNS AND SYMPTOMS	胃肠道系统症状和体征	GASTROINTESTINAL DISORDERS	胃肠系统疾病	7626463	REAC11Q3
HEPATIC ENCEPHALOPATHY	HEPATIC ENCEPHALOPATHY	肝性脑病	ENCEPHALOPATHIES TOXIC AND METABOLIC	中毒性和代谢性脑病	ENCEPHALOPATHIES	各类脑病	NERVOUS SYSTEM DISORDERS	各类神经系统疾病	7626463	REAC11Q3
LIVER TRANSPLANT	LIVER TRANSPLANT	肝移植	HEPATIC THERAPEUTIC PROCEDURES	肝脏治疗类操作	HEPATOBILIARY THERAPEUTIC PROCEDURES	肝胆治疗类操作	SURGICAL AND MEDICAL PROCEDURES	各种手术及医疗操作	7626463	REAC11Q3
TRANSPLANT REJECTION	TRANSPLANT REJECTION	移植排斥	TRANSPLANT REJECTIONS	各种移植排异	IMMUNE DISORDERS NEC	免疫类疾病（不另分类）	IMMUNE SYSTEM DISORDERS	免疫系统疾病	7626463	REAC11Q3
VOMITING	VOMITING	呕吐	NAUSEA AND VOMITING SYMPTOMS	恶心和呕吐症状	GASTROINTESTINAL SIGNS AND SYMPTOMS	胃肠道系统症状和体征	GASTROINTESTINAL DISORDERS	胃肠系统疾病	7626517	REAC11Q3
BLOOD BILIRUBIN INCREASED	BLOOD BILIRUBIN INCREASED	血胆红素升高	HEPATOBILIARY FUNCTION DIAGNOSTIC PROCEDURES	肝胆功能诊断性操作	HEPATOBILIARY INVESTIGATIONS	肝胆系统检查	INVESTIGATIONS	各类检查	7626517	REAC11Q3
LIVER TRANSPLANT	LIVER TRANSPLANT	肝移植	HEPATIC THERAPEUTIC PROCEDURES	肝脏治疗类操作	HEPATOBILIARY THERAPEUTIC PROCEDURES	肝胆治疗类操作	SURGICAL AND MEDICAL PROCEDURES	各种手术及医疗操作	7626517	REAC11Q3
JAUNDICE	JAUNDICE	黄疸	CHOLESTASIS AND JAUNDICE	胆汁淤积和黄疸类病症	HEPATIC AND HEPATOBILIARY DISORDERS	肝脏及肝胆类疾病	HEPATOBILIARY DISORDERS	肝胆系统疾病	7626517	REAC11Q3
NAUSEA	NAUSEA	恶心	NAUSEA AND VOMITING SYMPTOMS	恶心和呕吐症状	GASTROINTESTINAL SIGNS AND SYMPTOMS	胃肠道系统症状和体征	GASTROINTESTINAL DISORDERS	胃肠系统疾病	7626517	REAC11Q3
FATIGUE	FATIGUE	疲劳	ASTHENIC CONDITIONS	虚弱状态	GENERAL SYSTEM DISORDERS NEC	全身系统疾病（不另分类）	GENERAL DISORDERS AND ADMINISTRATION SITE CONDITIONS	全身性疾病及给药部位各种反应	7626517	REAC11Q3
ABDOMINAL PAIN UPPER	ABDOMINAL PAIN UPPER	上腹痛	GASTROINTESTINAL AND ABDOMINAL PAINS (EXCL ORAL AND THROAT)	胃肠道和腹部疼痛（不包括口腔和咽喉）	GASTROINTESTINAL SIGNS AND SYMPTOMS	胃肠道系统症状和体征	GASTROINTESTINAL DISORDERS	胃肠系统疾病	7626517	REAC11Q3
INTERNATIONAL NORMALISED RATIO INCREASED	INTERNATIONAL NORMALISED RATIO INCREASED	国际标准化比率升高	COAGULATION AND BLEEDING ANALYSES	凝血和出血分析	HAEMATOLOGY INVESTIGATIONS (INCL BLOOD GROUPS)	血液类检查（包括血型）	INVESTIGATIONS	各类检查	7626517	REAC11Q3
ALANINE AMINOTRANSFERASE INCREASED	ALANINE AMINOTRANSFERASE INCREASED	丙氨酸氨基转移酶升高	HEPATOBILIARY FUNCTION DIAGNOSTIC PROCEDURES	肝胆功能诊断性操作	HEPATOBILIARY INVESTIGATIONS	肝胆系统检查	INVESTIGATIONS	各类检查	7626517	REAC11Q3
BLOOD ALKALINE PHOSPHATASE INCREASED	BLOOD ALKALINE PHOSPHATASE INCREASED	血碱性磷酸酶升高	TISSUE ENZYME ANALYSES NEC	组织酶分析（不另分类）	ENZYME INVESTIGATIONS NEC	酶检查（不另分类）	INVESTIGATIONS	各类检查	7626517	REAC11Q3
PROTHROMBIN TIME PROLONGED	PROTHROMBIN TIME PROLONGED	凝血酶原时间延长	COAGULATION AND BLEEDING ANALYSES	凝血和出血分析	HAEMATOLOGY INVESTIGATIONS (INCL BLOOD GROUPS)	血液类检查（包括血型）	INVESTIGATIONS	各类检查	7626517	REAC11Q3
BILIRUBIN CONJUGATED INCREASED	BILIRUBIN CONJUGATED INCREASED	结合胆红素升高	HEPATOBILIARY FUNCTION DIAGNOSTIC PROCEDURES	肝胆功能诊断性操作	HEPATOBILIARY INVESTIGATIONS	肝胆系统检查	INVESTIGATIONS	各类检查	7626517	REAC11Q3
HEPATIC ENCEPHALOPATHY	HEPATIC ENCEPHALOPATHY	肝性脑病	ENCEPHALOPATHIES TOXIC AND METABOLIC	中毒性和代谢性脑病	ENCEPHALOPATHIES	各类脑病	NERVOUS SYSTEM DISORDERS	各类神经系统疾病	7626517	REAC11Q3
DILATATION VENTRICULAR	DILATATION VENTRICULAR	心室扩张	MYOCARDIAL DISORDERS NEC	各种心肌疾病（不另分类）	MYOCARDIAL DISORDERS	心肌类疾病	CARDIAC DISORDERS	心脏器官疾病	7626706	REAC11Q3
GOITRE	GOITRE	甲状腺肿	THYROID DISORDERS NEC	各种甲状腺疾病（不另分类）	THYROID GLAND DISORDERS	甲状腺类疾病	ENDOCRINE DISORDERS	内分泌系统疾病	7626706	REAC11Q3
RIGHT ATRIAL DILATATION	RIGHT ATRIAL DILATATION	右心房扩张	MYOCARDIAL DISORDERS NEC	各种心肌疾病（不另分类）	MYOCARDIAL DISORDERS	心肌类疾病	CARDIAC DISORDERS	心脏器官疾病	7626706	REAC11Q3
CAESAREAN SECTION	CAESAREAN SECTION	剖宫产	OBSTETRIC THERAPEUTIC PROCEDURES	产科治疗类操作	OBSTETRIC AND GYNAECOLOGICAL THERAPEUTIC PROCEDURES	妇产科治疗类操作	SURGICAL AND MEDICAL PROCEDURES	各种手术及医疗操作	7626706	REAC11Q3
FOETAL DISORDER	FOETAL DISORDER	胎儿疾病	FOETAL COMPLICATIONS NEC	各种胎儿并发症（不另分类）	FOETAL COMPLICATIONS	各种胎儿并发症	PREGNANCY, PUERPERIUM AND PERINATAL CONDITIONS	妊娠期、产褥期及围产期状况	7626706	REAC11Q3
PLEURAL EFFUSION	PLEURAL EFFUSION	胸腔积液	PNEUMOTHORAX AND PLEURAL EFFUSIONS NEC	气胸和胸腔积液 （不另分类）	PLEURAL DISORDERS	胸膜类疾病	RESPIRATORY, THORACIC AND MEDIASTINAL DISORDERS	呼吸系统、胸及纵隔疾病	7626706	REAC11Q3
MATERNAL DRUGS AFFECTING FOETUS	MATERNAL DRUGS AFFECTING FOETUS	影响胎儿的孕产妇用药	FOETAL AND NEONATAL CONDITIONS ASSOCIATED WITH PRODUCT EXPOSURE	与产品暴露相关的胎儿和新生婴儿疾病	EXPOSURES, CHEMICAL INJURIES AND POISONING	暴露、化学伤和中毒	INJURY, POISONING AND PROCEDURAL COMPLICATIONS	各类损伤、中毒及操作并发症	7626706	REAC11Q3
LEFT ATRIAL DILATATION	LEFT ATRIAL DILATATION	左心房扩张	MYOCARDIAL DISORDERS NEC	各种心肌疾病（不另分类）	MYOCARDIAL DISORDERS	心肌类疾病	CARDIAC DISORDERS	心脏器官疾病	7626706	REAC11Q3
NEONATAL RESPIRATORY DISTRESS SYNDROME	NEONATAL RESPIRATORY DISTRESS SYNDROME	新生儿呼吸窘迫综合征	NEONATAL HYPOXIC CONDITIONS	新生儿低氧病症	NEONATAL RESPIRATORY DISORDERS	各种新生儿呼吸系统疾病	RESPIRATORY, THORACIC AND MEDIASTINAL DISORDERS	呼吸系统、胸及纵隔疾病	7626706	REAC11Q3
OXYGEN SATURATION DECREASED	OXYGEN SATURATION DECREASED	血氧饱和度降低	BLOOD GAS AND ACID BASE ANALYSES	血气和酸碱分析	METABOLIC, NUTRITIONAL AND BLOOD GAS INVESTIGATIONS	代谢、营养和血气检查	INVESTIGATIONS	各类检查	7626706	REAC11Q3
CARDIOMEGALY	CARDIOMEGALY	心脏扩大	MYOCARDIAL DISORDERS NEC	各种心肌疾病（不另分类）	MYOCARDIAL DISORDERS	心肌类疾病	CARDIAC DISORDERS	心脏器官疾病	7626706	REAC11Q3
CONGENITAL HYPOTHYROIDISM	CONGENITAL HYPOTHYROIDISM	先天性甲状腺机能减退	THYROID DISORDERS CONGENITAL	先天性甲状腺异常	ENDOCRINE DISORDERS CONGENITAL	先天性内分泌系统疾病	CONGENITAL, FAMILIAL AND GENETIC DISORDERS	各种先天性家族性遗传性疾病	7626706	REAC11Q3
AGRANULOCYTOSIS	AGRANULOCYTOSIS	粒细胞缺乏症	NEUTROPENIAS	各种嗜中性白细胞减少症	WHITE BLOOD CELL DISORDERS	白血球类疾病	BLOOD AND LYMPHATIC SYSTEM DISORDERS	血液及淋巴系统疾病	7627239	REAC11Q3
PNEUMONIA	PNEUMONIA	感染性肺炎	LOWER RESPIRATORY TRACT AND LUNG INFECTIONS	下呼吸道和肺部感染	INFECTIONS - PATHOGEN UNSPECIFIED	感染 - 未指明病原	INFECTIONS AND INFESTATIONS	感染及侵染类疾病	7627239	REAC11Q3
JAUNDICE	JAUNDICE	黄疸	CHOLESTASIS AND JAUNDICE	胆汁淤积和黄疸类病症	HEPATIC AND HEPATOBILIARY DISORDERS	肝脏及肝胆类疾病	HEPATOBILIARY DISORDERS	肝胆系统疾病	7627264	REAC11Q3
OCULAR ICTERUS	OCULAR ICTERUS	眼黄疸	CHOLESTASIS AND JAUNDICE	胆汁淤积和黄疸类病症	HEPATIC AND HEPATOBILIARY DISORDERS	肝脏及肝胆类疾病	HEPATOBILIARY DISORDERS	肝胆系统疾病	7627264	REAC11Q3
HEPATOMEGALY	HEPATOMEGALY	肝肿大	HEPATOBILIARY SIGNS AND SYMPTOMS	肝胆症状和体征	HEPATIC AND HEPATOBILIARY DISORDERS	肝脏及肝胆类疾病	HEPATOBILIARY DISORDERS	肝胆系统疾病	7627264	REAC11Q3
DECREASED APPETITE	DECREASED APPETITE	食欲减退	APPETITE DISORDERS	各种食欲障碍	APPETITE AND GENERAL NUTRITIONAL DISORDERS	食欲及一般性营养障碍	METABOLISM AND NUTRITION DISORDERS	代谢及营养类疾病	7627264	REAC11Q3
DIZZINESS	DIZZINESS	头晕	NEUROLOGICAL SIGNS AND SYMPTOMS NEC	神经学症状和体征（不另分类）	NEUROLOGICAL DISORDERS NEC	神经类疾病（不另分类）	NERVOUS SYSTEM DISORDERS	各类神经系统疾病	7627264	REAC11Q3
RASH PAPULAR	RASH PAPULAR	丘疹样皮疹	RASHES, ERUPTIONS AND EXANTHEMS NEC	出疹、发疹和皮疹（不另分类）	EPIDERMAL AND DERMAL CONDITIONS	表皮及真皮状况	SKIN AND SUBCUTANEOUS TISSUE DISORDERS	皮肤及皮下组织类疾病	7627264	REAC11Q3
FAECES PALE	FAECES PALE	白色便	FAECAL ABNORMALITIES NEC	大便异常（不另分类）	GASTROINTESTINAL SIGNS AND SYMPTOMS	胃肠道系统症状和体征	GASTROINTESTINAL DISORDERS	胃肠系统疾病	7627264	REAC11Q3
HEPATIC FAILURE	HEPATIC FAILURE	肝衰竭	HEPATIC FAILURE AND ASSOCIATED DISORDERS	肝衰竭和相关疾病	HEPATIC AND HEPATOBILIARY DISORDERS	肝脏及肝胆类疾病	HEPATOBILIARY DISORDERS	肝胆系统疾病	7627264	REAC11Q3
CHROMATURIA	CHROMATURIA	色素尿	URINARY ABNORMALITIES	各种泌尿系统障碍	URINARY TRACT SIGNS AND SYMPTOMS	各种泌尿道体征和症状	RENAL AND URINARY DISORDERS	肾脏及泌尿系统疾病	7627264	REAC11Q3
HEPATIC PAIN	HEPATIC PAIN	肝痛	HEPATOBILIARY SIGNS AND SYMPTOMS	肝胆症状和体征	HEPATIC AND HEPATOBILIARY DISORDERS	肝脏及肝胆类疾病	HEPATOBILIARY DISORDERS	肝胆系统疾病	7627264	REAC11Q3
TRANSAMINASES ABNORMAL	TRANSAMINASES ABNORMAL	转氨酶异常	HEPATOBILIARY FUNCTION DIAGNOSTIC PROCEDURES	肝胆功能诊断性操作	HEPATOBILIARY INVESTIGATIONS	肝胆系统检查	INVESTIGATIONS	各类检查	7627264	REAC11Q3
POLYHYDRAMNIOS	POLYHYDRAMNIOS	羊水过多	AMNIOTIC FLUID AND CAVITY DISORDERS OF PREGNANCY NEC	妊娠羊水和羊膜囊异常（不另分类）	PLACENTAL, AMNIOTIC AND CAVITY DISORDERS (EXCL HAEMORRHAGES)	胎盘、羊膜及宫腔异常（不包括出血）	PREGNANCY, PUERPERIUM AND PERINATAL CONDITIONS	妊娠期、产褥期及围产期状况	7627285	REAC11Q3
NEURODEVELOPMENTAL DISORDER	NEURODEVELOPMENTAL DISORDER	神经发育性疾病	NERVOUS SYSTEM DISORDERS NEC	神经系统异常（不另分类）	NEUROLOGICAL DISORDERS NEC	神经类疾病（不另分类）	NERVOUS SYSTEM DISORDERS	各类神经系统疾病	7627285	REAC11Q3
MATERNAL DRUGS AFFECTING FOETUS	MATERNAL DRUGS AFFECTING FOETUS	影响胎儿的孕产妇用药	FOETAL AND NEONATAL CONDITIONS ASSOCIATED WITH PRODUCT EXPOSURE	与产品暴露相关的胎儿和新生婴儿疾病	EXPOSURES, CHEMICAL INJURIES AND POISONING	暴露、化学伤和中毒	INJURY, POISONING AND PROCEDURAL COMPLICATIONS	各类损伤、中毒及操作并发症	7627285	REAC11Q3
GOITRE CONGENITAL	GOITRE CONGENITAL	先天性甲状腺肿	THYROID DISORDERS CONGENITAL	先天性甲状腺异常	ENDOCRINE DISORDERS CONGENITAL	先天性内分泌系统疾病	CONGENITAL, FAMILIAL AND GENETIC DISORDERS	各种先天性家族性遗传性疾病	7627285	REAC11Q3
CAESAREAN SECTION	CAESAREAN SECTION	剖宫产	OBSTETRIC THERAPEUTIC PROCEDURES	产科治疗类操作	OBSTETRIC AND GYNAECOLOGICAL THERAPEUTIC PROCEDURES	妇产科治疗类操作	SURGICAL AND MEDICAL PROCEDURES	各种手术及医疗操作	7627285	REAC11Q3
CONGENITAL HYPOTHYROIDISM	CONGENITAL HYPOTHYROIDISM	先天性甲状腺机能减退	THYROID DISORDERS CONGENITAL	先天性甲状腺异常	ENDOCRINE DISORDERS CONGENITAL	先天性内分泌系统疾病	CONGENITAL, FAMILIAL AND GENETIC DISORDERS	各种先天性家族性遗传性疾病	7627285	REAC11Q3
CARDIOMEGALY	CARDIOMEGALY	心脏扩大	MYOCARDIAL DISORDERS NEC	各种心肌疾病（不另分类）	MYOCARDIAL DISORDERS	心肌类疾病	CARDIAC DISORDERS	心脏器官疾病	7627285	REAC11Q3
TINNITUS	TINNITUS	耳鸣	INNER EAR SIGNS AND SYMPTOMS	各种内耳症状和体征	INNER EAR AND VIIITH CRANIAL NERVE DISORDERS	内耳及第八颅神经类疾病	EAR AND LABYRINTH DISORDERS	耳及迷路类疾病	7627294	REAC11Q3
DEAFNESS	DEAFNESS	耳聋	HEARING LOSSES	各种听力丧失	HEARING DISORDERS	听力障碍类疾病	EAR AND LABYRINTH DISORDERS	耳及迷路类疾病	7627294	REAC11Q3
DIZZINESS	DIZZINESS	头晕	NEUROLOGICAL SIGNS AND SYMPTOMS NEC	神经学症状和体征（不另分类）	NEUROLOGICAL DISORDERS NEC	神经类疾病（不另分类）	NERVOUS SYSTEM DISORDERS	各类神经系统疾病	7627294	REAC11Q3
BILIARY TRACT DISORDER	BILIARY TRACT DISORDER	胆道病	STRUCTURAL AND OTHER BILE DUCT DISORDERS	结构性和其他胆道疾病	BILE DUCT DISORDERS	胆管系统疾病	HEPATOBILIARY DISORDERS	肝胆系统疾病	7652631	REAC11Q3
INFLAMMATION	INFLAMMATION	炎症	INFLAMMATIONS	各种炎症	GENERAL SYSTEM DISORDERS NEC	全身系统疾病（不另分类）	GENERAL DISORDERS AND ADMINISTRATION SITE CONDITIONS	全身性疾病及给药部位各种反应	7652631	REAC11Q3
TRANSPLANT DYSFUNCTION	TRANSPLANT DYSFUNCTION	移植物功能障碍	TRANSPLANTATION COMPLICATIONS	各种移植并发症	PROCEDURAL RELATED INJURIES AND COMPLICATIONS NEC	操作相关伤害与并发症（不另分类）	INJURY, POISONING AND PROCEDURAL COMPLICATIONS	各类损伤、中毒及操作并发症	7652631	REAC11Q3
HEPATIC ENCEPHALOPATHY	HEPATIC ENCEPHALOPATHY	肝性脑病	ENCEPHALOPATHIES TOXIC AND METABOLIC	中毒性和代谢性脑病	ENCEPHALOPATHIES	各类脑病	NERVOUS SYSTEM DISORDERS	各类神经系统疾病	7652631	REAC11Q3
CHOLESTASIS	CHOLESTASIS	胆汁淤积	CHOLESTASIS AND JAUNDICE	胆汁淤积和黄疸类病症	HEPATIC AND HEPATOBILIARY DISORDERS	肝脏及肝胆类疾病	HEPATOBILIARY DISORDERS	肝胆系统疾病	7652631	REAC11Q3
THERAPY NON-RESPONDER	THERAPY NON-RESPONDER	治疗无反应者	THERAPEUTIC AND NONTHERAPEUTIC RESPONSES	各种治疗和非治疗反应	THERAPEUTIC AND NONTHERAPEUTIC EFFECTS (EXCL TOXICITY)	治疗性及非治疗性反应类（不包括毒性）	GENERAL DISORDERS AND ADMINISTRATION SITE CONDITIONS	全身性疾病及给药部位各种反应	7652631	REAC11Q3
POST PROCEDURAL COMPLICATION	POST PROCEDURAL COMPLICATION	操作后并发症	NON-SITE SPECIFIC PROCEDURAL COMPLICATIONS	部位不明的操作并发症	PROCEDURAL RELATED INJURIES AND COMPLICATIONS NEC	操作相关伤害与并发症（不另分类）	INJURY, POISONING AND PROCEDURAL COMPLICATIONS	各类损伤、中毒及操作并发症	7652631	REAC11Q3
LIVER TRANSPLANT	LIVER TRANSPLANT	肝移植	HEPATIC THERAPEUTIC PROCEDURES	肝脏治疗类操作	HEPATOBILIARY THERAPEUTIC PROCEDURES	肝胆治疗类操作	SURGICAL AND MEDICAL PROCEDURES	各种手术及医疗操作	7652631	REAC11Q3
LIVER TRANSPLANT REJECTION	LIVER TRANSPLANT REJECTION	肝脏移植排斥	TRANSPLANT REJECTIONS	各种移植排异	IMMUNE DISORDERS NEC	免疫类疾病（不另分类）	IMMUNE SYSTEM DISORDERS	免疫系统疾病	7652631	REAC11Q3
SURGICAL PROCEDURE REPEATED	SURGICAL PROCEDURE REPEATED	反复手术操作	NON-SITE SPECIFIC PROCEDURAL COMPLICATIONS	部位不明的操作并发症	PROCEDURAL RELATED INJURIES AND COMPLICATIONS NEC	操作相关伤害与并发症（不另分类）	INJURY, POISONING AND PROCEDURAL COMPLICATIONS	各类损伤、中毒及操作并发症	7652631	REAC11Q3
POST PROCEDURAL BILE LEAK	POST PROCEDURAL BILE LEAK	操作后胆汁漏	GASTROINTESTINAL AND HEPATOBILIARY PROCEDURAL COMPLICATIONS	胃肠道和肝胆操作并发症	PROCEDURAL RELATED INJURIES AND COMPLICATIONS NEC	操作相关伤害与并发症（不另分类）	INJURY, POISONING AND PROCEDURAL COMPLICATIONS	各类损伤、中毒及操作并发症	7652631	REAC11Q3
ACUTE HEPATIC FAILURE	ACUTE HEPATIC FAILURE	急性肝衰竭	HEPATIC FAILURE AND ASSOCIATED DISORDERS	肝衰竭和相关疾病	HEPATIC AND HEPATOBILIARY DISORDERS	肝脏及肝胆类疾病	HEPATOBILIARY DISORDERS	肝胆系统疾病	7652631	REAC11Q3
HEPATIC NECROSIS	HEPATIC NECROSIS	肝坏死	HEPATOCELLULAR DAMAGE AND HEPATITIS NEC	肝细胞损害和肝炎（不另分类）	HEPATIC AND HEPATOBILIARY DISORDERS	肝脏及肝胆类疾病	HEPATOBILIARY DISORDERS	肝胆系统疾病	7652631	REAC11Q3
LIVER TRANSPLANT	LIVER TRANSPLANT	肝移植	HEPATIC THERAPEUTIC PROCEDURES	肝脏治疗类操作	HEPATOBILIARY THERAPEUTIC PROCEDURES	肝胆治疗类操作	SURGICAL AND MEDICAL PROCEDURES	各种手术及医疗操作	7652640	REAC11Q3
CHOLESTASIS	CHOLESTASIS	胆汁淤积	CHOLESTASIS AND JAUNDICE	胆汁淤积和黄疸类病症	HEPATIC AND HEPATOBILIARY DISORDERS	肝脏及肝胆类疾病	HEPATOBILIARY DISORDERS	肝胆系统疾病	7652640	REAC11Q3
BILIARY TRACT DISORDER	BILIARY TRACT DISORDER	胆道病	STRUCTURAL AND OTHER BILE DUCT DISORDERS	结构性和其他胆道疾病	BILE DUCT DISORDERS	胆管系统疾病	HEPATOBILIARY DISORDERS	肝胆系统疾病	7652640	REAC11Q3
ACUTE HEPATIC FAILURE	ACUTE HEPATIC FAILURE	急性肝衰竭	HEPATIC FAILURE AND ASSOCIATED DISORDERS	肝衰竭和相关疾病	HEPATIC AND HEPATOBILIARY DISORDERS	肝脏及肝胆类疾病	HEPATOBILIARY DISORDERS	肝胆系统疾病	7652640	REAC11Q3
HEPATIC ENCEPHALOPATHY	HEPATIC ENCEPHALOPATHY	肝性脑病	ENCEPHALOPATHIES TOXIC AND METABOLIC	中毒性和代谢性脑病	ENCEPHALOPATHIES	各类脑病	NERVOUS SYSTEM DISORDERS	各类神经系统疾病	7652640	REAC11Q3
INFLAMMATION	INFLAMMATION	炎症	INFLAMMATIONS	各种炎症	GENERAL SYSTEM DISORDERS NEC	全身系统疾病（不另分类）	GENERAL DISORDERS AND ADMINISTRATION SITE CONDITIONS	全身性疾病及给药部位各种反应	7652640	REAC11Q3
HEPATIC NECROSIS	HEPATIC NECROSIS	肝坏死	HEPATOCELLULAR DAMAGE AND HEPATITIS NEC	肝细胞损害和肝炎（不另分类）	HEPATIC AND HEPATOBILIARY DISORDERS	肝脏及肝胆类疾病	HEPATOBILIARY DISORDERS	肝胆系统疾病	7652640	REAC11Q3
HEPATIC HAEMORRHAGE	HEPATIC HAEMORRHAGE	肝出血	HEPATIC VASCULAR DISORDERS	各种肝血管病	HEPATIC AND HEPATOBILIARY DISORDERS	肝脏及肝胆类疾病	HEPATOBILIARY DISORDERS	肝胆系统疾病	7652640	REAC11Q3
ANTINEUTROPHIL CYTOPLASMIC ANTIBODY POSITIVE	ANTINEUTROPHIL CYTOPLASMIC ANTIBODY POSITIVE	抗中性粒细胞胞质抗体阳性	AUTOIMMUNITY ANALYSES	各种自身免疫分析	IMMUNOLOGY AND ALLERGY INVESTIGATIONS	免疫及过敏类检查	INVESTIGATIONS	各类检查	7833945	REAC11Q4
SKIN TEST POSITIVE	SKIN TEST POSITIVE	皮肤试验阳性	IMMUNOLOGY SKIN TESTS NEC	免疫学皮肤试验（不另分类）	IMMUNOLOGY AND ALLERGY INVESTIGATIONS	免疫及过敏类检查	INVESTIGATIONS	各类检查	7833945	REAC11Q4
CUTANEOUS VASCULITIS	CUTANEOUS VASCULITIS	皮肤血管炎	SKIN VASCULITIDES	皮肤脉管炎	SKIN VASCULAR ABNORMALITIES	皮肤血管异常	SKIN AND SUBCUTANEOUS TISSUE DISORDERS	皮肤及皮下组织类疾病	7833945	REAC11Q4
DERMATITIS BULLOUS	DERMATITIS BULLOUS	大疱性皮炎	BULLOUS CONDITIONS	各种大疱性皮肤病	EPIDERMAL AND DERMAL CONDITIONS	表皮及真皮状况	SKIN AND SUBCUTANEOUS TISSUE DISORDERS	皮肤及皮下组织类疾病	7833945	REAC11Q4
ULCER	ULCER	溃疡	ULCERS NEC	各种溃疡（不另分类）	TISSUE DISORDERS NEC	组织疾病（不另分类）	GENERAL DISORDERS AND ADMINISTRATION SITE CONDITIONS	全身性疾病及给药部位各种反应	7833945	REAC11Q4
ANTIPHOSPHOLIPID SYNDROME	ANTIPHOSPHOLIPID SYNDROME	抗磷脂综合征	COAGULOPATHIES	各种凝血功能障碍	COAGULOPATHIES AND BLEEDING DIATHESES (EXCL THROMBOCYTOPENIC)	凝血功能障碍和易出血类疾病（血小板减少症除外）	BLOOD AND LYMPHATIC SYSTEM DISORDERS	血液及淋巴系统疾病	7833945	REAC11Q4
OEDEMA PERIPHERAL	OEDEMA PERIPHERAL	外周水肿	OEDEMA NEC	各种水肿（不另分类）	GENERAL SYSTEM DISORDERS NEC	全身系统疾病（不另分类）	GENERAL DISORDERS AND ADMINISTRATION SITE CONDITIONS	全身性疾病及给药部位各种反应	7833945	REAC11Q4
ASTHENIA	ASTHENIA	乏力	ASTHENIC CONDITIONS	虚弱状态	GENERAL SYSTEM DISORDERS NEC	全身系统疾病（不另分类）	GENERAL DISORDERS AND ADMINISTRATION SITE CONDITIONS	全身性疾病及给药部位各种反应	7833945	REAC11Q4
RED BLOOD CELL SEDIMENTATION RATE INCREASED	RED BLOOD CELL SEDIMENTATION RATE INCREASED	红细胞沉降率升高	HAEMATOLOGICAL ANALYSES NEC	各种血液学分析（不另分类）	HAEMATOLOGY INVESTIGATIONS (INCL BLOOD GROUPS)	血液类检查（包括血型）	INVESTIGATIONS	各类检查	7833945	REAC11Q4
MALAISE	MALAISE	难受	ASTHENIC CONDITIONS	虚弱状态	GENERAL SYSTEM DISORDERS NEC	全身系统疾病（不另分类）	GENERAL DISORDERS AND ADMINISTRATION SITE CONDITIONS	全身性疾病及给药部位各种反应	7833945	REAC11Q4
GRAVES' DISEASE	GRAVES' DISEASE		THYROID HYPERFUNCTION DISORDERS	各种甲状腺机能亢进疾病	THYROID GLAND DISORDERS	甲状腺类疾病	ENDOCRINE DISORDERS	内分泌系统疾病	7833945	REAC11Q4
TACHYCARDIA	TACHYCARDIA	心动过速	RATE AND RHYTHM DISORDERS NEC	心率和节律异常（不另分类）	CARDIAC ARRHYTHMIAS	心律失常类疾病	CARDIAC DISORDERS	心脏器官疾病	8264648	REAC12Q2
ANXIETY	ANXIETY	焦虑	ANXIETY SYMPTOMS	焦虑症状	ANXIETY DISORDERS AND SYMPTOMS	焦虑症及症状	PSYCHIATRIC DISORDERS	精神病类	8264648	REAC12Q2
MATERNAL EXPOSURE DURING PREGNANCY	MATERNAL EXPOSURE DURING PREGNANCY	孕产妇在妊娠过程中的暴露	EXPOSURES ASSOCIATED WITH PREGNANCY, DELIVERY AND LACTATION	与妊娠、分娩和泌乳有关的暴露	EXPOSURES, CHEMICAL INJURIES AND POISONING	暴露、化学伤和中毒	INJURY, POISONING AND PROCEDURAL COMPLICATIONS	各类损伤、中毒及操作并发症	8264648	REAC12Q2
AFFECT LABILITY	AFFECT LABILITY	情感易变	AFFECT ALTERATIONS NEC	情感变化（不另分类）	MOOD DISORDERS AND DISTURBANCES NEC	心境障碍和混乱（不另分类）	PSYCHIATRIC DISORDERS	精神病类	8264648	REAC12Q2
DYSKINESIA	DYSKINESIA	运动障碍	DYSKINESIAS AND MOVEMENT DISORDERS NEC	运动障碍和运动失调（不另分类）	MOVEMENT DISORDERS (INCL PARKINSONISM)	运动障碍类（包括帕金森病）	NERVOUS SYSTEM DISORDERS	各类神经系统疾病	8264648	REAC12Q2
CHOREA	CHOREA	舞蹈病	CHOREIFORM MOVEMENTS	舞蹈样运动	MOVEMENT DISORDERS (INCL PARKINSONISM)	运动障碍类（包括帕金森病）	NERVOUS SYSTEM DISORDERS	各类神经系统疾病	8264648	REAC12Q2
SPEECH DISORDER	SPEECH DISORDER	言语障碍	SPEECH AND LANGUAGE ABNORMALITIES	说话和语言异常	NEUROLOGICAL DISORDERS NEC	神经类疾病（不另分类）	NERVOUS SYSTEM DISORDERS	各类神经系统疾病	8264648	REAC12Q2
WEIGHT DECREASED	WEIGHT DECREASED	体重降低	PHYSICAL EXAMINATION PROCEDURES AND ORGAN SYSTEM STATUS	体检步骤和器官系统状态	PHYSICAL EXAMINATION AND ORGAN SYSTEM STATUS TOPICS	体检和器官系统状态主题	INVESTIGATIONS	各类检查	8264648	REAC12Q2
PRURITUS	PRURITUS	瘙痒	PRURITUS NEC	各种瘙痒（不另分类）	EPIDERMAL AND DERMAL CONDITIONS	表皮及真皮状况	SKIN AND SUBCUTANEOUS TISSUE DISORDERS	皮肤及皮下组织类疾病	8270496	REAC12Q2
SUPRAVENTRICULAR EXTRASYSTOLES	SUPRAVENTRICULAR EXTRASYSTOLES	室上性期外收缩	SUPRAVENTRICULAR ARRHYTHMIAS	各种室上性心律失常	CARDIAC ARRHYTHMIAS	心律失常类疾病	CARDIAC DISORDERS	心脏器官疾病	8270496	REAC12Q2
DYSPNOEA	DYSPNOEA	呼吸困难	BREATHING ABNORMALITIES	各种呼吸异常	RESPIRATORY DISORDERS NEC	呼吸系统疾病（不另分类）	RESPIRATORY, THORACIC AND MEDIASTINAL DISORDERS	呼吸系统、胸及纵隔疾病	8270496	REAC12Q2
INTERSTITIAL LUNG DISEASE	INTERSTITIAL LUNG DISEASE	间质性肺疾病	PARENCHYMAL LUNG DISORDERS NEC	实质性肺疾病（不另分类）	LOWER RESPIRATORY TRACT DISORDERS (EXCL OBSTRUCTION AND INFECTION)	下呼吸道疾病（阻塞和感染除外）	RESPIRATORY, THORACIC AND MEDIASTINAL DISORDERS	呼吸系统、胸及纵隔疾病	8270496	REAC12Q2
ORGANISING PNEUMONIA	ORGANISING PNEUMONIA	机化性肺炎	PARENCHYMAL LUNG DISORDERS NEC	实质性肺疾病（不另分类）	LOWER RESPIRATORY TRACT DISORDERS (EXCL OBSTRUCTION AND INFECTION)	下呼吸道疾病（阻塞和感染除外）	RESPIRATORY, THORACIC AND MEDIASTINAL DISORDERS	呼吸系统、胸及纵隔疾病	8270496	REAC12Q2
TACHYCARDIA	TACHYCARDIA	心动过速	RATE AND RHYTHM DISORDERS NEC	心率和节律异常（不另分类）	CARDIAC ARRHYTHMIAS	心律失常类疾病	CARDIAC DISORDERS	心脏器官疾病	8270496	REAC12Q2
THYROID DISORDER	THYROID DISORDER	甲状腺疾病	THYROID DISORDERS NEC	各种甲状腺疾病（不另分类）	THYROID GLAND DISORDERS	甲状腺类疾病	ENDOCRINE DISORDERS	内分泌系统疾病	8600452	REAC12Q3
BLOOD THYROID STIMULATING HORMONE INCREASED	BLOOD THYROID STIMULATING HORMONE INCREASED	血促甲状腺激素升高	PITUITARY ANALYSES ANTERIOR	垂体前叶分析	ENDOCRINE INVESTIGATIONS (INCL SEX HORMONES)	内分泌系统检查（包括性激素）	INVESTIGATIONS	各类检查	8600452	REAC12Q3
REFUSAL OF TREATMENT BY RELATIVE	REFUSAL OF TREATMENT BY RELATIVE	亲属拒绝治疗	SOCIAL ISSUES NEC	各种社会问题（不另分类）	LIFESTYLE ISSUES	生活方式问题	SOCIAL CIRCUMSTANCES	社会环境	8600452	REAC12Q3
APLASIA	APLASIA	发育不全	CONGENITAL DISORDERS NEC	各种先天性疾病（不另分类）	CONGENITAL AND HEREDITARY DISORDERS NEC	先天性及遗传性疾病（不另分类）	CONGENITAL, FAMILIAL AND GENETIC DISORDERS	各种先天性家族性遗传性疾病	8600452	REAC12Q3
MATERNAL DRUGS AFFECTING FOETUS	MATERNAL DRUGS AFFECTING FOETUS	影响胎儿的孕产妇用药	FOETAL AND NEONATAL CONDITIONS ASSOCIATED WITH PRODUCT EXPOSURE	与产品暴露相关的胎儿和新生婴儿疾病	EXPOSURES, CHEMICAL INJURIES AND POISONING	暴露、化学伤和中毒	INJURY, POISONING AND PROCEDURAL COMPLICATIONS	各类损伤、中毒及操作并发症	8600452	REAC12Q3
CONTUSION	CONTUSION	挫伤	SKIN INJURIES NEC	各种皮肤损伤（不另分类）	INJURIES NEC	各种损伤（不另分类）	INJURY, POISONING AND PROCEDURAL COMPLICATIONS	各类损伤、中毒及操作并发症	8608546	REAC12Q3
OROPHARYNGEAL PAIN	OROPHARYNGEAL PAIN	口咽疼痛	UPPER RESPIRATORY TRACT SIGNS AND SYMPTOMS	上呼吸道症状和体征	RESPIRATORY TRACT SIGNS AND SYMPTOMS	呼吸道症状和体征	RESPIRATORY, THORACIC AND MEDIASTINAL DISORDERS	呼吸系统、胸及纵隔疾病	8608546	REAC12Q3
NASOPHARYNGITIS	NASOPHARYNGITIS	鼻咽炎	UPPER RESPIRATORY TRACT INFECTIONS	各种上呼吸道感染	INFECTIONS - PATHOGEN UNSPECIFIED	感染 - 未指明病原	INFECTIONS AND INFESTATIONS	感染及侵染类疾病	8608546	REAC12Q3
CAPILLARY DISORDER	CAPILLARY DISORDER	毛细血管病	NON-SITE SPECIFIC VASCULAR DISORDERS NEC	部位不确定的血管疾病（不另分类）	VASCULAR DISORDERS NEC	血管疾病（不另分类）	VASCULAR DISORDERS	血管与淋巴管类疾病	8608546	REAC12Q3
PULMONARY HAEMORRHAGE	PULMONARY HAEMORRHAGE	肺出血	LOWER RESPIRATORY TRACT SIGNS AND SYMPTOMS	下呼吸道症状和体征	RESPIRATORY TRACT SIGNS AND SYMPTOMS	呼吸道症状和体征	RESPIRATORY, THORACIC AND MEDIASTINAL DISORDERS	呼吸系统、胸及纵隔疾病	8608546	REAC12Q3
DYSPHONIA	DYSPHONIA	发声困难	UPPER RESPIRATORY TRACT SIGNS AND SYMPTOMS	上呼吸道症状和体征	RESPIRATORY TRACT SIGNS AND SYMPTOMS	呼吸道症状和体征	RESPIRATORY, THORACIC AND MEDIASTINAL DISORDERS	呼吸系统、胸及纵隔疾病	8608546	REAC12Q3
CUTANEOUS VASCULITIS	CUTANEOUS VASCULITIS	皮肤血管炎	SKIN VASCULITIDES	皮肤脉管炎	SKIN VASCULAR ABNORMALITIES	皮肤血管异常	SKIN AND SUBCUTANEOUS TISSUE DISORDERS	皮肤及皮下组织类疾病	87907661	REAC12Q4.txt
CUTANEOUS VASCULITIS	CUTANEOUS VASCULITIS	皮肤血管炎	SKIN VASCULITIDES	皮肤脉管炎	SKIN VASCULAR ABNORMALITIES	皮肤血管异常	SKIN AND SUBCUTANEOUS TISSUE DISORDERS	皮肤及皮下组织类疾病	89861931	REAC12Q4.txt
NECROSIS	NECROSIS	坏死	NECROSIS NEC	各种坏死（不另分类）	TISSUE DISORDERS NEC	组织疾病（不另分类）	GENERAL DISORDERS AND ADMINISTRATION SITE CONDITIONS	全身性疾病及给药部位各种反应	89861931	REAC12Q4.txt
CUTANEOUS VASCULITIS	CUTANEOUS VASCULITIS	皮肤血管炎	SKIN VASCULITIDES	皮肤脉管炎	SKIN VASCULAR ABNORMALITIES	皮肤血管异常	SKIN AND SUBCUTANEOUS TISSUE DISORDERS	皮肤及皮下组织类疾病	89861961	REAC12Q4.txt
NECROSIS	NECROSIS	坏死	NECROSIS NEC	各种坏死（不另分类）	TISSUE DISORDERS NEC	组织疾病（不另分类）	GENERAL DISORDERS AND ADMINISTRATION SITE CONDITIONS	全身性疾病及给药部位各种反应	89861961	REAC12Q4.txt
ANTINEUTROPHIL CYTOPLASMIC ANTIBODY POSITIVE	ANTINEUTROPHIL CYTOPLASMIC ANTIBODY POSITIVE	抗中性粒细胞胞质抗体阳性	AUTOIMMUNITY ANALYSES	各种自身免疫分析	IMMUNOLOGY AND ALLERGY INVESTIGATIONS	免疫及过敏类检查	INVESTIGATIONS	各类检查	89861981	REAC12Q4.txt
COMPLEMENT FACTOR C4 DECREASED	COMPLEMENT FACTOR C4 DECREASED	补体因子 C4 降低	IMMUNE RESPONSE PROTEIN ANALYSES NEC	免疫反应蛋白分析（不另分类）	IMMUNOLOGY AND ALLERGY INVESTIGATIONS	免疫及过敏类检查	INVESTIGATIONS	各类检查	89861981	REAC12Q4.txt
CRYOGLOBULINS PRESENT	CRYOGLOBULINS PRESENT	冷球蛋白检出	IMMUNOGLOBULIN ANALYSES	免疫球蛋白分析	IMMUNOLOGY AND ALLERGY INVESTIGATIONS	免疫及过敏类检查	INVESTIGATIONS	各类检查	89861981	REAC12Q4.txt
CUTANEOUS VASCULITIS	CUTANEOUS VASCULITIS	皮肤血管炎	SKIN VASCULITIDES	皮肤脉管炎	SKIN VASCULAR ABNORMALITIES	皮肤血管异常	SKIN AND SUBCUTANEOUS TISSUE DISORDERS	皮肤及皮下组织类疾病	89861981	REAC12Q4.txt
CRYOGLOBULINAEMIA	CRYOGLOBULINAEMIA	冷球蛋白血症	VASCULITIDES NEC	各种血管炎（不另分类）	VASCULAR INFECTIONS AND INFLAMMATIONS	血管感染和炎症类疾病	VASCULAR DISORDERS	血管与淋巴管类疾病	89863451	REAC12Q4.txt
CUTANEOUS VASCULITIS	CUTANEOUS VASCULITIS	皮肤血管炎	SKIN VASCULITIDES	皮肤脉管炎	SKIN VASCULAR ABNORMALITIES	皮肤血管异常	SKIN AND SUBCUTANEOUS TISSUE DISORDERS	皮肤及皮下组织类疾病	89863451	REAC12Q4.txt
PURPURA	PURPURA	紫癜	PURPURA AND RELATED CONDITIONS	紫癜和相关病症	SKIN VASCULAR ABNORMALITIES	皮肤血管异常	SKIN AND SUBCUTANEOUS TISSUE DISORDERS	皮肤及皮下组织类疾病	89863451	REAC12Q4.txt
VASCULITIS NECROTISING	VASCULITIS NECROTISING	坏死性血管炎	VASCULITIDES NEC	各种血管炎（不另分类）	VASCULAR INFECTIONS AND INFLAMMATIONS	血管感染和炎症类疾病	VASCULAR DISORDERS	血管与淋巴管类疾病	89863451	REAC12Q4.txt
ANTINEUTROPHIL CYTOPLASMIC ANTIBODY POSITIVE	ANTINEUTROPHIL CYTOPLASMIC ANTIBODY POSITIVE	抗中性粒细胞胞质抗体阳性	AUTOIMMUNITY ANALYSES	各种自身免疫分析	IMMUNOLOGY AND ALLERGY INVESTIGATIONS	免疫及过敏类检查	INVESTIGATIONS	各类检查	89863661	REAC12Q4.txt
CRYOGLOBULINAEMIA	CRYOGLOBULINAEMIA	冷球蛋白血症	VASCULITIDES NEC	各种血管炎（不另分类）	VASCULAR INFECTIONS AND INFLAMMATIONS	血管感染和炎症类疾病	VASCULAR DISORDERS	血管与淋巴管类疾病	89863661	REAC12Q4.txt
CUTANEOUS VASCULITIS	CUTANEOUS VASCULITIS	皮肤血管炎	SKIN VASCULITIDES	皮肤脉管炎	SKIN VASCULAR ABNORMALITIES	皮肤血管异常	SKIN AND SUBCUTANEOUS TISSUE DISORDERS	皮肤及皮下组织类疾病	89863661	REAC12Q4.txt
CUTANEOUS VASCULITIS	CUTANEOUS VASCULITIS	皮肤血管炎	SKIN VASCULITIDES	皮肤脉管炎	SKIN VASCULAR ABNORMALITIES	皮肤血管异常	SKIN AND SUBCUTANEOUS TISSUE DISORDERS	皮肤及皮下组织类疾病	89863661	REAC12Q4.txt
VASCULITIS NECROTISING	VASCULITIS NECROTISING	坏死性血管炎	VASCULITIDES NEC	各种血管炎（不另分类）	VASCULAR INFECTIONS AND INFLAMMATIONS	血管感染和炎症类疾病	VASCULAR DISORDERS	血管与淋巴管类疾病	89863661	REAC12Q4.txt
INTERSTITIAL LUNG DISEASE	INTERSTITIAL LUNG DISEASE	间质性肺疾病	PARENCHYMAL LUNG DISORDERS NEC	实质性肺疾病（不另分类）	LOWER RESPIRATORY TRACT DISORDERS (EXCL OBSTRUCTION AND INFECTION)	下呼吸道疾病（阻塞和感染除外）	RESPIRATORY, THORACIC AND MEDIASTINAL DISORDERS	呼吸系统、胸及纵隔疾病	91038621	REAC13Q1.txt
APLASIA CUTIS CONGENITA	APLASIA CUTIS CONGENITA	先天性皮肤发育不全	SKIN AND SUBCUTANEOUS TISSUE DISORDERS CONGENITAL NEC	各种先天性皮肤和皮下组织疾病（不另分类）	SKIN AND SUBCUTANEOUS TISSUE DISORDERS CONGENITAL	先天性皮肤及皮下组织疾病	CONGENITAL, FAMILIAL AND GENETIC DISORDERS	各种先天性家族性遗传性疾病	91038861	REAC13Q1.txt
EXOMPHALOS	EXOMPHALOS	脐膨出	GASTROINTESTINAL TRACT DISORDERS CONGENITAL NEC	先天性胃肠道疾病（不另分类）	GASTROINTESTINAL TRACT DISORDERS CONGENITAL	先天性胃肠道系统疾病	CONGENITAL, FAMILIAL AND GENETIC DISORDERS	各种先天性家族性遗传性疾病	91038861	REAC13Q1.txt
MATERNAL DRUGS AFFECTING FOETUS	MATERNAL DRUGS AFFECTING FOETUS	影响胎儿的孕产妇用药	FOETAL AND NEONATAL CONDITIONS ASSOCIATED WITH PRODUCT EXPOSURE	与产品暴露相关的胎儿和新生婴儿疾病	EXPOSURES, CHEMICAL INJURIES AND POISONING	暴露、化学伤和中毒	INJURY, POISONING AND PROCEDURAL COMPLICATIONS	各类损伤、中毒及操作并发症	91038861	REAC13Q1.txt
OESOPHAGEAL ATRESIA	OESOPHAGEAL ATRESIA	食管闭锁	OESOPHAGEAL DISORDERS CONGENITAL	先天性食管异常	GASTROINTESTINAL TRACT DISORDERS CONGENITAL	先天性胃肠道系统疾病	CONGENITAL, FAMILIAL AND GENETIC DISORDERS	各种先天性家族性遗传性疾病	91038861	REAC13Q1.txt
DEATH NEONATAL	DEATH NEONATAL	新生儿死亡	DEATH AND SUDDEN DEATH	死亡和猝死	FATAL OUTCOMES	致命后果	GENERAL DISORDERS AND ADMINISTRATION SITE CONDITIONS	全身性疾病及给药部位各种反应	91484571	REAC13Q1.txt
MATERNAL DRUGS AFFECTING FOETUS	MATERNAL DRUGS AFFECTING FOETUS	影响胎儿的孕产妇用药	FOETAL AND NEONATAL CONDITIONS ASSOCIATED WITH PRODUCT EXPOSURE	与产品暴露相关的胎儿和新生婴儿疾病	EXPOSURES, CHEMICAL INJURIES AND POISONING	暴露、化学伤和中毒	INJURY, POISONING AND PROCEDURAL COMPLICATIONS	各类损伤、中毒及操作并发症	91484571	REAC13Q1.txt
NEONATAL MULTI-ORGAN FAILURE	NEONATAL MULTI-ORGAN FAILURE	新生儿多器官功能衰竭	GENERAL SIGNS AND SYMPTOMS NEC	一般症状和体征（不另分类）	GENERAL SYSTEM DISORDERS NEC	全身系统疾病（不另分类）	GENERAL DISORDERS AND ADMINISTRATION SITE CONDITIONS	全身性疾病及给药部位各种反应	91484571	REAC13Q1.txt
PREMATURE BABY	PREMATURE BABY	早产儿	GESTATIONAL AGE AND WEIGHT CONDITIONS	胎龄和体重状况	NEONATAL AND PERINATAL CONDITIONS	新生儿及围产期状况	PREGNANCY, PUERPERIUM AND PERINATAL CONDITIONS	妊娠期、产褥期及围产期状况	91484571	REAC13Q1.txt
INFANTILE APNOEA	INFANTILE APNOEA	婴儿呼吸暂停	NEONATAL HYPOXIC CONDITIONS	新生儿低氧病症	NEONATAL RESPIRATORY DISORDERS	各种新生儿呼吸系统疾病	RESPIRATORY, THORACIC AND MEDIASTINAL DISORDERS	呼吸系统、胸及纵隔疾病	91599561	REAC13Q1.txt
CAESAREAN SECTION	CAESAREAN SECTION	剖宫产	OBSTETRIC THERAPEUTIC PROCEDURES	产科治疗类操作	OBSTETRIC AND GYNAECOLOGICAL THERAPEUTIC PROCEDURES	妇产科治疗类操作	SURGICAL AND MEDICAL PROCEDURES	各种手术及医疗操作	91599561	REAC13Q1.txt
CONSTIPATION	CONSTIPATION	便秘	GASTROINTESTINAL ATONIC AND HYPOMOTILITY DISORDERS NEC	各种胃肠道弛缓和动力不足性疾病（不另分类）	GASTROINTESTINAL MOTILITY AND DEFAECATION CONDITIONS	胃肠运动及排便状况	GASTROINTESTINAL DISORDERS	胃肠系统疾病	91599561	REAC13Q1.txt
DECREASED ACTIVITY	DECREASED ACTIVITY	活动减少	ASTHENIC CONDITIONS	虚弱状态	GENERAL SYSTEM DISORDERS NEC	全身系统疾病（不另分类）	GENERAL DISORDERS AND ADMINISTRATION SITE CONDITIONS	全身性疾病及给药部位各种反应	91599561	REAC13Q1.txt
FOETAL EXPOSURE DURING PREGNANCY	FOETAL EXPOSURE DURING PREGNANCY	妊娠过程中胎儿暴露	EXPOSURES ASSOCIATED WITH PREGNANCY, DELIVERY AND LACTATION	与妊娠、分娩和泌乳有关的暴露	EXPOSURES, CHEMICAL INJURIES AND POISONING	暴露、化学伤和中毒	INJURY, POISONING AND PROCEDURAL COMPLICATIONS	各类损伤、中毒及操作并发症	91599561	REAC13Q1.txt
GOITRE CONGENITAL	GOITRE CONGENITAL	先天性甲状腺肿	THYROID DISORDERS CONGENITAL	先天性甲状腺异常	ENDOCRINE DISORDERS CONGENITAL	先天性内分泌系统疾病	CONGENITAL, FAMILIAL AND GENETIC DISORDERS	各种先天性家族性遗传性疾病	91599561	REAC13Q1.txt
AGRANULOCYTOSIS	AGRANULOCYTOSIS	粒细胞缺乏症	NEUTROPENIAS	各种嗜中性白细胞减少症	WHITE BLOOD CELL DISORDERS	白血球类疾病	BLOOD AND LYMPHATIC SYSTEM DISORDERS	血液及淋巴系统疾病	93025321	REAC13Q2.txt
ANGIOEDEMA	ANGIOEDEMA	血管性水肿	ANGIOEDEMAS	各种血管性水肿	ANGIOEDEMA AND URTICARIA	血管性水肿和风疹	SKIN AND SUBCUTANEOUS TISSUE DISORDERS	皮肤及皮下组织类疾病	93025321	REAC13Q2.txt
HEPATOTOXICITY	HEPATOTOXICITY	肝脏毒性	HEPATOCELLULAR DAMAGE AND HEPATITIS NEC	肝细胞损害和肝炎（不另分类）	HEPATIC AND HEPATOBILIARY DISORDERS	肝脏及肝胆类疾病	HEPATOBILIARY DISORDERS	肝胆系统疾病	93025321	REAC13Q2.txt
PANCYTOPENIA	PANCYTOPENIA	全血细胞减少症	MARROW DEPRESSION AND HYPOPLASTIC ANAEMIAS	骨髓抑制和增生不良性贫血	ANAEMIAS NONHAEMOLYTIC AND MARROW DEPRESSION	非溶血性贫血及骨髓抑制	BLOOD AND LYMPHATIC SYSTEM DISORDERS	血液及淋巴系统疾病	93025321	REAC13Q2.txt
PERIORBITAL OEDEMA	PERIORBITAL OEDEMA	眼眶周围水肿	OCULAR DISORDERS NEC	各种视觉疾病（不另分类）	EYE DISORDERS NEC	眼类疾病（不另分类）	EYE DISORDERS	眼器官疾病	93025321	REAC13Q2.txt
PRURITUS	PRURITUS	瘙痒	PRURITUS NEC	各种瘙痒（不另分类）	EPIDERMAL AND DERMAL CONDITIONS	表皮及真皮状况	SKIN AND SUBCUTANEOUS TISSUE DISORDERS	皮肤及皮下组织类疾病	93025321	REAC13Q2.txt
RASH ERYTHEMATOUS	RASH ERYTHEMATOUS	红斑性发疹	RASHES, ERUPTIONS AND EXANTHEMS NEC	出疹、发疹和皮疹（不另分类）	EPIDERMAL AND DERMAL CONDITIONS	表皮及真皮状况	SKIN AND SUBCUTANEOUS TISSUE DISORDERS	皮肤及皮下组织类疾病	93025321	REAC13Q2.txt
HEPATIC FAILURE	HEPATIC FAILURE	肝衰竭	HEPATIC FAILURE AND ASSOCIATED DISORDERS	肝衰竭和相关疾病	HEPATIC AND HEPATOBILIARY DISORDERS	肝脏及肝胆类疾病	HEPATOBILIARY DISORDERS	肝胆系统疾病	94074241	REAC13Q3.txt
JAUNDICE	JAUNDICE	黄疸	CHOLESTASIS AND JAUNDICE	胆汁淤积和黄疸类病症	HEPATIC AND HEPATOBILIARY DISORDERS	肝脏及肝胆类疾病	HEPATOBILIARY DISORDERS	肝胆系统疾病	94074241	REAC13Q3.txt
MALAISE	MALAISE	难受	ASTHENIC CONDITIONS	虚弱状态	GENERAL SYSTEM DISORDERS NEC	全身系统疾病（不另分类）	GENERAL DISORDERS AND ADMINISTRATION SITE CONDITIONS	全身性疾病及给药部位各种反应	94074241	REAC13Q3.txt
NAUSEA	NAUSEA	恶心	NAUSEA AND VOMITING SYMPTOMS	恶心和呕吐症状	GASTROINTESTINAL SIGNS AND SYMPTOMS	胃肠道系统症状和体征	GASTROINTESTINAL DISORDERS	胃肠系统疾病	94074241	REAC13Q3.txt
TACHYCARDIA	TACHYCARDIA	心动过速	RATE AND RHYTHM DISORDERS NEC	心率和节律异常（不另分类）	CARDIAC ARRHYTHMIAS	心律失常类疾病	CARDIAC DISORDERS	心脏器官疾病	94074241	REAC13Q3.txt
TACHYPNOEA	TACHYPNOEA	呼吸急促	BREATHING ABNORMALITIES	各种呼吸异常	RESPIRATORY DISORDERS NEC	呼吸系统疾病（不另分类）	RESPIRATORY, THORACIC AND MEDIASTINAL DISORDERS	呼吸系统、胸及纵隔疾病	94074241	REAC13Q3.txt
VOMITING	VOMITING	呕吐	NAUSEA AND VOMITING SYMPTOMS	恶心和呕吐症状	GASTROINTESTINAL SIGNS AND SYMPTOMS	胃肠道系统症状和体征	GASTROINTESTINAL DISORDERS	胃肠系统疾病	94074241	REAC13Q3.txt
GLOMERULONEPHRITIS RAPIDLY PROGRESSIVE	GLOMERULONEPHRITIS RAPIDLY PROGRESSIVE	急进性肾小球肾炎	GLOMERULONEPHRITIS AND NEPHROTIC SYNDROME	肾小球肾炎和肾病综合征	NEPHROPATHIES	肾脏类病	RENAL AND URINARY DISORDERS	肾脏及泌尿系统疾病	94320631	REAC13Q3.txt
IGA NEPHROPATHY	IGA NEPHROPATHY	IgA 肾病	GLOMERULONEPHRITIS AND NEPHROTIC SYNDROME	肾小球肾炎和肾病综合征	NEPHROPATHIES	肾脏类病	RENAL AND URINARY DISORDERS	肾脏及泌尿系统疾病	94320631	REAC13Q3.txt
NAUSEA	NAUSEA	恶心	NAUSEA AND VOMITING SYMPTOMS	恶心和呕吐症状	GASTROINTESTINAL SIGNS AND SYMPTOMS	胃肠道系统症状和体征	GASTROINTESTINAL DISORDERS	胃肠系统疾病	94320631	REAC13Q3.txt
VOMITING	VOMITING	呕吐	NAUSEA AND VOMITING SYMPTOMS	恶心和呕吐症状	GASTROINTESTINAL SIGNS AND SYMPTOMS	胃肠道系统症状和体征	GASTROINTESTINAL DISORDERS	胃肠系统疾病	94320631	REAC13Q3.txt
PANCYTOPENIA	PANCYTOPENIA	全血细胞减少症	MARROW DEPRESSION AND HYPOPLASTIC ANAEMIAS	骨髓抑制和增生不良性贫血	ANAEMIAS NONHAEMOLYTIC AND MARROW DEPRESSION	非溶血性贫血及骨髓抑制	BLOOD AND LYMPHATIC SYSTEM DISORDERS	血液及淋巴系统疾病	94422061	REAC13Q3.txt
ABORTION SPONTANEOUS	ABORTION SPONTANEOUS	自发流产	ABORTIONS SPONTANEOUS	各种自然流产	ABORTIONS AND STILLBIRTH	流产及死产	PREGNANCY, PUERPERIUM AND PERINATAL CONDITIONS	妊娠期、产褥期及围产期状况	95112891	REAC13Q3.txt
AGRANULOCYTOSIS	AGRANULOCYTOSIS	粒细胞缺乏症	NEUTROPENIAS	各种嗜中性白细胞减少症	WHITE BLOOD CELL DISORDERS	白血球类疾病	BLOOD AND LYMPHATIC SYSTEM DISORDERS	血液及淋巴系统疾病	95112891	REAC13Q3.txt
ECTHYMA	ECTHYMA	深脓疱	SKIN STRUCTURES AND SOFT TISSUE INFECTIONS	皮肤结构和软组织感染	INFECTIONS - PATHOGEN UNSPECIFIED	感染 - 未指明病原	INFECTIONS AND INFESTATIONS	感染及侵染类疾病	95112891	REAC13Q3.txt
SKIN ABRASION	SKIN ABRASION	皮肤擦伤	SKIN INJURIES NEC	各种皮肤损伤（不另分类）	INJURIES NEC	各种损伤（不另分类）	INJURY, POISONING AND PROCEDURAL COMPLICATIONS	各类损伤、中毒及操作并发症	95112891	REAC13Q3.txt
MATERNAL EXPOSURE DURING PREGNANCY	MATERNAL EXPOSURE DURING PREGNANCY	孕产妇在妊娠过程中的暴露	EXPOSURES ASSOCIATED WITH PREGNANCY, DELIVERY AND LACTATION	与妊娠、分娩和泌乳有关的暴露	EXPOSURES, CHEMICAL INJURIES AND POISONING	暴露、化学伤和中毒	INJURY, POISONING AND PROCEDURAL COMPLICATIONS	各类损伤、中毒及操作并发症	95112891	REAC13Q3.txt
PRURITUS	PRURITUS	瘙痒	PRURITUS NEC	各种瘙痒（不另分类）	EPIDERMAL AND DERMAL CONDITIONS	表皮及真皮状况	SKIN AND SUBCUTANEOUS TISSUE DISORDERS	皮肤及皮下组织类疾病	95112891	REAC13Q3.txt
SCRATCH	SCRATCH	抓伤	SKIN INJURIES NEC	各种皮肤损伤（不另分类）	INJURIES NEC	各种损伤（不另分类）	INJURY, POISONING AND PROCEDURAL COMPLICATIONS	各类损伤、中毒及操作并发症	95112891	REAC13Q3.txt
SEPSIS	SEPSIS	脓毒症	SEPSIS, BACTERAEMIA, VIRAEMIA AND FUNGAEMIA NEC	脓毒症、菌血症、病毒血症和真菌血症（不另分类）	INFECTIONS - PATHOGEN UNSPECIFIED	感染 - 未指明病原	INFECTIONS AND INFESTATIONS	感染及侵染类疾病	95112891	REAC13Q3.txt
STAPHYLOCOCCUS TEST POSITIVE	STAPHYLOCOCCUS TEST POSITIVE	葡萄球菌检测阳性	BACTERIA IDENTIFICATION AND SEROLOGY (EXCL MYCOBACTERIA)	细菌鉴定和血清学（不包括分支杆菌）	MICROBIOLOGY AND SEROLOGY INVESTIGATIONS	微生物和血清检查	INVESTIGATIONS	各类检查	95112891	REAC13Q3.txt
SUPERINFECTION BACTERIAL	SUPERINFECTION BACTERIAL	细菌双重感染	BACTERIAL INFECTIONS NEC	各种细菌感染（不另分类）	BACTERIAL INFECTIOUS DISORDERS	细菌感染性疾病	INFECTIONS AND INFESTATIONS	感染及侵染类疾病	95112891	REAC13Q3.txt
SYSTEMIC INFLAMMATORY RESPONSE SYNDROME	SYSTEMIC INFLAMMATORY RESPONSE SYNDROME	全身性炎症反应综合征	INFLAMMATIONS	各种炎症	GENERAL SYSTEM DISORDERS NEC	全身系统疾病（不另分类）	GENERAL DISORDERS AND ADMINISTRATION SITE CONDITIONS	全身性疾病及给药部位各种反应	95112891	REAC13Q3.txt
ABORTION SPONTANEOUS	ABORTION SPONTANEOUS	自发流产	ABORTIONS SPONTANEOUS	各种自然流产	ABORTIONS AND STILLBIRTH	流产及死产	PREGNANCY, PUERPERIUM AND PERINATAL CONDITIONS	妊娠期、产褥期及围产期状况	95238561	REAC13Q3.txt
AGRANULOCYTOSIS	AGRANULOCYTOSIS	粒细胞缺乏症	NEUTROPENIAS	各种嗜中性白细胞减少症	WHITE BLOOD CELL DISORDERS	白血球类疾病	BLOOD AND LYMPHATIC SYSTEM DISORDERS	血液及淋巴系统疾病	95238561	REAC13Q3.txt
GRAVES' DISEASE	GRAVES' DISEASE		THYROID HYPERFUNCTION DISORDERS	各种甲状腺机能亢进疾病	THYROID GLAND DISORDERS	甲状腺类疾病	ENDOCRINE DISORDERS	内分泌系统疾病	95238561	REAC13Q3.txt
ECTHYMA	ECTHYMA	深脓疱	SKIN STRUCTURES AND SOFT TISSUE INFECTIONS	皮肤结构和软组织感染	INFECTIONS - PATHOGEN UNSPECIFIED	感染 - 未指明病原	INFECTIONS AND INFESTATIONS	感染及侵染类疾病	95238561	REAC13Q3.txt
FEBRILE NEUTROPENIA	FEBRILE NEUTROPENIA	发热性中性粒细胞减少症	NEUTROPENIAS	各种嗜中性白细胞减少症	WHITE BLOOD CELL DISORDERS	白血球类疾病	BLOOD AND LYMPHATIC SYSTEM DISORDERS	血液及淋巴系统疾病	95238561	REAC13Q3.txt
HAEMOGLOBIN DECREASED	HAEMOGLOBIN DECREASED	血红蛋白降低	RED BLOOD CELL ANALYSES	各种红细胞分析	HAEMATOLOGY INVESTIGATIONS (INCL BLOOD GROUPS)	血液类检查（包括血型）	INVESTIGATIONS	各类检查	95238561	REAC13Q3.txt
HYPERTHYROIDISM	HYPERTHYROIDISM	甲状腺功能亢进症	THYROID HYPERFUNCTION DISORDERS	各种甲状腺机能亢进疾病	THYROID GLAND DISORDERS	甲状腺类疾病	ENDOCRINE DISORDERS	内分泌系统疾病	95238561	REAC13Q3.txt
MATERNAL EXPOSURE DURING PREGNANCY	MATERNAL EXPOSURE DURING PREGNANCY	孕产妇在妊娠过程中的暴露	EXPOSURES ASSOCIATED WITH PREGNANCY, DELIVERY AND LACTATION	与妊娠、分娩和泌乳有关的暴露	EXPOSURES, CHEMICAL INJURIES AND POISONING	暴露、化学伤和中毒	INJURY, POISONING AND PROCEDURAL COMPLICATIONS	各类损伤、中毒及操作并发症	95238561	REAC13Q3.txt
SEPSIS	SEPSIS	脓毒症	SEPSIS, BACTERAEMIA, VIRAEMIA AND FUNGAEMIA NEC	脓毒症、菌血症、病毒血症和真菌血症（不另分类）	INFECTIONS - PATHOGEN UNSPECIFIED	感染 - 未指明病原	INFECTIONS AND INFESTATIONS	感染及侵染类疾病	95238561	REAC13Q3.txt
STAPHYLOCOCCAL SKIN INFECTION	STAPHYLOCOCCAL SKIN INFECTION	皮肤葡萄球菌感染	STAPHYLOCOCCAL INFECTIONS	各种葡萄球菌感染	BACTERIAL INFECTIOUS DISORDERS	细菌感染性疾病	INFECTIONS AND INFESTATIONS	感染及侵染类疾病	95238561	REAC13Q3.txt
SYSTEMIC INFLAMMATORY RESPONSE SYNDROME	SYSTEMIC INFLAMMATORY RESPONSE SYNDROME	全身性炎症反应综合征	INFLAMMATIONS	各种炎症	GENERAL SYSTEM DISORDERS NEC	全身系统疾病（不另分类）	GENERAL DISORDERS AND ADMINISTRATION SITE CONDITIONS	全身性疾病及给药部位各种反应	95238561	REAC13Q3.txt
ANTI-NEUTROPHIL CYTOPLASMIC ANTIBODY POSITIVE VASCULITIS	ANTI-NEUTROPHIL CYTOPLASMIC ANTIBODY POSITIVE VASCULITIS	抗中性粒细胞胞浆抗体阳性血管炎	VASCULITIDES	脉管炎症	IMMUNE DISORDERS NEC	免疫类疾病（不另分类）	IMMUNE SYSTEM DISORDERS	免疫系统疾病	96305561	REAC13Q4.txt
RENAL FAILURE	RENAL FAILURE	肾衰	RENAL FAILURE AND IMPAIRMENT	肾衰和肾损害	RENAL DISORDERS (EXCL NEPHROPATHIES)	肾脏各种异常（不包括肾病）	RENAL AND URINARY DISORDERS	肾脏及泌尿系统疾病	96305561	REAC13Q4.txt
ANTINEUTROPHIL CYTOPLASMIC ANTIBODY POSITIVE	ANTINEUTROPHIL CYTOPLASMIC ANTIBODY POSITIVE	抗中性粒细胞胞质抗体阳性	AUTOIMMUNITY ANALYSES	各种自身免疫分析	IMMUNOLOGY AND ALLERGY INVESTIGATIONS	免疫及过敏类检查	INVESTIGATIONS	各类检查	96305861	REAC13Q4.txt
CRYOGLOBULINAEMIA	CRYOGLOBULINAEMIA	冷球蛋白血症	VASCULITIDES NEC	各种血管炎（不另分类）	VASCULAR INFECTIONS AND INFLAMMATIONS	血管感染和炎症类疾病	VASCULAR DISORDERS	血管与淋巴管类疾病	96305861	REAC13Q4.txt
VASCULITIS	VASCULITIS	血管炎	VASCULITIDES NEC	各种血管炎（不另分类）	VASCULAR INFECTIONS AND INFLAMMATIONS	血管感染和炎症类疾病	VASCULAR DISORDERS	血管与淋巴管类疾病	96305861	REAC13Q4.txt
DRUG HYPERSENSITIVITY	DRUG HYPERSENSITIVITY	药物性超敏反应	ALLERGIES TO FOODS, FOOD ADDITIVES, DRUGS AND OTHER CHEMICALS	对食物、食物添加剂、药物和其他化学物的过敏	ALLERGIC CONDITIONS	过敏类反应	IMMUNE SYSTEM DISORDERS	免疫系统疾病	97353741	REAC13Q4.txt
ORGANISING PNEUMONIA	ORGANISING PNEUMONIA	机化性肺炎	PARENCHYMAL LUNG DISORDERS NEC	实质性肺疾病（不另分类）	LOWER RESPIRATORY TRACT DISORDERS (EXCL OBSTRUCTION AND INFECTION)	下呼吸道疾病（阻塞和感染除外）	RESPIRATORY, THORACIC AND MEDIASTINAL DISORDERS	呼吸系统、胸及纵隔疾病	98447851	REAC14Q1.txt
