# Supplementary material for: A disproportionality analysis of FDA adverse event reporting system (FAERS) events for methimazole and propylthiouracil
Source: PLoS One. 2025 Aug 14;20(8):e0328889. doi: 10.1371/journal.pone.0328889 (PMC12352670; doi:10.1371/journal.pone.0328889)
Supplement: S1 File — (ZIP) [file pone.0328889.s001.zip › original data/PTU/rpsr.csv]

primaryid	RPSR_COD	FILE
100253511	HP	RPSR14Q1.txt
100253511	LIT	RPSR14Q1.txt
100672924	CSM	RPSR15Q1.txt
102673761
102724821	LIT	RPSR14Q2.txt
102724821	HP	RPSR14Q2.txt
102807451	HP	RPSR14Q3.txt
102807451	LIT	RPSR14Q3.txt
103078691
103101441
103478991
103482501
103482511
103821561
104788251
105435331
105752851	LIT	RPSR14Q4.txt
105752851	HP	RPSR14Q4.txt
106514872	HP	RPSR15Q1.txt
106514872	FGN	RPSR15Q1.txt
107715281
109217661
109434441
110747741
111856191
113283712
114936581
115285941
115364841
115400761
115539621
115859271
116568041
117269301
117767652
117767662
117855811
117961342
118100921
118354412
118404242
118552271
118779602
118803521
118850972
118933711
119298622
119695381
119933762
120597591
120597601
120597611
123979211
123979261
123979381
123979391
123979401
123979411
123979471
123979541
123979571
123979671
123979691
123979701
123979801
123990221
124421012
124876413
125113162
125204142
125417131
129164292
129466821
130500282
130873941
131005432
131288784
131291673
131796841	HP	RPSR17Q1.txt
132297972
132297981
132807723
133363713
133380411	CSM	RPSR17Q1.txt
135627882
135886012
135886092
135964964
136411871
136498063
136498071
136498081
136498091
136498201
136498211
136498221
137133181
137187051
137205731
137231011
137277531
137347641
138440332
139755641
139755671
139755701
142497532
143116332
144311522
144502522
144528051
144559231
144787122
144787142
145843611
145843621
145843631
145843641
145843651
145843661
145843671
145843681
145843691
145843701
145843711
145843721
145843731
145843741
145843761
146068212
146071351
146131871
146780671
147235373
147331633
150206191
150617041
152748252
152748262
152899511	CSM	RPSR18Q3.txt
152899511	FGN	RPSR18Q3.txt
154631282
155492681
155493262
155496312
155525952
155665232
155739341
155776201
156742691
157088491	CSM	RPSR18Q4.txt
157967122
158154011
158519141
158954562
159261651	CSM	RPSR19Q1.txt
161838411
162421611
162515121
164617022
164619531
164735342
164900272
165104861
165137141
165508761
165754232
166415022
166455122
166579431
167746721
167747841
167937752
168106931
168435933
168652451
169475512
169493732
169493763
169529061
169529391
169566732
169694051
170739101
171027252
171103201
171141072
171199152
171665602
174070111	HP	RPSR20Q1.txt
174121691
174121731
174121741
174224641
174866081
174997781
175186101
175257852
176566851
177158211
177214591
177367921
178094131
178268941
179098301
179209421
179323012
179452371
179807941
180161251
180285211
180901712
180956621
181004971
181260341
181260362
181276651
181437781
182592121
183210991
183229291
183895932
184355782
184389771
185244631
186357831
187416931
187705701
187982561
187982621
187997622
188001612
188096302
188395321
188488942
188846001
189403981	CSM	RPSR21Q1.txt
192476762
192774361
192920051
193119651
193747651
193747781
193747791
193804891
194064771
194315981
194323422
194869131
197146744
199992392
200353672
200563411
200885641
201013301
201382291
205941291
206047051
206047651
206047672
206047771
206047781
206371611
206458901
206768021
207468871
208466241
208475371
208697661
208722921
209043712
209354461
209418541
209659952
212684501
213336891
213363531
213438171
213540331
214695721
214943891
214965961
215482571
215523261
215537361
215551161
215551171
216089271	HP	RPSR22Q4.txt
216374031
216792452
217601703
218318241
218319101
218468111
218683731
219296871
219606191
219931661
219931671
219931691
220195131
220612161
221189991
221190041
222628561
223496831
223788551
223792051
225322201
225880331
226007801
226022951
226109331
226610051
226908131
227018681
227395121
227395181
227764341
227764571
227827232
228272641
228284141
228338322
228534102
228645682
229343192
230758731
230925341
231313902
231460491
231722021
231722321
232309941
232310541
232724011
232724741
232857741
232866041
233044051
233045451
233045531
233136441
233425481
233519771
4315790
4319800	CSM	RPSR4Q1
4388821	FGN	RPSR4Q2
4388821	LIT	RPSR4Q2
4388822	FGN	RPSR4Q2
4388822	LIT	RPSR4Q2
4388824	FGN	RPSR4Q2
4388824	LIT	RPSR4Q2
4388832	FGN	RPSR4Q2
4388832	LIT	RPSR4Q2
4597541
4604904
4703764	LIT	RPSR5Q2
4703766	LIT	RPSR5Q2
4703767	LIT	RPSR5Q2
4707846	CSM	RPSR5Q3
4714586
4717351	CSM	RPSR5Q3
4725120	HP	RPSR5Q3
4725120	LIT	RPSR5Q3
4751717
4811364
4903319
5008466
5128661	HP	RPSR6Q4
5128661	LIT	RPSR6Q4
5135323
5139571	FGN	RPSR6Q4
5139571	HP	RPSR6Q4
5139571	LIT	RPSR6Q4
5139571	OTH	RPSR6Q4
5142590	CR	RPSR6Q4
5189780	HP	RPSR6Q4
5189780	LIT	RPSR6Q4
5220844	HP	RPSR7Q1
5220844	LIT	RPSR7Q1
5282478	CSM	RPSR7Q1
5308422
5339622
5341971
5371729	FGN	RPSR7Q2
5371729	HP	RPSR7Q2
5371729	LIT	RPSR7Q2
5373393
5379374	HP	RPSR7Q3
5379374	LIT	RPSR7Q3
5466628
5593081	FGN	RPSR8Q1
5593081	HP	RPSR8Q1
5593081	LIT	RPSR8Q1
5678710	FGN	RPSR8Q1
5678710	HP	RPSR8Q1
5678710	LIT	RPSR8Q1
5684475
5704595	HP	RPSR8Q2
5704595	LIT	RPSR8Q2
5706369	HP	RPSR8Q2
5706369	OTH	RPSR8Q2
5712033
5822805	DT	RPSR8Q3
5822805	HP	RPSR8Q3
5873928
5876333
5876950
5903114
5943453
6066028	FGN	RPSR9Q1
6066028	HP	RPSR9Q1
6066028	LIT	RPSR9Q1
6066242	FGN	RPSR9Q1
6066242	HP	RPSR9Q1
6066242	LIT	RPSR9Q1
6071300	HP	RPSR9Q1
6071300	LIT	RPSR9Q1
6161417
6261498
6265599
6305147	CSM	RPSR9Q3
6305155	CSM	RPSR9Q3
6435130
6522985	FGN	RPSR9Q4
6522985	HP	RPSR9Q4
6522985	LIT	RPSR9Q4
6542348
6653566
6663769
6703001
6937063	FGN	RPSR10Q3
6937063	HP	RPSR10Q3
6937063	LIT	RPSR10Q3
6946323	HP	RPSR10Q3
6946323	LIT	RPSR10Q3
6956999
7055262
7055298
7070703
7134192	FGN	RPSR10Q4
7134192	HP	RPSR10Q4
7134192	LIT	RPSR10Q4
7341604	FGN	RPSR11Q1
7341604	LIT	RPSR11Q1
7341604	HP	RPSR11Q1
7346377	LIT	RPSR11Q1
7346377	FGN	RPSR11Q1
7346377	HP	RPSR11Q1
7360521	LIT	RPSR11Q1
7360521	HP	RPSR11Q1
7360521	FGN	RPSR11Q1
7392370
7625492	LIT	RPSR11Q3
7625492	FGN	RPSR11Q3
7625492	OTH	RPSR11Q3
7625515	FGN	RPSR11Q3
7625515	LIT	RPSR11Q3
7625515	OTH	RPSR11Q3
7626435	OTH	RPSR11Q3
7626435	LIT	RPSR11Q3
7626463	OTH	RPSR11Q3
7626517	OTH	RPSR11Q3
7626517	LIT	RPSR11Q3
7626706	OTH	RPSR11Q3
7626706	LIT	RPSR11Q3
7627239	OTH	RPSR11Q3
7627239	LIT	RPSR11Q3
7627239	FGN	RPSR11Q3
7627264	OTH	RPSR11Q3
7627264	FGN	RPSR11Q3
7627264	LIT	RPSR11Q3
7627285	OTH	RPSR11Q3
7627285	LIT	RPSR11Q3
7627285	FGN	RPSR11Q3
7627294	OTH	RPSR11Q3
7627294	FGN	RPSR11Q3
7627294	LIT	RPSR11Q3
7652631	HP	RPSR11Q3
7652631	LIT	RPSR11Q3
7652640	LIT	RPSR11Q3
7652640	HP	RPSR11Q3
7833945	LIT	RPSR11Q4
7833945	HP	RPSR11Q4
7833945	FGN	RPSR11Q4
8264648	HP	RPSR12Q2
8264648	LIT	RPSR12Q2
8270496	HP	RPSR12Q2
8270496	LIT	RPSR12Q2
8270496	FGN	RPSR12Q2
8600452	HP	RPSR12Q3
8600452	FGN	RPSR12Q3
8600452	LIT	RPSR12Q3
8608546
87907661	HP	rpsr12q4.txt
87907661	FGN	rpsr12q4.txt
87907661	LIT	rpsr12q4.txt
89861931	HP	rpsr12q4.txt
89861931	FGN	rpsr12q4.txt
89861931	LIT	rpsr12q4.txt
89861961	LIT	rpsr12q4.txt
89861961	FGN	rpsr12q4.txt
89861961	HP	rpsr12q4.txt
89861981	FGN	rpsr12q4.txt
89861981	LIT	rpsr12q4.txt
89861981	HP	rpsr12q4.txt
89863451	HP	rpsr12q4.txt
89863451	LIT	rpsr12q4.txt
89863451	FGN	rpsr12q4.txt
89863661	HP	rpsr12q4.txt
89863661	LIT	rpsr12q4.txt
89863661	FGN	rpsr12q4.txt
91038621	HP	RPSR13Q1.txt
91038621	FGN	RPSR13Q1.txt
91038621	LIT	RPSR13Q1.txt
91038861	FGN	RPSR13Q1.txt
91038861	LIT	RPSR13Q1.txt
91038861	HP	RPSR13Q1.txt
91484571	FGN	RPSR13Q1.txt
91484571	HP	RPSR13Q1.txt
91484571	LIT	RPSR13Q1.txt
91599561	LIT	RPSR13Q1.txt
91599561	FGN	RPSR13Q1.txt
91599561	HP	RPSR13Q1.txt
93025321	LIT	RPSR13Q2.txt
93025321	HP	RPSR13Q2.txt
93025321	FGN	RPSR13Q2.txt
94074241	HP	RPSR13Q3.txt
94320631	HP	RPSR13Q3.txt
94320631	LIT	RPSR13Q3.txt
94320631	FGN	RPSR13Q3.txt
94422061	HP	RPSR13Q3.txt
95112891	HP	RPSR13Q3.txt
95112891	LIT	RPSR13Q3.txt
95238561	HP	RPSR13Q3.txt
95238561	LIT	RPSR13Q3.txt
96305561
96305861	FGN	RPSR13Q4.txt
96305861	LIT	RPSR13Q4.txt
96305861	HP	RPSR13Q4.txt
97353741
98447851	HP	RPSR14Q1.txt
98447851	FGN	RPSR14Q1.txt
98447851	LIT	RPSR14Q1.txt
