# Supplementary material for: A disproportionality analysis of FDA adverse event reporting system (FAERS) events for methimazole and propylthiouracil
Source: PLoS One. 2025 Aug 14;20(8):e0328889. doi: 10.1371/journal.pone.0328889 (PMC12352670; doi:10.1371/journal.pone.0328889)
Supplement: S1 File — (ZIP) [file pone.0328889.s001.zip › original data/PTU/ther.csv]

primaryid	DRUG_SEQ	START_DT	END_DT	DUR	DUR_COD	FILE
100253511
100672924	1	2007	2013			THER15Q1.txt
100672924	1	2013	201401			THER15Q1.txt
102673761
102724821
102807451
103078691	1	20120810	20130220	195	DAY	THER14Q3.txt
103101441	1	19970728	19970820			THER14Q3.txt
103478991
103482501
103482511
103821561
104788251	1	201111				THER14Q3.txt
105435331
105752851
106514872	1	20141008	20141020			THER15Q1.txt
106514872	2	20141016	20141016			THER15Q1.txt
107715281
109217661
109434441
110747741
111856191
113283712	1	20150316	20150616			THER16Q3.txt
114936581
115285941
115364841
115400761
115539621
115859271
116568041
117269301
117767652
117767662
117855811
117961342
118100921	1	201308				THER15Q4.txt
118354412	1	2013	2013			THER17Q2.txt
118404242
118552271
118779602
118803521
118850972
118933711
119298622
119695381
119933762	1	2013				THER17Q1.txt
120597591
120597601
120597611
123979211
123979261
123979381
123979391
123979401
123979411
123979471
123979541
123979571
123979671
123979691
123979701
123979801
123990221
124421012
124876413
125113162
125204142
125417131
129164292
129466821
130500282
130873941
131005432
131288784
131291673
131796841	1	20170124	20170202			THER17Q1.txt
132297972	1	20151006	20170222			THER18Q1.txt
132297981	1	201602				THER17Q1.txt
132807723
133363713
133380411	1	20170220				THER17Q1.txt
135627882
135886012
135886092
135964964
136411871
136498063	1	2000	200211			THER17Q2.txt
136498071
136498081
136498091
136498201
136498211
136498221
137133181
137187051
137205731
137231011
137277531
137347641
138440332
139755641
139755671
139755701
142497532	1		2015			THER18Q1.txt
143116332
144311522
144502522	1	200205	2011			THER18Q1.txt
144502522	3	201006				THER18Q1.txt
144528051
144559231
144787122
144787142
145843611
145843621
145843631
145843641
145843651
145843661
145843671
145843681
145843691
145843701
145843711
145843721
145843731
145843741
145843761
146068212
146071351
146131871
146780671
147235373
147331633
150206191
150617041
152748252
152748262
152899511	1	19990108	20080112			THER18Q3.txt
154631282
155492681	1	2011				THER18Q4.txt
155493262
155496312
155525952
155665232
155739341
155776201
156742691	1	20181030				THER18Q4.txt
156742691	2	20180914				THER18Q4.txt
156742691	3	20181030				THER18Q4.txt
157088491	1	20181201	20181211			THER18Q4.txt
157967122
158154011	1	20161101				THER19Q1.txt
158154011	2	20181217	20181221			THER19Q1.txt
158154011	3	20151001	20160701			THER19Q1.txt
158519141
158954562	1			3	MIN	THER23Q3.txt
159261651	1	20181220	20190206			THER19Q1.txt
161838411
162421611
162515121
164617022
164619531
164735342	1	201311	201708			THER20Q2.txt
164900272	1	201311				THER20Q2.txt
165104861
165137141
165508761
165754232
166415022
166455122	1	201602				THER20Q3.txt
166579431	1	201602				THER19Q3.txt
166579431	2	201602				THER19Q3.txt
167746721
167747841	1	20190626				THER19Q3.txt
167747841	2	20190507	20190626			THER19Q3.txt
167747841	3	20180815				THER19Q3.txt
167747841	4	20190626				THER19Q3.txt
167747841	5	20190107	20190626			THER19Q3.txt
167747841	6	20180815	20190717			THER19Q3.txt
167747841	7	20190423				THER19Q3.txt
167747841	8	20180815				THER19Q3.txt
167937752
168106931
168435933
168652451
169475512
169493732
169493763
169529061
169529391
169566732
169694051
170739101	1	20190928	20191019			THER19Q4.txt
171027252
171103201
171141072
171199152
171665602
174070111	1	20200113				THER20Q1.txt
174121691
174121731
174121741
174224641
174866081
174997781
175186101
175257852
176566851
177158211
177214591
177367921
178094131
178268941
179098301	1	20200520	20200525			THER20Q2.txt
179209421
179323012
179452371
179807941
180161251
180285211
180901712
180956621
181004971
181260341
181260362
181276651
181437781
182592121
183210991
183229291
183895932	1			8	YR	THER22Q4.txt
184355782
184389771
185244631
186357831
187416931
187705701
187982561
187982621
187997622
188001612
188096302
188395321
188488942
188846001
189403981	1	20210224	20210225			THER21Q1.txt
192476762
192774361	1	202004				THER21Q2.txt
192920051	1	202004				THER21Q2.txt
193119651
193747651
193747781
193747791
193804891
194064771
194315981
194323422
194869131
197146744	1			10	YR	THER23Q3.txt
199992392
200353672
200563411
200885641
201013301	1	202104	202104			THER21Q4.txt
201382291	1	1980				THER21Q4.txt
205941291	1			24	MON	THER22Q1.txt
206047051	1			2	YR	THER22Q1.txt
206047651
206047672	1			24	MON	THER22Q3.txt
206047771
206047781
206371611
206458901
206768021
207468871	1	20211102	20220103			THER22Q2.txt
207468871	2			62	DAY	THER22Q2.txt
208466241
208475371
208697661	1			7	DAY	THER22Q2.txt
208722921
209043712
209354461
209418541
209659952
212684501	1	202101				THER22Q3.txt
213336891
213363531
213438171	1	20220601	20220823			THER22Q3.txt
213438171	2	20220816	20220823			THER22Q3.txt
213438171	3	20220816	20220826			THER22Q3.txt
213438171	4	20220330				THER22Q3.txt
213540331
214695721
214943891	3	20220328	20220922			THER22Q4.txt
214943891	4	20110728	20211125			THER22Q4.txt
214943891	5	20211221	20220302			THER22Q4.txt
214965961	3	20211221	20220302			THER22Q4.txt
214965961	4	20110728	20211125			THER22Q4.txt
214965961	5	20220328	20220922			THER22Q4.txt
215482571
215523261
215537361
215551161
215551171
216089271	1	20221024	20221025			THER22Q4.txt
216374031
216792452	1			14	YR	THER23Q3.txt
217601703
218318241
218319101
218468111
218683731
219296871
219606191
219931661
219931671
219931691
220195131
220612161
221189991
221190041
222628561
223496831	1	202001				THER23Q2.txt
223788551
223792051
225322201	1	202209				THER23Q2.txt
225880331
226007801
226022951
226109331
226610051
226908131
227018681
227395121
227395181
227764341
227764571
227827232
228272641	1			14	YR	THER23Q3.txt
228284141
228338322
228534102
228645682
229343192	1	20200926	20220802	675	DAY	THER23Q4.txt
230758731
230925341
231313902
231460491	1	20231005				THER23Q4.txt
231460491	2	20230104	20231011	280	DAY	THER23Q4.txt
231722021	1			21	DAY	THER23Q4.txt
231722321
232309941
232310541
232724011
232724741
232857741
232866041
233044051
233045451
233045531
233136441
233425481
233519771
4315790
4319800
4388821
4388822
4388824
4388832	1004984773			21	MON	THER4Q2
4388832	1005002576			5	YR	THER4Q2
4597541
4604904	1005770592	20030902	20040404			THER5Q1
4703764
4703766	1006161121			4	MON	THER5Q2
4703767	1006161122	19961001				THER5Q2
4707846	1006179052	20011018	20041018			THER5Q3
4714586	1006207490	20050527	20050610			THER5Q3
4714586	1006226819	20050601	20050610			THER5Q3
4717351
4725120
4751717	1006351175	20030707	20050501			THER5Q3
4811364	1006560004	20050411	20050622			THER5Q4
4903319	1006910675	20051031	20051122			THER6Q1
4903319	1006932524	20051101	20060101			THER6Q1
5008466	1007312227	19990109	19990116			THER6Q2
5128661	1007763627			9	MON	THER6Q4
5135323	1007789967	20060801	20061021			THER6Q4
5139571	1007806280			14	MON	THER6Q4
5142590	1007818358	20041011				THER6Q4
5189780
5220844
5282478	1008317208	19950101	20040101			THER7Q1
5308422	1008411743	20070301	20070301			THER7Q2
5339622	1008533169	20061001	20061227			THER7Q2
5341971
5371729	1008636633			2	YR	THER7Q2
5373393	1008641785	20060101				THER7Q2
5379374
5466628
5593081
5678710	1009696423			13	DAY	THER8Q1
5684475	1009715032			1	MON	THER8Q1
5704595	1009783951			5	YR	THER8Q2
5706369	1009842958	20071101				THER8Q2
5706369	1009842958	20071201				THER8Q2
5706369	1009842958	20080110				THER8Q2
5712033
5822805	1010219275	20080401	20080601			THER8Q3
5873928	1010414927			1	MON	THER8Q3
5876333	1010424245	20060512	20061020			THER8Q3
5876950	1010425939	20040101	20040101			THER8Q3
5903114
5943453	1010668880	20060822	20081101			THER8Q4
6066028
6066242
6071300	1011105512	20070801				THER9Q1
6161417	1011455309	20070101				THER9Q2
6261498	1011859345	20090115	20090509			THER9Q3
6265599	1011875851	20090316	20090529			THER9Q3
6305147
6305155
6435130	1012561985	20091102	20091103			THER9Q4
6522985
6542348	1012962987	20090701	20090716			THER10Q1
6653566	1013391298	20070410	20080502			THER10Q1
6663769	1013429787	20010610	20050418	4	YR	THER10Q1
6703001	1013596883			9	MON	THER10Q2
6937063
6946323
6956999	1014559946	20100625	20100721			THER10Q3
7055262	1014940877	20100701	20100711			THER10Q4
7055298	1014941002	20060524	20090420			THER10Q4
7070703	1014997488	20100820	20101013			THER10Q4
7134192
7341604	1015959729	20051001				THER11Q1
7346377	1015976298	20080201				THER11Q1
7360521	1016030887	20080101	20080101			THER11Q1
7392370	1016162311	20090919	20100107	110	DAY	THER11Q1
7625492
7625515
7626435
7626463
7626517
7626706
7627239
7627264
7627285
7627294
7652631
7652640
7833945
8264648
8270496	1019361368	20070301	20071201			THER12Q2
8600452
8608546	1020614112	20100701	20120305			THER12Q3
8608546	1020628175	20100701	20120305			THER12Q3
87907661	1			18	MON	ther12q4.txt
89861931
89861961
89861981
89863451
89863661
91038621	1	2007				THER13Q1.txt
91038861
91484571
91599561
93025321	1			17	DAY	THER13Q2.txt
94074241	1	20130227	20130527			THER13Q3.txt
94320631
94422061	1				YR	THER13Q3.txt
95112891
95238561
96305561	1			15	YR	THER13Q4.txt
96305861	1			2	YR	THER13Q4.txt
97353741
98447851
